# Supplementary material for: Data mining of bulk and single-cell RNA sequencing introduces OBI1-AS1 as an astrocyte marker with possible role in glioma recurrence and progression
Source: Clin Epigenetics. 2022 Mar 8;14:35. doi: 10.1186/s13148-022-01260-4 (PMC8905821; doi:10.1186/s13148-022-01260-4)
Supplement: Supplementary file 1 — Additional file 1. Samples information. [file 13148_2022_1260_MOESM1_ESM.xlsx]

## Sheet: methylation(GBM-LGG)
barcode	project_id	patient	sample
TCGA-EZ-7264-01A-11D-2025-05	TCGA-LGG	TCGA-EZ-7264	TCGA-EZ-7264-01A
TCGA-QH-A870-01A-11D-A368-05	TCGA-LGG	TCGA-QH-A870	TCGA-QH-A870-01A
TCGA-HT-A74O-01A-11D-A32C-05	TCGA-LGG	TCGA-HT-A74O	TCGA-HT-A74O-01A
TCGA-HT-7469-01A-11D-2254-05	TCGA-LGG	TCGA-HT-7469	TCGA-HT-7469-01A
TCGA-DU-7292-01A-11D-2025-05	TCGA-LGG	TCGA-DU-7292	TCGA-DU-7292-01A
TCGA-DU-A7TG-01A-21D-A34K-05	TCGA-LGG	TCGA-DU-A7TG	TCGA-DU-A7TG-01A
TCGA-S9-A7R1-01A-12D-A34K-05	TCGA-LGG	TCGA-S9-A7R1	TCGA-S9-A7R1-01A
TCGA-HT-7689-01A-11D-2254-05	TCGA-LGG	TCGA-HT-7689	TCGA-HT-7689-01A
TCGA-VM-A8CA-01A-11D-A368-05	TCGA-LGG	TCGA-VM-A8CA	TCGA-VM-A8CA-01A
TCGA-DU-8162-01A-21D-2254-05	TCGA-LGG	TCGA-DU-8162	TCGA-DU-8162-01A
TCGA-HT-8110-01A-11D-2399-05	TCGA-LGG	TCGA-HT-8110	TCGA-HT-8110-01A
TCGA-DB-5281-01A-01D-1467-05	TCGA-LGG	TCGA-DB-5281	TCGA-DB-5281-01A
TCGA-DB-A64S-01A-11D-A29T-05	TCGA-LGG	TCGA-DB-A64S	TCGA-DB-A64S-01A
TCGA-HT-8109-01A-11D-2399-05	TCGA-LGG	TCGA-HT-8109	TCGA-HT-8109-01A
TCGA-WY-A85B-01A-11D-A368-05	TCGA-LGG	TCGA-WY-A85B	TCGA-WY-A85B-01A
TCGA-E1-5302-01A-01D-1467-05	TCGA-LGG	TCGA-E1-5302	TCGA-E1-5302-01A
TCGA-HT-7604-01A-11D-2087-05	TCGA-LGG	TCGA-HT-7604	TCGA-HT-7604-01A
TCGA-DU-A5TT-01A-11D-A28N-05	TCGA-LGG	TCGA-DU-A5TT	TCGA-DU-A5TT-01A
TCGA-TQ-A7RK-02A-11D-A368-05	TCGA-LGG	TCGA-TQ-A7RK	TCGA-TQ-A7RK-02A
TCGA-QH-A6XA-01A-12D-A32C-05	TCGA-LGG	TCGA-QH-A6XA	TCGA-QH-A6XA-01A
TCGA-CS-6290-01A-11D-1706-05	TCGA-LGG	TCGA-CS-6290	TCGA-CS-6290-01A
TCGA-HT-7695-01A-11D-2254-05	TCGA-LGG	TCGA-HT-7695	TCGA-HT-7695-01A
TCGA-S9-A7R2-01A-21D-A34K-05	TCGA-LGG	TCGA-S9-A7R2	TCGA-S9-A7R2-01A
TCGA-DU-8164-01A-11D-2254-05	TCGA-LGG	TCGA-DU-8164	TCGA-DU-8164-01A
TCGA-CS-5390-01A-02D-1467-05	TCGA-LGG	TCGA-CS-5390	TCGA-CS-5390-01A
TCGA-CS-6188-01A-11D-1894-05	TCGA-LGG	TCGA-CS-6188	TCGA-CS-6188-01A
TCGA-QH-A6CU-01A-11D-A31M-05	TCGA-LGG	TCGA-QH-A6CU	TCGA-QH-A6CU-01A
TCGA-S9-A89Z-01A-11D-A368-05	TCGA-LGG	TCGA-S9-A89Z	TCGA-S9-A89Z-01A
TCGA-VM-A8CF-01A-11D-A368-05	TCGA-LGG	TCGA-VM-A8CF	TCGA-VM-A8CF-01A
TCGA-TQ-A7RM-01A-11D-A33U-05	TCGA-LGG	TCGA-TQ-A7RM	TCGA-TQ-A7RM-01A
TCGA-DU-5849-01A-11D-1706-05	TCGA-LGG	TCGA-DU-5849	TCGA-DU-5849-01A
TCGA-WY-A85D-01A-11D-A368-05	TCGA-LGG	TCGA-WY-A85D	TCGA-WY-A85D-01A
TCGA-FG-A4MU-01B-11D-A28N-05	TCGA-LGG	TCGA-FG-A4MU	TCGA-FG-A4MU-01B
TCGA-S9-A6TY-01A-12D-A32C-05	TCGA-LGG	TCGA-S9-A6TY	TCGA-S9-A6TY-01A
TCGA-DU-7309-01A-11D-2087-05	TCGA-LGG	TCGA-DU-7309	TCGA-DU-7309-01A
TCGA-TQ-A7RN-01A-11D-A33U-05	TCGA-LGG	TCGA-TQ-A7RN	TCGA-TQ-A7RN-01A
TCGA-HT-A615-01A-11D-A29T-05	TCGA-LGG	TCGA-HT-A615	TCGA-HT-A615-01A
TCGA-E1-A7YL-01A-11D-A34D-05	TCGA-LGG	TCGA-E1-A7YL	TCGA-E1-A7YL-01A
TCGA-DH-A66B-01A-11D-A29T-05	TCGA-LGG	TCGA-DH-A66B	TCGA-DH-A66B-01A
TCGA-TQ-A7RW-01A-11D-A33U-05	TCGA-LGG	TCGA-TQ-A7RW	TCGA-TQ-A7RW-01A
TCGA-QH-A86X-01A-11D-A368-05	TCGA-LGG	TCGA-QH-A86X	TCGA-QH-A86X-01A
TCGA-DB-A4XF-01A-11D-A27L-05	TCGA-LGG	TCGA-DB-A4XF	TCGA-DB-A4XF-01A
TCGA-HT-7605-01A-11D-2087-05	TCGA-LGG	TCGA-HT-7605	TCGA-HT-7605-01A
TCGA-DU-8161-01A-11D-2254-05	TCGA-LGG	TCGA-DU-8161	TCGA-DU-8161-01A
TCGA-QH-A65X-01A-11D-A32C-05	TCGA-LGG	TCGA-QH-A65X	TCGA-QH-A65X-01A
TCGA-HT-7468-01A-11D-2025-05	TCGA-LGG	TCGA-HT-7468	TCGA-HT-7468-01A
TCGA-VW-A8FI-01A-11D-A368-05	TCGA-LGG	TCGA-VW-A8FI	TCGA-VW-A8FI-01A
TCGA-FG-A4MX-01A-11D-A26N-05	TCGA-LGG	TCGA-FG-A4MX	TCGA-FG-A4MX-01A
TCGA-HT-A74H-01A-11D-A32C-05	TCGA-LGG	TCGA-HT-A74H	TCGA-HT-A74H-01A
TCGA-E1-A7YK-01A-11D-A34D-05	TCGA-LGG	TCGA-E1-A7YK	TCGA-E1-A7YK-01A
TCGA-S9-A6TV-01A-12D-A34K-05	TCGA-LGG	TCGA-S9-A6TV	TCGA-S9-A6TV-01A
TCGA-S9-A6WQ-01A-12D-A34D-05	TCGA-LGG	TCGA-S9-A6WQ	TCGA-S9-A6WQ-01A
TCGA-HT-7472-01A-11D-2025-05	TCGA-LGG	TCGA-HT-7472	TCGA-HT-7472-01A
TCGA-E1-A7YE-01A-11D-A34D-05	TCGA-LGG	TCGA-E1-A7YE	TCGA-E1-A7YE-01A
TCGA-CS-5393-01A-01D-1467-05	TCGA-LGG	TCGA-CS-5393	TCGA-CS-5393-01A
TCGA-HT-7858-01A-11D-2399-05	TCGA-LGG	TCGA-HT-7858	TCGA-HT-7858-01A
TCGA-DU-A76L-01A-11D-A32C-05	TCGA-LGG	TCGA-DU-A76L	TCGA-DU-A76L-01A
TCGA-FG-8188-01A-11D-2254-05	TCGA-LGG	TCGA-FG-8188	TCGA-FG-8188-01A
TCGA-CS-5396-01A-02D-1467-05	TCGA-LGG	TCGA-CS-5396	TCGA-CS-5396-01A
TCGA-28-5208-01A-01D-1481-05	TCGA-GBM	TCGA-28-5208	TCGA-28-5208-01A
TCGA-14-1402-02A-01D-2004-05	TCGA-GBM	TCGA-14-1402	TCGA-14-1402-02A
TCGA-06-5410-01A-01D-1697-05	TCGA-GBM	TCGA-06-5410	TCGA-06-5410-01A
TCGA-06-5418-01A-01D-1481-05	TCGA-GBM	TCGA-06-5418	TCGA-06-5418-01A
TCGA-19-4065-01A-01D-2004-05	TCGA-GBM	TCGA-19-4065	TCGA-19-4065-01A
TCGA-06-0190-01A-01D-A45W-05	TCGA-GBM	TCGA-06-0190	TCGA-06-0190-01A
TCGA-19-5960-01A-11D-1697-05	TCGA-GBM	TCGA-19-5960	TCGA-19-5960-01A
TCGA-06-1804-01A-01D-1697-05	TCGA-GBM	TCGA-06-1804	TCGA-06-1804-01A
TCGA-06-0152-02A-01D-2004-05	TCGA-GBM	TCGA-06-0152	TCGA-06-0152-02A
TCGA-28-5204-01A-01D-1481-05	TCGA-GBM	TCGA-28-5204	TCGA-28-5204-01A
TCGA-12-5295-01A-01D-1481-05	TCGA-GBM	TCGA-12-5295	TCGA-12-5295-01A
TCGA-19-0957-02A-11D-2004-05	TCGA-GBM	TCGA-19-0957	TCGA-19-0957-02A
TCGA-06-5414-01A-01D-1481-05	TCGA-GBM	TCGA-06-5414	TCGA-06-5414-01A
TCGA-14-0781-01B-01D-1697-05	TCGA-GBM	TCGA-14-0781	TCGA-14-0781-01B
TCGA-76-4931-01A-01D-1481-05	TCGA-GBM	TCGA-76-4931	TCGA-76-4931-01A
TCGA-06-0211-02A-02D-2004-05	TCGA-GBM	TCGA-06-0211	TCGA-06-0211-02A
TCGA-28-5215-01A-01D-1481-05	TCGA-GBM	TCGA-28-5215	TCGA-28-5215-01A
TCGA-06-5411-01A-01D-1697-05	TCGA-GBM	TCGA-06-5411	TCGA-06-5411-01A
TCGA-32-1980-01A-01D-1697-05	TCGA-GBM	TCGA-32-1980	TCGA-32-1980-01A
TCGA-06-5417-01A-01D-1481-05	TCGA-GBM	TCGA-06-5417	TCGA-06-5417-01A
TCGA-28-5209-01A-01D-1481-05	TCGA-GBM	TCGA-28-5209	TCGA-28-5209-01A
TCGA-06-0221-02A-11D-2004-05	TCGA-GBM	TCGA-06-0221	TCGA-06-0221-02A
TCGA-28-5213-01A-01D-1481-05	TCGA-GBM	TCGA-28-5213	TCGA-28-5213-01A
TCGA-26-5133-01A-01D-1481-05	TCGA-GBM	TCGA-26-5133	TCGA-26-5133-01A
TCGA-76-4927-01A-01D-1481-05	TCGA-GBM	TCGA-76-4927	TCGA-76-4927-01A
TCGA-06-5408-01A-01D-1697-05	TCGA-GBM	TCGA-06-5408	TCGA-06-5408-01A
TCGA-76-4926-01B-01D-1481-05	TCGA-GBM	TCGA-76-4926	TCGA-76-4926-01B
TCGA-06-5858-01A-01D-1697-05	TCGA-GBM	TCGA-06-5858	TCGA-06-5858-01A
TCGA-26-5135-01A-01D-1481-05	TCGA-GBM	TCGA-26-5135	TCGA-26-5135-01A
TCGA-28-2510-01A-01D-1697-05	TCGA-GBM	TCGA-28-2510	TCGA-28-2510-01A
TCGA-19-1389-02A-21D-2004-05	TCGA-GBM	TCGA-19-1389	TCGA-19-1389-02A
TCGA-12-5299-01A-02D-1481-05	TCGA-GBM	TCGA-12-5299	TCGA-12-5299-01A
TCGA-28-5216-01A-01D-1481-05	TCGA-GBM	TCGA-28-5216	TCGA-28-5216-01A
TCGA-06-5413-01A-01D-1697-05	TCGA-GBM	TCGA-06-5413	TCGA-06-5413-01A
TCGA-06-0125-01A-01D-A45W-05	TCGA-GBM	TCGA-06-0125	TCGA-06-0125-01A
TCGA-26-1442-01A-01D-1697-05	TCGA-GBM	TCGA-26-1442	TCGA-26-1442-01A
TCGA-06-5416-01A-01D-1481-05	TCGA-GBM	TCGA-06-5416	TCGA-06-5416-01A
TCGA-76-4925-01A-01D-1481-05	TCGA-GBM	TCGA-76-4925	TCGA-76-4925-01A
TCGA-26-5132-01A-01D-1481-05	TCGA-GBM	TCGA-26-5132	TCGA-26-5132-01A
TCGA-06-5859-01A-01D-1697-05	TCGA-GBM	TCGA-06-5859	TCGA-06-5859-01A
TCGA-26-5134-01A-01D-1481-05	TCGA-GBM	TCGA-26-5134	TCGA-26-5134-01A
TCGA-26-5136-01B-01D-1481-05	TCGA-GBM	TCGA-26-5136	TCGA-26-5136-01B
TCGA-76-4928-01B-01D-1481-05	TCGA-GBM	TCGA-76-4928	TCGA-76-4928-01B
TCGA-15-1444-01A-02D-1697-05	TCGA-GBM	TCGA-15-1444	TCGA-15-1444-01A
TCGA-06-0210-01A-01D-A45W-05	TCGA-GBM	TCGA-06-0210	TCGA-06-0210-01A
TCGA-26-5139-01A-01D-1481-05	TCGA-GBM	TCGA-26-5139	TCGA-26-5139-01A
TCGA-06-5856-01A-01D-1697-05	TCGA-GBM	TCGA-06-5856	TCGA-06-5856-01A
TCGA-28-5218-01A-01D-1481-05	TCGA-GBM	TCGA-28-5218	TCGA-28-5218-01A
TCGA-32-5222-01A-01D-1481-05	TCGA-GBM	TCGA-32-5222	TCGA-32-5222-01A
TCGA-76-4932-01A-01D-1481-05	TCGA-GBM	TCGA-76-4932	TCGA-76-4932-01A
TCGA-14-0736-02A-01D-2004-05	TCGA-GBM	TCGA-14-0736	TCGA-14-0736-02A
TCGA-06-5412-01A-01D-1697-05	TCGA-GBM	TCGA-06-5412	TCGA-06-5412-01A
TCGA-28-5207-01A-01D-1481-05	TCGA-GBM	TCGA-28-5207	TCGA-28-5207-01A
TCGA-28-5220-01A-01D-1481-05	TCGA-GBM	TCGA-28-5220	TCGA-28-5220-01A
TCGA-41-5651-01A-01D-1697-05	TCGA-GBM	TCGA-41-5651	TCGA-41-5651-01A

## Sheet: RNA-seq
patient	sample	barcode	IDH1 status
TCGA-27-2524	TCGA-27-2524-01A	TCGA-27-2524-01A-01R-1850-01	WT
TCGA-06-0139	TCGA-06-0139-01A	TCGA-06-0139-01A-01R-1849-01	WT
TCGA-28-5208	TCGA-28-5208-01A	TCGA-28-5208-01A-01R-1850-01	WT
TCGA-32-4213	TCGA-32-4213-01A	TCGA-32-4213-01A-01R-1850-01	WT
TCGA-06-0187	TCGA-06-0187-01A	TCGA-06-0187-01A-01R-1849-01	WT
TCGA-27-2528	TCGA-27-2528-01A	TCGA-27-2528-01A-01R-1850-01	WT
TCGA-06-5410	TCGA-06-5410-01A	TCGA-06-5410-01A-01R-1849-01	WT
TCGA-41-4097	TCGA-41-4097-01A	TCGA-41-4097-01A-01R-1850-01	WT
TCGA-06-5418	TCGA-06-5418-01A	TCGA-06-5418-01A-01R-1849-01	WT
TCGA-06-0168	TCGA-06-0168-01A	TCGA-06-0168-01A-01R-1849-01	WT
TCGA-06-0190	TCGA-06-0190-01A	TCGA-06-0190-01A-01R-1849-01	WT
TCGA-19-5960	TCGA-19-5960-01A	TCGA-19-5960-01A-11R-1850-01	WT
TCGA-06-0644	TCGA-06-0644-01A	TCGA-06-0644-01A-02R-1849-01	WT
TCGA-06-1804	TCGA-06-1804-01A	TCGA-06-1804-01A-01R-1849-01	WT
TCGA-41-2571	TCGA-41-2571-01A	TCGA-41-2571-01A-01R-1850-01	WT
TCGA-19-2619	TCGA-19-2619-01A	TCGA-19-2619-01A-01R-1850-01	WT
TCGA-28-5204	TCGA-28-5204-01A	TCGA-28-5204-01A-01R-1850-01	WT
TCGA-06-2561	TCGA-06-2561-01A	TCGA-06-2561-01A-02R-1849-01	WT
TCGA-27-1831	TCGA-27-1831-01A	TCGA-27-1831-01A-01R-1850-01	WT
TCGA-12-5295	TCGA-12-5295-01A	TCGA-12-5295-01A-01R-1849-01	WT
TCGA-12-0619	TCGA-12-0619-01A	TCGA-12-0619-01A-01R-1849-01	WT
TCGA-19-2620	TCGA-19-2620-01A	TCGA-19-2620-01A-01R-1850-01	WT
TCGA-06-5414	TCGA-06-5414-01A	TCGA-06-5414-01A-01R-1849-01	WT
TCGA-32-1982	TCGA-32-1982-01A	TCGA-32-1982-01A-01R-1850-01	WT
TCGA-06-0645	TCGA-06-0645-01A	TCGA-06-0645-01A-01R-1849-01	WT
TCGA-16-1045	TCGA-16-1045-01B	TCGA-16-1045-01B-01R-1850-01	WT
TCGA-14-0781	TCGA-14-0781-01B	TCGA-14-0781-01B-01R-1849-01	WT
TCGA-14-0789	TCGA-14-0789-01A	TCGA-14-0789-01A-01R-1849-01	WT
TCGA-06-0141	TCGA-06-0141-01A	TCGA-06-0141-01A-01R-1849-01	WT
TCGA-06-2565	TCGA-06-2565-01A	TCGA-06-2565-01A-01R-1849-01	WT
TCGA-12-3653	TCGA-12-3653-01A	TCGA-12-3653-01A-01R-1849-01	WT
TCGA-06-0157	TCGA-06-0157-01A	TCGA-06-0157-01A-01R-1849-01	WT
TCGA-12-1597	TCGA-12-1597-01B	TCGA-12-1597-01B-01R-1849-01	WT
TCGA-76-4931	TCGA-76-4931-01A	TCGA-76-4931-01A-01R-1850-01	WT
TCGA-06-0130	TCGA-06-0130-01A	TCGA-06-0130-01A-01R-1849-01	WT
TCGA-28-5215	TCGA-28-5215-01A	TCGA-28-5215-01A-01R-1850-01	WT
TCGA-06-0882	TCGA-06-0882-01A	TCGA-06-0882-01A-01R-1849-01	WT
TCGA-06-5411	TCGA-06-5411-01A	TCGA-06-5411-01A-01R-1849-01	WT
TCGA-06-0156	TCGA-06-0156-01A	TCGA-06-0156-01A-02R-1849-01	Mutant
TCGA-32-1970	TCGA-32-1970-01A	TCGA-32-1970-01A-01R-1850-01	WT
TCGA-27-1835	TCGA-27-1835-01A	TCGA-27-1835-01A-01R-1850-01	WT
TCGA-28-2513	TCGA-28-2513-01A	TCGA-28-2513-01A-01R-1850-01	WT
TCGA-32-1980	TCGA-32-1980-01A	TCGA-32-1980-01A-01R-1850-01	WT
TCGA-06-5417	TCGA-06-5417-01A	TCGA-06-5417-01A-01R-1849-01	Mutant
TCGA-06-0745	TCGA-06-0745-01A	TCGA-06-0745-01A-01R-1849-01	WT
TCGA-28-2499	TCGA-28-2499-01A	TCGA-28-2499-01A-01R-1850-01	WT
TCGA-06-2570	TCGA-06-2570-01A	TCGA-06-2570-01A-01R-1849-01	Mutant
TCGA-14-0817	TCGA-14-0817-01A	TCGA-14-0817-01A-01R-1849-01	WT
TCGA-28-5209	TCGA-28-5209-01A	TCGA-28-5209-01A-01R-1850-01	WT
TCGA-06-0649	TCGA-06-0649-01B	TCGA-06-0649-01B-01R-1849-01	WT
TCGA-14-2554	TCGA-14-2554-01A	TCGA-14-2554-01A-01R-1850-01	WT
TCGA-06-2559	TCGA-06-2559-01A	TCGA-06-2559-01A-01R-1849-01	WT
TCGA-14-0787	TCGA-14-0787-01A	TCGA-14-0787-01A-01R-1849-01	WT
TCGA-12-0618	TCGA-12-0618-01A	TCGA-12-0618-01A-01R-1849-01	WT
TCGA-06-0743	TCGA-06-0743-01A	TCGA-06-0743-01A-01R-1849-01	WT
TCGA-28-5213	TCGA-28-5213-01A	TCGA-28-5213-01A-01R-1850-01	WT
TCGA-06-2557	TCGA-06-2557-01A	TCGA-06-2557-01A-01R-1849-01	WT
TCGA-26-5133	TCGA-26-5133-01A	TCGA-26-5133-01A-01R-1850-01	WT
TCGA-76-4927	TCGA-76-4927-01A	TCGA-76-4927-01A-01R-1850-01	WT
TCGA-32-2638	TCGA-32-2638-01A	TCGA-32-2638-01A-01R-1850-01	WT
TCGA-06-5408	TCGA-06-5408-01A	TCGA-06-5408-01A-01R-1849-01	WT
TCGA-28-2514	TCGA-28-2514-01A	TCGA-28-2514-01A-02R-1850-01	WT
TCGA-76-4926	TCGA-76-4926-01B	TCGA-76-4926-01B-01R-1850-01	WT
TCGA-14-0790	TCGA-14-0790-01B	TCGA-14-0790-01B-01R-1849-01	WT
TCGA-06-5858	TCGA-06-5858-01A	TCGA-06-5858-01A-01R-1849-01	WT
TCGA-26-5135	TCGA-26-5135-01A	TCGA-26-5135-01A-01R-1850-01	WT
TCGA-32-2634	TCGA-32-2634-01A	TCGA-32-2634-01A-01R-1850-01	WT
TCGA-06-0219	TCGA-06-0219-01A	TCGA-06-0219-01A-01R-1849-01	WT
TCGA-28-2510	TCGA-28-2510-01A	TCGA-28-2510-01A-01R-1850-01	WT
TCGA-19-2629	TCGA-19-2629-01A	TCGA-19-2629-01A-01R-1850-01	Mutant
TCGA-27-1834	TCGA-27-1834-01A	TCGA-27-1834-01A-01R-1850-01	WT
TCGA-19-2624	TCGA-19-2624-01A	TCGA-19-2624-01A-01R-1850-01	WT
TCGA-12-3652	TCGA-12-3652-01A	TCGA-12-3652-01A-01R-1849-01	WT
TCGA-12-5299	TCGA-12-5299-01A	TCGA-12-5299-01A-02R-1849-01	WT
TCGA-06-0749	TCGA-06-0749-01A	TCGA-06-0749-01A-01R-1849-01	WT
TCGA-06-0158	TCGA-06-0158-01A	TCGA-06-0158-01A-01R-1849-01	WT
TCGA-19-1390	TCGA-19-1390-01A	TCGA-19-1390-01A-01R-1850-01	WT
TCGA-06-2562	TCGA-06-2562-01A	TCGA-06-2562-01A-01R-1849-01	WT
TCGA-28-1747	TCGA-28-1747-01C	TCGA-28-1747-01C-01R-1850-01	WT
TCGA-06-2563	TCGA-06-2563-01A	TCGA-06-2563-01A-01R-1849-01	WT
TCGA-28-5216	TCGA-28-5216-01A	TCGA-28-5216-01A-01R-1850-01	WT
TCGA-28-2509	TCGA-28-2509-01A	TCGA-28-2509-01A-01R-1850-01	WT
TCGA-19-2625	TCGA-19-2625-01A	TCGA-19-2625-01A-01R-1850-01	WT
TCGA-02-2483	TCGA-02-2483-01A	TCGA-02-2483-01A-01R-1849-01	Mutant
TCGA-15-0742	TCGA-15-0742-01A	TCGA-15-0742-01A-01R-1850-01	WT
TCGA-06-5413	TCGA-06-5413-01A	TCGA-06-5413-01A-01R-1849-01	WT
TCGA-06-0125	TCGA-06-0125-01A	TCGA-06-0125-01A-01R-1849-01	WT
TCGA-26-1442	TCGA-26-1442-01A	TCGA-26-1442-01A-01R-1850-01	Mutant
TCGA-06-0646	TCGA-06-0646-01A	TCGA-06-0646-01A-01R-1849-01	WT
TCGA-06-0744	TCGA-06-0744-01A	TCGA-06-0744-01A-01R-1849-01	WT
TCGA-76-4925	TCGA-76-4925-01A	TCGA-76-4925-01A-01R-1850-01	WT
TCGA-12-0616	TCGA-12-0616-01A	TCGA-12-0616-01A-01R-1849-01	WT
TCGA-26-5132	TCGA-26-5132-01A	TCGA-26-5132-01A-01R-1850-01	WT
TCGA-02-0055	TCGA-02-0055-01A	TCGA-02-0055-01A-01R-1849-01	WT
TCGA-06-0132	TCGA-06-0132-01A	TCGA-06-0132-01A-02R-1849-01	WT
TCGA-02-2486	TCGA-02-2486-01A	TCGA-02-2486-01A-01R-1849-01	WT
TCGA-06-0184	TCGA-06-0184-01A	TCGA-06-0184-01A-01R-1849-01	WT
TCGA-06-5859	TCGA-06-5859-01A	TCGA-06-5859-01A-01R-1849-01	WT
TCGA-06-0129	TCGA-06-0129-01A	TCGA-06-0129-01A-01R-1849-01	Mutant
TCGA-41-3915	TCGA-41-3915-01A	TCGA-41-3915-01A-01R-1850-01	WT
TCGA-16-0846	TCGA-16-0846-01A	TCGA-16-0846-01A-01R-1850-01	WT
TCGA-02-0047	TCGA-02-0047-01A	TCGA-02-0047-01A-01R-1849-01	WT
TCGA-06-0878	TCGA-06-0878-01A	TCGA-06-0878-01A-01R-1849-01	WT
TCGA-26-5134	TCGA-26-5134-01A	TCGA-26-5134-01A-01R-1850-01	WT
TCGA-26-5136	TCGA-26-5136-01B	TCGA-26-5136-01B-01R-1850-01	WT
TCGA-14-0871	TCGA-14-0871-01A	TCGA-14-0871-01A-01R-1849-01	WT
TCGA-12-0821	TCGA-12-0821-01A	TCGA-12-0821-01A-01R-1849-01	WT
TCGA-76-4928	TCGA-76-4928-01B	TCGA-76-4928-01B-01R-1850-01	WT
TCGA-02-2485	TCGA-02-2485-01A	TCGA-02-2485-01A-01R-1849-01	WT
TCGA-06-0138	TCGA-06-0138-01A	TCGA-06-0138-01A-02R-1849-01	WT
TCGA-15-1444	TCGA-15-1444-01A	TCGA-15-1444-01A-02R-1850-01	Mutant
TCGA-06-0210	TCGA-06-0210-01A	TCGA-06-0210-01A-01R-1849-01	WT
TCGA-08-0386	TCGA-08-0386-01A	TCGA-08-0386-01A-01R-1849-01	WT
TCGA-06-2569	TCGA-06-2569-01A	TCGA-06-2569-01A-01R-1849-01	WT
TCGA-26-5139	TCGA-26-5139-01A	TCGA-26-5139-01A-01R-1850-01	WT
TCGA-41-2572	TCGA-41-2572-01A	TCGA-41-2572-01A-01R-1850-01	WT
TCGA-06-0750	TCGA-06-0750-01A	TCGA-06-0750-01A-01R-1849-01	WT
TCGA-27-2526	TCGA-27-2526-01A	TCGA-27-2526-01A-01R-1850-01	WT
TCGA-27-1837	TCGA-27-1837-01A	TCGA-27-1837-01A-01R-1850-01	WT
TCGA-27-1832	TCGA-27-1832-01A	TCGA-27-1832-01A-01R-1850-01	WT
TCGA-06-0686	TCGA-06-0686-01A	TCGA-06-0686-01A-01R-1849-01	WT
TCGA-06-5856	TCGA-06-5856-01A	TCGA-06-5856-01A-01R-1849-01	WT
TCGA-28-1753	TCGA-28-1753-01A	TCGA-28-1753-01A-01R-1850-01	WT
TCGA-28-5218	TCGA-28-5218-01A	TCGA-28-5218-01A-01R-1850-01	WT
TCGA-06-2564	TCGA-06-2564-01A	TCGA-06-2564-01A-01R-1849-01	WT
TCGA-32-5222	TCGA-32-5222-01A	TCGA-32-5222-01A-01R-1850-01	WT
TCGA-76-4932	TCGA-76-4932-01A	TCGA-76-4932-01A-01R-1850-01	WT
TCGA-06-0174	TCGA-06-0174-01A	TCGA-06-0174-01A-01R-1849-01	WT
TCGA-06-0178	TCGA-06-0178-01A	TCGA-06-0178-01A-01R-1849-01	Mutant
TCGA-27-2519	TCGA-27-2519-01A	TCGA-27-2519-01A-01R-1850-01	WT
TCGA-06-0747	TCGA-06-0747-01A	TCGA-06-0747-01A-01R-1849-01	WT
TCGA-06-2558	TCGA-06-2558-01A	TCGA-06-2558-01A-01R-1849-01	WT
TCGA-27-1830	TCGA-27-1830-01A	TCGA-27-1830-01A-01R-1850-01	WT
TCGA-06-5412	TCGA-06-5412-01A	TCGA-06-5412-01A-01R-1849-01	WT
TCGA-14-1829	TCGA-14-1829-01A	TCGA-14-1829-01A-01R-1850-01	WT
TCGA-27-2523	TCGA-27-2523-01A	TCGA-27-2523-01A-01R-1850-01	WT
TCGA-06-2567	TCGA-06-2567-01A	TCGA-06-2567-01A-01R-1849-01	WT
TCGA-27-2521	TCGA-27-2521-01A	TCGA-27-2521-01A-01R-1850-01	Mutant
TCGA-28-5207	TCGA-28-5207-01A	TCGA-28-5207-01A-01R-1850-01	WT
TCGA-28-5220	TCGA-28-5220-01A	TCGA-28-5220-01A-01R-1850-01	WT
TCGA-41-5651	TCGA-41-5651-01A	TCGA-41-5651-01A-01R-1850-01	WT
TCGA-76-4929	TCGA-76-4929-01A	TCGA-76-4929-01A-01R-1850-01	WT
TCGA-32-2615	TCGA-32-2615-01A	TCGA-32-2615-01A-01R-1850-01	WT
TCGA-14-1825	TCGA-14-1825-01A	TCGA-14-1825-01A-01R-1850-01	WT
TCGA-32-2632	TCGA-32-2632-01A	TCGA-32-2632-01A-01R-1850-01	WT
TCGA-14-1823	TCGA-14-1823-01A	TCGA-14-1823-01A-01R-1849-01	WT
TCGA-12-3650	TCGA-12-3650-01A	TCGA-12-3650-01A-01R-1849-01	WT
TCGA-06-0238	TCGA-06-0238-01A	TCGA-06-0238-01A-02R-1849-01	WT
TCGA-EZ-7264	TCGA-EZ-7264-01A	TCGA-EZ-7264-01A-11R-2027-07	Mutant
TCGA-QH-A870	TCGA-QH-A870-01A	TCGA-QH-A870-01A-11R-A36H-07	Mutant
TCGA-HT-A74O	TCGA-HT-A74O-01A	TCGA-HT-A74O-01A-11R-A32Q-07	Mutant
TCGA-HT-7469	TCGA-HT-7469-01A	TCGA-HT-7469-01A-11R-2256-07	WT
TCGA-DU-7292	TCGA-DU-7292-01A	TCGA-DU-7292-01A-11R-2027-07	WT
TCGA-DU-A7TG	TCGA-DU-A7TG-01A	TCGA-DU-A7TG-01A-21R-A34R-07	Mutant
TCGA-S9-A7R1	TCGA-S9-A7R1-01A	TCGA-S9-A7R1-01A-12R-A34R-07	Mutant
TCGA-HT-7689	TCGA-HT-7689-01A	TCGA-HT-7689-01A-11R-2256-07	Mutant
TCGA-VM-A8CA	TCGA-VM-A8CA-01A	TCGA-VM-A8CA-01A-11R-A36H-07	Mutant
TCGA-DU-8162	TCGA-DU-8162-01A	TCGA-DU-8162-01A-21R-2256-07	WT
TCGA-HT-8110	TCGA-HT-8110-01A	TCGA-HT-8110-01A-11R-2404-07	WT
TCGA-DB-5281	TCGA-DB-5281-01A	TCGA-DB-5281-01A-01R-1470-07	Mutant
TCGA-DB-A64S	TCGA-DB-A64S-01A	TCGA-DB-A64S-01A-11R-A29R-07	Mutant
TCGA-HT-8109	TCGA-HT-8109-01A	TCGA-HT-8109-01A-11R-2404-07	Mutant
TCGA-WY-A85B	TCGA-WY-A85B-01A	TCGA-WY-A85B-01A-11R-A36H-07	Mutant
TCGA-E1-5302	TCGA-E1-5302-01A	TCGA-E1-5302-01A-01R-1470-07	Mutant
TCGA-HT-7604	TCGA-HT-7604-01A	TCGA-HT-7604-01A-11R-2090-07	Mutant
TCGA-DU-A5TT	TCGA-DU-A5TT-01A	TCGA-DU-A5TT-01A-11R-A28M-07	WT
TCGA-QH-A6XA	TCGA-QH-A6XA-01A	TCGA-QH-A6XA-01A-12R-A32Q-07	Mutant
TCGA-CS-6290	TCGA-CS-6290-01A	TCGA-CS-6290-01A-11R-1708-07	Mutant
TCGA-HT-7695	TCGA-HT-7695-01A	TCGA-HT-7695-01A-11R-2256-07	Mutant
TCGA-S9-A7R2	TCGA-S9-A7R2-01A	TCGA-S9-A7R2-01A-21R-A34R-07	WT
TCGA-DU-8164	TCGA-DU-8164-01A	TCGA-DU-8164-01A-11R-2256-07	Mutant
TCGA-CS-5390	TCGA-CS-5390-01A	TCGA-CS-5390-01A-02R-1470-07	Mutant
TCGA-CS-6188	TCGA-CS-6188-01A	TCGA-CS-6188-01A-11R-1896-07	WT
TCGA-QH-A6CU	TCGA-QH-A6CU-01A	TCGA-QH-A6CU-01A-11R-A31N-07	Mutant
TCGA-S9-A89Z	TCGA-S9-A89Z-01A	TCGA-S9-A89Z-01A-11R-A36H-07	Mutant
TCGA-VM-A8CF	TCGA-VM-A8CF-01A	TCGA-VM-A8CF-01A-11R-A36H-07	Mutant
TCGA-TQ-A7RM	TCGA-TQ-A7RM-01A	TCGA-TQ-A7RM-01A-11R-A33Z-07	Mutant
TCGA-DU-5849	TCGA-DU-5849-01A	TCGA-DU-5849-01A-11R-1708-07	Mutant
TCGA-WY-A85D	TCGA-WY-A85D-01A	TCGA-WY-A85D-01A-11R-A36H-07	Mutant
TCGA-FG-A4MU	TCGA-FG-A4MU-01B	TCGA-FG-A4MU-01B-11R-A28M-07	WT
TCGA-S9-A6TY	TCGA-S9-A6TY-01A	TCGA-S9-A6TY-01A-12R-A32Q-07	Mutant
TCGA-DU-7309	TCGA-DU-7309-01A	TCGA-DU-7309-01A-11R-2090-07	Mutant
TCGA-TQ-A7RN	TCGA-TQ-A7RN-01A	TCGA-TQ-A7RN-01A-11R-A33Z-07	Mutant
TCGA-HT-A615	TCGA-HT-A615-01A	TCGA-HT-A615-01A-11R-A29R-07	Mutant
TCGA-E1-A7YL	TCGA-E1-A7YL-01A	TCGA-E1-A7YL-01A-11R-A34F-07	WT
TCGA-DH-A66B	TCGA-DH-A66B-01A	TCGA-DH-A66B-01A-11R-A29R-07	Mutant
TCGA-TQ-A7RW	TCGA-TQ-A7RW-01A	TCGA-TQ-A7RW-01A-11R-A33Z-07	Mutant
TCGA-QH-A86X	TCGA-QH-A86X-01A	TCGA-QH-A86X-01A-11R-A36H-07	Mutant
TCGA-DB-A4XF	TCGA-DB-A4XF-01A	TCGA-DB-A4XF-01A-11R-A27Q-07	Mutant
TCGA-HT-7605	TCGA-HT-7605-01A	TCGA-HT-7605-01A-11R-2090-07	Mutant
TCGA-DU-8161	TCGA-DU-8161-01A	TCGA-DU-8161-01A-11R-2256-07	WT
TCGA-QH-A65X	TCGA-QH-A65X-01A	TCGA-QH-A65X-01A-11R-A32Q-07	Mutant
TCGA-HT-7468	TCGA-HT-7468-01A	TCGA-HT-7468-01A-11R-2027-07	Mutant
TCGA-VW-A8FI	TCGA-VW-A8FI-01A	TCGA-VW-A8FI-01A-11R-A36H-07	WT
TCGA-FG-A4MX	TCGA-FG-A4MX-01A	TCGA-FG-A4MX-01A-11R-A26U-07	Mutant
TCGA-HT-A74H	TCGA-HT-A74H-01A	TCGA-HT-A74H-01A-11R-A32Q-07	WT
TCGA-E1-A7YK	TCGA-E1-A7YK-01A	TCGA-E1-A7YK-01A-11R-A34F-07	Mutant
TCGA-S9-A6TV	TCGA-S9-A6TV-01A	TCGA-S9-A6TV-01A-12R-A34R-07	Mutant
TCGA-S9-A6WQ	TCGA-S9-A6WQ-01A	TCGA-S9-A6WQ-01A-12R-A34F-07	Mutant
TCGA-HT-7472	TCGA-HT-7472-01A	TCGA-HT-7472-01A-11R-2027-07	Mutant
TCGA-E1-A7YE	TCGA-E1-A7YE-01A	TCGA-E1-A7YE-01A-11R-A34F-07	Mutant
TCGA-CS-5393	TCGA-CS-5393-01A	TCGA-CS-5393-01A-01R-1470-07	Mutant
TCGA-HT-7858	TCGA-HT-7858-01A	TCGA-HT-7858-01A-11R-2403-07	Mutant
TCGA-DU-A76L	TCGA-DU-A76L-01A	TCGA-DU-A76L-01A-11R-A32Q-07	WT
TCGA-FG-8188	TCGA-FG-8188-01A	TCGA-FG-8188-01A-11R-2256-07	Mutant
TCGA-CS-5396	TCGA-CS-5396-01A	TCGA-CS-5396-01A-02R-1470-07	Mutant
TCGA-CS-6669	TCGA-CS-6669-01A	TCGA-CS-6669-01A-11R-1896-07	WT
TCGA-FG-A70Y	TCGA-FG-A70Y-01A	TCGA-FG-A70Y-01A-12R-A34R-07	Mutant
TCGA-FG-8185	TCGA-FG-8185-01A	TCGA-FG-8185-01A-11R-2256-07	Mutant
TCGA-QH-A6CY	TCGA-QH-A6CY-01A	TCGA-QH-A6CY-01A-11R-A32Q-07	Mutant
TCGA-S9-A6WE	TCGA-S9-A6WE-01A	TCGA-S9-A6WE-01A-12R-A33Z-07	Mutant
TCGA-HT-7875	TCGA-HT-7875-01A	TCGA-HT-7875-01A-11R-2403-07	Mutant
TCGA-DU-A5TS	TCGA-DU-A5TS-01A	TCGA-DU-A5TS-01A-11R-A28M-07	Mutant
TCGA-CS-6668	TCGA-CS-6668-01A	TCGA-CS-6668-01A-11R-1896-07	Mutant
TCGA-DB-A4XA	TCGA-DB-A4XA-01A	TCGA-DB-A4XA-01A-11R-A26U-07	Mutant
TCGA-P5-A5EZ	TCGA-P5-A5EZ-01A	TCGA-P5-A5EZ-01A-11R-A27Q-07	Mutant
TCGA-DU-5855	TCGA-DU-5855-01A	TCGA-DU-5855-01A-11R-1708-07	Mutant
TCGA-HW-A5KJ	TCGA-HW-A5KJ-01A	TCGA-HW-A5KJ-01A-12R-A27Q-07	Mutant
TCGA-R8-A6MK	TCGA-R8-A6MK-01A	TCGA-R8-A6MK-01A-11R-A32Q-07	Mutant
TCGA-DH-A7UR	TCGA-DH-A7UR-01A	TCGA-DH-A7UR-01A-11R-A33Z-07	Mutant
TCGA-HT-7680	TCGA-HT-7680-01A	TCGA-HT-7680-01A-11R-2256-07	WT
TCGA-HT-A614	TCGA-HT-A614-01A	TCGA-HT-A614-01A-11R-A29R-07	Mutant
TCGA-DB-A4X9	TCGA-DB-A4X9-01A	TCGA-DB-A4X9-01A-11R-A26U-07	Mutant
TCGA-HT-A4DS	TCGA-HT-A4DS-01A	TCGA-HT-A4DS-01A-11R-A26U-07	WT
TCGA-FG-7634	TCGA-FG-7634-01A	TCGA-FG-7634-01A-11R-2090-07	Mutant
TCGA-DU-7306	TCGA-DU-7306-01A	TCGA-DU-7306-01A-11R-2090-07	Mutant
TCGA-FG-7636	TCGA-FG-7636-01A	TCGA-FG-7636-01A-11R-2090-07	Mutant
TCGA-S9-A7J3	TCGA-S9-A7J3-01A	TCGA-S9-A7J3-01A-21R-A34R-07	Mutant
TCGA-TM-A84I	TCGA-TM-A84I-01A	TCGA-TM-A84I-01A-11R-A36H-07	Mutant
TCGA-HT-7857	TCGA-HT-7857-01A	TCGA-HT-7857-01A-11R-2403-07	WT
TCGA-DB-A75O	TCGA-DB-A75O-01A	TCGA-DB-A75O-01A-11R-A32Q-07	Mutant
TCGA-HT-7874	TCGA-HT-7874-01A	TCGA-HT-7874-01A-11R-2403-07	Mutant
TCGA-FG-A70Z	TCGA-FG-A70Z-01A	TCGA-FG-A70Z-01A-12R-A33Z-07	WT
TCGA-DU-7301	TCGA-DU-7301-01A	TCGA-DU-7301-01A-11R-2090-07	Mutant
TCGA-FG-A60J	TCGA-FG-A60J-01A	TCGA-FG-A60J-01A-11R-A28M-07	Mutant
TCGA-HT-7474	TCGA-HT-7474-01A	TCGA-HT-7474-01A-11R-2027-07	Mutant
TCGA-DB-A64L	TCGA-DB-A64L-01A	TCGA-DB-A64L-01A-11R-A29R-07	Mutant
TCGA-CS-4942	TCGA-CS-4942-01A	TCGA-CS-4942-01A-01R-1470-07	Mutant
TCGA-HT-7694	TCGA-HT-7694-01A	TCGA-HT-7694-01A-11R-2256-07	Mutant
TCGA-P5-A77W	TCGA-P5-A77W-01A	TCGA-P5-A77W-01A-11R-A32Q-07	Mutant
TCGA-HT-7473	TCGA-HT-7473-01A	TCGA-HT-7473-01A-11R-2027-07	Mutant
TCGA-DB-A4XB	TCGA-DB-A4XB-01A	TCGA-DB-A4XB-01A-11R-A26U-07	Mutant
TCGA-HT-7620	TCGA-HT-7620-01A	TCGA-HT-7620-01A-11R-2256-07	Mutant
TCGA-TM-A84B	TCGA-TM-A84B-01A	TCGA-TM-A84B-01A-11R-A36H-07	WT
TCGA-TQ-A8XE	TCGA-TQ-A8XE-01A	TCGA-TQ-A8XE-01A-11R-A36H-07	Mutant
TCGA-S9-A6WO	TCGA-S9-A6WO-01A	TCGA-S9-A6WO-01A-21R-A34F-07	Mutant
TCGA-DU-A7TD	TCGA-DU-A7TD-01A	TCGA-DU-A7TD-01A-12R-A34F-07	WT
TCGA-HT-7470	TCGA-HT-7470-01A	TCGA-HT-7470-01A-12R-2090-07	Mutant
TCGA-CS-6186	TCGA-CS-6186-01A	TCGA-CS-6186-01A-12R-2027-07	WT
TCGA-HW-8321	TCGA-HW-8321-01A	TCGA-HW-8321-01A-11R-2404-07	Mutant
TCGA-HT-A74J	TCGA-HT-A74J-01A	TCGA-HT-A74J-01A-12R-A32Q-07	Mutant
TCGA-R8-A6ML	TCGA-R8-A6ML-01A	TCGA-R8-A6ML-01A-11R-A32Q-07	Mutant
TCGA-S9-A89V	TCGA-S9-A89V-01A	TCGA-S9-A89V-01A-11R-A36H-07	WT
TCGA-HT-7481	TCGA-HT-7481-01A	TCGA-HT-7481-01A-11R-2027-07	Mutant
TCGA-E1-5322	TCGA-E1-5322-01A	TCGA-E1-5322-01A-01R-1470-07	Mutant
TCGA-E1-A7YN	TCGA-E1-A7YN-01A	TCGA-E1-A7YN-01A-11R-A34F-07	WT
TCGA-DU-7010	TCGA-DU-7010-01A	TCGA-DU-7010-01A-11R-2027-07	Mutant
TCGA-S9-A7J0	TCGA-S9-A7J0-01A	TCGA-S9-A7J0-01A-11R-A34F-07	Mutant
TCGA-WY-A85A	TCGA-WY-A85A-01A	TCGA-WY-A85A-01A-21R-A36H-07	Mutant
TCGA-TQ-A7RQ	TCGA-TQ-A7RQ-01A	TCGA-TQ-A7RQ-01A-11R-A33Z-07	Mutant
TCGA-HT-7873	TCGA-HT-7873-01B	TCGA-HT-7873-01B-11R-2403-07	Mutant
TCGA-DU-8167	TCGA-DU-8167-01A	TCGA-DU-8167-01A-11R-2256-07	Mutant
TCGA-S9-A6U2	TCGA-S9-A6U2-01A	TCGA-S9-A6U2-01A-21R-A33Z-07	Mutant
TCGA-S9-A7IQ	TCGA-S9-A7IQ-01A	TCGA-S9-A7IQ-01A-21R-A34F-07	Mutant
TCGA-FG-A711	TCGA-FG-A711-01A	TCGA-FG-A711-01A-21R-A33Z-07	Mutant
TCGA-FG-A60L	TCGA-FG-A60L-01A	TCGA-FG-A60L-01A-12R-A31N-07	Mutant
TCGA-E1-5307	TCGA-E1-5307-01A	TCGA-E1-5307-01A-01R-1896-07	Mutant
TCGA-DB-5279	TCGA-DB-5279-01A	TCGA-DB-5279-01A-03R-2347-07	Mutant
TCGA-DU-7018	TCGA-DU-7018-01A	TCGA-DU-7018-01A-11R-2027-07	Mutant
TCGA-DH-A66D	TCGA-DH-A66D-01A	TCGA-DH-A66D-01A-11R-A31N-07	Mutant
TCGA-S9-A6WP	TCGA-S9-A6WP-01A	TCGA-S9-A6WP-01A-12R-A34F-07	Mutant
TCGA-DU-A7TB	TCGA-DU-A7TB-01A	TCGA-DU-A7TB-01A-11R-A33Z-07	WT
TCGA-TM-A7CF	TCGA-TM-A7CF-01A	TCGA-TM-A7CF-01A-11R-A32Q-07	Mutant
TCGA-FG-5964	TCGA-FG-5964-01A	TCGA-FG-5964-01A-11R-1708-07	Mutant
TCGA-DU-5874	TCGA-DU-5874-01A	TCGA-DU-5874-01A-11R-1708-07	Mutant
TCGA-DU-6405	TCGA-DU-6405-01A	TCGA-DU-6405-01A-11R-1708-07	WT
TCGA-HT-7609	TCGA-HT-7609-01A	TCGA-HT-7609-01A-11R-2090-07	Mutant
TCGA-TM-A84S	TCGA-TM-A84S-01A	TCGA-TM-A84S-01A-11R-A36H-07	Mutant
TCGA-DU-8168	TCGA-DU-8168-01A	TCGA-DU-8168-01A-11R-2256-07	Mutant
TCGA-FG-A87N	TCGA-FG-A87N-01A	TCGA-FG-A87N-01A-11R-A36H-07	Mutant
TCGA-DB-5278	TCGA-DB-5278-01A	TCGA-DB-5278-01A-01R-1470-07	Mutant
TCGA-FG-A4MY	TCGA-FG-A4MY-01A	TCGA-FG-A4MY-01A-11R-A26U-07	Mutant
TCGA-TQ-A7RF	TCGA-TQ-A7RF-01A	TCGA-TQ-A7RF-01A-11R-A33Z-07	Mutant
TCGA-FG-6692	TCGA-FG-6692-01A	TCGA-FG-6692-01A-11R-1896-07	WT
TCGA-DU-7013	TCGA-DU-7013-01A	TCGA-DU-7013-01A-11R-2027-07	WT
TCGA-P5-A733	TCGA-P5-A733-01A	TCGA-P5-A733-01A-11R-A32Q-07	Mutant
TCGA-CS-4938	TCGA-CS-4938-01B	TCGA-CS-4938-01B-11R-1896-07	Mutant
TCGA-DB-A64O	TCGA-DB-A64O-01A	TCGA-DB-A64O-01A-11R-A29R-07	WT
TCGA-HW-8320	TCGA-HW-8320-01A	TCGA-HW-8320-01A-11R-2404-07	Mutant
TCGA-DU-6542	TCGA-DU-6542-01A	TCGA-DU-6542-01A-11R-1896-07	Mutant
TCGA-S9-A6WL	TCGA-S9-A6WL-01A	TCGA-S9-A6WL-01A-21R-A33Z-07	Mutant
TCGA-TM-A7C5	TCGA-TM-A7C5-01A	TCGA-TM-A7C5-01A-11R-A32Q-07	Mutant
TCGA-DU-5854	TCGA-DU-5854-01A	TCGA-DU-5854-01A-11R-1708-07	WT
TCGA-DU-A7T8	TCGA-DU-A7T8-01A	TCGA-DU-A7T8-01A-21R-A34R-07	Mutant
TCGA-DU-7019	TCGA-DU-7019-01A	TCGA-DU-7019-01A-11R-2027-07	Mutant
TCGA-DU-7299	TCGA-DU-7299-01A	TCGA-DU-7299-01A-21R-2027-07	Mutant
TCGA-DU-7006	TCGA-DU-7006-01A	TCGA-DU-7006-01A-11R-2027-07	WT
TCGA-S9-A6WH	TCGA-S9-A6WH-01A	TCGA-S9-A6WH-01A-12R-A33Z-07	Mutant
TCGA-S9-A7QX	TCGA-S9-A7QX-01A	TCGA-S9-A7QX-01A-11R-A34F-07	Mutant
TCGA-P5-A5EV	TCGA-P5-A5EV-01A	TCGA-P5-A5EV-01A-11R-A27Q-07	Mutant
TCGA-DU-6400	TCGA-DU-6400-01A	TCGA-DU-6400-01A-12R-1708-07	Mutant
TCGA-VV-A86M	TCGA-VV-A86M-01A	TCGA-VV-A86M-01A-11R-A36H-07	Mutant
TCGA-QH-A6X9	TCGA-QH-A6X9-01A	TCGA-QH-A6X9-01A-12R-A32Q-07	Mutant
TCGA-HT-A618	TCGA-HT-A618-01A	TCGA-HT-A618-01A-11R-A29R-07	Mutant
TCGA-FG-6691	TCGA-FG-6691-01A	TCGA-FG-6691-01A-11R-1896-07	Mutant
TCGA-S9-A6WI	TCGA-S9-A6WI-01A	TCGA-S9-A6WI-01A-21R-A33Z-07	Mutant
TCGA-DU-7011	TCGA-DU-7011-01A	TCGA-DU-7011-01A-11R-2027-07	Mutant
TCGA-QH-A6X5	TCGA-QH-A6X5-01A	TCGA-QH-A6X5-01A-12R-A32Q-07	Mutant
TCGA-CS-6667	TCGA-CS-6667-01A	TCGA-CS-6667-01A-12R-2027-07	Mutant
TCGA-DU-6406	TCGA-DU-6406-01A	TCGA-DU-6406-01A-11R-1708-07	WT
TCGA-DU-A7TA	TCGA-DU-A7TA-01A	TCGA-DU-A7TA-01A-11R-A33Z-07	Mutant
TCGA-QH-A6X4	TCGA-QH-A6X4-01A	TCGA-QH-A6X4-01A-51R-A32Q-07	Mutant
TCGA-TQ-A7RR	TCGA-TQ-A7RR-01A	TCGA-TQ-A7RR-01A-21R-A34F-07	Mutant
TCGA-HT-8104	TCGA-HT-8104-01A	TCGA-HT-8104-01A-11R-2404-07	WT
TCGA-HT-A74K	TCGA-HT-A74K-01A	TCGA-HT-A74K-01A-11R-A32Q-07	Mutant
TCGA-DB-A64X	TCGA-DB-A64X-01A	TCGA-DB-A64X-01A-11R-A29R-07	Mutant
TCGA-HT-8107	TCGA-HT-8107-01A	TCGA-HT-8107-01A-13R-2404-07	WT
TCGA-FG-A710	TCGA-FG-A710-01A	TCGA-FG-A710-01A-12R-A33Z-07	Mutant
TCGA-QH-A6CX	TCGA-QH-A6CX-01A	TCGA-QH-A6CX-01A-11R-A32Q-07	WT
TCGA-CS-6666	TCGA-CS-6666-01A	TCGA-CS-6666-01A-11R-1896-07	Mutant
TCGA-TM-A7CA	TCGA-TM-A7CA-01A	TCGA-TM-A7CA-01A-21R-A33Z-07	Mutant
TCGA-HW-7486	TCGA-HW-7486-01A	TCGA-HW-7486-01A-11R-2027-07	Mutant
TCGA-QH-A6X8	TCGA-QH-A6X8-01A	TCGA-QH-A6X8-01A-12R-A32Q-07	Mutant
TCGA-DU-A76K	TCGA-DU-A76K-01A	TCGA-DU-A76K-01A-11R-A33Z-07	WT
TCGA-DB-A4XD	TCGA-DB-A4XD-01A	TCGA-DB-A4XD-01A-11R-A27Q-07	Mutant
TCGA-DH-A669	TCGA-DH-A669-01A	TCGA-DH-A669-01A-12R-A31N-07	Mutant
TCGA-WY-A858	TCGA-WY-A858-01A	TCGA-WY-A858-01A-11R-A36H-07	Mutant
TCGA-DU-7294	TCGA-DU-7294-01A	TCGA-DU-7294-01A-11R-2027-07	Mutant
TCGA-TM-A7C3	TCGA-TM-A7C3-01A	TCGA-TM-A7C3-01A-11R-A32Q-07	WT
TCGA-WY-A85E	TCGA-WY-A85E-01A	TCGA-WY-A85E-01A-11R-A36H-07	Mutant
TCGA-HT-7882	TCGA-HT-7882-01A	TCGA-HT-7882-01A-11R-2403-07	WT
TCGA-HT-7608	TCGA-HT-7608-01A	TCGA-HT-7608-01A-11R-2090-07	Mutant
TCGA-CS-5395	TCGA-CS-5395-01A	TCGA-CS-5395-01A-01R-1470-07	WT
TCGA-DU-6402	TCGA-DU-6402-01A	TCGA-DU-6402-01A-11R-1708-07	WT
TCGA-VM-A8CE	TCGA-VM-A8CE-01A	TCGA-VM-A8CE-01A-11R-A36H-07	Mutant
TCGA-HT-7467	TCGA-HT-7467-01A	TCGA-HT-7467-01A-11R-2027-07	Mutant
TCGA-DB-A4XC	TCGA-DB-A4XC-01A	TCGA-DB-A4XC-01A-11R-A26U-07	Mutant
TCGA-S9-A6TZ	TCGA-S9-A6TZ-01A	TCGA-S9-A6TZ-01A-21R-A32Q-07	Mutant
TCGA-HT-A61C	TCGA-HT-A61C-01A	TCGA-HT-A61C-01A-11R-A29R-07	WT
TCGA-HT-A5R7	TCGA-HT-A5R7-01A	TCGA-HT-A5R7-01A-11R-A28M-07	Mutant
TCGA-DH-A7UT	TCGA-DH-A7UT-01A	TCGA-DH-A7UT-01A-12R-A34F-07	Mutant
TCGA-QH-A6CW	TCGA-QH-A6CW-01A	TCGA-QH-A6CW-01A-11R-A32Q-07	Mutant
TCGA-FG-A4MW	TCGA-FG-A4MW-01A	TCGA-FG-A4MW-01A-11R-A26U-07	WT
TCGA-P5-A5ET	TCGA-P5-A5ET-01A	TCGA-P5-A5ET-01A-11R-A27Q-07	Mutant
TCGA-TM-A84Q	TCGA-TM-A84Q-01A	TCGA-TM-A84Q-01A-11R-A36H-07	Mutant
TCGA-DH-5144	TCGA-DH-5144-01A	TCGA-DH-5144-01A-01R-1470-07	Mutant
TCGA-E1-5303	TCGA-E1-5303-01A	TCGA-E1-5303-01A-01R-1470-07	Mutant
TCGA-TQ-A7RP	TCGA-TQ-A7RP-01A	TCGA-TQ-A7RP-01A-21R-A34F-07	WT
TCGA-E1-5318	TCGA-E1-5318-01A	TCGA-E1-5318-01A-01R-1470-07	Mutant
TCGA-S9-A7QY	TCGA-S9-A7QY-01A	TCGA-S9-A7QY-01A-11R-A34F-07	Mutant
TCGA-FG-5962	TCGA-FG-5962-01B	TCGA-FG-5962-01B-11R-1896-07	Mutant
TCGA-DB-A75K	TCGA-DB-A75K-01A	TCGA-DB-A75K-01A-11R-A32Q-07	Mutant
TCGA-RY-A845	TCGA-RY-A845-01A	TCGA-RY-A845-01A-11R-A36H-07	Mutant
TCGA-DU-7012	TCGA-DU-7012-01A	TCGA-DU-7012-01A-11R-2027-07	WT
TCGA-HT-A619	TCGA-HT-A619-01A	TCGA-HT-A619-01A-11R-A29R-07	Mutant
TCGA-DU-A7T6	TCGA-DU-A7T6-01A	TCGA-DU-A7T6-01A-11R-A33Z-07	Mutant
TCGA-E1-A7Z6	TCGA-E1-A7Z6-01A	TCGA-E1-A7Z6-01A-11R-A34R-07	Mutant
TCGA-DU-7007	TCGA-DU-7007-01A	TCGA-DU-7007-01A-11R-2027-07	Mutant
TCGA-WH-A86K	TCGA-WH-A86K-01A	TCGA-WH-A86K-01A-11R-A36H-07	Mutant
TCGA-DU-7008	TCGA-DU-7008-01A	TCGA-DU-7008-01A-11R-2027-07	Mutant
TCGA-HT-7693	TCGA-HT-7693-01A	TCGA-HT-7693-01A-11R-2256-07	Mutant
TCGA-IK-7675	TCGA-IK-7675-01A	TCGA-IK-7675-01A-11R-2090-07	Mutant
TCGA-S9-A7R3	TCGA-S9-A7R3-01A	TCGA-S9-A7R3-01A-11R-A34R-07	Mutant
TCGA-HT-7480	TCGA-HT-7480-01A	TCGA-HT-7480-01A-11R-2090-07	Mutant
TCGA-W9-A837	TCGA-W9-A837-01A	TCGA-W9-A837-01A-11R-A36H-07	Mutant
TCGA-HT-7485	TCGA-HT-7485-01A	TCGA-HT-7485-01A-11R-2027-07	Mutant
TCGA-HT-8011	TCGA-HT-8011-01A	TCGA-HT-8011-01A-11R-2403-07	WT
TCGA-DU-A7TC	TCGA-DU-A7TC-01A	TCGA-DU-A7TC-01A-21R-A34R-07	Mutant
TCGA-DU-A76R	TCGA-DU-A76R-01A	TCGA-DU-A76R-01A-11R-A32Q-07	Mutant
TCGA-DH-5140	TCGA-DH-5140-01A	TCGA-DH-5140-01A-01R-1470-07	WT
TCGA-TM-A84F	TCGA-TM-A84F-01A	TCGA-TM-A84F-01A-11R-A36H-07	Mutant
TCGA-HT-8563	TCGA-HT-8563-01A	TCGA-HT-8563-01A-11R-2404-07	Mutant
TCGA-HT-7691	TCGA-HT-7691-01A	TCGA-HT-7691-01A-11R-2256-07	WT
TCGA-P5-A72X	TCGA-P5-A72X-01A	TCGA-P5-A72X-01A-11R-A32Q-07	Mutant
TCGA-HT-7611	TCGA-HT-7611-01A	TCGA-HT-7611-01A-11R-2403-07	Mutant
TCGA-FG-6690	TCGA-FG-6690-01A	TCGA-FG-6690-01A-11R-1896-07	Mutant
TCGA-HT-7681	TCGA-HT-7681-01A	TCGA-HT-7681-01A-11R-2403-07	Mutant
TCGA-DU-6408	TCGA-DU-6408-01A	TCGA-DU-6408-01A-11R-1708-07	Mutant
TCGA-RY-A840	TCGA-RY-A840-01A	TCGA-RY-A840-01A-11R-A36H-07	Mutant
TCGA-HT-A5RC	TCGA-HT-A5RC-01A	TCGA-HT-A5RC-01A-11R-A28M-07	WT
TCGA-HT-7860	TCGA-HT-7860-01A	TCGA-HT-7860-01A-11R-2403-07	WT
TCGA-E1-A7YH	TCGA-E1-A7YH-01A	TCGA-E1-A7YH-01A-11R-A34F-07	Mutant
TCGA-S9-A6WM	TCGA-S9-A6WM-01A	TCGA-S9-A6WM-01A-12R-A33Z-07	WT
TCGA-S9-A6U6	TCGA-S9-A6U6-01A	TCGA-S9-A6U6-01A-12R-A33Z-07	Mutant
TCGA-HW-7489	TCGA-HW-7489-01A	TCGA-HW-7489-01A-11R-2027-07	Mutant
TCGA-QH-A65S	TCGA-QH-A65S-01A	TCGA-QH-A65S-01A-11R-A29R-07	Mutant
TCGA-QH-A6CS	TCGA-QH-A6CS-01A	TCGA-QH-A6CS-01A-11R-A31N-07	WT
TCGA-S9-A6UA	TCGA-S9-A6UA-01A	TCGA-S9-A6UA-01A-12R-A33Z-07	WT
TCGA-HT-A617	TCGA-HT-A617-01A	TCGA-HT-A617-01A-11R-A29R-07	WT
TCGA-HT-7602	TCGA-HT-7602-01A	TCGA-HT-7602-01A-21R-2090-07	Mutant
TCGA-HW-8322	TCGA-HW-8322-01A	TCGA-HW-8322-01A-11R-2404-07	Mutant
TCGA-FG-8182	TCGA-FG-8182-01A	TCGA-FG-8182-01A-11R-2256-07	Mutant
TCGA-DU-8165	TCGA-DU-8165-01A	TCGA-DU-8165-01A-11R-2256-07	WT
TCGA-S9-A6UB	TCGA-S9-A6UB-01A	TCGA-S9-A6UB-01A-21R-A33Z-07	Mutant
TCGA-HT-A61A	TCGA-HT-A61A-01A	TCGA-HT-A61A-01A-11R-A29R-07	Mutant
TCGA-KT-A7W1	TCGA-KT-A7W1-01A	TCGA-KT-A7W1-01A-11R-A34F-07	WT
TCGA-DU-A76O	TCGA-DU-A76O-01A	TCGA-DU-A76O-01A-11R-A32Q-07	Mutant
TCGA-HT-7877	TCGA-HT-7877-01A	TCGA-HT-7877-01A-11R-2403-07	Mutant
TCGA-QH-A6X3	TCGA-QH-A6X3-01A	TCGA-QH-A6X3-01A-21R-A32Q-07	Mutant
TCGA-P5-A5F0	TCGA-P5-A5F0-01A	TCGA-P5-A5F0-01A-11R-A28M-07	Mutant
TCGA-S9-A6TS	TCGA-S9-A6TS-01A	TCGA-S9-A6TS-01A-12R-A33Z-07	Mutant
TCGA-HT-7690	TCGA-HT-7690-01A	TCGA-HT-7690-01A-11R-2256-07	Mutant
TCGA-DU-8166	TCGA-DU-8166-01A	TCGA-DU-8166-01A-11R-2256-07	Mutant
TCGA-HT-7476	TCGA-HT-7476-01A	TCGA-HT-7476-01A-11R-2027-07	Mutant
TCGA-DU-6401	TCGA-DU-6401-01A	TCGA-DU-6401-01A-11R-1708-07	Mutant
TCGA-DH-5142	TCGA-DH-5142-01A	TCGA-DH-5142-01A-01R-1470-07	Mutant
TCGA-DB-A64Q	TCGA-DB-A64Q-01A	TCGA-DB-A64Q-01A-11R-A29R-07	Mutant
TCGA-TQ-A7RO	TCGA-TQ-A7RO-01A	TCGA-TQ-A7RO-01A-11R-A33Z-07	Mutant
TCGA-CS-6670	TCGA-CS-6670-01A	TCGA-CS-6670-01A-11R-1896-07	Mutant
TCGA-DB-A64R	TCGA-DB-A64R-01A	TCGA-DB-A64R-01A-11R-A29R-07	Mutant
TCGA-QH-A65R	TCGA-QH-A65R-01A	TCGA-QH-A65R-01A-21R-A31N-07	Mutant
TCGA-HT-A74L	TCGA-HT-A74L-01A	TCGA-HT-A74L-01A-11R-A32Q-07	Mutant
TCGA-CS-4944	TCGA-CS-4944-01A	TCGA-CS-4944-01A-01R-1470-07	Mutant
TCGA-HT-7676	TCGA-HT-7676-01A	TCGA-HT-7676-01A-11R-2403-07	Mutant
TCGA-VV-A829	TCGA-VV-A829-01A	TCGA-VV-A829-01A-21R-A36H-07	Mutant
TCGA-P5-A5EU	TCGA-P5-A5EU-01A	TCGA-P5-A5EU-01A-11R-A27Q-07	Mutant
TCGA-DU-5872	TCGA-DU-5872-01A	TCGA-DU-5872-01A-11R-1708-07	Mutant
TCGA-P5-A72Z	TCGA-P5-A72Z-01A	TCGA-P5-A72Z-01A-11R-A32Q-07	Mutant
TCGA-TM-A84J	TCGA-TM-A84J-01A	TCGA-TM-A84J-01A-11R-A36H-07	WT
TCGA-HT-7879	TCGA-HT-7879-01A	TCGA-HT-7879-01A-11R-2403-07	Mutant
TCGA-HT-A616	TCGA-HT-A616-01A	TCGA-HT-A616-01A-11R-A29R-07	Mutant
TCGA-P5-A5EX	TCGA-P5-A5EX-01A	TCGA-P5-A5EX-01A-12R-A28M-07	Mutant
TCGA-FG-A713	TCGA-FG-A713-01A	TCGA-FG-A713-01A-11R-A32Q-07	Mutant
TCGA-P5-A5F6	TCGA-P5-A5F6-01A	TCGA-P5-A5F6-01A-11R-A28M-07	WT
TCGA-DH-A7UV	TCGA-DH-A7UV-01A	TCGA-DH-A7UV-01A-12R-A34F-07	Mutant
TCGA-S9-A6U1	TCGA-S9-A6U1-01A	TCGA-S9-A6U1-01A-21R-A33Z-07	Mutant
TCGA-S9-A6U0	TCGA-S9-A6U0-01A	TCGA-S9-A6U0-01A-12R-A32Q-07	WT
TCGA-DU-5847	TCGA-DU-5847-01A	TCGA-DU-5847-01A-11R-1708-07	WT
TCGA-S9-A6U5	TCGA-S9-A6U5-01A	TCGA-S9-A6U5-01A-12R-A33Z-07	Mutant
TCGA-DU-6394	TCGA-DU-6394-01A	TCGA-DU-6394-01A-11R-1708-07	Mutant
TCGA-HT-A5RB	TCGA-HT-A5RB-01A	TCGA-HT-A5RB-01A-11R-A28M-07	Mutant
TCGA-TM-A84H	TCGA-TM-A84H-01A	TCGA-TM-A84H-01A-11R-A36H-07	Mutant
TCGA-VM-A8C9	TCGA-VM-A8C9-01A	TCGA-VM-A8C9-01A-11R-A36H-07	WT
TCGA-P5-A5EY	TCGA-P5-A5EY-01A	TCGA-P5-A5EY-01A-11R-A27Q-07	WT
TCGA-S9-A7R8	TCGA-S9-A7R8-01A	TCGA-S9-A7R8-01A-11R-A34R-07	Mutant
TCGA-HT-7471	TCGA-HT-7471-01A	TCGA-HT-7471-01A-11R-2256-07	Mutant
TCGA-HW-A5KK	TCGA-HW-A5KK-01A	TCGA-HW-A5KK-01A-11R-A27Q-07	WT
TCGA-E1-A7YQ	TCGA-E1-A7YQ-01A	TCGA-E1-A7YQ-01A-11R-A34R-07	WT
TCGA-HT-A61B	TCGA-HT-A61B-01A	TCGA-HT-A61B-01A-11R-A29R-07	Mutant
TCGA-DB-5275	TCGA-DB-5275-01A	TCGA-DB-5275-01A-01R-1470-07	Mutant
TCGA-E1-A7YJ	TCGA-E1-A7YJ-01A	TCGA-E1-A7YJ-01A-11R-A34F-07	WT
TCGA-FG-6688	TCGA-FG-6688-01A	TCGA-FG-6688-01A-11R-1896-07	WT
TCGA-TM-A84M	TCGA-TM-A84M-01A	TCGA-TM-A84M-01A-11R-A36H-07	Mutant
TCGA-FG-A6J1	TCGA-FG-A6J1-01A	TCGA-FG-A6J1-01A-11R-A31N-07	Mutant
TCGA-QH-A65Z	TCGA-QH-A65Z-01A	TCGA-QH-A65Z-01A-11R-A29R-07	Mutant
TCGA-VM-A8CD	TCGA-VM-A8CD-01A	TCGA-VM-A8CD-01A-11R-A36H-07	WT
TCGA-HT-8019	TCGA-HT-8019-01A	TCGA-HT-8019-01A-21R-2404-07	WT
TCGA-QH-A6CV	TCGA-QH-A6CV-01A	TCGA-QH-A6CV-01A-11R-A31N-07	WT
TCGA-FG-A6IZ	TCGA-FG-A6IZ-01A	TCGA-FG-A6IZ-01A-11R-A31N-07	Mutant
TCGA-P5-A5F1	TCGA-P5-A5F1-01A	TCGA-P5-A5F1-01A-11R-A28M-07	Mutant
TCGA-P5-A72U	TCGA-P5-A72U-01A	TCGA-P5-A72U-01A-31R-A32Q-07	WT
TCGA-CS-4943	TCGA-CS-4943-01A	TCGA-CS-4943-01A-01R-1470-07	Mutant
TCGA-P5-A5EW	TCGA-P5-A5EW-01A	TCGA-P5-A5EW-01A-11R-A27Q-07	Mutant
TCGA-HT-8018	TCGA-HT-8018-01A	TCGA-HT-8018-01A-11R-2404-07	Mutant
TCGA-HT-7482	TCGA-HT-7482-01A	TCGA-HT-7482-01A-11R-2027-07	Mutant
TCGA-E1-A7YY	TCGA-E1-A7YY-01A	TCGA-E1-A7YY-01A-11R-A34R-07	Mutant
TCGA-DU-A5TR	TCGA-DU-A5TR-01A	TCGA-DU-A5TR-01A-11R-A28M-07	Mutant
TCGA-VM-A8CB	TCGA-VM-A8CB-01A	TCGA-VM-A8CB-01A-11R-A36H-07	Mutant
TCGA-E1-5311	TCGA-E1-5311-01A	TCGA-E1-5311-01A-01R-1470-07	Mutant
TCGA-E1-A7Z2	TCGA-E1-A7Z2-01A	TCGA-E1-A7Z2-01A-21R-A34R-07	WT
TCGA-DB-A75P	TCGA-DB-A75P-01A	TCGA-DB-A75P-01A-11R-A32Q-07	WT
TCGA-TM-A84T	TCGA-TM-A84T-01A	TCGA-TM-A84T-01A-11R-A36H-07	Mutant
TCGA-FG-A4MT	TCGA-FG-A4MT-01A	TCGA-FG-A4MT-01A-11R-A26U-07	Mutant
TCGA-DU-A5TW	TCGA-DU-A5TW-01A	TCGA-DU-A5TW-01A-11R-A28M-07	Mutant
TCGA-DU-A6S2	TCGA-DU-A6S2-01A	TCGA-DU-A6S2-01A-21R-A32Q-07	Mutant
TCGA-DU-6395	TCGA-DU-6395-01A	TCGA-DU-6395-01A-13R-1708-07	Mutant
TCGA-FG-8189	TCGA-FG-8189-01B	TCGA-FG-8189-01B-11R-A28M-07	Mutant
TCGA-CS-4941	TCGA-CS-4941-01A	TCGA-CS-4941-01A-01R-1470-07	WT
TCGA-HT-7684	TCGA-HT-7684-01A	TCGA-HT-7684-01A-11R-2256-07	Mutant
TCGA-RY-A83Z	TCGA-RY-A83Z-01A	TCGA-RY-A83Z-01A-11R-A36H-07	Mutant
TCGA-S9-A6U9	TCGA-S9-A6U9-01A	TCGA-S9-A6U9-01A-11R-A32Q-07	Mutant
TCGA-S9-A6TW	TCGA-S9-A6TW-01A	TCGA-S9-A6TW-01A-12R-A32Q-07	Mutant
TCGA-S9-A7J2	TCGA-S9-A7J2-01A	TCGA-S9-A7J2-01A-11R-A34F-07	Mutant
TCGA-DB-A64P	TCGA-DB-A64P-01A	TCGA-DB-A64P-01A-11R-A29R-07	Mutant
TCGA-HT-7884	TCGA-HT-7884-01B	TCGA-HT-7884-01B-11R-2403-07	Mutant
TCGA-CS-5397	TCGA-CS-5397-01A	TCGA-CS-5397-01A-01R-1896-07	WT
TCGA-DU-5853	TCGA-DU-5853-01A	TCGA-DU-5853-01A-11R-1896-07	Mutant
TCGA-HT-7902	TCGA-HT-7902-01A	TCGA-HT-7902-01A-12R-2403-07	Mutant
TCGA-HW-7495	TCGA-HW-7495-01A	TCGA-HW-7495-01A-11R-2027-07	Mutant
TCGA-HT-7677	TCGA-HT-7677-01A	TCGA-HT-7677-01A-11R-2256-07	Mutant
TCGA-F6-A8O3	TCGA-F6-A8O3-01A	TCGA-F6-A8O3-01A-11R-A36H-07	Mutant
TCGA-P5-A730	TCGA-P5-A730-01A	TCGA-P5-A730-01A-11R-A32Q-07	Mutant
TCGA-DU-A5TY	TCGA-DU-A5TY-01A	TCGA-DU-A5TY-01A-11R-A28M-07	WT
TCGA-HT-8015	TCGA-HT-8015-01B	TCGA-HT-8015-01B-11R-A28M-07	WT
TCGA-DU-6393	TCGA-DU-6393-01A	TCGA-DU-6393-01A-11R-1708-07	Mutant
TCGA-TQ-A7RS	TCGA-TQ-A7RS-01A	TCGA-TQ-A7RS-01A-12R-A33Z-07	Mutant
TCGA-E1-A7YU	TCGA-E1-A7YU-01A	TCGA-E1-A7YU-01A-11R-A34R-07	Mutant
TCGA-CS-5394	TCGA-CS-5394-01A	TCGA-CS-5394-01A-01R-1470-07	Mutant
TCGA-HT-7688	TCGA-HT-7688-01A	TCGA-HT-7688-01A-11R-2256-07	Mutant
TCGA-DH-A7US	TCGA-DH-A7US-01A	TCGA-DH-A7US-01A-11R-A33Z-07	Mutant
TCGA-DU-7302	TCGA-DU-7302-01A	TCGA-DU-7302-01A-11R-2090-07	Mutant
TCGA-KT-A74X	TCGA-KT-A74X-01A	TCGA-KT-A74X-01A-11R-A32Q-07	Mutant
TCGA-RY-A83X	TCGA-RY-A83X-01A	TCGA-RY-A83X-01A-11R-A36H-07	Mutant
TCGA-HT-A5R9	TCGA-HT-A5R9-01A	TCGA-HT-A5R9-01A-11R-A28M-07	Mutant
TCGA-S9-A6WD	TCGA-S9-A6WD-01A	TCGA-S9-A6WD-01A-12R-A33Z-07	Mutant
TCGA-F6-A8O4	TCGA-F6-A8O4-01A	TCGA-F6-A8O4-01A-11R-A36H-07	Mutant
TCGA-FG-7637	TCGA-FG-7637-01A	TCGA-FG-7637-01A-11R-2090-07	Mutant
TCGA-FG-6689	TCGA-FG-6689-01A	TCGA-FG-6689-01A-11R-1896-07	Mutant
TCGA-E1-A7YO	TCGA-E1-A7YO-01A	TCGA-E1-A7YO-01A-11R-A34F-07	Mutant
TCGA-FG-7638	TCGA-FG-7638-01B	TCGA-FG-7638-01B-12R-2090-07	Mutant
TCGA-S9-A7QZ	TCGA-S9-A7QZ-01A	TCGA-S9-A7QZ-01A-12R-A34R-07	Mutant
TCGA-P5-A5F2	TCGA-P5-A5F2-01A	TCGA-P5-A5F2-01A-11R-A28M-07	Mutant
TCGA-R8-A6YH	TCGA-R8-A6YH-01A	TCGA-R8-A6YH-01A-21R-A32Q-07	Mutant
TCGA-E1-A7YS	TCGA-E1-A7YS-01A	TCGA-E1-A7YS-01A-11R-A34F-07	Mutant
TCGA-HT-7880	TCGA-HT-7880-01A	TCGA-HT-7880-01A-11R-2403-07	Mutant
TCGA-DU-5852	TCGA-DU-5852-01A	TCGA-DU-5852-01A-11R-1708-07	WT
TCGA-E1-A7Z4	TCGA-E1-A7Z4-01A	TCGA-E1-A7Z4-01A-11R-A34R-07	Mutant
TCGA-DU-7298	TCGA-DU-7298-01A	TCGA-DU-7298-01A-11R-2027-07	Mutant
TCGA-HT-7478	TCGA-HT-7478-01A	TCGA-HT-7478-01A-11R-2027-07	Mutant
TCGA-DU-A5TU	TCGA-DU-A5TU-01A	TCGA-DU-A5TU-01A-11R-A28M-07	Mutant
TCGA-DU-6399	TCGA-DU-6399-01A	TCGA-DU-6399-01A-12R-1708-07	Mutant
TCGA-RY-A83Y	TCGA-RY-A83Y-01A	TCGA-RY-A83Y-01A-11R-A36H-07	Mutant
TCGA-DU-7300	TCGA-DU-7300-01A	TCGA-DU-7300-01A-21R-2090-07	Mutant
TCGA-S9-A7IX	TCGA-S9-A7IX-01A	TCGA-S9-A7IX-01A-12R-A34F-07	WT
TCGA-HT-8558	TCGA-HT-8558-01A	TCGA-HT-8558-01A-21R-2404-07	WT
TCGA-S9-A7IY	TCGA-S9-A7IY-01A	TCGA-S9-A7IY-01A-11R-A34F-07	Mutant
TCGA-DB-A64W	TCGA-DB-A64W-01A	TCGA-DB-A64W-01A-11R-A29R-07	Mutant
TCGA-S9-A7IZ	TCGA-S9-A7IZ-01A	TCGA-S9-A7IZ-01A-11R-A34F-07	Mutant
TCGA-DU-6410	TCGA-DU-6410-01A	TCGA-DU-6410-01A-11R-1896-07	Mutant
TCGA-DB-5270	TCGA-DB-5270-01A	TCGA-DB-5270-01A-02R-1470-07	Mutant
TCGA-WY-A859	TCGA-WY-A859-01A	TCGA-WY-A859-01A-12R-A36H-07	Mutant
TCGA-HT-7483	TCGA-HT-7483-01A	TCGA-HT-7483-01A-11R-2027-07	Mutant
TCGA-VW-A7QS	TCGA-VW-A7QS-01A	TCGA-VW-A7QS-01A-12R-A33Z-07	Mutant
TCGA-RY-A843	TCGA-RY-A843-01A	TCGA-RY-A843-01A-11R-A36H-07	Mutant
TCGA-QH-A65V	TCGA-QH-A65V-01A	TCGA-QH-A65V-01A-11R-A29R-07	Mutant
TCGA-S9-A7R7	TCGA-S9-A7R7-01A	TCGA-S9-A7R7-01A-11R-A34R-07	Mutant
TCGA-HT-7610	TCGA-HT-7610-01A	TCGA-HT-7610-01A-21R-2090-07	Mutant
TCGA-DU-7009	TCGA-DU-7009-01A	TCGA-DU-7009-01A-11R-2027-07	Mutant
TCGA-DB-5274	TCGA-DB-5274-01A	TCGA-DB-5274-01A-01R-1470-07	Mutant
TCGA-S9-A6U8	TCGA-S9-A6U8-01A	TCGA-S9-A6U8-01A-21R-A33Z-07	Mutant
TCGA-E1-5305	TCGA-E1-5305-01A	TCGA-E1-5305-01A-01R-1896-07	Mutant
TCGA-FG-A60K	TCGA-FG-A60K-01A	TCGA-FG-A60K-01A-11R-A29R-07	Mutant
TCGA-HT-7687	TCGA-HT-7687-01A	TCGA-HT-7687-01A-11R-2256-07	Mutant
TCGA-HT-7607	TCGA-HT-7607-01A	TCGA-HT-7607-01A-11R-2090-07	Mutant
TCGA-DU-5871	TCGA-DU-5871-01A	TCGA-DU-5871-01A-12R-1708-07	Mutant
TCGA-IK-8125	TCGA-IK-8125-01A	TCGA-IK-8125-01A-11R-2256-07	Mutant
TCGA-R8-A6MO	TCGA-R8-A6MO-01A	TCGA-R8-A6MO-01A-11R-A33Z-07	Mutant
TCGA-P5-A780	TCGA-P5-A780-01A	TCGA-P5-A780-01A-12R-A32Q-07	Mutant
TCGA-QH-A6XC	TCGA-QH-A6XC-01A	TCGA-QH-A6XC-01A-12R-A32Q-07	WT
TCGA-E1-A7YD	TCGA-E1-A7YD-01A	TCGA-E1-A7YD-01A-11R-A34F-07	WT
TCGA-E1-A7YI	TCGA-E1-A7YI-01A	TCGA-E1-A7YI-01A-11R-A34F-07	Mutant
TCGA-DU-8158	TCGA-DU-8158-01A	TCGA-DU-8158-01A-11R-2256-07	WT
TCGA-S9-A6WN	TCGA-S9-A6WN-01A	TCGA-S9-A6WN-01A-12R-A33Z-07	Mutant
TCGA-HT-7855	TCGA-HT-7855-01A	TCGA-HT-7855-01A-11R-2403-07	Mutant
TCGA-HT-8111	TCGA-HT-8111-01A	TCGA-HT-8111-01A-11R-2404-07	Mutant
TCGA-WY-A85C	TCGA-WY-A85C-01A	TCGA-WY-A85C-01A-11R-A36H-07	Mutant
TCGA-DU-A5TP	TCGA-DU-A5TP-01A	TCGA-DU-A5TP-01A-11R-A28M-07	Mutant
TCGA-S9-A7IS	TCGA-S9-A7IS-01A	TCGA-S9-A7IS-01A-11R-A34F-07	Mutant
TCGA-DU-A6S7	TCGA-DU-A6S7-01A	TCGA-DU-A6S7-01A-21R-A32Q-07	Mutant
TCGA-DU-6396	TCGA-DU-6396-01A	TCGA-DU-6396-01A-11R-1708-07	Mutant
TCGA-S9-A7QW	TCGA-S9-A7QW-01A	TCGA-S9-A7QW-01A-11R-A34F-07	Mutant
TCGA-FG-7643	TCGA-FG-7643-01A	TCGA-FG-7643-01A-11R-2090-07	WT
TCGA-S9-A7R4	TCGA-S9-A7R4-01A	TCGA-S9-A7R4-01A-12R-A34R-07	Mutant
TCGA-DU-A6S8	TCGA-DU-A6S8-01A	TCGA-DU-A6S8-01A-12R-A32Q-07	Mutant
TCGA-HT-7601	TCGA-HT-7601-01A	TCGA-HT-7601-01A-11R-2090-07	Mutant
TCGA-HT-7854	TCGA-HT-7854-01A	TCGA-HT-7854-01A-11R-2256-07	WT
TCGA-HW-7487	TCGA-HW-7487-01A	TCGA-HW-7487-01A-11R-2027-07	Mutant
TCGA-FG-5963	TCGA-FG-5963-01A	TCGA-FG-5963-01A-11R-1708-07	WT
TCGA-HT-A5RA	TCGA-HT-A5RA-01A	TCGA-HT-A5RA-01A-11R-A28M-07	WT
TCGA-HT-A4DV	TCGA-HT-A4DV-01A	TCGA-HT-A4DV-01A-11R-A26U-07	Mutant
TCGA-DH-A66G	TCGA-DH-A66G-01A	TCGA-DH-A66G-01A-21R-A31N-07	Mutant
TCGA-DU-7015	TCGA-DU-7015-01A	TCGA-DU-7015-01A-11R-2027-07	Mutant
TCGA-R8-A73M	TCGA-R8-A73M-01A	TCGA-R8-A73M-01A-11R-A32Q-07	Mutant
TCGA-TQ-A7RJ	TCGA-TQ-A7RJ-01A	TCGA-TQ-A7RJ-01A-11R-A33Z-07	Mutant
TCGA-DU-A7TJ	TCGA-DU-A7TJ-01A	TCGA-DU-A7TJ-01A-11R-A34R-07	WT
TCGA-HT-7606	TCGA-HT-7606-01A	TCGA-HT-7606-01A-11R-2090-07	Mutant
TCGA-VM-A8C8	TCGA-VM-A8C8-01A	TCGA-VM-A8C8-01A-11R-A36H-07	Mutant
TCGA-DB-A4XG	TCGA-DB-A4XG-01A	TCGA-DB-A4XG-01A-11R-A27Q-07	Mutant
TCGA-HT-8114	TCGA-HT-8114-01A	TCGA-HT-8114-01A-11R-2404-07	Mutant
TCGA-S9-A6TU	TCGA-S9-A6TU-01A	TCGA-S9-A6TU-01A-12R-A32Q-07	Mutant
TCGA-HT-7616	TCGA-HT-7616-01A	TCGA-HT-7616-01A-11R-2256-07	Mutant
TCGA-HT-8010	TCGA-HT-8010-01A	TCGA-HT-8010-01A-11R-2403-07	Mutant
TCGA-DH-A7UU	TCGA-DH-A7UU-01A	TCGA-DH-A7UU-01A-12R-A34F-07	Mutant
TCGA-E1-A7Z3	TCGA-E1-A7Z3-01A	TCGA-E1-A7Z3-01A-11R-A34R-07	Mutant
TCGA-E1-A7YM	TCGA-E1-A7YM-01A	TCGA-E1-A7YM-01A-11R-A34F-07	WT
TCGA-S9-A6WG	TCGA-S9-A6WG-01A	TCGA-S9-A6WG-01A-11R-A33Z-07	Mutant
TCGA-HW-8319	TCGA-HW-8319-01A	TCGA-HW-8319-01A-11R-2404-07	Mutant
TCGA-TM-A84R	TCGA-TM-A84R-01A	TCGA-TM-A84R-01A-21R-A36H-07	Mutant
TCGA-DU-A6S3	TCGA-DU-A6S3-01A	TCGA-DU-A6S3-01A-12R-A32Q-07	Mutant
TCGA-P5-A5F4	TCGA-P5-A5F4-01A	TCGA-P5-A5F4-01A-11R-A28M-07	Mutant
TCGA-DB-A75M	TCGA-DB-A75M-01A	TCGA-DB-A75M-01A-11R-A32Q-07	Mutant
TCGA-E1-5304	TCGA-E1-5304-01A	TCGA-E1-5304-01A-01R-1470-07	Mutant
TCGA-DB-A75L	TCGA-DB-A75L-01A	TCGA-DB-A75L-01A-11R-A32Q-07	Mutant
TCGA-P5-A735	TCGA-P5-A735-01A	TCGA-P5-A735-01A-11R-A32Q-07	Mutant
TCGA-HT-7479	TCGA-HT-7479-01A	TCGA-HT-7479-01A-11R-2027-07	Mutant
TCGA-HT-7477	TCGA-HT-7477-01B	TCGA-HT-7477-01B-11R-A28M-07	Mutant
TCGA-TM-A84O	TCGA-TM-A84O-01A	TCGA-TM-A84O-01A-11R-A36H-07	Mutant
TCGA-DH-5141	TCGA-DH-5141-01A	TCGA-DH-5141-01A-01R-1470-07	Mutant
TCGA-FG-8186	TCGA-FG-8186-01A	TCGA-FG-8186-01A-11R-2256-07	Mutant
TCGA-HT-8012	TCGA-HT-8012-01A	TCGA-HT-8012-01A-11R-2403-07	Mutant
TCGA-HT-7686	TCGA-HT-7686-01A	TCGA-HT-7686-01A-11R-2256-07	Mutant
TCGA-HT-7475	TCGA-HT-7475-01A	TCGA-HT-7475-01A-11R-2027-07	Mutant
TCGA-FG-A87Q	TCGA-FG-A87Q-01A	TCGA-FG-A87Q-01A-11R-A36H-07	WT
TCGA-S9-A6TX	TCGA-S9-A6TX-01A	TCGA-S9-A6TX-01A-21R-A32Q-07	Mutant
TCGA-HT-8013	TCGA-HT-8013-01A	TCGA-HT-8013-01A-11R-2403-07	Mutant
TCGA-TM-A7C4	TCGA-TM-A7C4-01A	TCGA-TM-A7C4-01A-11R-A32Q-07	Mutant
TCGA-DH-5143	TCGA-DH-5143-01A	TCGA-DH-5143-01A-01R-1470-07	Mutant
TCGA-DB-5277	TCGA-DB-5277-01A	TCGA-DB-5277-01A-01R-1470-07	Mutant
TCGA-FG-8181	TCGA-FG-8181-01A	TCGA-FG-8181-01A-11R-2256-07	WT
TCGA-DB-A4XE	TCGA-DB-A4XE-01A	TCGA-DB-A4XE-01A-11R-A27Q-07	Mutant
TCGA-DU-7290	TCGA-DU-7290-01A	TCGA-DU-7290-01A-11R-2027-07	WT
TCGA-P5-A77X	TCGA-P5-A77X-01A	TCGA-P5-A77X-01A-11R-A32Q-07	Mutant
TCGA-HW-7490	TCGA-HW-7490-01A	TCGA-HW-7490-01A-11R-2027-07	Mutant
TCGA-HT-8564	TCGA-HT-8564-01A	TCGA-HT-8564-01A-11R-2404-07	WT
TCGA-HT-7856	TCGA-HT-7856-01A	TCGA-HT-7856-01A-11R-2403-07	Mutant
TCGA-HT-7692	TCGA-HT-7692-01A	TCGA-HT-7692-01A-12R-2256-07	Mutant
TCGA-QH-A6CZ	TCGA-QH-A6CZ-01A	TCGA-QH-A6CZ-01A-11R-A32Q-07	Mutant
TCGA-TQ-A7RG	TCGA-TQ-A7RG-01A	TCGA-TQ-A7RG-01A-11R-A33Z-07	Mutant
TCGA-DB-A64V	TCGA-DB-A64V-01A	TCGA-DB-A64V-01A-11R-A29R-07	Mutant
TCGA-HT-8113	TCGA-HT-8113-01A	TCGA-HT-8113-01A-11R-2404-07	Mutant
TCGA-TM-A84C	TCGA-TM-A84C-01A	TCGA-TM-A84C-01A-11R-A36H-07	WT
TCGA-DB-5280	TCGA-DB-5280-01A	TCGA-DB-5280-01A-01R-1470-07	Mutant
TCGA-TQ-A7RH	TCGA-TQ-A7RH-01A	TCGA-TQ-A7RH-01A-12R-A34F-07	Mutant
TCGA-RY-A847	TCGA-RY-A847-01A	TCGA-RY-A847-01A-11R-A36H-07	Mutant
TCGA-HW-A5KL	TCGA-HW-A5KL-01A	TCGA-HW-A5KL-01A-11R-A27Q-07	Mutant
TCGA-DU-8163	TCGA-DU-8163-01A	TCGA-DU-8163-01A-11R-2256-07	Mutant
TCGA-HT-7603	TCGA-HT-7603-01A	TCGA-HT-7603-01A-21R-2090-07	Mutant
TCGA-HT-8105	TCGA-HT-8105-01A	TCGA-HT-8105-01A-11R-2404-07	Mutant
TCGA-P5-A72W	TCGA-P5-A72W-01A	TCGA-P5-A72W-01A-11R-A32Q-07	Mutant
TCGA-FG-8191	TCGA-FG-8191-01A	TCGA-FG-8191-01A-11R-2256-07	Mutant
TCGA-TM-A84L	TCGA-TM-A84L-01A	TCGA-TM-A84L-01A-11R-A36H-07	Mutant
TCGA-TM-A84G	TCGA-TM-A84G-01A	TCGA-TM-A84G-01A-11R-A36H-07	Mutant
TCGA-DB-5273	TCGA-DB-5273-01A	TCGA-DB-5273-01A-01R-1470-07	Mutant
TCGA-HT-8108	TCGA-HT-8108-01A	TCGA-HT-8108-01A-11R-2404-07	Mutant
TCGA-S9-A7J1	TCGA-S9-A7J1-01A	TCGA-S9-A7J1-01A-21R-A34R-07	Mutant
TCGA-HT-A5R5	TCGA-HT-A5R5-01A	TCGA-HT-A5R5-01A-11R-A28M-07	Mutant
TCGA-P5-A781	TCGA-P5-A781-01A	TCGA-P5-A781-01A-11R-A32Q-07	Mutant
TCGA-FN-7833	TCGA-FN-7833-01A	TCGA-FN-7833-01A-11R-2090-07	Mutant
TCGA-E1-A7YV	TCGA-E1-A7YV-01A	TCGA-E1-A7YV-01A-11R-A34R-07	Mutant
TCGA-FG-8187	TCGA-FG-8187-01A	TCGA-FG-8187-01A-11R-2256-07	Mutant
TCGA-VM-A8CH	TCGA-VM-A8CH-01A	TCGA-VM-A8CH-01A-12R-A36H-07	Mutant
TCGA-E1-5319	TCGA-E1-5319-01A	TCGA-E1-5319-01A-01R-1896-07	Mutant
TCGA-DU-6403	TCGA-DU-6403-01A	TCGA-DU-6403-01A-11R-1708-07	WT
TCGA-DU-6392	TCGA-DU-6392-01A	TCGA-DU-6392-01A-11R-1708-07	WT
TCGA-HT-7881	TCGA-HT-7881-01A	TCGA-HT-7881-01A-11R-2403-07	Mutant
TCGA-HW-7491	TCGA-HW-7491-01A	TCGA-HW-7491-01A-11R-2027-07	Mutant
TCGA-DB-A4XH	TCGA-DB-A4XH-01A	TCGA-DB-A4XH-01A-11R-A27Q-07	Mutant
TCGA-P5-A736	TCGA-P5-A736-01A	TCGA-P5-A736-01A-11R-A32Q-07	Mutant
TCGA-DB-A64U	TCGA-DB-A64U-01A	TCGA-DB-A64U-01A-11R-A29R-07	Mutant
TCGA-FG-A6J3	TCGA-FG-A6J3-01A	TCGA-FG-A6J3-01A-11R-A31N-07	Mutant
TCGA-E1-A7YW	TCGA-E1-A7YW-01A	TCGA-E1-A7YW-01A-11R-A34R-07	Mutant
TCGA-DH-A66F	TCGA-DH-A66F-01A	TCGA-DH-A66F-01A-11R-A29R-07	Mutant
TCGA-FG-7641	TCGA-FG-7641-01B	TCGA-FG-7641-01B-11R-2256-07	Mutant
TCGA-HW-A5KM	TCGA-HW-A5KM-01A	TCGA-HW-A5KM-01A-11R-A27Q-07	Mutant
TCGA-P5-A737	TCGA-P5-A737-01A	TCGA-P5-A737-01A-11R-A32Q-07	Mutant
TCGA-TQ-A7RI	TCGA-TQ-A7RI-01A	TCGA-TQ-A7RI-01A-11R-A33Z-07	Mutant
TCGA-DU-A6S6	TCGA-DU-A6S6-01A	TCGA-DU-A6S6-01A-21R-A32Q-07	Mutant
TCGA-P5-A731	TCGA-P5-A731-01A	TCGA-P5-A731-01A-11R-A32Q-07	Mutant

## Sheet: single-cell RNA-Seq (GBM)
File ID	File Name	Data Category	Data Type	Project ID	Case ID	Sample ID	Sample Type
2a77d80a-3302-4185-b2b0-644da48c2921	e56ace06-78a2-4fe9-8845-c0125cdd04ab.seurat.loom	Transcriptome Profiling	Single Cell Analysis	CPTAC-3	C3N-01814	C3N-01814-01	Primary Tumor
e17abb8c-c242-44d2-8e16-12c11064cc06	e91ffe30-bafd-4da5-8f3e-4a101a7556cc.seurat.loom	Transcriptome Profiling	Single Cell Analysis	CPTAC-3	C3N-02181	C3N-02181-02	Primary Tumor
1a092da3-362d-49bb-934e-0220e2ee21af	e4e388cf-252a-4915-941d-833c42078da3.seurat.loom	Transcriptome Profiling	Single Cell Analysis	CPTAC-3	C3N-01816	C3N-01816-01	Primary Tumor
6b057435-3ba8-433a-90d7-2e1604babe77	4580191b-13b5-4a64-b607-79925c5c0d33.seurat.loom	Transcriptome Profiling	Single Cell Analysis	CPTAC-3	C3N-02188	C3N-02188-03	Primary Tumor
10de7f25-14bf-4fc1-9dd1-c1232e3a16c4	7dd32aa9-bc81-4c0e-b1cf-d808b0c5d232.seurat.loom	Transcriptome Profiling	Single Cell Analysis	CPTAC-3	C3N-03188	C3N-03188-02	Primary Tumor

## Sheet: single-cell RNA-Seq(Normal CNS)
Dataset	URL
Human Multiple Cortical Areas SMART-seq	https://portal.brain-map.org/atlases-and-data/rnaseq/human-multiple-cortical-areas-smart-seq

## Sheet: ChIP-Seq
#Class of antigen	#Antigen	#Cell type Class	#Cell Type	#accession code	#URL
TFs and others	CTCF	Neural	glioblastoma	SRX103002	http://dbarchive.biosciencedbc.jp/kyushu-u/hg19/eachData/bw/SRX103002.bw
Histone	H3K27ac	Neural	Astrocyte	ENCFF836OXF	https://www.encodeproject.org/files/ENCFF836OXF/
Histone	H3K4me3	Neural	Astrocyte	ENCFF472MYK	https://www.encodeproject.org/files/ENCFF472MYK/

## Sheet: Hi-C
	European Genome-phenome Archive (EGA)	ENCODE	GEO	cell type	URL
Hi-C	.	ENCSR011GNI	GSE105194	Homo sapiens astrocyte of the cerebellum	https://www.encodeproject.org/experiments/ENCSR011GNI/
Hi-C	EGAS00001003493	.	.	Glioblastoma	https://wangftp.wustl.edu/hubs/johnston_gallo/
ATAC-Seq	.	ENCFF017KUE	.	Homo sapiens astrocyte of the cerebellum	https://www.encodeproject.org/files/ENCFF017KUE/
TAD	.	ENCFF306YQN	GSE105194	Homo sapiens astrocyte of the cerebellum	https://www.encodeproject.org/files/ENCFF306YQN/
TAD	.	.	.	Glioblastoma	https://wangftp.wustl.edu/hubs/johnston_gallo/G523_domains_5kbRes.bed.sorted.gz
