# Supplementary material for: Data mining of bulk and single-cell RNA sequencing introduces OBI1-AS1 as an astrocyte marker with possible role in glioma recurrence and progression
Source: Clin Epigenetics. 2022 Mar 8;14:35. doi: 10.1186/s13148-022-01260-4 (PMC8905821; doi:10.1186/s13148-022-01260-4)
Supplement: Supplementary file 2 — Additional file 2. Complete list of DELncRNAs (LGG vs GBM). [file 13148_2022_1260_MOESM2_ESM.csv]

gene_symbol	Ensemble_gene_ID	logFC	logCPM	PValue	FDR
LINC00641	ENSG00000258441	1.912533052	5.194623772	2.15E-32	9.08E-31
DNM3OS	ENSG00000230630	-3.423927639	-0.53034987	5.04E-32	2.07E-30
CYTOR	ENSG00000222041	-2.982448695	2.587315577	3.74E-30	1.42E-28
WAC-AS1	ENSG00000254635	1.034505042	4.08784672	7.74E-29	2.68E-27
PWAR5	ENSG00000279192	2.863333239	1.407957281	5.41E-28	1.77E-26
OBI1-AS1	ENSG00000234377	3.671159474	3.188394708	1.56E-27	4.99E-26
ZNF710-AS1	ENSG00000259291	1.55030401	5.134160531	7.67E-27	2.36E-25
MYOSLID	ENSG00000229647	-3.401103566	-2.348754188	2.79E-26	8.23E-25
DARS-AS1	ENSG00000231890	-1.354781722	-1.245739355	1.94E-25	5.38E-24
LINC01561	ENSG00000177234	2.695641923	2.07245347	3.46E-25	9.33E-24
LINC00634	ENSG00000205704	2.155451805	3.802815477	9.69E-24	2.34E-22
ZNNT1	ENSG00000261087	1.763702306	2.883284166	1.31E-23	3.11E-22
CARD8-AS1	ENSG00000268001	-1.331039646	1.163107801	2.17E-22	4.68E-21
WDFY3-AS2	ENSG00000180769	1.561894628	3.967551736	7.14E-22	1.48E-20
EDRF1-DT	ENSG00000224023	1.257858137	-0.281603375	8.35E-22	1.72E-20
SGMS1-AS1	ENSG00000226200	1.118301913	1.419025282	5.51E-21	1.04E-19
BAIAP2-DT	ENSG00000226137	1.072417411	5.327407167	5.64E-21	1.07E-19
ID2-AS1	ENSG00000235092	2.013876239	1.371917592	8.67E-21	1.60E-19
SLC25A21-AS1	ENSG00000258708	3.025946681	0.874276985	1.41E-20	2.53E-19
DAAM2-AS1	ENSG00000235033	2.406465838	2.489289693	1.59E-20	2.83E-19
LINC01503	ENSG00000233901	-1.766423201	1.911669916	2.89E-20	5.03E-19
LINC01426	ENSG00000234380	-2.517294576	-0.125104893	3.23E-20	5.58E-19
ZNF236-DT	ENSG00000264278	-1.013901759	0.406298253	5.89E-20	9.97E-19
OTUD6B-AS1	ENSG00000253738	0.751712194	4.66256541	6.20E-20	1.05E-18
EGFR-AS1	ENSG00000224057	-4.143178808	1.243083598	6.38E-20	1.07E-18
DNMBP-AS1	ENSG00000227695	3.183940581	-0.121408536	1.12E-19	1.84E-18
LINC00844	ENSG00000237949	2.66557956	4.503913075	1.19E-19	1.95E-18
LBX2-AS1	ENSG00000257702	-1.618741782	0.427179704	3.38E-19	5.23E-18
LINC00968	ENSG00000246430	-2.973901173	-2.120348145	4.26E-19	6.51E-18
LRIG2-DT	ENSG00000238198	1.133597241	0.217295434	2.12E-18	3.00E-17
LANCL1-AS1	ENSG00000234281	1.444244959	-0.983813577	4.98E-18	6.80E-17
ADGRA1-AS1	ENSG00000256925	2.751535383	1.683448671	5.02E-18	6.84E-17
PVT1	ENSG00000249859	-1.870875925	1.465454767	7.09E-18	9.42E-17
LINC02593	ENSG00000223764	2.753068636	2.241339454	2.28E-17	2.88E-16
LINC00906	ENSG00000267339	4.173243987	1.030613641	3.10E-17	3.87E-16
TMEM72-AS1	ENSG00000224812	1.597240318	-0.695854196	3.21E-17	3.99E-16
LINC01135	ENSG00000234807	1.443606226	-0.664121068	6.16E-17	7.46E-16
PPP1R12A-AS1	ENSG00000257557	1.043323833	0.688870299	6.70E-17	8.07E-16
PAXBP1-AS1	ENSG00000238197	0.823890749	2.017347445	8.49E-17	1.01E-15
ZBTB20-AS4	ENSG00000242767	1.902145632	-1.810126255	9.83E-17	1.16E-15
FAM201A	ENSG00000204860	2.699162255	0.109261136	1.08E-16	1.27E-15
LINC01614	ENSG00000230838	-3.773057128	-2.114104817	1.49E-16	1.71E-15
LINC00941	ENSG00000235884	-2.780529799	-0.569260071	2.21E-16	2.49E-15
PRKAR1B-AS1	ENSG00000237181	-1.768531732	-0.233111555	2.32E-16	2.61E-15
SLC6A1-AS1	ENSG00000232287	1.617860868	-1.4676774	6.41E-16	6.85E-15
LINC00836	ENSG00000280809	3.295507854	3.149649033	6.54E-16	6.98E-15
LINC01310	ENSG00000205632	2.214948321	-1.385375217	8.85E-16	9.27E-15
SOCS2-AS1	ENSG00000246985	-2.020867253	1.670089835	1.06E-15	1.10E-14
PRKCZ-AS1	ENSG00000182873	1.226116604	1.515004961	2.04E-15	2.03E-14
PTPRD-AS1	ENSG00000225706	1.524643	2.007466611	2.35E-15	2.32E-14
ENTPD1-AS1	ENSG00000226688	0.775455886	0.367516205	2.38E-15	2.35E-14
LUCAT1	ENSG00000248323	-2.894756574	-1.196802105	2.40E-15	2.37E-14
PIK3CD-AS2	ENSG00000231789	-2.076435042	-0.86998581	2.56E-15	2.52E-14
WDR11-AS1	ENSG00000227165	2.275681851	1.990543729	2.85E-15	2.78E-14
DNAJC27-AS1	ENSG00000224165	1.021039079	1.763231539	2.92E-15	2.85E-14
CELF2-AS1	ENSG00000181800	2.121236464	-1.410046854	3.97E-15	3.81E-14
CNIH3-AS2	ENSG00000233384	-2.490452502	-1.120374361	8.57E-15	7.88E-14
NNT-AS1	ENSG00000248092	0.609446837	4.938403661	8.78E-15	8.06E-14
ADD3-AS1	ENSG00000203876	1.720843822	0.045813704	9.26E-15	8.48E-14
LINC01532	ENSG00000267014	3.853736532	2.550132199	1.50E-14	1.34E-13
MANEA-DT	ENSG00000261366	1.351066207	-0.23895591	1.83E-14	1.61E-13
FAM222A-AS1	ENSG00000255650	2.283664474	-0.983056934	1.94E-14	1.70E-13
LEF1-AS1	ENSG00000232021	-1.822722402	-0.793727497	3.05E-14	2.60E-13
SLC39A12-AS1	ENSG00000226083	2.816733766	-1.960947288	4.91E-14	4.10E-13
LINC02600	ENSG00000250986	2.444256778	0.380458067	6.06E-14	5.02E-13
PPP1R9A-AS1	ENSG00000236197	2.299078957	1.256515929	6.48E-14	5.35E-13
PHACTR3-AS1	ENSG00000238194	2.169424536	-1.24049309	6.67E-14	5.49E-13
GDNF-AS1	ENSG00000248587	2.414451291	1.125113037	1.11E-13	8.83E-13
STX18-AS1	ENSG00000247708	0.642469871	1.157100244	1.16E-13	9.17E-13
LINC00665	ENSG00000232677	-0.62139297	4.247976706	2.49E-13	1.89E-12
LINC00463	ENSG00000234056	1.953645263	-0.87879944	2.58E-13	1.95E-12
LINC00339	ENSG00000218510	-0.710973434	2.906948028	3.06E-13	2.29E-12
TRAPPC12-AS1	ENSG00000225234	1.247105918	-0.017955467	5.52E-13	3.99E-12
CYP1B1-AS1	ENSG00000232973	-2.013731279	-1.128121958	8.42E-13	5.94E-12
LNCOG	ENSG00000257219	-2.223128017	-1.821826622	9.50E-13	6.66E-12
LINC02058	ENSG00000248528	2.790850441	-1.017391302	1.03E-12	7.15E-12
LINC01877	ENSG00000238217	2.057631793	-1.561402644	1.09E-12	7.55E-12
SBF2-AS1	ENSG00000246273	-1.416285058	0.808689643	1.73E-12	1.17E-11
LDLRAD4-AS1	ENSG00000267690	2.384500413	-0.723032182	2.11E-12	1.41E-11
RAB6C-AS1	ENSG00000225449	2.488395788	-0.633092217	2.70E-12	1.77E-11
CPB2-AS1	ENSG00000235903	1.257156609	1.216634304	4.06E-12	2.60E-11
ELDR	ENSG00000280890	-3.125728854	-1.679245581	6.40E-12	3.99E-11
LINC02035	ENSG00000273033	0.598771024	2.917437583	6.43E-12	4.00E-11
NORAD	ENSG00000260032	0.573566868	8.414535714	8.48E-12	5.20E-11
PPP1R14B-AS1	ENSG00000256940	-1.514797527	-0.548322837	1.31E-11	7.84E-11
LIFR-AS1	ENSG00000244968	0.947979512	2.826810635	1.38E-11	8.30E-11
FAM167A-AS1	ENSG00000184608	2.096630247	-0.465983701	1.55E-11	9.26E-11
DNAJC3-DT	ENSG00000247400	0.873031889	2.363506284	1.56E-11	9.31E-11
LINC00609	ENSG00000257585	1.994446222	-0.545658237	1.80E-11	1.07E-10
LINC01465	ENSG00000221949	-0.974817958	-1.310471588	1.85E-11	1.10E-10
LINC00672	ENSG00000263874	1.651512741	3.577044427	1.99E-11	1.18E-10
ASIC4-AS1	ENSG00000227432	2.594697332	0.80923923	2.08E-11	1.23E-10
LINC02693	ENSG00000212719	0.80378744	3.898121837	2.28E-11	1.33E-10
GNAS-AS1	ENSG00000235590	-0.964059977	-1.233263771	2.84E-11	1.64E-10
TMEM254-AS1	ENSG00000230091	1.010651385	2.074678568	3.51E-11	2.00E-10
LINC02821	ENSG00000257139	-2.117334416	-1.960261372	3.56E-11	2.03E-10
LINC01088	ENSG00000249307	2.612218089	5.245273302	3.73E-11	2.12E-10
CASC2	ENSG00000177640	1.139299543	2.425118948	3.82E-11	2.16E-10
LINC00205	ENSG00000223768	0.920100936	2.878616411	4.02E-11	2.27E-10
AGBL5-IT1	ENSG00000229122	0.868917654	-0.825846873	5.20E-11	2.89E-10
ACTA2-AS1	ENSG00000180139	-1.232426416	-1.252946336	5.27E-11	2.92E-10
CEROX1	ENSG00000260807	1.941861826	6.960956274	6.42E-11	3.52E-10
LINC02123	ENSG00000250668	2.379226724	-1.988780432	7.00E-11	3.83E-10
SSBP3-AS1	ENSG00000198711	1.352442223	-0.55242272	7.72E-11	4.19E-10
HDAC2-AS2	ENSG00000228624	0.885001346	0.16328892	7.77E-11	4.22E-10
NTM-AS1	ENSG00000224795	2.084458188	-0.280587487	8.45E-11	4.57E-10
VPS13B-DT	ENSG00000253948	0.890493003	1.637485739	9.08E-11	4.88E-10
LNCOC1	ENSG00000253741	1.521875951	0.744888173	1.02E-10	5.47E-10
LINC00632	ENSG00000203930	1.80654232	0.832467719	1.12E-10	5.94E-10
EPB41L4A-AS1	ENSG00000224032	0.807745129	3.945449572	1.14E-10	6.05E-10
LINC02878	ENSG00000181097	0.962124992	-0.637847572	1.23E-10	6.51E-10
NDUFA6-DT	ENSG00000237037	0.737439204	1.373412324	1.25E-10	6.60E-10
LINC02716	ENSG00000205106	1.522161167	-0.194823366	1.28E-10	6.75E-10
LINC02384	ENSG00000251301	-1.82307258	-2.601083128	1.30E-10	6.85E-10
PRRT3-AS1	ENSG00000230082	-1.036492507	-1.241148152	1.34E-10	7.04E-10
LINC02427	ENSG00000271538	1.445185574	-0.841953873	1.36E-10	7.13E-10
LINC01270	ENSG00000203999	-1.338253643	-1.056701962	1.36E-10	7.15E-10
ZFHX2-AS1	ENSG00000157306	1.18281687	0.70224535	1.41E-10	7.37E-10
IL21-AS1	ENSG00000227145	-2.731841193	-2.835872544	1.50E-10	7.83E-10
PPM1F-AS1	ENSG00000224086	0.785403731	1.786297271	1.54E-10	8.03E-10
WAKMAR2	ENSG00000237499	-1.403424541	-0.550487655	1.54E-10	8.05E-10
MAPT-AS1	ENSG00000264589	1.656860659	0.654645941	1.64E-10	8.56E-10
PPM1K-DT	ENSG00000246375	2.14501055	0.899301387	2.10E-10	1.08E-09
OIP5-AS1	ENSG00000247556	0.643690373	6.554755249	2.11E-10	1.08E-09
LINC01422	ENSG00000223704	1.27069851	-0.819082475	2.14E-10	1.10E-09
TUG1	ENSG00000253352	0.564601616	6.646365583	2.15E-10	1.10E-09
UBE2D3-AS1	ENSG00000246560	-0.593890727	0.201332734	2.19E-10	1.12E-09
LINC00940	ENSG00000235049	2.142009831	-1.447008498	2.58E-10	1.31E-09
NIFK-AS1	ENSG00000236859	0.600949717	2.702758578	2.92E-10	1.47E-09
LINC01730	ENSG00000275491	-1.582857592	-2.165949095	3.07E-10	1.54E-09
TRHDE-AS1	ENSG00000236333	2.717367477	-0.494984767	3.15E-10	1.58E-09
LINC00294	ENSG00000280798	0.630737849	3.726868755	3.17E-10	1.59E-09
IBA57-DT	ENSG00000203684	1.237848861	-1.29809537	3.35E-10	1.66E-09
LINC01521	ENSG00000213888	0.842439122	1.179086531	4.69E-10	2.29E-09
NR2F2-AS1	ENSG00000247809	-1.738269523	-1.250540987	4.71E-10	2.30E-09
TP73-AS1	ENSG00000227372	-1.2172647	3.96062451	5.20E-10	2.52E-09
LYPLAL1-DT	ENSG00000228063	1.021669908	-1.031127098	5.82E-10	2.81E-09
LOXL1-AS1	ENSG00000261801	-1.998697714	0.073758455	5.85E-10	2.82E-09
LINC01602	ENSG00000205293	4.700867263	0.395235258	6.64E-10	3.16E-09
LSAMP-AS1	ENSG00000240922	-2.538310027	-2.978965717	6.95E-10	3.30E-09
SNAI3-AS1	ENSG00000260630	0.872884987	1.754719643	7.12E-10	3.38E-09
SPRY4-AS1	ENSG00000231185	-1.80588018	-1.873803288	7.52E-10	3.56E-09
ILF3-DT	ENSG00000267100	0.647297639	4.930523643	8.99E-10	4.20E-09
LINC00698	ENSG00000244342	3.406201805	0.344134976	9.23E-10	4.31E-09
MID1IP1-AS1	ENSG00000238123	1.147904397	-0.537674575	9.31E-10	4.34E-09
LINC01915	ENSG00000265485	-2.108976739	-2.312895542	9.36E-10	4.36E-09
BCDIN3D-AS1	ENSG00000258057	0.680176461	0.631968946	1.08E-09	5.00E-09
PCCA-DT	ENSG00000274605	-0.669387301	1.050659571	1.22E-09	5.58E-09
LINC00320	ENSG00000224924	1.707669021	2.46313217	1.45E-09	6.56E-09
LINC02172	ENSG00000251632	-1.271016468	-1.418351266	1.53E-09	6.91E-09
LINC01616	ENSG00000261340	2.804341491	-1.524216931	1.77E-09	7.90E-09
C1RL-AS1	ENSG00000205885	-1.47908174	-0.646441187	2.04E-09	9.05E-09
LINC02308	ENSG00000258675	-1.766362884	-0.708298586	2.15E-09	9.50E-09
LBX1-AS1	ENSG00000227128	-2.882361162	-2.770987553	2.34E-09	1.03E-08
OXCT1-AS1	ENSG00000248668	0.845156491	1.546807909	2.58E-09	1.13E-08
DGCR5	ENSG00000237517	1.181323339	3.464258353	2.62E-09	1.14E-08
LINC01116	ENSG00000163364	-2.087420275	1.617908679	2.67E-09	1.16E-08
LINC02449	ENSG00000215241	0.770595667	0.564174115	2.82E-09	1.22E-08
FAM13A-AS1	ENSG00000248019	0.987936865	0.522384582	2.91E-09	1.26E-08
BACE1-AS	ENSG00000278768	0.62269731	2.132128449	2.99E-09	1.29E-08
LINC00324	ENSG00000178977	-0.857029246	0.470657155	3.00E-09	1.30E-08
LINC02656	ENSG00000212743	1.075262768	-1.10367686	3.12E-09	1.35E-08
ARHGEF26-AS1	ENSG00000243069	1.141014082	4.090668126	3.48E-09	1.49E-08
FAM27E3	ENSG00000274026	-0.948600052	-0.761938119	4.52E-09	1.91E-08
MCF2L-AS1	ENSG00000235280	-1.064237932	-0.737626892	4.69E-09	1.97E-08
AGAP2-AS1	ENSG00000255737	-1.971963276	2.687886269	4.78E-09	2.01E-08
PCED1B-AS1	ENSG00000247774	-1.083097211	2.847323002	4.89E-09	2.05E-08
GTSE1-DT	ENSG00000277232	0.841586986	-0.27354597	5.40E-09	2.25E-08
ZNF571-AS1	ENSG00000267470	1.140789232	2.119371283	6.10E-09	2.53E-08
MUC12-AS1	ENSG00000227053	-1.795331556	-1.463399342	6.20E-09	2.57E-08
LINC02525	ENSG00000230269	-1.4551038	-1.093928159	7.32E-09	3.00E-08
DCXR-DT	ENSG00000264569	1.189078687	-0.277008755	7.69E-09	3.15E-08
LINC00488	ENSG00000214381	-1.913267593	-1.151646168	9.09E-09	3.68E-08
LINC01338	ENSG00000281327	1.873392399	1.189672103	9.31E-09	3.77E-08
PCBP3-AS1	ENSG00000205424	1.6733907	-0.033875931	9.41E-09	3.80E-08
LINC01842	ENSG00000267147	-2.263496964	-1.891072548	1.00E-08	4.04E-08
LINC02609	ENSG00000233593	-1.31805263	1.576317403	1.05E-08	4.20E-08
ZEB1-AS1	ENSG00000237036	0.721960896	2.56830724	1.10E-08	4.40E-08
LINC02731	ENSG00000204241	1.002098221	1.991618414	1.33E-08	5.28E-08
INTS6-AS1	ENSG00000236778	0.795991111	1.490419204	1.34E-08	5.30E-08
BASP1-AS1	ENSG00000215196	1.92941142	-0.970243853	1.37E-08	5.42E-08
GIHCG	ENSG00000257698	-1.085083272	4.087087421	1.62E-08	6.32E-08
BCYRN1	ENSG00000236824	2.048289764	4.04818908	1.63E-08	6.35E-08
MESTIT1	ENSG00000272701	1.099280363	1.43371912	1.67E-08	6.49E-08
LINC00574	ENSG00000231690	1.33457068	-1.480869586	1.72E-08	6.69E-08
STARD7-AS1	ENSG00000204685	-0.440104708	1.261769805	1.87E-08	7.22E-08
LINC00310	ENSG00000227456	1.558600498	-0.13622509	1.87E-08	7.23E-08
TOB1-AS1	ENSG00000229980	0.731209196	0.702698938	1.95E-08	7.52E-08
IDH2-DT	ENSG00000259685	1.57693929	-1.278391829	2.07E-08	7.95E-08
HAR1A	ENSG00000225978	1.867776193	0.06517716	3.05E-08	1.14E-07
ZNF433-AS1	ENSG00000219665	-0.588603459	0.902533665	3.58E-08	1.33E-07
PDE6B-AS1	ENSG00000242686	-1.651144994	1.035239699	3.66E-08	1.36E-07
CEBPA-DT	ENSG00000267296	0.86115231	0.370509299	3.69E-08	1.37E-07
HLA-DQB1-AS1	ENSG00000223534	-1.643799257	-1.540641523	3.72E-08	1.38E-07
ARHGAP5-AS1	ENSG00000258655	0.842510502	2.344604901	3.78E-08	1.40E-07
RFPL1S	ENSG00000225465	1.845325526	2.471098984	4.31E-08	1.58E-07
SLC16A1-AS1	ENSG00000226419	-0.682243464	1.401383988	4.55E-08	1.66E-07
LINC00928	ENSG00000259218	1.579388405	0.530163923	4.87E-08	1.77E-07
LINC00519	ENSG00000258955	1.504567265	-0.783748691	4.95E-08	1.80E-07
OSTM1-AS1	ENSG00000225174	-1.604466154	-0.749242308	5.05E-08	1.83E-07
VASH1-AS1	ENSG00000258301	0.854224906	0.515525597	5.26E-08	1.90E-07
TTC28-AS1	ENSG00000235954	0.622979777	3.887955669	5.82E-08	2.09E-07
LINC00475	ENSG00000225511	-2.38480575	0.512736151	7.53E-08	2.66E-07
JMJD1C-AS1	ENSG00000272767	1.140518708	-0.37442222	7.87E-08	2.77E-07
NRAV	ENSG00000248008	-0.713131743	2.687015782	8.16E-08	2.87E-07
EPCAM-DT	ENSG00000234690	1.360354863	0.225176627	8.28E-08	2.90E-07
RUNDC3A-AS1	ENSG00000267750	1.058692257	0.202681158	8.62E-08	3.01E-07
KIAA0087	ENSG00000122548	1.761222832	-1.077273074	1.00E-07	3.47E-07
FER1L6-AS2	ENSG00000253868	2.1297776	-2.775556866	1.06E-07	3.66E-07
HOXC-AS1	ENSG00000250451	-3.294656345	-1.976668837	1.22E-07	4.15E-07
LINC01551	ENSG00000186960	-1.494345391	1.152922004	1.30E-07	4.43E-07
LINC00900	ENSG00000246100	-1.291398632	1.114980833	1.31E-07	4.45E-07
LINC00888	ENSG00000240024	0.632721362	3.834304729	1.48E-07	4.97E-07
PRDM16-DT	ENSG00000177133	1.260903673	1.984288894	1.50E-07	5.04E-07
LINC01359	ENSG00000226891	1.075365537	-1.084175673	1.52E-07	5.11E-07
ZMIZ1-AS1	ENSG00000224596	-0.893760188	-0.483215321	1.56E-07	5.22E-07
DCST1-AS1	ENSG00000232093	-0.870327746	-1.151165371	1.60E-07	5.34E-07
MPPED2-AS1	ENSG00000254489	-1.270554511	-1.606888409	1.64E-07	5.48E-07
LINC02587	ENSG00000229108	-2.909821551	0.833613157	1.71E-07	5.70E-07
HCP5	ENSG00000206337	-1.221100739	3.140100871	1.75E-07	5.81E-07
LINC02440	ENSG00000255618	1.837543666	-0.665628757	1.80E-07	5.97E-07
SILC1	ENSG00000232044	1.309536077	3.731765036	1.85E-07	6.14E-07
SOX2-OT	ENSG00000242808	0.730595124	7.599398194	1.89E-07	6.24E-07
LRRC8C-DT	ENSG00000231999	0.610033281	0.976207098	2.03E-07	6.66E-07
SLC12A5-AS1	ENSG00000204044	-0.950688777	-1.294318269	2.09E-07	6.85E-07
LINC01963	ENSG00000260804	0.500385445	4.893300304	2.13E-07	7.00E-07
VIM-AS1	ENSG00000229124	-0.752078212	-0.965739608	2.54E-07	8.24E-07
GAU1	ENSG00000255474	0.8955967	-1.558044809	2.55E-07	8.28E-07
EMX2OS	ENSG00000229847	1.492777598	3.692353873	2.56E-07	8.31E-07
MAPT-IT1	ENSG00000279685	1.406430446	-0.884351729	2.64E-07	8.57E-07
SVIL-AS1	ENSG00000224597	0.681751973	3.494612514	2.76E-07	8.93E-07
ZNF529-AS1	ENSG00000233527	-0.557436751	1.332227829	3.24E-07	1.04E-06
LINC00404	ENSG00000229520	1.439963598	-0.285409761	3.73E-07	1.19E-06
GSN-AS1	ENSG00000235865	1.068266819	-0.820251255	3.84E-07	1.22E-06
DELEC1	ENSG00000173077	-1.003594864	-1.735809073	3.87E-07	1.23E-06
NPHP3-AS1	ENSG00000248724	-1.284395619	-2.208116876	4.00E-07	1.27E-06
USP30-AS1	ENSG00000256262	-1.546578511	-2.005708677	4.07E-07	1.29E-06
LINC00601	ENSG00000235180	-1.485153306	-1.561597824	4.14E-07	1.31E-06
LINC01785	ENSG00000268038	2.493165746	-2.385548823	4.21E-07	1.33E-06
LINC00649	ENSG00000237945	-1.12148986	-0.452831576	4.31E-07	1.36E-06
HOXC-AS2	ENSG00000250133	-2.745652511	-1.937416813	4.45E-07	1.40E-06
DGUOK-AS1	ENSG00000237883	-0.812238262	-0.832480904	4.63E-07	1.45E-06
LINC02207	ENSG00000258476	-1.579491718	-1.787664061	4.75E-07	1.49E-06
FAM66C	ENSG00000226711	0.505842518	2.160841536	5.10E-07	1.59E-06
HIPK1-AS1	ENSG00000235527	0.93052554	-1.443276616	5.17E-07	1.61E-06
DDX11-AS1	ENSG00000245614	-0.831527563	-0.698912438	5.30E-07	1.65E-06
LINC00899	ENSG00000231711	0.956247944	1.42383163	5.34E-07	1.66E-06
ACSL6-AS1	ENSG00000223548	1.001638502	0.192464718	6.20E-07	1.91E-06
SEPTIN7-DT	ENSG00000228878	0.614424201	1.992046673	6.61E-07	2.03E-06
ACAP2-IT1	ENSG00000229325	1.155651661	-1.783508522	6.91E-07	2.11E-06
LINC01006	ENSG00000182648	1.166974034	2.291883755	7.01E-07	2.14E-06
CCDC13-AS1	ENSG00000173811	0.895422782	0.550629548	7.16E-07	2.19E-06
KIZ-AS1	ENSG00000232712	1.088991647	-1.448571297	8.17E-07	2.47E-06
LINC02073	ENSG00000267452	-1.7332163	-1.456926274	8.40E-07	2.54E-06
TMPO-AS1	ENSG00000257167	-0.719919733	0.720903534	8.74E-07	2.63E-06
NRXN2-AS1	ENSG00000237410	0.780026514	-1.302513406	9.01E-07	2.71E-06
PROX1-AS1	ENSG00000230461	0.877530603	0.959256697	9.16E-07	2.75E-06
ARHGAP31-AS1	ENSG00000241155	0.693021585	-0.8058445	9.96E-07	2.97E-06
LINC00924	ENSG00000259134	-1.055551568	-0.670520377	1.02E-06	3.02E-06
HOXD-AS2	ENSG00000237380	-1.790300609	-0.214267451	1.06E-06	3.14E-06
LMCD1-AS1	ENSG00000227110	0.655144442	0.650056259	1.09E-06	3.23E-06
ZNF22-AS1	ENSG00000165511	1.093458166	2.083634359	1.13E-06	3.32E-06
SLC44A3-AS1	ENSG00000224081	-1.034075391	0.339271012	1.17E-06	3.43E-06
LINC01993	ENSG00000204277	-2.257004489	-1.670265831	1.17E-06	3.45E-06
ALOX12-AS1	ENSG00000215067	0.458734271	2.385493218	1.25E-06	3.66E-06
LINC00298	ENSG00000235665	1.113173822	-0.988586967	1.44E-06	4.18E-06
LINC02875	ENSG00000187013	-0.912668977	-1.408499519	1.45E-06	4.21E-06
LINC01007	ENSG00000233123	4.108388096	-1.155373815	1.48E-06	4.27E-06
LINC01141	ENSG00000236963	0.978761966	1.163484265	1.63E-06	4.68E-06
SREBF2-AS1	ENSG00000184068	0.441216318	1.481515072	1.69E-06	4.84E-06
ZNF503-AS2	ENSG00000237149	-0.685769781	0.804287613	1.71E-06	4.89E-06
PCAT19	ENSG00000267107	-0.771632319	0.759879408	1.71E-06	4.89E-06
SOX1-OT	ENSG00000224243	1.286536907	0.68335689	1.76E-06	5.04E-06
NOP14-AS1	ENSG00000249673	0.324391063	3.815493433	1.90E-06	5.41E-06
TSPOAP1-AS1	ENSG00000265148	0.832541555	-0.124777271	1.90E-06	5.43E-06
CNIH3-AS1	ENSG00000229400	-2.038925517	-1.967215179	1.93E-06	5.49E-06
LINC00667	ENSG00000263753	0.409489075	4.786582322	2.11E-06	5.98E-06
PARD3-AS1	ENSG00000226386	1.189682742	-1.893820766	2.35E-06	6.61E-06
SLC26A4-AS1	ENSG00000233705	2.033542157	1.739269285	2.43E-06	6.82E-06
BDNF-AS	ENSG00000245573	0.578399241	3.014293966	3.04E-06	8.41E-06
LINC01146	ENSG00000258867	-1.448787593	-1.779686697	3.05E-06	8.44E-06
STEAP3-AS1	ENSG00000229867	-0.78208638	-0.9658431	3.05E-06	8.45E-06
LINC02432	ENSG00000248810	-1.726908813	-1.44559597	3.11E-06	8.60E-06
LINC02649	ENSG00000215244	0.717550264	0.233405644	3.36E-06	9.25E-06
PSMB8-AS1	ENSG00000204261	-0.731966941	2.501419439	3.53E-06	9.69E-06
LINC02060	ENSG00000250156	1.020416335	-1.311604029	3.61E-06	9.92E-06
MEG9	ENSG00000223403	-1.223209509	-0.22790176	3.67E-06	1.01E-05
HOTAIRM1	ENSG00000233429	-1.570510137	1.468664361	3.83E-06	1.05E-05
LINC01358	ENSG00000237352	-1.554225379	-1.935324833	4.33E-06	1.17E-05
ZNF516-DT	ENSG00000275763	-0.853732251	-1.463711888	4.46E-06	1.21E-05
CHL1-AS2	ENSG00000224318	-1.174501077	0.385206977	4.53E-06	1.23E-05
LINC02391	ENSG00000277851	-0.849979902	-1.535509881	4.55E-06	1.23E-05
CD81-AS1	ENSG00000238184	-0.727486347	-1.357496411	4.55E-06	1.23E-05
LINC01198	ENSG00000231817	-2.932232319	-0.237628692	4.64E-06	1.25E-05
WT1-AS	ENSG00000183242	-3.395485185	-1.032963301	5.20E-06	1.39E-05
SMG7-AS1	ENSG00000232860	0.722819799	-0.790141442	5.40E-06	1.44E-05
KMT2E-AS1	ENSG00000239569	-0.654755597	1.140460897	5.59E-06	1.49E-05
STXBP5-AS1	ENSG00000233452	0.978075828	0.189450488	5.64E-06	1.50E-05
ST3GAL5-AS1	ENSG00000232504	0.727433604	-1.103823302	5.67E-06	1.51E-05
LINC02608	ENSG00000226251	1.329291048	-2.10145352	6.18E-06	1.64E-05
ZNF561-AS1	ENSG00000267106	-0.455657597	2.629898448	6.24E-06	1.65E-05
MCPH1-AS1	ENSG00000249898	0.524537331	0.727672578	6.44E-06	1.70E-05
LINC02177	ENSG00000261617	1.739334564	-0.324477125	6.55E-06	1.73E-05
UBA6-AS1	ENSG00000248049	-0.403058554	2.926546687	6.74E-06	1.78E-05
UBAC2-AS1	ENSG00000228889	0.584791338	0.345458088	6.80E-06	1.79E-05
LINC02217	ENSG00000248455	2.277635704	-2.240697189	6.88E-06	1.81E-05
LINC01299	ENSG00000254081	2.028091976	-2.336610884	7.19E-06	1.89E-05
FAM182B	ENSG00000175170	1.036055083	2.441053801	7.65E-06	2.00E-05
LINC02381	ENSG00000250742	-0.745025719	2.95542291	7.74E-06	2.02E-05
ZNF252P-AS1	ENSG00000255559	0.652073687	-0.974581898	8.00E-06	2.08E-05
PRKCQ-AS1	ENSG00000237943	0.774666595	1.793950722	8.14E-06	2.12E-05
FENDRR	ENSG00000268388	-1.271149409	0.340449945	8.47E-06	2.20E-05
PANTR1	ENSG00000233639	-0.68840621	4.407183037	8.52E-06	2.21E-05
DCTN1-AS1	ENSG00000237737	1.582792404	-0.945772756	8.81E-06	2.27E-05
LINC00863	ENSG00000224914	0.613685589	1.309420002	9.08E-06	2.34E-05
CCR5AS	ENSG00000223552	-0.937975831	-0.53012387	1.03E-05	2.64E-05
LINC01238	ENSG00000261186	1.048778664	-0.759015969	1.09E-05	2.78E-05
CRIM1-DT	ENSG00000260025	0.77018323	1.144614468	1.10E-05	2.80E-05
LINC02611	ENSG00000226791	-0.83333582	-0.399767101	1.11E-05	2.83E-05
DNAH17-AS1	ENSG00000267432	1.57433432	-0.650709029	1.15E-05	2.91E-05
LINC02166	ENSG00000260259	-0.861582575	-1.310230522	1.15E-05	2.92E-05
LINC02389	ENSG00000255693	1.527342491	-1.606042748	1.16E-05	2.95E-05
DLX6-AS1	ENSG00000231764	-1.714288272	2.480729831	1.21E-05	3.05E-05
LINC00882	ENSG00000242759	0.687691804	1.273010103	1.25E-05	3.14E-05
IGFBP7-AS1	ENSG00000245067	-1.358498759	1.6716354	1.27E-05	3.19E-05
NEBL-AS1	ENSG00000231920	1.131332654	-1.124598075	1.34E-05	3.37E-05
LINC02802	ENSG00000232527	-0.956864785	-1.849163967	1.35E-05	3.38E-05
LINC01831	ENSG00000225765	-1.606182254	-2.192505877	1.37E-05	3.43E-05
SRP14-AS1	ENSG00000248508	0.619253166	2.743497393	1.42E-05	3.54E-05
CDK6-AS1	ENSG00000237819	-1.759557482	-1.390730264	1.42E-05	3.56E-05
LINC01137	ENSG00000233621	-0.628052803	0.932691796	1.43E-05	3.58E-05
MBNL1-AS1	ENSG00000229619	0.565538509	0.92802737	1.58E-05	3.92E-05
LINC02293	ENSG00000257185	1.468131766	-0.659707392	1.65E-05	4.09E-05
RPARP-AS1	ENSG00000269609	0.536293003	2.627078339	1.67E-05	4.13E-05
LINC00702	ENSG00000233117	-0.991184937	-1.114875162	1.76E-05	4.33E-05
ADIRF-AS1	ENSG00000272734	-1.013456517	0.214012028	1.88E-05	4.60E-05
LNCTAM34A	ENSG00000234546	-1.313543426	-0.631516965	2.01E-05	4.90E-05
LINC02285	ENSG00000259004	-0.939672157	-1.377095825	2.11E-05	5.14E-05
SP2-AS1	ENSG00000234494	0.467481003	1.24734941	2.13E-05	5.18E-05
LCMT1-AS1	ENSG00000260448	0.467748238	-0.318835289	2.17E-05	5.27E-05
LINC01998	ENSG00000243321	1.189248143	-0.678795147	2.27E-05	5.49E-05
NUP50-DT	ENSG00000226328	-0.548103238	2.615396868	2.44E-05	5.88E-05
LINC02743	ENSG00000255258	-1.02899776	-1.627122597	2.56E-05	6.15E-05
PCOLCE-AS1	ENSG00000224729	-1.24120543	-1.512966393	2.57E-05	6.16E-05
HOXA-AS2	ENSG00000253552	-2.149368881	0.510445824	2.65E-05	6.35E-05
LINC02192	ENSG00000261325	2.232979092	-2.914481745	2.67E-05	6.38E-05
CISTR	ENSG00000260492	1.137980281	-1.700906669	2.72E-05	6.49E-05
PAN3-AS1	ENSG00000261485	0.542982797	0.653464499	2.89E-05	6.89E-05
ZRANB2-AS2	ENSG00000229956	0.500705377	-0.759271844	2.93E-05	6.96E-05
DLG5-AS1	ENSG00000233871	0.687252094	-0.44788227	2.95E-05	7.02E-05
CD2BP2-DT	ENSG00000260219	-0.468942782	-0.028073881	2.96E-05	7.04E-05
TSC22D1-AS1	ENSG00000278156	0.722160808	0.338726912	3.20E-05	7.57E-05
WWTR1-AS1	ENSG00000241313	-0.968363707	-1.794102267	3.24E-05	7.66E-05
LINC00996	ENSG00000242258	1.463556876	-1.784790133	3.39E-05	7.99E-05
ZNF350-AS1	ENSG00000269235	1.036329458	0.132931342	3.42E-05	8.04E-05
HCG11	ENSG00000228223	0.93544111	1.187233127	3.70E-05	8.66E-05
PAXIP1-AS2	ENSG00000214106	-0.761811216	2.25232589	3.77E-05	8.81E-05
LINC02044	ENSG00000243795	0.599092366	-0.874912644	3.87E-05	9.03E-05
LINC01354	ENSG00000231768	0.835366642	2.608750492	3.91E-05	9.11E-05
LINC01063	ENSG00000232065	0.75131622	-0.866676719	3.96E-05	9.23E-05
RAB11B-AS1	ENSG00000269386	-0.498486457	1.505391102	3.97E-05	9.24E-05
RGMB-AS1	ENSG00000246763	0.608600555	0.077363735	4.17E-05	9.68E-05
SCN1A-AS1	ENSG00000236107	1.000206016	-1.126931311	4.18E-05	9.68E-05
ANKRD10-IT1	ENSG00000229152	0.768584073	1.944992452	4.34E-05	0.000100221
LINC01128	ENSG00000228794	0.405764776	3.534583299	4.38E-05	0.000101218
TENM3-AS1	ENSG00000177822	-1.717792853	-0.660245828	4.42E-05	0.000102085
ZNF32-AS2	ENSG00000230565	0.651329772	-0.40107843	4.68E-05	0.000107764
LINC02210	ENSG00000204650	0.478279229	3.874757668	4.78E-05	0.000109752
RN7SL2	ENSG00000274012	-0.919941551	4.532216403	5.04E-05	0.000115461
FOXD3-AS1	ENSG00000230798	-1.188455944	1.05837042	5.22E-05	0.000119461
RFX3-AS1	ENSG00000232104	0.701502288	0.012101194	5.22E-05	0.00011948
LINC01605	ENSG00000253161	-1.209587173	-1.113820725	5.81E-05	0.000131937
NCAM1-AS1	ENSG00000227487	0.830415244	-0.344251433	6.23E-05	0.000140764
GNG12-AS1	ENSG00000232284	0.556756578	0.831811586	6.28E-05	0.000141911
SATB1-AS1	ENSG00000228956	1.076171886	0.775404986	6.43E-05	0.000145067
RNASEH1-AS1	ENSG00000234171	-0.507694317	2.609060138	6.59E-05	0.000148231
DRAIC	ENSG00000245750	0.877277782	-0.335411775	6.69E-05	0.000150304
VAC14-AS1	ENSG00000214353	1.043641514	0.91403814	6.75E-05	0.000151654
LINC02043	ENSG00000232233	0.965731007	-1.409399491	7.03E-05	0.000157592
FAM181A-AS1	ENSG00000258584	-1.085019665	1.435512333	7.12E-05	0.000159428
LINC02495	ENSG00000249896	1.416311429	-0.623641474	7.18E-05	0.000160728
HOXB-AS1	ENSG00000230148	-1.625644441	-0.292270321	7.49E-05	0.00016715
LINC00499	ENSG00000251372	2.099229882	-1.169317188	7.84E-05	0.000174302
LINC00643	ENSG00000186369	1.339773651	2.744995937	8.36E-05	0.000185195
DM1-AS	ENSG00000267395	-0.661386571	-0.99615395	8.37E-05	0.000185242
SPATA41	ENSG00000189419	0.805734551	-1.103175422	8.71E-05	0.000192158
MAN1B1-DT	ENSG00000268996	0.506789297	1.982628152	8.82E-05	0.000194479
PCAT6	ENSG00000228288	0.570142574	0.981949116	8.83E-05	0.000194641
LINC01792	ENSG00000237166	1.644111543	-1.492811908	8.86E-05	0.000195351
LINC01085	ENSG00000248698	0.757347959	-1.203128479	8.87E-05	0.000195437
LINC01786	ENSG00000230415	0.711465405	-0.079060634	8.90E-05	0.000196154
NDUFB2-AS1	ENSG00000240889	-0.387680571	-0.483893276	8.97E-05	0.000197427
SLC25A5-AS1	ENSG00000224281	0.470854023	1.593929274	9.41E-05	0.00020655
LINC01852	ENSG00000236914	-0.577568297	-0.460259144	9.58E-05	0.000209998
INHBA-AS1	ENSG00000224116	1.328221878	-1.039669332	9.60E-05	0.000210267
MRPL20-AS1	ENSG00000224870	0.307831381	4.10580935	9.69E-05	0.00021228
LINC00467	ENSG00000153363	-0.488858769	2.240342424	9.78E-05	0.00021403
DICER1-AS1	ENSG00000235706	0.576713435	2.680237373	0.0001	0.000218471
PACRG-AS1	ENSG00000281692	1.072134988	-1.987777244	0.000103561	0.000225923
LINC01485	ENSG00000254211	1.372908573	-0.237993472	0.000105014	0.000228894
MMP2-AS1	ENSG00000260135	-1.981513928	-2.676252444	0.000107228	0.000233412
CAMTA1-DT	ENSG00000237436	0.690518888	-0.858539754	0.000107627	0.000234204
LINC01978	ENSG00000262188	1.031412266	-1.898690054	0.000109859	0.0002388
ZNF674-AS1	ENSG00000230844	-0.438451708	2.074772431	0.000110542	0.000240154
LINC01579	ENSG00000258754	-1.581563124	2.541937023	0.000112172	0.000243535
CAHM	ENSG00000270419	0.703630475	1.439237481	0.000122158	0.00026412
LINC01150	ENSG00000229671	-0.760730221	-1.329226873	0.000126603	0.000273138
PLBD1-AS1	ENSG00000256751	-1.052229915	-1.878355493	0.000128966	0.000277813
DLGAP1-AS4	ENSG00000263878	1.551197257	-1.060371777	0.000134536	0.000288717
LINC01278	ENSG00000235437	0.273682088	4.60688859	0.000134639	0.000288876
LHX5-AS1	ENSG00000257935	2.658108538	-1.223721288	0.000140733	0.000300816
LINC02712	ENSG00000273409	0.947519844	0.10349848	0.000142868	0.000305053
LINC02352	ENSG00000259448	0.5541506	0.311151008	0.000145183	0.00030973
PART1	ENSG00000152931	1.269964659	1.567670666	0.000155129	0.000329359
APCDD1L-DT	ENSG00000231290	-1.403852912	-0.636393932	0.000158233	0.000335556
LINC00944	ENSG00000256128	-1.53234411	-2.518977345	0.000161776	0.000342231
PHEX-AS1	ENSG00000224204	-0.802434795	-1.376740212	0.000166381	0.000351359
SEMA3F-AS1	ENSG00000235016	-0.57585071	0.211161837	0.000171975	0.000362073
LINC02550	ENSG00000271584	-1.651830998	-3.157142602	0.000198257	0.000413947
LINC00997	ENSG00000281332	0.50211072	2.328310015	0.000198862	0.000415037
TNKS2-AS1	ENSG00000228701	0.727802398	-0.420096022	0.000206137	0.000429005
ZFPM2-AS1	ENSG00000251003	-1.122727287	-1.335343439	0.000211658	0.00043985
THORLNC	ENSG00000226856	-1.171915662	-1.890115138	0.000211862	0.00044023
LINC01918	ENSG00000226508	0.847775772	-0.654795502	0.000213953	0.000444017
LINC01549	ENSG00000232560	0.970326117	-0.20505874	0.000216275	0.000448556
ELN-AS1	ENSG00000232415	-0.96633072	-1.490533275	0.000216673	0.00044924
VPS33B-DT	ENSG00000214432	0.581533543	-1.205876908	0.000220834	0.000457152
LINC01121	ENSG00000205054	-1.341565089	-2.378349068	0.000226173	0.000467282
DPP10-AS1	ENSG00000235026	1.255091251	-0.214924652	0.00022922	0.000473136
CCDC183-AS1	ENSG00000228544	0.480407016	0.269444298	0.000234304	0.000483078
LINC01159	ENSG00000229743	-0.579673619	0.173860041	0.000241857	0.00049762
DIO3OS	ENSG00000258498	1.050060156	-0.154822003	0.000257696	0.000528389
RNF157-AS1	ENSG00000267128	0.518083473	2.024167175	0.00025872	0.00053023
BAALC-AS1	ENSG00000247081	-0.831713338	2.666408312	0.000260899	0.000534456
SOS1-IT1	ENSG00000229692	0.373434495	0.533012725	0.000261058	0.000534692
KCNQ1DN	ENSG00000237941	1.236750376	-1.9509974	0.000265263	0.000542746
HCG18	ENSG00000231074	0.32501425	3.942750657	0.000266833	0.000545677
LINC01132	ENSG00000227630	-0.706379292	-1.275139333	0.000276951	0.000565091
LINC00526	ENSG00000264575	0.431245701	1.895163604	0.000279173	0.000569217
C21orf62-AS1	ENSG00000205930	0.409789021	0.419829605	0.000280357	0.000571339
LINC01138	ENSG00000274020	-0.441556258	2.657224252	0.000284671	0.000579503
DLEU2L	ENSG00000116652	0.573114522	-0.963173433	0.000293707	0.000596284
THAP7-AS1	ENSG00000230513	0.436028942	1.062629543	0.000303937	0.000615797
ADAMTS9-AS2	ENSG00000241684	-0.772873994	-0.362081635	0.000304404	0.000616618
STAM-AS1	ENSG00000260589	0.644690809	-1.086265087	0.000328134	0.000661723
LINC00460	ENSG00000233532	-1.43444099	-2.2835508	0.000329818	0.000664915
LINC02532	ENSG00000235142	-2.076903267	-2.428649819	0.000331146	0.000667322
EXTL3-AS1	ENSG00000246339	-0.695153737	0.568157264	0.000337376	0.000679122
LINC01123	ENSG00000204588	1.783733986	-1.939228477	0.000344442	0.000692253
UBR5-AS1	ENSG00000246263	0.350548953	2.159269312	0.000346462	0.000695973
GATA2-AS1	ENSG00000244300	0.739749848	-0.790188656	0.000367671	0.000736058
RNF213-AS1	ENSG00000263069	0.482523498	0.596147922	0.000371066	0.000742356
LINC00235	ENSG00000277142	0.592182183	-0.120530065	0.000378458	0.000756384
BSN-DT	ENSG00000226913	0.608113655	-0.75348221	0.000385096	0.000769033
SCAMP1-AS1	ENSG00000245556	-0.344464894	2.754550237	0.00040552	0.000806904
TRAF3IP2-AS1	ENSG00000231889	0.444736608	3.2358524	0.000412049	0.000818749
LINC01089	ENSG00000212694	0.646068045	3.554019224	0.000433953	0.000858756
PINK1-AS	ENSG00000117242	-0.34100647	1.920264183	0.000452199	0.000892202
LINC01351	ENSG00000237457	0.818672801	1.849661795	0.000454287	0.000895966
PLCG1-AS1	ENSG00000226648	-0.652928427	0.271693137	0.000462952	0.000911701
LINC02051	ENSG00000226859	-1.071139528	-1.962038205	0.000479654	0.000942727
CIRBP-AS1	ENSG00000267493	-0.443362398	-0.067539276	0.000488556	0.000959179
EPB41L4A-DT	ENSG00000278921	-0.573794543	-0.275146443	0.000496227	0.000972801
BHLHE40-AS1	ENSG00000235831	-0.506373198	-0.521639149	0.00050604	0.000991158
LINC02817	ENSG00000234754	-1.308873111	-2.338150657	0.000512013	0.00100207
LINC01106	ENSG00000175772	1.590801651	-2.047695275	0.000520321	0.001017828
EPHA5-AS1	ENSG00000250846	-0.896539417	-1.297099307	0.000523688	0.001023911
LINC00920	ENSG00000246898	-0.776085025	-0.210425969	0.000530919	0.00103642
UMODL1-AS1	ENSG00000184385	1.635905164	-1.63745233	0.000565008	0.001097796
LINC01571	ENSG00000260057	-1.194655941	-2.277847987	0.00059964	0.001161568
LINC02598	ENSG00000256155	1.278986297	-1.914183207	0.000606894	0.001175277
FOXN3-AS1	ENSG00000258920	-0.567347375	-0.04247567	0.000660437	0.001274006
GRTP1-AS1	ENSG00000225083	1.165201761	-2.749635727	0.000674268	0.001299302
HLA-F-AS1	ENSG00000214922	-0.65208698	-0.221272063	0.000683844	0.001316479
LINC02615	ENSG00000251432	0.680299447	-0.408651996	0.000693558	0.001333631
PACRG-AS3	ENSG00000225683	1.294788642	-0.377131953	0.000702401	0.001349201
CCDC18-AS1	ENSG00000223745	0.471249509	3.2817576	0.000712916	0.001368738
LINC01170	ENSG00000253807	0.800541504	-1.11440961	0.000738959	0.001415461
GHRLOS	ENSG00000240288	-0.485232674	-1.303980625	0.000742762	0.001422061
FAM111A-DT	ENSG00000245571	-0.394330348	1.342859346	0.000745683	0.001427516
ST7-AS1	ENSG00000227199	0.507399077	2.097694439	0.000769445	0.001469894
LINC00654	ENSG00000205181	-0.712075145	2.061064424	0.00078847	0.001502632
LINC01956	ENSG00000258910	-1.410948793	-1.318357589	0.00080487	0.001531978
ITGA9-AS1	ENSG00000235257	0.444503767	1.50269612	0.000809837	0.001540843
DIRC3	ENSG00000231672	-0.648325633	-0.16234807	0.0008209	0.001560698
ADARB2-AS1	ENSG00000205696	1.594143051	-2.244350753	0.000825423	0.001568848
GLYCTK-AS1	ENSG00000242797	1.028029425	-0.121772172	0.000840906	0.001595837
RAP2C-AS1	ENSG00000232160	0.392612663	1.10638587	0.000859228	0.001628123
DLEU1	ENSG00000176124	-0.440516496	2.049037636	0.00086847	0.001644069
LINC01023	ENSG00000272523	-0.486322529	0.557320486	0.000903538	0.001706236
RAMP2-AS1	ENSG00000197291	0.728590452	2.079422469	0.00091855	0.001731462
MROCKI	ENSG00000227502	-0.746786768	2.299052201	0.000943828	0.001776587
XIST	ENSG00000229807	2.205783492	5.280799368	0.000974038	0.00182878
LAMTOR5-AS1	ENSG00000224699	0.348944679	0.764151477	0.001032593	0.001930158
JAKMIP2-AS1	ENSG00000280780	-0.941798924	-1.092059667	0.00106525	0.001987094
HELLPAR	ENSG00000281344	-0.543355144	-1.208504047	0.001116665	0.00207755
LINC00327	ENSG00000232977	-0.658625273	-0.224116856	0.001132845	0.002105882
ODC1-DT	ENSG00000257135	0.399894412	0.031557787	0.001135931	0.002110434
ELOA-AS1	ENSG00000236810	-0.350778863	-0.014074424	0.001140796	0.002119077
STIM2-AS1	ENSG00000240005	-0.689717817	-1.450298096	0.001145357	0.00212616
LINC02328	ENSG00000258733	-0.593996865	0.222421043	0.001147456	0.00212966
LINC00674	ENSG00000237854	0.345434942	1.411464778	0.001174286	0.002176613
LINC01094	ENSG00000251442	0.67236835	4.817669207	0.001196353	0.002215039
LINC00960	ENSG00000242516	0.858680294	0.817775884	0.001211054	0.002240591
TBX2-AS1	ENSG00000267280	0.743757287	1.792124296	0.001212044	0.002241797
HCG4B	ENSG00000227262	-0.751733167	-1.829371929	0.001221478	0.002257894
LINC00663	ENSG00000266904	0.327207527	2.195112432	0.001228967	0.002270354
ADAMTS9-AS1	ENSG00000241158	-0.864702528	-1.60693055	0.001229597	0.002271217
LINC01356	ENSG00000215866	0.534776183	-0.533721734	0.001258854	0.002321471
SPAG5-AS1	ENSG00000227543	-0.308174798	0.379705104	0.001271746	0.002343292
LINC02232	ENSG00000250125	0.801028778	-0.828632991	0.001344838	0.002470648
SLFNL1-AS1	ENSG00000281207	-0.519363581	-1.174519536	0.001415437	0.002590303
TUNAR	ENSG00000250366	1.369730179	0.737888692	0.00145559	0.002655967
LY86-AS1	ENSG00000216863	1.415491838	-0.276268192	0.00145811	0.002660078
TLX1NB	ENSG00000236311	2.082860839	-2.622294256	0.001492531	0.002719632
ATP2A1-AS1	ENSG00000260442	-0.513815923	-0.37622604	0.001501469	0.002735167
ASB16-AS1	ENSG00000267080	-0.273998468	2.484829883	0.001521789	0.002769648
KCNH1-IT1	ENSG00000234233	1.063116522	-1.661681515	0.001524093	0.002773587
LINC00472	ENSG00000233237	0.451192012	0.661596616	0.001540941	0.00280271
PDE9A-AS1	ENSG00000225731	0.841937224	-1.353014586	0.001548162	0.002814557
EIF3J-DT	ENSG00000179523	0.24999835	3.181845597	0.001558062	0.002830487
L3MBTL4-AS1	ENSG00000264707	-0.615319827	-0.640655024	0.00157095	0.002851818
RMST	ENSG00000255794	-0.856434966	1.635185941	0.001636515	0.002961653
TAF1A-AS1	ENSG00000225265	-0.374630955	0.799496132	0.001665119	0.003009586
SH3RF3-AS1	ENSG00000259863	0.442605123	0.138557293	0.001668985	0.003015753
NPTN-IT1	ENSG00000281183	0.702681841	-0.198181035	0.00174107	0.003136606
LINC01224	ENSG00000269416	-1.173156192	-0.057649698	0.001837319	0.003298356
RBFADN	ENSG00000261126	0.562307626	0.650291626	0.001867177	0.003347126
DLGAP1-AS2	ENSG00000262001	-0.494723909	1.67188311	0.001993626	0.003554585
CEBPB-AS1	ENSG00000277449	0.516564301	0.136458185	0.001994091	0.003555095
MKLN1-AS	ENSG00000236753	0.361378166	1.757142804	0.002014664	0.003589522
LINC02283	ENSG00000248184	1.253852054	2.324791762	0.002039198	0.003628737
TRG-AS1	ENSG00000281103	-0.654591227	-1.377635762	0.002075287	0.003688616
LINC00893	ENSG00000241769	-0.594508886	-0.740437201	0.002119278	0.003759445
IGF2-AS	ENSG00000099869	1.801785735	-0.877771748	0.002119293	0.003759445
LINC01145	ENSG00000272419	-0.429775811	0.124286051	0.002141678	0.003795093
LINC01001	ENSG00000230724	-0.511315687	-1.144349178	0.002155614	0.003818088
LINC00242	ENSG00000229214	-0.522411138	-0.982506024	0.002176997	0.003852876
CARMN	ENSG00000249669	-0.646450258	-1.44369093	0.002220154	0.003924021
NUTM2A-AS1	ENSG00000223482	0.39301044	2.669339223	0.00224085	0.00395849
ALMS1-IT1	ENSG00000230002	0.613399708	-1.26091898	0.002343551	0.004128916
EMC3-AS1	ENSG00000180385	-0.501419184	0.844869857	0.002355679	0.004149549
RAD51-AS1	ENSG00000245849	0.427315486	1.595275305	0.002416552	0.004250004
LINC02732	ENSG00000254416	-0.917133461	0.401409999	0.002478115	0.004351737
PEF1-AS1	ENSG00000235790	-0.616408765	-1.041665627	0.002532597	0.004440357
NKILA	ENSG00000278709	-0.520559874	-0.267121624	0.002559258	0.004483942
HOXC13-AS	ENSG00000249641	-2.431100604	-1.926485764	0.002635719	0.004609207
LINC01778	ENSG00000223382	-0.610048949	0.330752866	0.002635851	0.004609207
SNTG2-AS1	ENSG00000235688	-1.383098304	-1.878190986	0.002726319	0.004758205
LINC02012	ENSG00000272989	0.781700385	-1.51394849	0.002826708	0.004923912
TP53TG1	ENSG00000182165	-0.371483468	3.324187389	0.002931645	0.005095996
LINC02473	ENSG00000261121	1.052842074	-1.617997081	0.002933676	0.005098635
N4BP2L2-IT2	ENSG00000281026	0.529109863	0.22572231	0.003016871	0.005231345
LINC01954	ENSG00000271952	0.908108363	-1.379840548	0.003020127	0.00523608
CD27-AS1	ENSG00000215039	0.354757564	4.6850365	0.003034977	0.005260908
MSC-AS1	ENSG00000235531	-0.833256056	1.060062835	0.003041701	0.005270728
LINC00607	ENSG00000235770	-0.511595946	-1.416570455	0.003233921	0.00558
HTR5A-AS1	ENSG00000220575	1.632644695	-0.662681895	0.003262126	0.00562574
NRSN2-AS1	ENSG00000225377	-0.29988346	0.942726846	0.003428662	0.005894549
MIAT	ENSG00000225783	0.824941883	4.955960312	0.00342916	0.005894896
LINC00461	ENSG00000245526	0.425209288	6.371212581	0.003442293	0.005915428
LINC01080	ENSG00000281721	0.734623512	-0.523276697	0.003443059	0.005916235
POLH-AS1	ENSG00000203362	-0.492136501	-1.15227384	0.003449297	0.005926277
PRR7-AS1	ENSG00000246334	-0.428479197	-1.084380991	0.003606282	0.006173244
CCDC144NL-AS1	ENSG00000233098	1.358303003	-0.308955886	0.003621082	0.006196981
LINC00645	ENSG00000258548	1.165648407	0.768193715	0.00362244	0.006198771
LINC00323	ENSG00000226496	0.800748972	-0.552985894	0.003713032	0.006344517
LINC01352	ENSG00000238078	0.622486028	-1.107512259	0.003765569	0.006428768
MAPKAPK5-AS1	ENSG00000234608	-0.255415313	3.681391916	0.003802027	0.006486559
PPP3CB-AS1	ENSG00000221817	0.327339701	1.268256625	0.003814647	0.006507531
HAS2-AS1	ENSG00000248690	-0.417708579	0.829564243	0.003983978	0.006774329
ADNP-AS1	ENSG00000259456	-0.294939229	0.729539225	0.0041027	0.00696355
IPO9-AS1	ENSG00000231871	-0.443830828	-0.847428765	0.004104648	0.006965824
SLC9A3-AS1	ENSG00000225138	0.479411561	3.944928352	0.004109373	0.006972653
ZFAS1	ENSG00000177410	-0.365736916	5.637720326	0.004110256	0.006973557
LINC00880	ENSG00000243629	-1.064893318	-1.214063168	0.004150134	0.007034018
LINC01711	ENSG00000268941	-0.940747491	-0.982872714	0.004165789	0.007058747
GABPB1-AS1	ENSG00000244879	0.550621795	5.091133122	0.004169355	0.007064188
LINC00391	ENSG00000238230	0.599733084	-1.291381027	0.004260055	0.007206204
INSYN1-AS1	ENSG00000260469	0.684984035	-0.366402133	0.0042836	0.007243569
TMEM220-AS1	ENSG00000263400	-0.776563479	0.209537398	0.004291283	0.007255327
LINC02202	ENSG00000245812	-0.61451678	-1.367805465	0.004297172	0.007264666
UBL7-AS1	ENSG00000247240	-0.319226434	0.432043694	0.004316852	0.007296697
SMIM2-AS1	ENSG00000227258	0.621740973	-0.967962152	0.004357501	0.007361654
DLGAP1-AS5	ENSG00000261520	0.946339027	-0.405644502	0.004411236	0.007448008
ARRDC1-AS1	ENSG00000203993	0.245878301	3.611380877	0.004671799	0.007847328
CDC37L1-DT	ENSG00000273061	0.540637747	-0.511321216	0.004733838	0.00794349
LINC01102	ENSG00000235597	0.551775075	2.402516824	0.004754554	0.007976234
LINC00943	ENSG00000189238	1.188192916	0.187770956	0.004943825	0.008270049
LINC01305	ENSG00000231453	-1.030983289	-2.804291318	0.004946371	0.008273612
CKMT2-AS1	ENSG00000247572	0.312981082	2.003332222	0.005223066	0.008704235
RBM26-AS1	ENSG00000227354	0.39238784	1.383151482	0.00524175	0.008731716
ATE1-AS1	ENSG00000226864	0.815850055	0.061854535	0.005298082	0.008818171
VSTM2A-OT1	ENSG00000224223	1.298783879	-1.167377886	0.005303553	0.00882654
KANSL1L-AS1	ENSG00000229127	0.429062428	-1.135637778	0.005395863	0.00896592
TARID	ENSG00000227954	-1.000167093	-2.519333478	0.005399063	0.008969738
LINC00861	ENSG00000245164	-0.888519827	-2.377570821	0.005408638	0.008984895
ST3GAL6-AS1	ENSG00000239445	0.596338321	0.016157989	0.005525191	0.009158634
LINC01625	ENSG00000238099	0.595625862	-0.755498645	0.005670262	0.009382692
LINC01597	ENSG00000205611	1.032576162	0.315679494	0.005751595	0.009507787
CTBP1-DT	ENSG00000196810	0.188746823	4.046633275	0.005895566	0.009728809
GAS6-DT	ENSG00000272695	-0.592467311	-0.299839493	0.005973181	0.009847088
LINC01686	ENSG00000261504	-0.532651043	-0.827410365	0.006079154	0.010012666
CELF2-DT	ENSG00000270111	1.49003177	-2.931586316	0.006112474	0.010058647
DLGAP1-AS1	ENSG00000177337	-0.40579784	1.913967162	0.006246406	0.010260111
LINC02538	ENSG00000272549	-0.797716475	-1.675141156	0.00625111	0.010266144
THSD4-AS1	ENSG00000259964	1.584348459	-2.386681687	0.006265663	0.010286647
FGF14-AS2	ENSG00000272143	0.421378466	1.956922696	0.0063774	0.010458873
LINC02154	ENSG00000235385	-1.478443182	-2.639287506	0.006640189	0.010860305
GAS1RR	ENSG00000226237	-0.449814013	-0.919754014	0.006663357	0.010894616
KLF3-AS1	ENSG00000231160	-0.341341862	1.60475651	0.006834597	0.01115809
ITGB2-AS1	ENSG00000227039	-0.558011109	0.38866207	0.006877162	0.011223898
ZNF213-AS1	ENSG00000263072	0.28580465	2.688185642	0.006889902	0.011242847
DHRS4-AS1	ENSG00000215256	0.354071807	4.074100049	0.007068897	0.011518869
SCOC-AS1	ENSG00000196951	0.402972324	-0.835631913	0.007498005	0.012172254
LINC01238	ENSG00000237940	0.623883635	-0.424644041	0.007658818	0.012420143
LINC01679	ENSG00000237989	-0.753820099	-0.852506436	0.007690289	0.012464069
ZEB2-AS1	ENSG00000238057	0.38691382	-0.225391698	0.007737558	0.012536595
RBMS3-AS3	ENSG00000235904	0.606209984	-1.644739171	0.007766442	0.012581346
CACNA1C-AS2	ENSG00000256271	0.504119504	-1.332199416	0.008038979	0.012997449
LINC01819	ENSG00000231826	0.756081271	-0.542305746	0.008234468	0.013292994
LINC01770	ENSG00000225285	-0.452372629	-0.754346455	0.008390176	0.013520224
LINC01748	ENSG00000226476	0.620178085	0.158723278	0.008650373	0.013912474
HOXA-AS3	ENSG00000254369	-1.580554134	-1.168689788	0.008906189	0.01429156
LINC01355	ENSG00000261326	0.485537566	2.203988792	0.00903398	0.014476777
LINC00476	ENSG00000175611	0.293583685	1.87509821	0.009059485	0.01451531
POT1-AS1	ENSG00000224897	-0.35912097	0.46944664	0.009122805	0.014605003
LINC02418	ENSG00000214039	0.921170613	-2.639301227	0.009434835	0.015064544
GSEC	ENSG00000280832	-0.299845374	1.084745819	0.009479281	0.015131868
HORMAD2-AS1	ENSG00000227117	-0.854470438	-1.728649072	0.009590973	0.015292986
HAND2-AS1	ENSG00000237125	-1.311508801	-1.188435845	0.009667107	0.015403274
KDM4A-AS1	ENSG00000236200	-0.342583153	-0.624011196	0.009700213	0.015451076
H19	ENSG00000130600	-1.599106573	4.466225843	0.009751382	0.015520157
LINC02367	ENSG00000260423	-0.852032399	-0.696685047	0.009787714	0.015574244
LINC01550	ENSG00000246223	0.367309903	1.282713811	0.009933046	0.015795392
LINC02268	ENSG00000248174	-0.940845505	-1.526996985	0.010113572	0.016052956
FAM182A	ENSG00000125804	0.767712588	1.103217838	0.010113273	0.016052956
GAS5	ENSG00000234741	-0.37292434	5.961722508	0.010163574	0.016125891
LINC00265	ENSG00000188185	-0.360264433	2.46988992	0.010243915	0.016241707
LINC01144	ENSG00000281912	0.317220534	0.988732002	0.010619036	0.016783379
TBC1D8-AS1	ENSG00000272902	0.361929224	-0.888073788	0.011135819	0.017528718
TMCC1-AS1	ENSG00000271270	0.277138766	1.995735056	0.011456614	0.018003768
LINC00623	ENSG00000226067	-0.347260911	1.998440777	0.011649489	0.018285204
LINC02447	ENSG00000245468	-0.546052253	-1.160694705	0.011983903	0.018761266
BLACAT1	ENSG00000281406	0.495922642	-0.702887909	0.012000962	0.018783541
ZBTB11-AS1	ENSG00000256628	-0.246540949	0.594763029	0.012332253	0.019253604
PROSER2-AS1	ENSG00000225778	0.634843867	-1.497030967	0.012394012	0.019339401
LINC02696	ENSG00000254427	0.453285733	0.38282072	0.012515158	0.019514662
STK24-AS1	ENSG00000224418	0.473170032	-1.713251262	0.012685625	0.019761885
LINC00426	ENSG00000238121	-0.565540856	-2.232260525	0.012700647	0.019783739
SDCBP2-AS1	ENSG00000234684	0.23936238	1.730184036	0.012934766	0.020120072
MAP3K14-AS1	ENSG00000267278	-0.361542749	-0.644002895	0.012988242	0.020195362
HCG25	ENSG00000232940	-0.285691311	-0.947797328	0.013044001	0.02027414
LINC01003	ENSG00000261455	-0.323643346	3.326068198	0.013100571	0.020358885
LINC00174	ENSG00000179406	-0.358507181	2.513940589	0.013107613	0.020366647
LINC01018	ENSG00000250056	0.809319956	-0.043788677	0.013206806	0.020503162
NEAT1	ENSG00000245532	-0.568117977	6.932988704	0.013470472	0.02088154
LINC00886	ENSG00000240875	-0.561887949	0.636263855	0.013716904	0.021233777
NUTM2B-AS1	ENSG00000225484	0.204075631	2.112828264	0.014615094	0.022515574
CERNA1	ENSG00000259577	0.44372676	-0.825902107	0.014729544	0.022672582
HOTAIR	ENSG00000228630	-1.824870492	0.307919371	0.014862755	0.022863479
LHX1-DT	ENSG00000277268	1.164135809	-1.632243078	0.014958675	0.023002142
LINC01480	ENSG00000270164	0.591062685	0.963480649	0.015196145	0.023329441
LINC02604	ENSG00000273142	-0.380878077	2.342986655	0.015289352	0.02346323
TRIM52-AS1	ENSG00000248275	0.276830353	3.241471269	0.015628786	0.023940076
LINC02607	ENSG00000228971	1.209783461	0.078913078	0.015786779	0.024161628
PCBP1-AS1	ENSG00000179818	-0.172454399	3.5987005	0.015922183	0.024348262
DDX59-AS1	ENSG00000260088	0.505425702	-0.143978388	0.016658473	0.025401968
ADAMTSL4-AS2	ENSG00000237781	-0.500280213	-1.558260556	0.016969412	0.025842443
LINC01202	ENSG00000280776	1.667143215	-2.796370072	0.017924371	0.027167417
SH3BP5-AS1	ENSG00000224660	0.375840932	2.52209545	0.018043369	0.027331528
LINC02282	ENSG00000257056	-0.78224395	-1.533231187	0.018415435	0.027852715
LINC01515	ENSG00000228065	-0.628193099	-0.438101926	0.018709617	0.028269722
LINC02610	ENSG00000186235	0.53866889	-0.364357973	0.018747744	0.02831443
CBR3-AS1	ENSG00000236830	-0.265183641	0.521704427	0.018887957	0.028506497
ZKSCAN2-DT	ENSG00000274925	0.409096771	0.875860908	0.019152294	0.028871227
MAP4K3-DT	ENSG00000231312	0.210078911	2.264720401	0.019216309	0.028964936
FAM242A	ENSG00000231934	1.398740552	-2.480254172	0.019450178	0.029299692
LINC00664	ENSG00000268658	-0.60241102	-0.659104233	0.019751813	0.029700112
PITRM1-AS1	ENSG00000237399	0.368891565	-1.066303899	0.020073599	0.030136145
MORF4L2-AS1	ENSG00000231154	0.404577494	-0.907893428	0.020132124	0.03021261
ERICH6-AS1	ENSG00000240137	-0.449821902	0.003129446	0.021087343	0.031536924
TTN-AS1	ENSG00000237298	0.509685447	1.014376962	0.02111282	0.03157244
LINC01816	ENSG00000231327	0.371578434	0.690036065	0.021237334	0.031737174
LINC01114	ENSG00000234177	-0.418749946	1.881289308	0.021295258	0.03181179
ZNF793-AS1	ENSG00000266916	0.384145367	1.904533397	0.021479413	0.032058008
NBR2	ENSG00000198496	0.276702888	2.205639695	0.021947911	0.032710623
SEMA6A-AS1	ENSG00000248445	0.421468648	-0.205565447	0.022395134	0.033319753
NAPA-AS1	ENSG00000268061	0.280885668	0.33556688	0.022970844	0.034097266
LINC02482	ENSG00000251580	-0.308112982	0.43759627	0.023035296	0.034187836
NR2F1-AS1	ENSG00000237187	0.259989304	4.476053598	0.023306262	0.034543613
RASAL2-AS1	ENSG00000224687	-0.304554301	-0.400290737	0.023397786	0.034666355
KANSL1-AS1	ENSG00000214401	-0.481193851	0.955382229	0.023431742	0.034711495
LINC01772	ENSG00000226029	0.290311845	0.602528561	0.023682743	0.03504419
MACORIS	ENSG00000237797	-0.477770566	0.485324803	0.023712456	0.035075114
FAM87A	ENSG00000182366	0.694919521	-2.01674254	0.023803231	0.035196306
LINC01511	ENSG00000250584	1.365475521	-2.150215905	0.023896993	0.035313952
LINC00342	ENSG00000232931	0.401454509	3.146912145	0.024016388	0.0354777
KIF25-AS1	ENSG00000229921	0.987707937	-0.906113525	0.024062139	0.035534246
INE1	ENSG00000224975	-0.312690306	-0.24148612	0.024586375	0.03626267
MEG3	ENSG00000214548	-0.63668152	6.031962369	0.024836426	0.036607052
ZNF436-AS1	ENSG00000249087	0.252847591	2.471235081	0.025693481	0.037797492
LINC00689	ENSG00000231419	1.116820223	5.017777903	0.026067655	0.038305457
TOLLIP-AS1	ENSG00000255153	0.344066201	0.391472341	0.026800979	0.039303685
NAMA	ENSG00000271086	0.47476863	-1.592827312	0.027076154	0.039661463
EIF1B-AS1	ENSG00000280739	-0.258770696	-0.086639985	0.027399809	0.040111934
LINC01896	ENSG00000263146	0.414327336	4.107215987	0.027877877	0.040757825
FAM225B	ENSG00000225684	-0.829835099	-0.706799428	0.027936836	0.040841023
LINC01726	ENSG00000280350	0.989615596	-2.844437607	0.028041358	0.040981781
ZNF667-AS1	ENSG00000166770	-0.215790052	4.739559261	0.028148644	0.041126494
NFYC-AS1	ENSG00000272145	0.344395446	0.557431764	0.029300929	0.042718784
GLIDR	ENSG00000278175	0.308581364	1.116218842	0.029360136	0.042786582
DNAJC9-AS1	ENSG00000236756	0.499001496	-1.900872662	0.029392825	0.04282481
LINC01750	ENSG00000231437	0.391013597	0.850049451	0.029999369	0.04362548
DUBR	ENSG00000243701	-0.228609722	2.528297119	0.030082176	0.043726724
PDCD4-AS1	ENSG00000203497	-0.307259027	0.441263651	0.030379974	0.044130582
HEIH	ENSG00000278970	-0.169500645	4.423408076	0.031081277	0.045063776
TIPARP-AS1	ENSG00000243926	-0.375652499	-1.118544702	0.031233688	0.045268259
JAZF1-AS1	ENSG00000234336	0.519617597	-1.150227282	0.031584651	0.045740275
DGCR11	ENSG00000273311	-0.263091844	-0.439959027	0.03249783	0.046973836
STARD4-AS1	ENSG00000246859	-0.401294623	1.652263922	0.032788412	0.047338834
SRD5A3-AS1	ENSG00000249700	-0.31199303	0.908763356	0.032836532	0.047401431
RHPN1-AS1	ENSG00000254389	-0.290782506	-0.27311559	0.033135579	0.047783523
HPN-AS1	ENSG00000227392	0.821724459	-0.986824729	0.033401731	0.048137006
APTR	ENSG00000214293	-0.177595672	3.027222237	0.033708804	0.04853736
LINC00852	ENSG00000231177	-0.25466669	-1.015921865	0.03373866	0.04857332
FIRRE	ENSG00000213468	-0.530690011	-0.014703595	0.034342949	0.049356268
TMEM44-AS1	ENSG00000231770	-0.251237254	1.673827749	0.034427037	0.049462255
CDKN2B-AS1	ENSG00000240498	-0.635267557	-0.665021805	0.037004041	0.052842429
LINC01801	ENSG00000267767	0.821828773	-2.611194207	0.037331505	0.053279464
TPT1-AS1	ENSG00000170919	0.255705358	3.345470541	0.037530143	0.053528406
HCG15	ENSG00000227214	-0.345046818	-0.971050873	0.03757702	0.053591423
LINC00653	ENSG00000273148	0.337413786	0.594087469	0.037591335	0.053602569
ZBED5-AS1	ENSG00000247271	0.265954944	2.830894125	0.039374778	0.055994806
LINC00507	ENSG00000256193	1.49357918	-0.613396705	0.04048502	0.057487399
DLEU2	ENSG00000231607	-0.253499576	1.229521697	0.040511437	0.057520806
LINC00471	ENSG00000181798	0.278991589	-0.986912926	0.040999319	0.058151291
PTPRG-AS1	ENSG00000241472	-0.415010612	0.628303035	0.04107343	0.0582315
LINC01630	ENSG00000227115	0.594844277	-0.64086912	0.041387016	0.058638483
LINC01535	ENSG00000226686	0.372222197	1.225710269	0.041430271	0.058695588
DANCR	ENSG00000226950	0.281483569	5.175638329	0.041498415	0.058783758
PTOV1-AS2	ENSG00000269352	-0.34886244	1.082029592	0.041908416	0.059322306
LINC02200	ENSG00000250358	-0.522722992	-1.500284753	0.042767367	0.060417826
LINC01126	ENSG00000279873	0.338824719	-1.21099907	0.043286585	0.061086274
LINC01266	ENSG00000224957	0.849870947	-1.91309997	0.043372327	0.061194254
LINC02397	ENSG00000205056	-0.461447951	-1.266854503	0.04371732	0.061650406
LINC00847	ENSG00000245060	0.152294822	4.239981261	0.043952862	0.061951835
LINC00514	ENSG00000262152	-0.7591457	-2.476350739	0.044875531	0.063140526
RTCA-AS1	ENSG00000224616	0.246402678	-0.314211796	0.045857214	0.064412456
IDH1-AS1	ENSG00000231908	0.350614655	-0.846476556	0.046671619	0.06545819
LINC01122	ENSG00000233723	0.403271065	-0.283265279	0.047282176	0.066236324
TMEM51-AS1	ENSG00000175147	0.354937549	0.031362819	0.047573702	0.066625218
LINC01301	ENSG00000251396	0.350084526	0.866275617	0.048399012	0.067696017
LINC00910	ENSG00000188825	0.249358173	0.407050432	0.04861769	0.067977991
PCAT14	ENSG00000280623	0.636902391	-1.782746587	0.048874098	0.06828852
LINC01727	ENSG00000279082	0.845425233	-0.224294944	0.050403724	0.070267869
LINC01140	ENSG00000267272	0.402348284	-0.879262887	0.051716313	0.071981757
MELTF-AS1	ENSG00000228109	-0.278218455	2.378731539	0.053480364	0.074207573
LINC00639	ENSG00000259070	0.414572249	1.736363897	0.05424638	0.075166746
LINC00237	ENSG00000225127	0.517693339	1.855412966	0.054330196	0.075272402
LINC02361	ENSG00000256576	0.385556454	-0.084119455	0.054770975	0.075819734
ACVR2B-AS1	ENSG00000229589	0.258580147	0.155713815	0.056984606	0.078643341
LINC02552	ENSG00000256422	0.661720933	-2.077172558	0.05702318	0.078691118
LINC01554	ENSG00000236882	0.370483927	-0.670085694	0.057337759	0.079097804
LINC01235	ENSG00000270547	0.58202104	1.815602972	0.057397072	0.079174137
ZNRD2-AS1	ENSG00000260233	0.228049544	0.349840241	0.059099521	0.081280223
HAGLROS	ENSG00000226363	-0.708082127	-1.997997962	0.059300198	0.081533675
TAPT1-AS1	ENSG00000263327	-0.222816999	-0.293613536	0.059435682	0.081691732
TDRG1	ENSG00000204091	0.615514664	-1.786121603	0.060175328	0.082625732
LNC-LBCS	ENSG00000228412	0.456335911	-0.053535498	0.062076923	0.085034188
LINC02019	ENSG00000273356	0.252196443	0.009159999	0.062861887	0.086020619
SAP30-DT	ENSG00000272870	-0.255377345	2.044917209	0.063977869	0.087457518
PAX8-AS1	ENSG00000189223	-0.668045331	3.218909272	0.064261053	0.087808435
LINC00173	ENSG00000196668	0.369117792	0.519510969	0.065417369	0.089284231
LINC02199	ENSG00000250198	0.428770136	-0.040083521	0.065653334	0.089575565
LINC02340	ENSG00000275294	0.317542944	-1.19415686	0.065926265	0.089910954
STK32A-AS1	ENSG00000250343	0.334688483	-0.704150449	0.068235953	0.092806493
LINC01322	ENSG00000244128	0.523430813	-0.295746218	0.068770164	0.093456408
TRAM2-AS1	ENSG00000225791	0.1818785	3.328608591	0.069010144	0.093744119
CADM3-AS1	ENSG00000225670	0.452882563	-0.281494225	0.069843379	0.094733712
GRIK1-AS1	ENSG00000174680	0.399707438	-1.09713789	0.069917138	0.094814367
LINC00877	ENSG00000241163	0.35751144	-0.685625972	0.071196916	0.096352869
LINC00937	ENSG00000226091	0.308289148	-0.675669717	0.072792281	0.098351382
PRKAR2A-AS1	ENSG00000224424	0.282971852	1.265518253	0.072886231	0.098458264
LINC02861	ENSG00000262185	-0.417499024	-2.392784053	0.073107958	0.098717573
TNFRSF14-AS1	ENSG00000238164	-0.339743578	-0.341669686	0.074784774	0.100769786
EWSAT1	ENSG00000212766	-0.562881828	-1.925603864	0.075587721	0.101755258
LINC00638	ENSG00000258701	-0.251244667	-0.463012751	0.075645318	0.101819017
DPH6-DT	ENSG00000248079	-0.375816904	0.147971217	0.077022483	0.103518633
LINC00630	ENSG00000223546	0.207076489	0.355889867	0.077194247	0.103707455
MIATNB	ENSG00000244625	-0.20818792	0.320241316	0.078929659	0.105838281
MAMDC2-AS1	ENSG00000204706	-0.262996231	-0.10279135	0.079878317	0.107002744
LINC02513	ENSG00000248227	-0.76782121	-2.507272846	0.080916307	0.108298424
LINC00963	ENSG00000204054	-0.172588212	5.128458543	0.082271454	0.109964223
LINC00964	ENSG00000249816	-0.482377126	-2.722848486	0.082725361	0.110444795
POC1B-AS1	ENSG00000270344	0.18677064	0.548416346	0.083026965	0.110817719
LINC00622	ENSG00000260941	0.413498901	-1.186726796	0.083278363	0.111123448
HAGLR	ENSG00000224189	0.475692902	2.519100831	0.083901943	0.111910501
KCNJ2-AS1	ENSG00000267365	0.314808613	-0.257971843	0.085646964	0.114054563
LINC01011	ENSG00000244041	0.186830854	1.441423666	0.086022935	0.114493937
AATBC	ENSG00000215458	0.315898873	-0.943077473	0.086237859	0.114726276
LINC02488	ENSG00000249362	0.865693078	-1.29962549	0.087283256	0.116016181
LINC02869	ENSG00000228208	-0.654538401	-2.30899278	0.088396367	0.117315475
GPRC5D-AS1	ENSG00000247498	-0.474249433	-1.295097802	0.089007956	0.118024811
ZSCAN16-AS1	ENSG00000269293	-0.191054713	3.270386849	0.090183946	0.119512498
LINC01311	ENSG00000260924	0.314578994	-0.58074513	0.093730513	0.123882414
TBX5-AS1	ENSG00000255399	1.114889659	0.492231455	0.093916062	0.124102922
LINC02762	ENSG00000250303	0.291411663	2.650700739	0.09412794	0.124349871
MCM3AP-AS1	ENSG00000215424	0.196834519	1.868189428	0.094673913	0.124979866
GAS5-AS1	ENSG00000270084	-0.159664433	-0.210700666	0.094682008	0.124982261
AFDN-DT	ENSG00000198221	-0.319434938	-0.265291164	0.095215907	0.125572311
LINC00106	ENSG00000236871	0.353608832	-0.414271001	0.09572095	0.126181649
LINC00240	ENSG00000224843	0.291877248	0.213475035	0.096647019	0.127261509
LINC00565	ENSG00000260910	-0.358386049	-0.84982795	0.096687358	0.127300009
WEE2-AS1	ENSG00000228775	-0.215761504	1.91942125	0.096703995	0.127305068
ARIH2OS	ENSG00000221883	-0.183696306	0.97136519	0.096937874	0.127570755
FAM66B	ENSG00000215374	-0.304363133	-0.515123952	0.098436516	0.129354762
HOMER3-AS1	ENSG00000269019	0.323336289	-1.257647377	0.099641409	0.130748137
ST20-AS1	ENSG00000259642	-0.210996724	0.973947216	0.100556768	0.131827551
FBXL19-AS1	ENSG00000260852	-0.244751507	0.6840727	0.103711904	0.135464059
PRKAG2-AS1	ENSG00000239911	-0.32728488	1.366568754	0.103928294	0.135719971
LINC02274	ENSG00000258586	-0.586215543	-2.614421388	0.105715721	0.137855129
LINC00865	ENSG00000232229	-0.344634982	0.509439873	0.110014238	0.142917237
RASSF8-AS1	ENSG00000246695	-0.170978554	3.420658296	0.110151307	0.143076618
THUMPD3-AS1	ENSG00000206573	0.190352102	3.48531921	0.110481621	0.143453233
GASAL1	ENSG00000253669	0.232615106	-0.802251172	0.112345139	0.145639815
CFAP58-DT	ENSG00000231233	-0.426522919	-0.857823254	0.112656727	0.145997366
LINC00987	ENSG00000237248	0.268025631	0.823531208	0.113777922	0.147316053
LINC01127	ENSG00000281162	-0.470115336	-0.60567948	0.114754762	0.148513187
LINC00511	ENSG00000227036	-0.227959179	5.293347845	0.115585678	0.149452454
ZIM2-AS1	ENSG00000269793	-0.31431183	1.307592672	0.116499355	0.15050194
TMEM9B-AS1	ENSG00000254860	0.214039157	0.867316996	0.119248486	0.153619473
ENTPD3-AS1	ENSG00000223797	0.190204623	1.788716239	0.122728545	0.157714582
MYLK-AS1	ENSG00000239523	0.207182006	0.500088089	0.126380748	0.161932
BTG3-AS1	ENSG00000280594	-0.259798454	-0.004061761	0.129493166	0.165530966
LAMA5-AS1	ENSG00000228812	-0.331884334	-0.739383326	0.129488519	0.165530966
LINC00840	ENSG00000226808	0.498327677	-1.987241924	0.13101975	0.167267483
OSER1-DT	ENSG00000223891	0.186861356	4.353311847	0.131037581	0.167279514
RFPL3S	ENSG00000205853	0.29968632	-0.936694008	0.131453379	0.167756499
FLVCR1-DT	ENSG00000198468	-0.209068341	0.680718206	0.132821845	0.169394249
MINCR	ENSG00000253716	0.179410324	2.523850224	0.133131288	0.169723627
MIR1-1HG-AS1	ENSG00000174403	-0.62805574	-1.979288401	0.133429347	0.170052625
MRPS30-DT	ENSG00000251141	0.158607493	0.930256231	0.136618632	0.17370208
LINC01285	ENSG00000203650	-0.376824207	-1.327648327	0.138676672	0.176160662
ADPGK-AS1	ENSG00000260898	0.317448068	-1.451074546	0.139479473	0.177090516
VPS9D1-AS1	ENSG00000261373	-0.279092904	0.233539194	0.141357688	0.179257872
CHROMR	ENSG00000223960	-0.148366801	2.587037603	0.141408244	0.179310556
SERTAD4-AS1	ENSG00000203706	-0.374746758	-0.078668384	0.141692161	0.179636229
USP2-AS1	ENSG00000245248	-0.302872186	-0.213885361	0.142940095	0.181079901
LINC01234	ENSG00000249550	-0.530648651	0.336195768	0.144869247	0.183243804
ZNF426-DT	ENSG00000278611	0.221585499	1.866782918	0.146495198	0.185112176
EMC1-AS1	ENSG00000230424	0.170547632	-0.228754919	0.148321117	0.187229181
AQP4-AS1	ENSG00000260372	0.302172591	2.245771035	0.148770568	0.18774889
HOXA10-AS	ENSG00000253187	-1.084024759	-2.890861319	0.150026884	0.189142427
PSMA3-AS1	ENSG00000257621	0.138368531	4.556331752	0.150607378	0.189826161
ZNF582-AS1	ENSG00000267454	-0.167463664	2.414503093	0.151116224	0.190407208
LINC00894	ENSG00000235703	0.28667238	0.449028209	0.151230287	0.190538862
COA6-AS1	ENSG00000231663	0.206644643	0.87281375	0.154503445	0.194171006
LINC02475	ENSG00000251350	0.910722907	-1.410135502	0.154843241	0.194548892
LINC01619	ENSG00000257242	-0.305346935	-1.583990592	0.155359888	0.195062535
NRIR	ENSG00000225964	-0.456670036	-1.849013864	0.15570591	0.195459983
JPX	ENSG00000225470	-0.141656665	3.488395992	0.161853287	0.202334404
BAALC-AS2	ENSG00000236939	-0.285007186	0.885760335	0.16286019	0.20340146
NINJ2-AS1	ENSG00000177406	-0.246477496	1.300864691	0.164317477	0.205054196
LINC00839	ENSG00000185904	0.465636292	2.584169151	0.16677479	0.207846973
YTHDF3-AS1	ENSG00000270673	-0.219523996	0.037225334	0.172868363	0.214795472
CA3-AS1	ENSG00000253549	-0.244949011	0.125402499	0.174025448	0.216111737
FEZF1-AS1	ENSG00000230316	-0.606914455	0.669339606	0.178427596	0.221026726
CCDC26	ENSG00000229140	0.385112873	-1.819838953	0.182965272	0.226112849
LINC01431	ENSG00000232645	0.220751512	-0.783298042	0.185620273	0.229152016
A2M-AS1	ENSG00000245105	-0.305209353	-0.566755517	0.189410254	0.233324165
DBH-AS1	ENSG00000225756	-0.351451377	-0.225145849	0.189886896	0.233850275
LINC00683	ENSG00000266256	-0.346985946	-1.598039879	0.190636425	0.234703848
FAM66D	ENSG00000255052	0.209351712	-0.686785363	0.190976905	0.235064856
ST7-AS2	ENSG00000226367	0.448578227	-1.479317989	0.193233619	0.237504636
IDI2-AS1	ENSG00000232656	0.301851831	-1.389725227	0.193323321	0.237585538
SPATA3-AS1	ENSG00000238062	-0.221167461	-0.9687049	0.194595379	0.238971724
ATP2B1-AS1	ENSG00000271614	0.249926101	1.698366106	0.196463509	0.241087321
LINC01719	ENSG00000233396	0.188954784	0.132136669	0.19941218	0.244476768
PRANCR	ENSG00000257815	-0.138358089	0.99160134	0.200749409	0.245952327
FGD5-AS1	ENSG00000225733	0.086522138	7.395148503	0.200810927	0.246012549
LINC01445	ENSG00000231427	-0.481076487	-0.768619446	0.204836219	0.250265939
LINC02846	ENSG00000260193	0.204033487	-1.211467941	0.207405698	0.25306344
ATP6V0E2-AS1	ENSG00000204934	0.145870227	3.03840627	0.207809946	0.253463424
MEF2C-AS1	ENSG00000248309	0.171775019	0.360720727	0.21040576	0.256299591
LINC00884	ENSG00000233058	-0.243725963	-0.546713717	0.213367363	0.259589348
OBSCN-AS1	ENSG00000162913	0.283032494	-1.491330993	0.21411011	0.260381553
LINC02453	ENSG00000245017	-0.219313851	-1.214417346	0.214530112	0.260860436
LERFS	ENSG00000234665	0.385479795	-0.125191716	0.217725153	0.264293258
KLHL7-DT	ENSG00000230658	0.285395041	0.331739106	0.217838015	0.264398
SENCR	ENSG00000254703	-0.20340406	-0.393204192	0.218046326	0.264634693
RUSC1-AS1	ENSG00000225855	-0.156462886	1.666806831	0.22297983	0.270243188
SOX9-AS1	ENSG00000234899	-0.160287813	2.816309189	0.226238128	0.273825198
LINC02076	ENSG00000220161	-0.292517902	-1.868792864	0.228017393	0.275743897
BVES-AS1	ENSG00000203808	-0.251161784	-1.442669219	0.231865006	0.27980168
NDUFV2-AS1	ENSG00000266053	0.10486941	0.467731858	0.23208628	0.280051716
ALDH1L1-AS2	ENSG00000246022	0.366092846	2.499841325	0.232180495	0.280126898
LINC01560	ENSG00000196741	0.168552006	1.704258987	0.232461672	0.280419664
ATP1A1-AS1	ENSG00000203865	0.133199506	0.863644861	0.235703163	0.283968366
LIPE-AS1	ENSG00000213904	-0.142421948	0.968017911	0.237342539	0.285718546
KBTBD11-OT1	ENSG00000253696	-0.309077309	1.11819433	0.238479903	0.286879458
HCG27	ENSG00000206344	-0.164019731	-0.489880798	0.238934647	0.287374371
RNASEH2B-AS1	ENSG00000233672	0.185973703	-1.005168592	0.240397994	0.288820148
SBNO1-AS1	ENSG00000256092	0.174931433	0.52475587	0.240720677	0.289155332
FAM66A	ENSG00000227888	0.255676485	-0.97685954	0.242699296	0.2912333
LINC01563	ENSG00000236819	-0.225999688	1.345524308	0.243597019	0.29206396
RNF139-AS1	ENSG00000245149	0.16603875	0.428514654	0.2447604	0.293246775
B3GALT5-AS1	ENSG00000184809	-0.25319608	1.251182134	0.24544204	0.293992639
KRTAP5-AS1	ENSG00000233930	0.35422547	-0.848266966	0.248925738	0.297779035
LINC00652	ENSG00000179935	0.232082443	1.087029171	0.250445159	0.299480636
MIMT1	ENSG00000268654	0.355979688	-1.064038827	0.252630691	0.301749535
MATN1-AS1	ENSG00000186056	-0.191414213	-0.692837199	0.25400203	0.303187306
CYP51A1-AS1	ENSG00000188693	-0.221911143	-1.082964519	0.256548529	0.305933275
FLG-AS1	ENSG00000237975	0.375196594	0.803622204	0.267473369	0.317788582
LINC00092	ENSG00000225194	-0.335945909	1.740787764	0.268729493	0.319196481
LINC01569	ENSG00000262468	-0.145694723	0.579859424	0.272294164	0.322948637
LINC01664	ENSG00000235478	0.186084402	-1.094427598	0.280687849	0.331697756
LINC01315	ENSG00000229891	0.219176793	1.104566712	0.285840747	0.33718634
LINC00299	ENSG00000236790	0.252226295	-0.461846239	0.286798003	0.338155171
SEMA3B-AS1	ENSG00000232352	0.227740605	-0.557823771	0.287261658	0.338661718
FAM198B-AS1	ENSG00000248429	-0.279825089	0.321041857	0.291036325	0.342685413
FAM95B1	ENSG00000223839	0.379614674	-1.469251152	0.292512054	0.344290196
C8orf34-AS1	ENSG00000248801	0.415532244	-0.384073973	0.292611901	0.344377572
MAP3K2-DT	ENSG00000236682	-0.180126618	1.425549397	0.297739881	0.349750762
LINC01736	ENSG00000228058	0.230972227	2.574880204	0.302327522	0.354470157
COX10-AS1	ENSG00000236088	-0.09920981	2.173825807	0.302972895	0.355143132
LINC01497	ENSG00000237560	-0.413143885	-1.694911104	0.306221725	0.35857117
OR2A1-AS1	ENSG00000244479	-0.240848693	-2.326474776	0.307275086	0.359659067
ASH1L-AS1	ENSG00000235919	-0.115726409	0.566996509	0.312724523	0.365261362
CACNA1G-AS1	ENSG00000250107	-0.237057154	-1.523711145	0.313412717	0.365893349
LINC00707	ENSG00000238266	-0.276196803	-1.758523593	0.315606513	0.368152093
ASMTL-AS1	ENSG00000236017	0.195515243	1.210756865	0.315926336	0.368417174
LINC01415	ENSG00000267325	0.167403237	0.668130039	0.322039797	0.374843398
CASC15	ENSG00000272168	0.189224309	3.889168452	0.326630606	0.37965394
LINC00921	ENSG00000281005	-0.110359978	-0.620572006	0.327734114	0.38075865
LINC01152	ENSG00000256124	-0.135881978	2.481986824	0.334792356	0.387962163
CCNT2-AS1	ENSG00000224043	-0.123028141	-0.437070968	0.335389087	0.388540525
MFF-DT	ENSG00000236432	0.112936182	0.414258168	0.340565441	0.39380353
LINC00685	ENSG00000226179	-0.198192587	-0.352014471	0.342247959	0.395589331
LINC01232	ENSG00000280734	-0.125921523	1.461658145	0.347564388	0.401080798
SATB2-AS1	ENSG00000225953	0.195246497	0.301409232	0.348683006	0.402255012
GAS6-AS1	ENSG00000233695	-0.202783432	0.626085577	0.350821227	0.404440369
SLC25A25-AS1	ENSG00000234771	0.159967278	2.48926495	0.355429131	0.408957794
LINC00271	ENSG00000231028	0.153050356	0.169130607	0.356747608	0.410274182
MAGI2-AS3	ENSG00000234456	0.090981684	5.179829766	0.360529704	0.413977728
FOXG1-AS1	ENSG00000257126	-0.190620696	-0.632656862	0.363332522	0.416859282
TMEM147-AS1	ENSG00000236144	0.117412197	2.804544688	0.372463653	0.426229685
ZNF790-AS1	ENSG00000267254	-0.107099939	1.14728354	0.37253705	0.426289161
PSMG3-AS1	ENSG00000230487	0.09556223	3.981727744	0.37265889	0.426404059
KCNQ1OT1	ENSG00000269821	0.18887669	1.377157669	0.373783114	0.427592066
LRP4-AS1	ENSG00000247675	0.125680317	-0.843813901	0.376556244	0.430368532
LINC02828	ENSG00000224164	-0.190146976	-1.279276519	0.382338045	0.43635001
LINC01206	ENSG00000242512	-0.301929852	0.296517855	0.389342395	0.443707616
LINC02872	ENSG00000204446	-0.169560242	-1.024179823	0.396596711	0.450941792
LINC00606	ENSG00000226567	0.248693764	-0.878494705	0.397214488	0.451592611
HHIP-AS1	ENSG00000248890	-0.174786791	-0.216566316	0.398957232	0.453418494
LINC00115	ENSG00000225880	0.136624131	-0.375707012	0.405872262	0.46048844
THAP9-AS1	ENSG00000251022	-0.082444659	4.123846464	0.410537029	0.46530336
LY6E-DT	ENSG00000247317	-0.203931556	-0.27332922	0.413922555	0.468846759
RAB30-DT	ENSG00000246067	0.07961296	2.016191526	0.414405509	0.46931365
ZNF460-AS1	ENSG00000267871	0.127125689	-0.831765467	0.414611218	0.469466455
SMC5-AS1	ENSG00000268364	-0.122572273	-1.017489043	0.418888911	0.473905592
TTTY14	ENSG00000176728	-0.495196055	0.314158174	0.419855546	0.474837198
ZFHX4-AS1	ENSG00000253661	-0.158776731	2.065051216	0.420715139	0.47572824
LINC00662	ENSG00000261824	0.088327849	3.634221041	0.423359393	0.478392027
ZBED3-AS1	ENSG00000250802	0.105057769	1.71030425	0.425261952	0.480350949
SPACA6P-AS	ENSG00000269959	0.1796791	-1.344823367	0.428104094	0.483204678
LINC01436	ENSG00000231106	-0.472796809	-1.802128547	0.430029013	0.485102177
KCTD21-AS1	ENSG00000246174	-0.112411435	0.347657066	0.431480639	0.486629357
IL10RB-DT	ENSG00000223799	-0.093040981	0.044132835	0.435339125	0.490660908
MUC20-OT1	ENSG00000242086	0.129632322	3.539067493	0.438264564	0.493273844
KCNK15-AS1	ENSG00000244558	0.159844825	-1.257358284	0.444679838	0.499590053
GMDS-DT	ENSG00000250903	-0.061848629	1.57216455	0.445028703	0.499953768
SFTA1P	ENSG00000225383	0.179019552	-0.718197028	0.44862781	0.503599017
KTN1-AS1	ENSG00000186615	-0.075884889	0.852046915	0.457343391	0.512284328
KIF9-AS1	ENSG00000227398	0.079778648	2.223813708	0.461439693	0.516059297
HDHD5-AS1	ENSG00000185837	0.119052422	-1.166807703	0.465279884	0.519673939
ZNF337-AS1	ENSG00000213742	-0.11013088	-0.053472355	0.465798108	0.520086997
LINC01164	ENSG00000189275	0.365981937	-2.46165117	0.466376548	0.520614898
LINC00706	ENSG00000281186	-0.308901135	-2.835961963	0.4738668	0.528028313
EGILA	ENSG00000258451	0.352175716	-1.802233239	0.474941867	0.529078114
PARD6G-AS1	ENSG00000267270	0.09915292	0.862592301	0.478893925	0.532913781
LINC02777	ENSG00000232453	-0.121783494	0.277961472	0.501315606	0.554422962
LINC01546	ENSG00000228459	-0.210044143	-0.03675583	0.502036179	0.55509646
HIF1A-AS1	ENSG00000258777	-0.116123274	-1.045514718	0.502942233	0.55603648
YEATS2-AS1	ENSG00000233885	0.111140068	0.254193325	0.504174082	0.557245595
LINC02714	ENSG00000251226	0.328112026	-0.416102659	0.524827465	0.577059325
MAFG-DT	ENSG00000265688	-0.078766243	1.522606187	0.525613493	0.577730613
VLDLR-AS1	ENSG00000236404	0.114463078	-0.497583077	0.528516801	0.580449397
LINC00539	ENSG00000224429	-0.079466756	-0.39368751	0.533605705	0.584899814
LINC00856	ENSG00000230417	-0.124402959	-0.568655331	0.54391104	0.59491765
NCK1-DT	ENSG00000239213	0.075375529	1.117832333	0.54738746	0.598257618
MZF1-AS1	ENSG00000267858	-0.078088056	1.07849084	0.553731567	0.604363487
LINC02223	ENSG00000249937	-0.287459508	-2.898209938	0.556573533	0.607065733
TMEM161B-AS1	ENSG00000247828	-0.065985296	3.695869203	0.557286088	0.607742989
LINC01894	ENSG00000264345	0.180160267	-1.656038572	0.558990592	0.609301277
LINC01410	ENSG00000238113	0.085394546	1.673185104	0.561827704	0.611956311
MALAT1	ENSG00000251562	0.106670513	6.615018006	0.569012424	0.619105928
LINC01547	ENSG00000183250	0.064563434	1.511148687	0.573452657	0.623527922
SEC24B-AS1	ENSG00000247950	-0.063876886	0.171116322	0.578645217	0.628589972
ATXN1-AS1	ENSG00000229931	-0.086154934	-0.548839602	0.583354918	0.632980487
LINC02588	ENSG00000257842	0.140019878	0.527796909	0.585559786	0.63502663
HMGN3-AS1	ENSG00000270362	0.05367754	0.261950368	0.586798424	0.636196537
SUCLG2-AS1	ENSG00000241316	-0.084350073	-0.645132399	0.592101371	0.640933145
SLC2A1-AS1	ENSG00000227533	0.090733523	-0.465241576	0.592499908	0.641199685
LINC02798	ENSG00000227082	-0.077032808	1.673136873	0.597410235	0.645520981
LINC01411	ENSG00000249306	0.187047716	0.326041068	0.597862598	0.645939619
CEP83-DT	ENSG00000278916	0.085915867	-0.437259898	0.608651465	0.65624204
PRR34-AS1	ENSG00000241990	0.067405736	0.918051724	0.610659751	0.658022904
LINC01534	ENSG00000225975	-0.050661742	-0.223422826	0.612167329	0.659496779
CTBP1-AS	ENSG00000280927	0.080997483	0.26178851	0.620997613	0.667852691
LINC00926	ENSG00000247982	-0.081066842	1.112657393	0.621954833	0.668701425
USP3-AS1	ENSG00000259248	0.063877568	-0.51781802	0.623893724	0.670568645
LINC00648	ENSG00000259129	0.255186448	-1.032781969	0.628930561	0.675325686
LINC01252	ENSG00000247157	-0.096316947	-0.394707765	0.635341992	0.681217532
FAM225A	ENSG00000231528	0.147635937	-0.423040993	0.648745326	0.694017984
FSIP2-AS2	ENSG00000226747	0.104923396	-1.931056113	0.651371905	0.69656571
TTC39C-AS1	ENSG00000264745	-0.143470142	-2.087162254	0.654390706	0.699418073
UCKL1-AS1	ENSG00000280213	-0.077274504	-1.109556225	0.656316049	0.70132521
PXN-AS1	ENSG00000255857	-0.051930149	1.748073836	0.656664754	0.701622471
HOXA11-AS	ENSG00000240990	-0.199154005	-0.903804578	0.663233514	0.70788073
LINC01347	ENSG00000214837	-0.064548828	-1.137044888	0.664308202	0.708951709
LINC00957	ENSG00000235314	-0.096938279	1.910459914	0.66783805	0.712374907
TDRKH-AS1	ENSG00000203288	0.075916774	-0.038776435	0.67145014	0.715269281
LINC00907	ENSG00000267586	0.094261476	-1.38996683	0.676892801	0.72056564
SRRM2-AS1	ENSG00000205913	-0.058005773	-0.254503296	0.679319458	0.722839496
LINC01572	ENSG00000261008	0.059359871	-0.874777694	0.682887415	0.726014842
GCSIR	ENSG00000232520	-0.110719484	-1.119177978	0.686575663	0.729079013
WARS2-AS1	ENSG00000231365	0.03699568	2.183157664	0.691250064	0.733377433
LINC01004	ENSG00000228393	0.057457048	0.724505684	0.70273504	0.744015208
LINC00909	ENSG00000264247	-0.025824044	3.702420258	0.710062871	0.750535512
LINC01765	ENSG00000233730	-0.247302083	-2.525813162	0.720359758	0.75968404
ERICD	ENSG00000280303	0.041314905	-0.069272465	0.726328844	0.765005893
LPP-AS2	ENSG00000270959	-0.050938133	1.874184095	0.731531125	0.769670385
EIF2AK3-DT	ENSG00000234028	0.040576027	0.525429724	0.73234753	0.770407145
MMP25-AS1	ENSG00000261971	0.040927187	2.507157685	0.733660039	0.771461579
TFAP2A-AS1	ENSG00000229950	-0.100294238	0.45369262	0.736031738	0.773449793
TMED2-DT	ENSG00000247373	-0.05100931	0.683643094	0.739521274	0.776680793
C2CD4D-AS1	ENSG00000234614	-0.096073231	-1.029759343	0.740005211	0.777148028
PPP1R26-AS1	ENSG00000225361	0.063618157	-0.897666741	0.74348659	0.78031904
RARA-AS1	ENSG00000265666	0.041001821	0.948404022	0.748699438	0.785077014
LINC02724	ENSG00000181908	0.049261323	0.920468642	0.75171178	0.787696087
UGDH-AS1	ENSG00000249348	-0.02567409	1.117055212	0.763988509	0.798751753
LINC01176	ENSG00000281404	-0.049860233	0.225762797	0.774061814	0.807840238
SNAP25-AS1	ENSG00000227906	-0.073467879	0.522431601	0.77846641	0.811585697
CECR7	ENSG00000237438	-0.092526863	1.229714457	0.780633901	0.813547025
L3MBTL2-AS1	ENSG00000235513	0.046393607	0.38598392	0.780844607	0.813723996
URB1-AS1	ENSG00000256073	-0.03746757	2.488812694	0.782315197	0.814966859
LINC02614	ENSG00000241288	-0.042901064	0.516598067	0.783394171	0.815868168
EXOC3-AS1	ENSG00000221990	0.026524701	2.123606308	0.796465627	0.82740279
BRWD1-AS2	ENSG00000255568	0.042896714	-1.157718223	0.800501915	0.831031831
MHENCR	ENSG00000232442	0.033486354	2.1979865	0.80560546	0.835327641
LINC02388	ENSG00000257259	0.104330043	-2.660283548	0.806781338	0.836241864
NR4A1AS	ENSG00000259884	-0.085268748	-1.614205702	0.807224777	0.836594267
IRF1-AS1	ENSG00000197536	-0.025879411	2.236612301	0.813683757	0.842387065
KDM7A-DT	ENSG00000260231	0.032932359	2.184129422	0.814528955	0.843218207
HDAC4-AS1	ENSG00000222020	0.051175338	-0.738491567	0.814646592	0.843296114
MAFTRR	ENSG00000261390	-0.053857264	-1.39326903	0.828590484	0.855593848
NALT1	ENSG00000237886	-0.044440729	-0.586578209	0.8345195	0.860829223
CAPN10-DT	ENSG00000260942	0.031566122	1.014505706	0.835462469	0.861661338
PITPNA-AS1	ENSG00000236618	-0.021428995	1.486713959	0.83641388	0.862329709
LINC02251	ENSG00000258483	0.054240418	-1.251791687	0.838202225	0.863949643
LINC01197	ENSG00000248441	-0.047092615	-0.450001843	0.845688278	0.870583339
LINC01907	ENSG00000226125	0.039798357	-1.433596219	0.850246585	0.874642328
LINC01409	ENSG00000237491	0.027802663	-0.570871255	0.852472999	0.87652479
LINC01341	ENSG00000227953	0.027506653	0.706216799	0.870162099	0.891720106
B4GALT1-AS1	ENSG00000233554	-0.027871765	-1.149209503	0.870462751	0.891934076
ZNF295-AS1	ENSG00000237232	0.044047175	-1.681868456	0.876076809	0.897270761
INKA2-AS1	ENSG00000227811	-0.026375874	-0.891196453	0.877760328	0.898763701
RORB-AS1	ENSG00000224825	-0.045901643	-1.85418903	0.883951448	0.90398653
PRR34	ENSG00000182257	0.019273115	-0.59120349	0.892638471	0.911091064
LINC00578	ENSG00000228221	0.038695978	-1.34368501	0.893623788	0.91184405
NBAT1	ENSG00000260455	0.034524983	-0.546199613	0.895476674	0.913332044
LINC01447	ENSG00000236078	0.056569426	-2.043681937	0.89840079	0.915891942
LINC00680	ENSG00000215190	0.016829827	2.62689835	0.899270194	0.916487932
LINC01184	ENSG00000245937	-0.00929237	4.004362571	0.899724255	0.916787552
LINC01291	ENSG00000204792	0.05679587	0.526769485	0.899664288	0.916787552
LINC00853	ENSG00000224805	-0.028312896	-1.428930386	0.901634725	0.918294915
CT75	ENSG00000237732	-0.03322621	-0.579621743	0.903392375	0.919379167
SLCO4A1-AS1	ENSG00000232803	-0.046981527	-0.062243168	0.906547783	0.92211879
LENG8-AS1	ENSG00000226696	-0.016321957	0.750867613	0.907152994	0.922529103
PTOV1-AS1	ENSG00000268006	0.009952758	3.186655957	0.910722954	0.925608609
NFIA-AS2	ENSG00000237928	0.02498401	2.899946909	0.910902223	0.925696242
FTX	ENSG00000230590	-0.011933832	0.314105807	0.91169322	0.926358152
LINC01324	ENSG00000241767	-0.052505284	-2.743841873	0.918937728	0.932623836
MIF-AS1	ENSG00000218537	-0.017002125	-0.06967076	0.9197084	0.933168005
LINC01909	ENSG00000266258	0.014579646	-1.08455719	0.930699556	0.942493754
ABALON	ENSG00000281376	0.011457148	-0.380001144	0.933048532	0.944586886
PAQR9-AS1	ENSG00000241570	0.021653783	-1.63731773	0.93577156	0.946688988
ZNF528-AS1	ENSG00000269834	-0.011435081	3.792811413	0.93614066	0.946943565
IQCH-AS1	ENSG00000259673	-0.007571362	2.220720973	0.936845708	0.947512244
LOH12CR2	ENSG00000205791	0.010753221	2.073680148	0.93753762	0.948115651
GARS1-DT	ENSG00000196295	-0.009592488	4.22562919	0.939546231	0.949811362
LINC00869	ENSG00000277147	-0.008117624	2.778664139	0.940658361	0.95064351
LINC01715	ENSG00000229388	-0.008926098	-0.752984341	0.948127104	0.956685249
GEMIN7-AS1	ENSG00000267348	0.008057934	-0.521601663	0.948963647	0.957286624
ELOVL2-AS1	ENSG00000230314	-0.017653675	-0.541934014	0.94923854	0.957466846
LINC02021	ENSG00000249846	-0.009248113	-1.226119791	0.955359985	0.962421678
LINC01376	ENSG00000236204	-0.007570065	-0.653448307	0.957739458	0.96437932
LINC01881	ENSG00000220804	-0.004966385	-0.332234147	0.961399692	0.967526354
USP27X-AS1	ENSG00000234390	0.005073396	0.720664593	0.961825528	0.967808058
TGFB2-AS1	ENSG00000232480	0.012258383	0.640115512	0.966233095	0.97150612
LINC02458	ENSG00000246363	-0.012322857	-1.782453039	0.967750222	0.972982362
A1BG-AS1	ENSG00000268895	0.004376993	0.593996095	0.97975886	0.983564997
LINC02577	ENSG00000228742	-0.015539093	-3.073443441	0.987104888	0.98934232
WARS2-IT1	ENSG00000224238	0.002667346	0.168799351	0.989603266	0.991297109
LRRK2-DT	ENSG00000225342	-0.001126891	-0.294395641	0.993855633	0.994806409
HOXB-AS3	ENSG00000233101	0.00640486	-1.8725874	0.994130809	0.994996278
SEPSECS-AS1	ENSG00000281501	-0.000320105	0.558446237	0.998591397	0.99879218
