# Supplementary material for: Data mining of bulk and single-cell RNA sequencing introduces OBI1-AS1 as an astrocyte marker with possible role in glioma recurrence and progression
Source: Clin Epigenetics. 2022 Mar 8;14:35. doi: 10.1186/s13148-022-01260-4 (PMC8905821; doi:10.1186/s13148-022-01260-4)
Supplement: Supplementary file 3 — Additional file 3. The result of DEA using all recurrent LGG samples (after recurrence vs before recurrence). [file 13148_2022_1260_MOESM3_ESM.xlsx]

## Sheet: DEA(before_vs_after recurrence)
	baseMean	log2FoldChange	lfcSE	stat	pvalue	FDR	symbol	entrez
ENSG00000197223	664.158	0.664486	0.116218	5.71758	1.08e-08	0.000259024	C1D	10438
ENSG00000138316	328.692	2.04088	0.364822	5.59418	2.22e-08	0.000265686	ADAMTS14	140766
ENSG00000253741	183.745	-1.29729	0.237947	-5.45203	4.98e-08	0.000298439	LNCOC1	100288181
ENSG00000164877	1998.81	1.24752	0.228447	5.46088	4.74e-08	0.000298439	MICALL2	79778
ENSG00000185920	7952.16	-1.10528	0.205941	-5.36696	8.01e-08	0.000383903	PTCH1	5727
ENSG00000164932	330.852	1.37697	0.258379	5.32925	9.86e-08	0.000394013	CTHRC1	115908
ENSG00000117122	487.878	2.13981	0.407035	5.25707	1.46e-07	0.000501245	MFAP2	4237
ENSG00000165409	548.053	-2.57827	0.495403	-5.20439	1.95e-07	0.00058323	TSHR	7253
ENSG00000165821	8597.71	-1.02261	0.19956	-5.12432	2.99e-07	0.00059653	SALL2	6297
ENSG00000163064	142.454	3.29907	0.641825	5.14014	2.75e-07	0.00059653	EN1	2019
ENSG00000116147	32343.5	-1.86857	0.362478	-5.155	2.54e-07	0.00059653	TNR	7143
ENSG00000178860	114.025	1.58471	0.307215	5.1583	2.49e-07	0.00059653	MSC	9242
ENSG00000204767	184.929	-2.62497	0.515668	-5.09043	3.57e-07	0.000658778	INSYN2B	100131897
ENSG00000215018	417.184	-1.94147	0.386527	-5.02286	5.09e-07	0.000871681	COL28A1	340267
ENSG00000006611	1505.3	-2.42799	0.487024	-4.98536	6.18e-07	0.000988408	USH1C	10083
ENSG00000258926	186.917	-2.52235	0.507632	-4.96886	6.73e-07	0.00100902	NA	NA
ENSG00000280850	15.6628	-2.33854	0.471878	-4.95581	7.2e-07	0.00101569	NA	NA
ENSG00000274956	6142.09	-1.76914	0.3601	-4.91292	8.97e-07	0.00101666	NA	NA
ENSG00000184083	2996.56	-0.661616	0.133923	-4.94028	7.8e-07	0.00101666	FAM120C	54954
ENSG00000031081	7734.86	-1.01664	0.206336	-4.92711	8.35e-07	0.00101666	ARHGAP31	57514
ENSG00000165406	5364.65	-0.86939	0.177566	-4.89614	9.77e-07	0.00101666	MARCHF8	220972
ENSG00000092758	2570.05	1.47618	0.301953	4.88876	1.01e-06	0.00101666	COL9A3	1299
ENSG00000112164	65.4515	-3.02257	0.618346	-4.88816	1.02e-06	0.00101666	GLP1R	2740
ENSG00000198416	52.8743	-1.08594	0.220944	-4.915	8.88e-07	0.00101666	NA	NA
ENSG00000119737	846.624	-1.8676	0.386999	-4.82585	1.39e-06	0.00116054	GPR75	10936
ENSG00000109906	1482.27	-1.64615	0.341211	-4.82444	1.4e-06	0.00116054	ZBTB16	7704
ENSG00000172765	3424.35	-0.479629	0.0992075	-4.8346	1.33e-06	0.00116054	TMCC1	23023
ENSG00000073910	5287.22	-0.995012	0.205393	-4.84444	1.27e-06	0.00116054	FRY	10129
ENSG00000108821	14585.2	2.49237	0.515403	4.83577	1.33e-06	0.00116054	COL1A1	1277
ENSG00000145247	471.408	1.45577	0.302776	4.80807	1.52e-06	0.00121776	OCIAD2	132299
ENSG00000147255	834.065	-2.48776	0.518354	-4.79935	1.59e-06	0.00123093	IGSF1	3547
ENSG00000198075	1273.55	-1.48296	0.310042	-4.78309	1.73e-06	0.00129314	SULT1C4	27233
ENSG00000254941	74.4884	-0.948486	0.199444	-4.75565	1.98e-06	0.00130239	NA	NA
ENSG00000147100	3779.52	-0.614132	0.129656	-4.73661	2.17e-06	0.00130239	SLC16A2	6567
ENSG00000136802	16520.8	-0.862127	0.18136	-4.75369	2e-06	0.00130239	LRRC8A	56262
ENSG00000143061	2039.16	-1.55555	0.326412	-4.76561	1.88e-06	0.00130239	IGSF3	3321
ENSG00000249307	1733.24	-2.55726	0.539189	-4.74278	2.11e-06	0.00130239	LINC01088	100505875
ENSG00000256060	237.606	0.455563	0.0960171	4.7446	2.09e-06	0.00130239	TRAPPC2B	10597
ENSG00000182379	726.363	1.00152	0.211032	4.74583	2.08e-06	0.00130239	NXPH4	11247
ENSG00000182508	114.203	-2.15618	0.454964	-4.73923	2.15e-06	0.00130239	LHFPL1	340596
ENSG00000169126	104.489	-1.38678	0.295366	-4.69513	2.66e-06	0.00148539	ODAD2	55130
ENSG00000163406	4614.24	-1.91423	0.407576	-4.69662	2.65e-06	0.00148539	SLC15A2	6565
ENSG00000224525	27.7481	-2.36741	0.504011	-4.69715	2.64e-06	0.00148539	NA	NA
ENSG00000158467	5154.21	-0.981915	0.209427	-4.68858	2.75e-06	0.0014988	AHCYL2	23382
ENSG00000280217	24.3762	-3.28623	0.704973	-4.66149	3.14e-06	0.00166969	NA	NA
ENSG00000102265	3079.14	1.64992	0.354265	4.65729	3.2e-06	0.00166969	TIMP1	7076
ENSG00000165899	159.119	-1.49528	0.321458	-4.65157	3.29e-06	0.00168021	OTOGL	283310
ENSG00000250786	65.8692	1.34646	0.290726	4.63138	3.63e-06	0.00181083	SNHG18	100505806
ENSG00000214182	79.618	1.04651	0.226151	4.62748	3.7e-06	0.00181083	PTMAP5	150928
ENSG00000175868	12.6053	1.62285	0.351562	4.6161	3.91e-06	0.00187466	CALCB	797
ENSG00000104635	3922.73	-0.741652	0.161109	-4.60342	4.16e-06	0.00195354	SLC39A14	23516
ENSG00000128510	25.1851	2.08713	0.454208	4.59511	4.33e-06	0.00199397	CPA4	51200
ENSG00000185942	192.75	-1.80122	0.392805	-4.58553	4.53e-06	0.00204823	NKAIN3	286183
ENSG00000111237	2549.2	0.481538	0.105179	4.57829	4.69e-06	0.00208107	VPS29	51699
ENSG00000135090	5209.75	-0.584975	0.130249	-4.49122	7.08e-06	0.00303146	TAOK3	51347
ENSG00000187546	161.395	-1.53556	0.34185	-4.49192	7.06e-06	0.00303146	AGMO	392636
ENSG00000272701	230.237	-1.04266	0.232812	-4.47855	7.52e-06	0.00310615	NA	NA
ENSG00000163673	56.6534	2.07658	0.463526	4.47996	7.47e-06	0.00310615	DCLK3	85443
ENSG00000229400	88.4821	2.59523	0.580561	4.47021	7.81e-06	0.00317506	NA	NA
ENSG00000174306	8438.96	-0.813127	0.182152	-4.464	8.04e-06	0.00321402	ZHX3	23051
ENSG00000224675	117.673	-1.72302	0.386709	-4.45559	8.37e-06	0.00328777	LOC100144595	100144595
ENSG00000118513	84.9108	1.75463	0.394774	4.44464	8.8e-06	0.003404	MYB	4602
ENSG00000189295	45.0991	-2.15492	0.486731	-4.42734	9.54e-06	0.00360041	NA	NA
ENSG00000164199	7495.48	-1.58557	0.358263	-4.42572	9.61e-06	0.00360041	ADGRV1	84059
ENSG00000279205	75.7123	-2.1118	0.480145	-4.39826	1.09e-05	0.00402445	NA	NA
ENSG00000119973	600.447	-2.61435	0.595781	-4.38812	1.14e-05	0.00415286	PRLHR	2834
ENSG00000184384	5702.11	-0.970439	0.222242	-4.3666	1.26e-05	0.00451524	MAML2	84441
ENSG00000134250	11203.5	-0.926797	0.212817	-4.3549	1.33e-05	0.00462517	NOTCH2	4853
ENSG00000234457	14.1485	-2.2848	0.524641	-4.35497	1.33e-05	0.00462517	NA	NA
ENSG00000224945	163.535	1.39423	0.320915	4.34455	1.4e-05	0.00471198	NA	NA
ENSG00000069482	46.7314	1.92779	0.443621	4.34558	1.39e-05	0.00471198	GAL	51083
ENSG00000126351	25694.3	-0.824765	0.190139	-4.33771	1.44e-05	0.00479366	THRA	7067
ENSG00000272372	252.005	-1.79635	0.415035	-4.32818	1.5e-05	0.00487044	NA	NA
ENSG00000245498	165.085	-0.942796	0.217781	-4.32911	1.5e-05	0.00487044	LOC100507283	100507283
ENSG00000142173	8451.01	1.45123	0.336126	4.31751	1.58e-05	0.00504372	COL6A2	1292
ENSG00000259920	145.103	-0.910882	0.211139	-4.31413	1.6e-05	0.00505417	NA	NA
ENSG00000133065	4527.31	-0.64394	0.149708	-4.30132	1.7e-05	0.00523642	SLC41A1	254428
ENSG00000234377	546.455	-2.11161	0.49101	-4.30054	1.7e-05	0.00523642	OBI1-AS1	100874222
ENSG00000207770	242.342	-1.24645	0.290123	-4.29629	1.74e-05	0.00527017	NA	NA
ENSG00000254281	53.6126	-0.889817	0.20739	-4.29054	1.78e-05	0.00534092	NA	NA
ENSG00000270872	47.7454	-1.34292	0.313649	-4.28161	1.86e-05	0.00549134	NA	NA
ENSG00000176601	96.5458	-2.54605	0.595475	-4.27566	1.91e-05	0.00552589	MAP3K19	80122
ENSG00000163288	232.189	-2.05472	0.480662	-4.27478	1.91e-05	0.00552589	GABRB1	2560
ENSG00000006125	28088	-0.49512	0.116022	-4.26746	1.98e-05	0.0056423	AP2B1	163
ENSG00000108175	15402	-0.770077	0.180583	-4.2644	2e-05	0.00565295	ZMIZ1	57178
ENSG00000178764	5289.19	-0.627977	0.14748	-4.25804	2.06e-05	0.00574837	ZHX2	22882
ENSG00000187699	1896.31	-1.3538	0.318825	-4.2462	2.17e-05	0.00579126	C2orf88	84281
ENSG00000183549	612.493	-1.71378	0.403471	-4.24759	2.16e-05	0.00579126	ACSM5	54988
ENSG00000116981	60.8276	-1.68105	0.39565	-4.24884	2.15e-05	0.00579126	NT5C1A	84618
ENSG00000105889	55.4112	1.21344	0.285407	4.25163	2.12e-05	0.00579126	STEAP1B	256227
ENSG00000078549	36036.2	-1.71488	0.4045	-4.23951	2.24e-05	0.00579221	ADCYAP1R1	117
ENSG00000123610	121.078	1.27996	0.302416	4.23247	2.31e-05	0.00579221	TNFAIP6	7130
ENSG00000131844	3511.93	-0.450326	0.106418	-4.23167	2.32e-05	0.00579221	MCCC2	64087
ENSG00000222041	150.397	1.48763	0.351299	4.23464	2.29e-05	0.00579221	CYTOR	112597
ENSG00000079482	6829.68	-1.13423	0.267884	-4.23404	2.3e-05	0.00579221	OPHN1	4983
ENSG00000114115	1057.82	1.11493	0.263036	4.23868	2.25e-05	0.00579221	RBP1	5947
ENSG00000121211	135.599	1.43795	0.340568	4.22222	2.42e-05	0.00597843	MND1	84057
ENSG00000281920	8.44104	1.76133	0.418656	4.20712	2.59e-05	0.00615275	NA	NA
ENSG00000148053	88756.8	-1.74656	0.41475	-4.21112	2.54e-05	0.00615275	NTRK2	4915
ENSG00000164855	7.79937	1.58976	0.377919	4.20661	2.59e-05	0.00615275	TMEM184A	202915
ENSG00000156269	16.3916	-2.39473	0.568491	-4.21244	2.53e-05	0.00615275	NAA11	84779
ENSG00000234492	27.4257	-1.13924	0.270968	-4.20432	2.62e-05	0.00615436	RPL34-DT	285456
ENSG00000146648	16523.5	-1.15841	0.275912	-4.19847	2.69e-05	0.00625417	EGFR	1956
ENSG00000261609	2291.37	-0.67682	0.161301	-4.196	2.72e-05	0.00626192	GAN	8139
ENSG00000155897	3249.72	-1.46993	0.350766	-4.19063	2.78e-05	0.00626878	ADCY8	114
ENSG00000166821	835.213	-0.663291	0.158199	-4.19276	2.76e-05	0.00626878	PEX11A	8800
ENSG00000116117	1841.39	-1.27687	0.304849	-4.18852	2.81e-05	0.00626878	PARD3B	117583
ENSG00000229151	24.6122	-1.04915	0.250563	-4.18719	2.82e-05	0.00626878	NA	NA
ENSG00000272108	116.558	1.25068	0.299158	4.18068	2.91e-05	0.00639197	NA	NA
ENSG00000174307	2387.27	1.11891	0.267916	4.17636	2.96e-05	0.00645519	PHLDA3	23612
ENSG00000136010	1284.38	-0.848824	0.203568	-4.16974	3.05e-05	0.00649451	ALDH1L2	160428
ENSG00000143603	11167.6	-1.64182	0.393574	-4.17156	3.03e-05	0.00649451	KCNN3	3782
ENSG00000197077	2484.54	-1.16433	0.279292	-4.16885	3.06e-05	0.00649451	KIAA1671	85379
ENSG00000196218	1775.67	-1.24377	0.298857	-4.16176	3.16e-05	0.0066408	RYR1	6261
ENSG00000254827	26.718	0.892621	0.214673	4.15805	3.21e-05	0.00669094	SLC22A18AS	5003
ENSG00000129152	28.0618	-2.32842	0.560559	-4.15374	3.27e-05	0.00675923	MYOD1	4654
ENSG00000164687	410.122	1.41813	0.341638	4.15097	3.31e-05	0.00678328	FABP5	2171
ENSG00000197057	35.9604	-2.26078	0.545742	-4.14258	3.43e-05	0.00686034	DTHD1	401124
ENSG00000175793	50.6465	2.14279	0.517039	4.14434	3.41e-05	0.00686034	SFN	2810
ENSG00000132613	14777.9	-0.881661	0.212736	-4.14439	3.41e-05	0.00686034	MTSS2	92154
ENSG00000129675	8233.8	-0.995708	0.241358	-4.12544	3.7e-05	0.00727785	ARHGEF6	9459
ENSG00000054965	19781	-0.673961	0.163435	-4.12371	3.73e-05	0.00727785	FAM168A	23201
ENSG00000130201	51.6777	1.73152	0.419933	4.12334	3.73e-05	0.00727785	NA	NA
ENSG00000245694	326.16	1.15306	0.280214	4.11493	3.87e-05	0.00748741	CRNDE	643911
ENSG00000227471	10.1214	-1.78622	0.435138	-4.10494	4.04e-05	0.00765801	AKR1B15	441282
ENSG00000174791	436.49	1.20918	0.294357	4.10787	3.99e-05	0.00765801	RIN1	9610
ENSG00000064300	4799.84	1.30739	0.318549	4.1042	4.06e-05	0.00765801	NGFR	4804
ENSG00000048707	8508.24	-0.984635	0.240022	-4.10227	4.09e-05	0.00766204	VPS13D	55187
ENSG00000163884	3643.85	-0.965008	0.235355	-4.10022	4.13e-05	0.0076702	KLF15	28999
ENSG00000186951	1981.04	-0.943985	0.230738	-4.09116	4.29e-05	0.00786443	PPARA	5465
ENSG00000142748	14.2229	1.12406	0.274772	4.09086	4.3e-05	0.00786443	FCN3	8547
ENSG00000253300	12.5244	-2.07359	0.507425	-4.08649	4.38e-05	0.00795357	NA	NA
ENSG00000144749	39155	-0.905648	0.222066	-4.07829	4.54e-05	0.00797381	LRIG1	26018
ENSG00000279555	57.3798	-1.70704	0.419036	-4.07374	4.63e-05	0.00797381	NA	NA
ENSG00000249776	37.7429	-1.73369	0.425227	-4.0771	4.56e-05	0.00797381	NA	NA
ENSG00000137478	7802.71	-0.665764	0.163489	-4.07221	4.66e-05	0.00797381	FCHSD2	9873
ENSG00000149948	391.31	2.61691	0.642573	4.07254	4.65e-05	0.00797381	HMGA2	8091
ENSG00000158077	18.6929	-1.47609	0.361479	-4.08346	4.44e-05	0.00797381	NLRP14	338323
ENSG00000251442	1372.13	-1.88249	0.461384	-4.08009	4.5e-05	0.00797381	NA	NA
ENSG00000144278	7837.51	-1.31068	0.321181	-4.08082	4.49e-05	0.00797381	GALNT13	114805
ENSG00000170921	6117.77	-0.543166	0.133623	-4.06493	4.8e-05	0.0079795	TANC2	26115
ENSG00000135636	1127.54	0.949525	0.23354	4.0658	4.79e-05	0.0079795	DYSF	8291
ENSG00000162004	611.452	1.47079	0.361412	4.06955	4.71e-05	0.0079795	CCDC78	124093
ENSG00000181704	4439.07	-0.456548	0.112333	-4.06424	4.82e-05	0.0079795	YIPF6	286451
ENSG00000270704	21.1658	-1.27941	0.314825	-4.06387	4.83e-05	0.0079795	NA	NA
ENSG00000197901	243.64	-1.96238	0.483322	-4.06019	4.9e-05	0.00799596	SLC22A6	9356
ENSG00000242767	24.8612	-1.51659	0.373408	-4.06147	4.88e-05	0.00799596	ZBTB20-AS4	100874131
ENSG00000255455	943.061	-0.596617	0.147072	-4.05663	4.98e-05	0.00806384	NA	NA
ENSG00000144909	4291.29	-1.06935	0.263715	-4.05496	5.01e-05	0.00806721	OSBPL11	114885
ENSG00000102362	3085.21	-1.57208	0.388427	-4.04731	5.18e-05	0.00828002	SYTL4	94121
ENSG00000166394	413.576	1.61119	0.398963	4.03844	5.38e-05	0.00854209	CYB5R2	51700
ENSG00000100181	6391.44	-1.93144	0.478742	-4.03441	5.47e-05	0.00858843	TPTEP1	387590
ENSG00000121057	4030.92	-0.506334	0.125514	-4.03409	5.48e-05	0.00858843	AKAP1	8165
ENSG00000094963	145.76	-1.89054	0.469725	-4.02477	5.7e-05	0.00887748	FMO2	2327
ENSG00000186056	58.4153	0.913857	0.227433	4.01813	5.87e-05	0.00907246	MATN1-AS1	100129196
ENSG00000143554	1004.25	0.787212	0.196087	4.01461	5.95e-05	0.00914996	SLC27A3	11000
ENSG00000166923	745.336	2.12168	0.529018	4.01061	6.06e-05	0.0092472	GREM1	26585
ENSG00000138696	1937.51	-1.27325	0.317592	-4.00908	6.1e-05	0.00924828	BMPR1B	658
ENSG00000249958	23.1941	-2.07506	0.517899	-4.00668	6.16e-05	0.00924923	CCT7P2	100288772
ENSG00000165795	73351.2	-1.16923	0.291863	-4.00608	6.17e-05	0.00924923	NDRG2	57447
ENSG00000185432	12124.7	-0.978757	0.244423	-4.00436	6.22e-05	0.00925923	METTL7A	25840
ENSG00000166535	274.191	-1.58541	0.396697	-3.99651	6.43e-05	0.00942838	A2ML1	144568
ENSG00000134240	8.13995	-2.01737	0.504608	-3.99789	6.39e-05	0.00942838	HMGCS2	3158
ENSG00000162761	17.4826	-2.62864	0.658105	-3.99426	6.49e-05	0.00942838	LMX1A	4009
ENSG00000109113	888.231	0.745121	0.186504	3.9952	6.46e-05	0.00942838	RAB34	83871
ENSG00000165730	1338.91	-1.26225	0.316613	-3.98674	6.7e-05	0.00956636	STOX1	219736
ENSG00000145354	1308.25	0.45552	0.1144	3.98182	6.84e-05	0.00956636	CISD2	493856
ENSG00000274667	18.8309	1.14257	0.287128	3.9793	6.91e-05	0.00956636	NA	NA
ENSG00000162704	6486.62	0.633018	0.15905	3.98	6.89e-05	0.00956636	ARPC5	10092
ENSG00000164749	112.298	-0.779784	0.196081	-3.97684	6.98e-05	0.00956636	HNF4G	3174
ENSG00000139044	499.915	1.34686	0.338032	3.9844	6.77e-05	0.00956636	B4GALNT3	283358
ENSG00000099995	8880.75	-0.479536	0.120468	-3.98061	6.87e-05	0.00956636	SF3A1	10291
ENSG00000231170	27.0793	-1.4762	0.370791	-3.98123	6.86e-05	0.00956636	NA	NA
ENSG00000272173	105.321	0.670682	0.16833	3.98433	6.77e-05	0.00956636	NA	NA
ENSG00000230939	31.7267	0.83726	0.21051	3.9773	6.97e-05	0.00956636	NA	NA
ENSG00000267653	10.1878	-1.86974	0.471374	-3.96657	7.29e-05	0.00991134	NA	NA
ENSG00000138379	1265.6	-1.54687	0.390062	-3.9657	7.32e-05	0.00991134	MSTN	2660
ENSG00000099204	13447.5	-0.839897	0.212021	-3.96139	7.45e-05	0.0099238	ABLIM1	3983
ENSG00000182263	864.429	-1.42806	0.360355	-3.96292	7.4e-05	0.0099238	FIGN	55137
ENSG00000176890	1729.19	1.31207	0.331112	3.96261	7.41e-05	0.0099238	TYMS	7298
ENSG00000174807	1609.21	1.47119	0.37272	3.94716	7.91e-05	0.010215	CD248	57124
ENSG00000018625	49930.9	-1.86499	0.472082	-3.95056	7.8e-05	0.010215	ATP1A2	477
ENSG00000216753	26.978	-1.67032	0.423262	-3.94629	7.94e-05	0.010215	NA	NA
ENSG00000115539	841.368	0.470109	0.118997	3.95059	7.8e-05	0.010215	PDCL3	79031
ENSG00000170464	3118.25	-0.483612	0.122548	-3.94631	7.94e-05	0.010215	DNAJC18	202052
ENSG00000063587	4479.61	-0.806495	0.204462	-3.94448	8e-05	0.010215	ZNF275	10838
ENSG00000134278	4645.82	-0.960958	0.243647	-3.94407	8.01e-05	0.010215	SPIRE1	56907
ENSG00000168702	3181.61	-1.07147	0.271406	-3.94785	7.89e-05	0.010215	LRP1B	53353
ENSG00000162929	699.928	0.807686	0.204861	3.9426	8.06e-05	0.0102235	SANBR	84542
ENSG00000198732	33712.5	-1.026	0.260521	-3.93829	8.21e-05	0.0103513	SMOC1	64093
ENSG00000165091	42.2315	-1.537	0.390389	-3.93709	8.25e-05	0.0103513	TMC1	117531
ENSG00000070778	1164.11	-0.928862	0.236464	-3.92813	8.56e-05	0.0106886	PTPN21	11099
ENSG00000118680	6457.51	0.410294	0.104547	3.92451	8.69e-05	0.010739	MYL12B	103910
ENSG00000204681	23209.8	-0.938454	0.239099	-3.92496	8.67e-05	0.010739	GABBR1	2550
ENSG00000118058	6994.96	-0.651317	0.166332	-3.91576	9.01e-05	0.0110206	KMT2A	4297
ENSG00000228961	6.59188	-1.52189	0.388584	-3.91649	8.98e-05	0.0110206	LINC01690	102724502
ENSG00000181392	37.0539	1.0551	0.269531	3.91457	9.06e-05	0.0110206	SYNE4	163183
ENSG00000198663	9744.86	-0.482823	0.123393	-3.9129	9.12e-05	0.011041	C6orf89	221477
ENSG00000069812	86.5533	2.50848	0.641975	3.90745	9.33e-05	0.0111243	HES2	54626
ENSG00000225945	18.6844	-0.805914	0.206188	-3.90863	9.28e-05	0.0111243	NA	NA
ENSG00000172840	1382.69	-0.670912	0.171676	-3.90801	9.31e-05	0.0111243	PDP2	57546
ENSG00000146386	327.809	1.00677	0.257971	3.90266	9.51e-05	0.0112905	ABRACL	58527
ENSG00000152583	135743	-1.15783	0.296855	-3.90031	9.61e-05	0.0113447	SPARCL1	8404
ENSG00000100413	5247.78	-0.489787	0.125635	-3.89851	9.68e-05	0.0113734	POLR3H	171568
ENSG00000174776	232.3	-1.97184	0.50609	-3.89622	9.77e-05	0.0114254	WDR49	151790
ENSG00000080493	12796.8	-1.39301	0.357638	-3.89504	9.82e-05	0.0114255	SLC4A4	8671
ENSG00000048342	1706.75	-0.50344	0.12937	-3.89147	9.96e-05	0.011539	CC2D2A	57545
ENSG00000257647	122.9	-1.33448	0.343092	-3.88956	0.000100424	0.0115589	NA	NA
ENSG00000039650	1137.62	0.643174	0.165395	3.88872	0.000100776	0.0115589	PNKP	11284
ENSG00000054523	23151.1	-0.774342	0.199472	-3.88195	0.000103621	0.011762	KIF1B	23095
ENSG00000187398	6194.31	-1.68862	0.435337	-3.87889	0.000104936	0.011762	LUZP2	338645
ENSG00000160233	247.344	-1.32661	0.342028	-3.87865	0.000105036	0.011762	LRRC3	81543
ENSG00000074266	910.865	0.304382	0.0784761	3.87865	0.000105036	0.011762	EED	8726
ENSG00000262655	14365	-1.35867	0.35039	-3.8776	0.000105491	0.011762	SPON1	10418
ENSG00000034510	24506.5	1.01323	0.261107	3.88053	0.00010423	0.011762	TMSB10	9168
ENSG00000204624	2663.33	-1.16464	0.300926	-3.87017	0.000108761	0.0120204	DISP3	57540
ENSG00000196335	37.5256	1.25071	0.323185	3.86995	0.000108856	0.0120204	STK31	56164
ENSG00000134042	2857.93	-1.53043	0.395568	-3.86893	0.000109312	0.0120204	MRO	83876
ENSG00000167419	51.2868	-1.01375	0.262148	-3.86708	0.000110148	0.0120569	LPO	4025
ENSG00000066027	4280.8	-0.784563	0.203114	-3.86267	0.000112154	0.0122207	PPP2R5A	5525
ENSG00000278291	353.281	-0.772513	0.200081	-3.861	0.000112926	0.0122393	NA	NA
ENSG00000086758	17095.5	-0.522182	0.135277	-3.86009	0.000113346	0.0122393	HUWE1	10075
ENSG00000240184	19930.2	-1.15091	0.298333	-3.85782	0.000114402	0.0122979	PCDHGC3	5098
ENSG00000274225	14.6701	-1.55966	0.40445	-3.85627	0.000115132	0.0123212	NA	NA
ENSG00000113594	10140.1	-1.0764	0.279515	-3.85095	0.000117661	0.0124821	LIFR	3977
ENSG00000169594	73.7431	1.8627	0.483702	3.85092	0.000117677	0.0124821	BNC1	646
ENSG00000083857	11568.9	-1.16691	0.303531	-3.84445	0.000120825	0.0127036	FAT1	2195
ENSG00000228314	47.0752	2.17809	0.566542	3.84454	0.00012078	0.0127036	CYP4F29P	54055
ENSG00000168528	656.543	1.17542	0.305979	3.84149	0.000122288	0.0127951	SERINC2	347735
ENSG00000146122	16186.5	-1.52648	0.397466	-3.84054	0.000122763	0.0127951	DAAM2	23500
ENSG00000236753	235.219	-0.773704	0.201791	-3.83418	0.000125985	0.0130177	MKLN1-AS	100506881
ENSG00000231528	70.7658	1.53891	0.401267	3.83514	0.000125495	0.0130177	FAM225A	286333
ENSG00000100350	4675.04	-0.547003	0.14279	-3.83081	0.000127722	0.0130844	FOXRED2	80020
ENSG00000173253	114.928	1.60467	0.418819	3.8314	0.000127414	0.0130844	DMRT2	10655
ENSG00000110723	252.388	-1.23974	0.323968	-3.82675	0.000129848	0.0131939	EXPH5	23086
ENSG00000117385	1280.7	0.78298	0.204612	3.82667	0.000129891	0.0131939	P3H1	64175
ENSG00000072401	958.915	0.407993	0.106717	3.82312	0.000131772	0.0132039	UBE2D1	7321
ENSG00000227695	74.4557	-1.87485	0.490498	-3.82234	0.000132193	0.0132039	DNMBP-AS1	100188954
ENSG00000225705	17.0637	-2.96831	0.775983	-3.82523	0.000130649	0.0132039	NA	NA
ENSG00000226851	12.4904	-1.32804	0.347356	-3.82329	0.000131683	0.0132039	NA	NA
ENSG00000129194	621.254	-0.698341	0.183054	-3.81494	0.000136217	0.0133281	SOX15	6665
ENSG00000270246	35.7502	-1.42358	0.373131	-3.81523	0.000136055	0.0133281	NA	NA
ENSG00000260273	17.5916	0.918138	0.240619	3.81574	0.000135776	0.0133281	NA	NA
ENSG00000167779	281.172	1.11583	0.292217	3.81851	0.000134262	0.0133281	IGFBP6	3489
ENSG00000258789	59.9931	-0.913719	0.23945	-3.8159	0.000135685	0.0133281	NA	NA
ENSG00000272583	15.1778	1.37141	0.359939	3.81013	0.000138896	0.013535	NA	NA
ENSG00000181649	69.6555	1.73546	0.455985	3.80596	0.000141257	0.0137094	PHLDA2	7262
ENSG00000248557	15.6723	-0.926111	0.243419	-3.8046	0.000142034	0.0137291	LOC100419878	100419878
ENSG00000196923	1897.85	0.789137	0.207489	3.80327	0.000142797	0.0137475	PDLIM7	9260
ENSG00000112294	6582.75	-0.810523	0.213275	-3.80036	0.000144487	0.0138546	ALDH5A1	7915
ENSG00000073861	82.6444	1.37144	0.361089	3.79807	0.000145826	0.0139273	TBX21	30009
ENSG00000225938	63.4767	-1.3595	0.358268	-3.79464	0.000147859	0.0140654	NA	NA
ENSG00000110195	163.406	-1.58365	0.417632	-3.79197	0.000149458	0.0141613	FOLR1	2348
ENSG00000168542	14220.5	1.91604	0.505452	3.79074	0.000150197	0.0141753	COL3A1	1281
ENSG00000016391	2536.06	-0.913168	0.241016	-3.78882	0.000151362	0.0142292	CHDH	55349
ENSG00000003989	1447.33	-0.97919	0.258552	-3.7872	0.000152355	0.0142666	SLC7A2	6542
ENSG00000225697	713.923	0.772407	0.2041	3.78445	0.000154046	0.0143689	SLC26A6	65010
ENSG00000196460	13.172	1.73337	0.45818	3.78316	0.000154851	0.014388	RFX8	731220
ENSG00000111057	83.3357	1.44872	0.383055	3.78202	0.000155559	0.0143979	KRT18	3875
ENSG00000186891	44.188	1.59471	0.422217	3.77699	0.000158738	0.0146356	TNFRSF18	8784
ENSG00000079215	34728.7	-1.3972	0.370025	-3.77597	0.000159385	0.014639	SLC1A3	6507
ENSG00000136943	186.114	1.31812	0.349303	3.77357	0.000160925	0.0147241	CTSV	1515
ENSG00000204352	43.7809	-1.59041	0.421903	-3.76962	0.000163499	0.0149026	NA	NA
ENSG00000179564	52.2709	0.926652	0.245962	3.76746	0.000164914	0.0149182	LSMEM2	132228
ENSG00000259865	305.018	1.09021	0.289354	3.76775	0.000164727	0.0149182	NA	NA
ENSG00000196616	40.5514	-1.57158	0.418302	-3.75704	0.000171933	0.0153358	ADH1B	125
ENSG00000261324	36.6373	1.12947	0.300547	3.75804	0.00017125	0.0153358	NA	NA
ENSG00000148225	446.473	-0.616998	0.164234	-3.75682	0.000172089	0.0153358	WDR31	114987
ENSG00000270728	124.929	-1.06674	0.283825	-3.75846	0.000170964	0.0153358	NA	NA
ENSG00000154175	1740.57	-1.53758	0.409755	-3.75243	0.000175127	0.0154913	ABI3BP	25890
ENSG00000178104	12282.5	-0.843954	0.224888	-3.75277	0.000174888	0.0154913	PDE4DIP	9659
ENSG00000124942	25214.3	-1.28302	0.342345	-3.74775	0.000178427	0.0157252	AHNAK	79026
ENSG00000249752	11.5945	-1.83168	0.488917	-3.7464	0.000179391	0.0157522	NA	NA
ENSG00000186716	13778.8	-0.681962	0.18209	-3.74519	0.000180259	0.0157707	BCR	613
ENSG00000005421	44.0629	-1.78393	0.477127	-3.7389	0.000184826	0.0158474	PON1	5444
ENSG00000246375	111.417	-1.64024	0.438294	-3.74232	0.000182326	0.0158474	PPM1K-DT	105369192
ENSG00000143320	1002.62	0.891639	0.238465	3.73908	0.000184696	0.0158474	CRABP2	1382
ENSG00000279578	61.9786	-2.17315	0.581388	-3.73787	0.000185589	0.0158474	NA	NA
ENSG00000063601	2922.96	-0.479589	0.128306	-3.73786	0.000185593	0.0158474	MTMR1	8776
ENSG00000205913	100.805	0.672469	0.17995	3.73698	0.000186244	0.0158474	SRRM2-AS1	100128788
ENSG00000001617	567.011	1.03236	0.276273	3.73674	0.000186424	0.0158474	SEMA3F	6405
ENSG00000139144	20.7146	-2.06659	0.552419	-3.74099	0.000183295	0.0158474	PIK3C2G	5288
ENSG00000166819	200.996	-1.50481	0.403055	-3.73352	0.000188825	0.0159384	PLIN1	5346
ENSG00000080802	1808.13	-0.48194	0.129066	-3.73405	0.000188427	0.0159384	CNOT4	4850
ENSG00000279192	211.569	-1.21874	0.326875	-3.72847	0.000192646	0.0162039	PWAR5	8123
ENSG00000100505	16284.9	-0.898325	0.241001	-3.72747	0.000193411	0.0162114	TRIM9	114088
ENSG00000164089	5312.63	-2.14319	0.575123	-3.72649	0.000194164	0.0162178	ETNPPL	64850
ENSG00000171435	644.377	-1.77844	0.477655	-3.72327	0.000196658	0.0162562	KSR2	283455
ENSG00000061656	50.782	0.979264	0.262936	3.72434	0.000195826	0.0162562	SPAG4	6676
ENSG00000132470	3681.68	-1.12008	0.300804	-3.72363	0.000196379	0.0162562	ITGB4	3691
ENSG00000241717	46.2389	-1.27891	0.343907	-3.71877	0.000200192	0.0164349	VWFP1	7451
ENSG00000072952	4601.86	-0.93413	0.25116	-3.71926	0.000199806	0.0164349	IRAG1	10335
ENSG00000267690	35.2211	-1.72193	0.463344	-3.71632	0.000202148	0.0165389	LDLRAD4-AS1	100288122
ENSG00000182050	1009.73	-2.11217	0.5686	-3.71469	0.000203457	0.0165893	MGAT4C	25834
ENSG00000154582	2270.22	0.478562	0.128863	3.71372	0.000204237	0.0165965	ELOC	6921
ENSG00000257923	8142.64	-0.427562	0.115228	-3.71058	0.000206784	0.0166903	CUX1	1523
ENSG00000135253	51.4167	1.00496	0.270784	3.71131	0.00020619	0.0166903	KCP	375616
ENSG00000004468	2954.44	-1.56422	0.421988	-3.70678	0.000209911	0.0168858	CD38	952
ENSG00000281460	6.87728	-1.91397	0.51647	-3.70587	0.000210666	0.0168899	NA	NA
ENSG00000105146	94.072	0.714293	0.192925	3.70243	0.000213542	0.0170635	AURKC	6795
ENSG00000230552	21.3488	-1.63667	0.442233	-3.70093	0.000214812	0.0171079	NA	NA
ENSG00000160868	10.946	-1.10815	0.299631	-3.69839	0.000216973	0.0171095	CYP3A4	1576
ENSG00000137561	154.369	-1.46773	0.396781	-3.6991	0.000216367	0.0171095	TTPA	7274
ENSG00000114999	3610.99	0.374809	0.101324	3.69911	0.00021636	0.0171095	TTL	150465
ENSG00000197168	166.845	-0.868517	0.235197	-3.69272	0.000221868	0.0174381	NEK5	341676
ENSG00000172992	6682.43	-0.552312	0.149705	-3.68933	0.000224848	0.0176146	DCAKD	79877
ENSG00000140832	332.449	-1.66998	0.453076	-3.68586	0.000227927	0.0176198	MARVELD3	91862
ENSG00000176971	3511.38	-1.32386	0.359244	-3.68512	0.000228591	0.0176198	FIBIN	387758
ENSG00000167900	845.256	1.29907	0.352429	3.68606	0.000227755	0.0176198	TK1	7083
ENSG00000269951	30.499	0.944091	0.255977	3.68819	0.000225853	0.0176198	NA	NA
ENSG00000145675	16632.6	-0.713059	0.193478	-3.68549	0.000228264	0.0176198	PIK3R1	5295
ENSG00000212579	7.42606	-2.33185	0.632923	-3.68427	0.000229363	0.0176227	NA	NA
ENSG00000272865	41.9284	-2.18933	0.594745	-3.68112	0.000232215	0.0177849	NA	NA
ENSG00000211445	10968.6	-1.53823	0.417981	-3.68015	0.000233095	0.0177954	GPX3	2878
ENSG00000081853	357.268	-1.46066	0.397226	-3.67715	0.000235853	0.017892	PCDHGA2	56113
ENSG00000254595	100.968	-0.4604	0.125202	-3.67725	0.00023576	0.017892	NA	NA
ENSG00000280433	136.479	0.693123	0.188581	3.67546	0.000237419	0.017954	NA	NA
ENSG00000119139	12330.7	-1.1407	0.31079	-3.6703	0.000242262	0.018177	TJP2	9414
ENSG00000151320	6736.55	-0.829529	0.226068	-3.66938	0.000243137	0.018177	AKAP6	9472
ENSG00000038427	22169	-1.11959	0.305206	-3.66831	0.00024416	0.018177	VCAN	1462
ENSG00000275400	259.339	0.528634	0.14408	3.66903	0.000243473	0.018177	NA	NA
ENSG00000230091	348.9	-0.748349	0.203899	-3.6702	0.00024236	0.018177	NA	NA
ENSG00000161547	6547.43	0.523379	0.142751	3.66637	0.000246019	0.0182587	SRSF2	6427
ENSG00000233258	8.39307	-1.83429	0.50048	-3.66506	0.000247277	0.01829	NA	NA
ENSG00000141469	2551.94	-2.14941	0.586573	-3.66435	0.000247967	0.01829	SLC14A1	6563
ENSG00000165006	4378.07	-0.403176	0.110073	-3.66281	0.000249466	0.0183273	UBAP1	51271
ENSG00000146410	85.1695	1.27466	0.348053	3.66226	0.000250001	0.0183273	MTFR2	113115
ENSG00000270898	29.46	-1.52253	0.416071	-3.65932	0.00025289	0.0183706	NA	NA
ENSG00000196220	4438.04	-0.674389	0.184293	-3.65933	0.000252876	0.0183706	SRGAP3	9901
ENSG00000229715	13.6756	-1.24618	0.340491	-3.65995	0.000252266	0.0183706	NA	NA
ENSG00000183044	22375.1	-0.970219	0.265317	-3.65683	0.000255356	0.0184936	ABAT	18
ENSG00000073792	752.347	1.19669	0.327513	3.65387	0.000258322	0.0186284	IGF2BP2	10644
ENSG00000196970	9.29534	1.75092	0.479256	3.65342	0.000258771	0.0186284	NXF4	55999
ENSG00000166348	7799.64	-0.803974	0.220272	-3.64991	0.000262332	0.0188282	USP54	159195
ENSG00000157111	39.6923	1.37661	0.377344	3.64815	0.000264133	0.0188446	TMEM171	134285
ENSG00000165443	14171.2	-1.07473	0.294589	-3.64824	0.000264045	0.0188446	PHYHIPL	84457
ENSG00000164188	1126.67	-1.34943	0.370042	-3.64671	0.000265618	0.0188462	RANBP3L	202151
ENSG00000257703	60.4968	-1.50796	0.413524	-3.64661	0.000265728	0.0188462	NA	NA
ENSG00000185033	5060.8	-0.855719	0.234834	-3.64393	0.000268503	0.0189786	SEMA4B	10509
ENSG00000153930	545.129	-1.39359	0.382513	-3.64325	0.000269218	0.0189786	ANKFN1	162282
ENSG00000157890	4076.91	-0.921834	0.253075	-3.64253	0.000269969	0.0189786	MEGF11	84465
ENSG00000248528	39.2387	-2.37724	0.652878	-3.64118	0.000271394	0.019023	NA	NA
ENSG00000144476	1836.2	-0.791493	0.217421	-3.64037	0.000272249	0.0190272	ACKR3	57007
ENSG00000155016	1924.11	-0.671814	0.184675	-3.63782	0.000274952	0.0191603	CYP2U1	113612
ENSG00000180769	1103.09	-0.953995	0.26282	-3.62984	0.000283595	0.0197053	WDFY3-AS2	404201
ENSG00000176912	154.342	1.37045	0.377732	3.62809	0.000285522	0.0197819	TYMSOS	494514
ENSG00000145284	54692.4	-0.719215	0.198323	-3.62649	0.000287303	0.0198479	SCD5	79966
ENSG00000168779	72.6167	1.89437	0.522628	3.62469	0.000289306	0.0199288	SHOX2	6474
ENSG00000120262	283.516	-1.19171	0.32898	-3.62244	0.000291832	0.0200452	CCDC170	80129
ENSG00000069702	1056.92	-1.02363	0.282654	-3.6215	0.000292905	0.0200615	TGFBR3	7049
ENSG00000181192	3825.75	-0.621718	0.171776	-3.61936	0.000295332	0.0201128	DHTKD1	55526
ENSG00000185129	3756.86	-0.775239	0.214189	-3.61942	0.000295264	0.0201128	PURA	5813
ENSG00000181722	267.118	-1.06092	0.293214	-3.61824	0.00029661	0.0201426	ZBTB20	26137
ENSG00000268262	32.2033	-1.04929	0.290148	-3.61639	0.000298737	0.0202297	NA	NA
ENSG00000259255	15.2276	-2.90099	0.802573	-3.61461	0.000300796	0.0202351	NA	NA
ENSG00000116030	4151.8	0.4863	0.13451	3.61533	0.000299962	0.0202351	SUMO1	7341
ENSG00000132549	2760.87	-0.740311	0.204838	-3.61414	0.000301349	0.0202351	VPS13B	157680
ENSG00000227051	12178.6	-0.855675	0.237051	-3.60967	0.000306586	0.0204721	C14orf132	56967
ENSG00000005059	426.97	0.996475	0.276042	3.60987	0.000306349	0.0204721	MCUB	55013
ENSG00000078399	100.216	3.90652	1.08258	3.60852	0.000307954	0.0205063	HOXA9	3205
ENSG00000074964	6487.17	-0.643953	0.178598	-3.6056	0.000311437	0.0205794	ARHGEF10L	55160
ENSG00000131668	354.762	1.96599	0.545286	3.60544	0.000311627	0.0205794	BARX1	56033
ENSG00000145721	3382.75	-1.52743	0.423542	-3.60633	0.000310554	0.0205794	LIX1	167410
ENSG00000273352	30.5608	0.943533	0.261976	3.60159	0.000316272	0.0208288	NA	NA
ENSG00000274895	12.763	0.956232	0.265593	3.60036	0.000317772	0.0208702	NA	NA
ENSG00000135577	8.82055	-1.43589	0.398977	-3.59893	0.000319529	0.0208712	NMBR	4829
ENSG00000131374	7183.77	-0.603654	0.167703	-3.59954	0.000318777	0.0208712	TBC1D5	9779
ENSG00000134851	2912.25	0.747308	0.207718	3.59771	0.000321031	0.0209124	TMEM165	55858
ENSG00000188636	7131.19	-0.542978	0.151117	-3.59309	0.000326778	0.0212117	RTL6	84247
ENSG00000235437	2072.43	-0.402793	0.112118	-3.5926	0.000327396	0.0212117	LINC01278	92249
ENSG00000127249	1727.19	-1.50553	0.419553	-3.58842	0.000332688	0.0214965	ATP13A4	84239
ENSG00000239793	7.08518	-2.11599	0.590118	-3.58571	0.000336167	0.0216629	NA	NA
ENSG00000159259	463.516	1.13206	0.315831	3.58438	0.000337881	0.021715	CHAF1B	8208
ENSG00000198785	603.377	-1.4148	0.395069	-3.58116	0.000342071	0.0219254	GRIN3A	116443
ENSG00000147576	1192.45	-0.936312	0.261538	-3.58003	0.000343554	0.0219618	ADHFE1	137872
ENSG00000134824	32359.6	-0.825517	0.230672	-3.57875	0.00034524	0.0220109	FADS2	9415
ENSG00000241218	50.7329	-1.14831	0.321538	-3.57129	0.000355224	0.0225609	CSP2	649024
ENSG00000128872	12252.5	-0.893988	0.250353	-3.57091	0.000355749	0.0225609	TMOD2	29767
ENSG00000258604	17.4614	-1.14102	0.319805	-3.56787	0.000359892	0.0227634	NA	NA
ENSG00000164976	4399.7	-1.07837	0.302431	-3.56568	0.000362908	0.0228937	MYORG	57462
ENSG00000257108	57.547	0.709703	0.199311	3.56079	0.000369741	0.0232636	NHLRC4	283948
ENSG00000159588	60.3813	0.858316	0.241172	3.55893	0.00037237	0.0233677	CCDC17	149483
ENSG00000183354	2069.04	-0.683397	0.192247	-3.55479	0.000378283	0.0235538	KIAA2026	158358
ENSG00000159556	382.309	2.73154	0.768402	3.55482	0.000378233	0.0235538	ISL2	64843
ENSG00000230487	1052.11	-0.605778	0.170384	-3.55537	0.00037745	0.0235538	PSMG3-AS1	114796
ENSG00000022267	20487.4	-0.530925	0.149491	-3.55155	0.000382973	0.0237226	FHL1	2273
ENSG00000142494	551.281	1.10756	0.311843	3.55166	0.000382814	0.0237226	SLC47A1	55244
ENSG00000090520	2810.4	0.53174	0.149762	3.55056	0.000384413	0.0237504	DNAJB11	51726
ENSG00000101782	2331.46	0.281639	0.0793379	3.54987	0.000385427	0.0237518	RIOK3	8780
ENSG00000272808	44.3141	1.41904	0.399852	3.54892	0.000386821	0.0237766	GCAWKR	105369201
ENSG00000087903	1493.14	-0.781481	0.220257	-3.54804	0.000388109	0.0237948	RFX2	5990
ENSG00000273226	106.009	-0.622922	0.175663	-3.54611	0.000390956	0.0239082	NA	NA
ENSG00000178127	514.812	0.777356	0.219294	3.54481	0.000392896	0.0239657	NDUFV2	4729
ENSG00000019485	1240.44	-0.535507	0.151103	-3.54399	0.000394126	0.0239797	PRDM11	56981
ENSG00000279968	29.8547	0.713026	0.201546	3.53779	0.000403489	0.0244872	CCDC28A-AS1	100507462
ENSG00000174977	121.458	0.529538	0.149779	3.53547	0.000407045	0.0245135	NA	NA
ENSG00000165630	451.21	0.390628	0.110508	3.53483	0.000408039	0.0245135	PRPF18	8559
ENSG00000231084	40.6263	-0.824207	0.233062	-3.53643	0.000405575	0.0245135	NA	NA
ENSG00000280123	237.228	0.752417	0.212872	3.5346	0.000408397	0.0245135	NA	NA
ENSG00000239382	180.092	0.759115	0.214792	3.53418	0.000409036	0.0245135	ALKBH6	84964
ENSG00000135973	50.7883	-1.23567	0.349797	-3.53254	0.000411591	0.0245177	GPR45	11250
ENSG00000135521	775.139	0.363475	0.102893	3.53254	0.000411586	0.0245177	LTV1	84946
ENSG00000161649	40.6808	-1.4079	0.398614	-3.532	0.00041243	0.0245177	CD300LG	146894
ENSG00000137992	1682.02	-0.489676	0.138659	-3.53151	0.000413197	0.0245177	DBT	1629
ENSG00000203706	71.7461	1.00106	0.283633	3.52944	0.00041644	0.0245884	NA	NA
ENSG00000224057	11.4032	-1.32468	0.375312	-3.52954	0.00041629	0.0245884	EGFR-AS1	100507500
ENSG00000276538	30.0055	-1.24408	0.352659	-3.52771	0.000419177	0.0246892	NA	NA
ENSG00000011454	6782.49	-0.415775	0.117931	-3.52559	0.000422541	0.0248264	RABGAP1	23637
ENSG00000267014	267.091	-2.003	0.5683	-3.52454	0.000424224	0.0248634	NA	NA
ENSG00000261096	16.9114	-1.13898	0.323215	-3.5239	0.000425246	0.0248634	NA	NA
ENSG00000169019	558.658	0.462026	0.131207	3.52137	0.000429328	0.025041	COMMD8	54951
ENSG00000174749	127.516	0.855554	0.243067	3.51982	0.000431838	0.0251262	FAM241A	132720
ENSG00000215915	91.3831	1.14566	0.326302	3.51103	0.000446382	0.0252374	ATAD3C	219293
ENSG00000081177	3052.87	-0.606524	0.172631	-3.51341	0.000442391	0.0252374	EXD2	55218
ENSG00000146282	1252.61	0.458804	0.130536	3.51478	0.000440117	0.0252374	RARS2	57038
ENSG00000225264	31.2319	-1.06271	0.302669	-3.51114	0.000446182	0.0252374	NA	NA
ENSG00000204186	593.546	-1.39495	0.39712	-3.51268	0.000443611	0.0252374	ZDBF2	57683
ENSG00000122778	3307.96	-0.724212	0.206257	-3.51122	0.000446063	0.0252374	KIAA1549	57670
ENSG00000263064	54.4122	-0.617445	0.175846	-3.51128	0.000445956	0.0252374	NA	NA
ENSG00000213337	611.657	0.605304	0.172202	3.51509	0.000439607	0.0252374	ANKRD39	51239
ENSG00000260088	69.9021	-0.85987	0.244603	-3.51537	0.000439144	0.0252374	DDX59-AS1	101929224
ENSG00000165996	139.264	0.889292	0.252864	3.51688	0.000436644	0.0252374	HACD1	9200
ENSG00000188662	31.5605	1.73884	0.495134	3.51185	0.000444991	0.0252374	NA	NA
ENSG00000235106	3139.35	-0.604484	0.17202	-3.51403	0.000441359	0.0252374	BRD3OS	266655
ENSG00000222000	33.582	-1.26583	0.360717	-3.50921	0.000449443	0.0253507	NA	NA
ENSG00000147231	624.819	-1.13804	0.324443	-3.50768	0.000452026	0.0254365	RADX	55086
ENSG00000178631	28.1123	-0.925272	0.2639	-3.50615	0.000454646	0.0254644	NA	NA
ENSG00000111196	643.53	0.604706	0.172459	3.50638	0.000454254	0.0254644	MAGOHB	55110
ENSG00000180787	1395.2	-0.480999	0.137218	-3.50537	0.000455968	0.0254789	ZFP3	124961
ENSG00000196935	2588.84	-0.546521	0.155952	-3.50442	0.000457608	0.0255111	SRGAP1	57522
ENSG00000104517	6605.75	-0.500792	0.142931	-3.50374	0.000458774	0.0255168	UBR5	51366
ENSG00000068028	1288.25	0.44318	0.126571	3.50143	0.000462763	0.0256621	RASSF1	11186
ENSG00000011376	2461.49	-0.56987	0.162774	-3.50099	0.000463528	0.0256621	LARS2	23395
ENSG00000148604	748.006	-1.07112	0.306342	-3.49646	0.000471468	0.0260415	RGR	5995
ENSG00000130700	52.2734	-2.14476	0.613686	-3.49488	0.000474275	0.0261364	GATA5	140628
ENSG00000214188	14.0846	-0.968506	0.277391	-3.49148	0.000480351	0.0264105	ST7-OT4	338069
ENSG00000268947	30.6154	0.838187	0.240423	3.48631	0.000489739	0.0265977	NA	NA
ENSG00000259869	40.5996	-0.944336	0.270946	-3.48533	0.000491523	0.0265977	NA	NA
ENSG00000168710	31534.4	-1.02458	0.29385	-3.48675	0.000488922	0.0265977	AHCYL1	10768
ENSG00000118997	538.682	-1.43986	0.41302	-3.48617	0.000489984	0.0265977	DNAH7	56171
ENSG00000115514	983.71	0.384974	0.110446	3.48562	0.000490992	0.0265977	TXNDC9	10190
ENSG00000232555	9.42939	-1.85217	0.530963	-3.48833	0.000486053	0.0265977	NA	NA
ENSG00000166483	1474.25	0.804919	0.230729	3.48859	0.000485579	0.0265977	WEE1	7465
ENSG00000162407	10264.2	-0.892111	0.25611	-3.48331	0.000495252	0.0267265	PLPP3	8613
ENSG00000166451	467.033	0.845533	0.242771	3.48284	0.000496132	0.0267265	CENPN	55839
ENSG00000124201	3702.67	-0.529333	0.152063	-3.48101	0.000499518	0.0267885	ZNFX1	57169
ENSG00000275426	23.5453	1.25545	0.360657	3.48101	0.000499518	0.0267885	NA	NA
ENSG00000152137	9129.05	-1.52778	0.439298	-3.47776	0.000505614	0.0268078	HSPB8	26353
ENSG00000152092	10308.1	-0.788525	0.226693	-3.47839	0.000504443	0.0268078	ASTN1	460
ENSG00000108439	1724.56	-0.56358	0.161947	-3.48002	0.000501383	0.0268078	PNPO	55163
ENSG00000152578	8398.12	-0.872709	0.250928	-3.47793	0.000505306	0.0268078	GRIA4	2893
ENSG00000038210	398.299	0.72638	0.208867	3.47772	0.000505701	0.0268078	PI4K2B	55300
ENSG00000186868	29245.2	-0.792952	0.228079	-3.47666	0.000507707	0.0268078	MAPT	4137
ENSG00000148704	229.484	1.60808	0.462462	3.47721	0.000506655	0.0268078	VAX1	11023
ENSG00000165548	1014.6	-1.11583	0.321172	-3.47425	0.000512276	0.0269896	TMEM63C	57156
ENSG00000170989	4787.84	-1.05164	0.302889	-3.47204	0.000516523	0.0270943	S1PR1	1901
ENSG00000227869	25.3825	-1.66338	0.479079	-3.47204	0.000516514	0.0270943	NA	NA
ENSG00000069869	929.063	-0.755951	0.217809	-3.4707	0.000519101	0.0271327	NEDD4	4734
ENSG00000258955	32.7231	-1.37187	0.395363	-3.4699	0.00052065	0.0271327	LINC00519	161342
ENSG00000228878	259.828	-0.771989	0.222453	-3.47034	0.000519798	0.0271327	NA	NA
ENSG00000136490	1721.96	0.96925	0.279528	3.46746	0.00052541	0.0273213	LIMD2	80774
ENSG00000169862	22005.2	-0.894098	0.257979	-3.46578	0.000528705	0.0273387	CTNND2	1501
ENSG00000271499	8.38464	-1.47925	0.426846	-3.46554	0.000529166	0.0273387	NA	NA
ENSG00000233384	22.2624	1.54503	0.445742	3.46619	0.000527885	0.0273387	CNIH3-AS2	102723817
ENSG00000113657	49079.4	-0.595709	0.172024	-3.46295	0.000534291	0.027404	DPYSL3	1809
ENSG00000204291	602.326	1.74057	0.502664	3.46269	0.000534813	0.027404	COL15A1	1306
ENSG00000148672	25127.2	-0.69567	0.200836	-3.46387	0.000532472	0.027404	GLUD1	2746
ENSG00000100234	673.578	-1.46755	0.42392	-3.46185	0.000536473	0.027404	TIMP3	7078
ENSG00000110237	7094.23	-0.483821	0.139729	-3.46257	0.000535046	0.027404	ARHGEF17	9828
ENSG00000183833	254.751	-0.997102	0.28806	-3.46144	0.000537289	0.027404	CFAP91	89876
ENSG00000140386	2026.11	-0.628333	0.181596	-3.46006	0.000540057	0.0274867	SCAPER	49855
ENSG00000168476	825.19	0.671819	0.194272	3.45813	0.000543929	0.0276251	REEP4	80346
ENSG00000258623	16.3569	-1.17227	0.339194	-3.45604	0.00054818	0.0276652	NA	NA
ENSG00000130940	333.44	-1.0164	0.294072	-3.45627	0.000547696	0.0276652	CASZ1	54897
ENSG00000039068	532.453	-1.44515	0.41815	-3.45606	0.000548142	0.0276652	CDH1	999
ENSG00000174226	90.6249	-1.21479	0.35169	-3.45416	0.000552014	0.0276881	SNX31	169166
ENSG00000150175	14.8971	-1.70415	0.493367	-3.45412	0.0005521	0.0276881	NA	NA
ENSG00000197587	167.2	1.97648	0.572064	3.45501	0.000550281	0.0276881	DMBX1	127343
ENSG00000185615	533.287	1.35326	0.391858	3.45345	0.000553467	0.0276988	PDIA2	64714
ENSG00000129493	2758.82	-0.677876	0.196334	-3.45266	0.000555082	0.0277217	HEATR5A	25938
ENSG00000034677	5237.16	-0.90709	0.262852	-3.45096	0.000558597	0.0278393	RNF19A	25897
ENSG00000112852	890.858	0.736895	0.213661	3.4489	0.000562873	0.0279942	PCDHB2	56133
ENSG00000204899	900.438	0.78652	0.228268	3.4456	0.000569788	0.0280471	MZT1	440145
ENSG00000231607	240.977	0.875522	0.254016	3.44672	0.000567441	0.0280471	DLEU2	8847
ENSG00000276966	18.8965	1.19938	0.348035	3.44614	0.00056865	0.0280471	H4C5	8367
ENSG00000236914	48.5712	0.694495	0.201531	3.4461	0.000568732	0.0280471	LINC01852	107984773
ENSG00000237819	25.6068	1.97394	0.572786	3.44621	0.000568501	0.0280471	CDK6-AS1	101927497
ENSG00000171475	4881.48	-0.516621	0.149985	-3.44449	0.00057213	0.0281047	WIPF2	147179
ENSG00000274427	10.177	1.32603	0.385265	3.44186	0.000577724	0.0282292	NA	NA
ENSG00000203685	3949.2	-1.15891	0.336784	-3.44109	0.000579375	0.0282292	STUM	375057
ENSG00000166938	2806.41	-0.467868	0.135956	-3.44132	0.000578882	0.0282292	DIS3L	115752
ENSG00000163625	7063.65	-0.80648	0.234311	-3.44191	0.000577612	0.0282292	WDFY3	23001
ENSG00000232930	58.9262	-1.83761	0.534402	-3.43863	0.000584672	0.028372	NA	NA
ENSG00000007372	2179.67	-0.73033	0.212389	-3.43864	0.000584648	0.028372	PAX6	5080
ENSG00000116745	635.979	-1.55967	0.453748	-3.4373	0.000587555	0.0284543	RPE65	6121
ENSG00000091129	18175.7	-0.677	0.197013	-3.43633	0.000589661	0.0284987	NRCAM	4897
ENSG00000197905	278.393	1.0915	0.31783	3.43424	0.000594225	0.0285888	TEAD4	7004
ENSG00000107438	552.84	0.872816	0.254116	3.43472	0.000593174	0.0285888	PDLIM1	9124
ENSG00000137033	1503.44	-0.869275	0.25315	-3.43384	0.000595103	0.0285888	IL33	90865
ENSG00000109107	50556.3	-1.20808	0.351883	-3.43318	0.000596552	0.0286011	ALDOC	230
ENSG00000265158	45.045	-1.27406	0.37137	-3.43071	0.000602013	0.0288053	NA	NA
ENSG00000134324	4508.4	-0.804091	0.234523	-3.42862	0.000606667	0.0289365	LPIN1	23175
ENSG00000167123	7090.75	1.18995	0.347088	3.42839	0.000607169	0.0289365	CERCAM	51148
ENSG00000165424	14777.4	-0.527703	0.154098	-3.42447	0.000615992	0.0292987	ZCCHC24	219654
ENSG00000277369	34.2547	0.795659	0.232427	3.42326	0.00061874	0.0293712	NA	NA
ENSG00000276170	7.89626	1.5121	0.441841	3.42226	0.00062102	0.0294211	LOC101929494	101929494
ENSG00000262188	33.0604	1.62135	0.473937	3.42102	0.000623874	0.029498	LINC01978	101928738
ENSG00000273209	14.2822	-1.42715	0.417329	-3.41973	0.000626832	0.0295795	NA	NA
ENSG00000253379	53.6894	-1.05897	0.310061	-3.41536	0.000636989	0.0299915	NA	NA
ENSG00000087116	871.944	1.01032	0.295857	3.4149	0.000638063	0.0299915	ADAMTS2	9509
ENSG00000143028	170.587	-0.84865	0.248629	-3.41332	0.00064176	0.0300496	SYPL2	284612
ENSG00000114853	6958.76	-0.611048	0.179063	-3.41248	0.000643741	0.0300496	ZBTB47	92999
ENSG00000160013	38.8813	0.933678	0.273559	3.41308	0.000642324	0.0300496	PTGIR	5739
ENSG00000204406	1437.6	-0.484207	0.141903	-3.41224	0.000644315	0.0300496	MBD5	55777
ENSG00000136378	953.732	1.42514	0.41802	3.40925	0.000651413	0.0303217	ADAMTS7	11173
ENSG00000213366	3443.13	-0.528822	0.155228	-3.40674	0.000657446	0.0304045	GSTM2	2946
ENSG00000267221	103.151	-0.825054	0.242183	-3.40674	0.000657448	0.0304045	C17orf113	110806298
ENSG00000226332	60.6514	0.80853	0.237356	3.4064	0.000658265	0.0304045	NA	NA
ENSG00000049246	2418.74	-0.753303	0.221047	-3.40789	0.000654682	0.0304045	PER3	8863
ENSG00000102760	7076.94	-0.817593	0.240191	-3.40393	0.000664228	0.0306209	RGCC	28984
ENSG00000270036	8.63046	10.2794	3.02404	3.39922	0.000675795	0.0310944	NA	NA
ENSG00000107186	5002.6	-0.729664	0.214748	-3.39776	0.000679391	0.0311403	MPDZ	8777
ENSG00000162944	5380.44	-0.628262	0.184877	-3.39828	0.000678116	0.0311403	RFTN2	130132
ENSG00000238198	81.7867	-0.831564	0.244808	-3.3968	0.000681798	0.031191	LRIG2-DT	100996251
ENSG00000107771	5522.78	-0.48937	0.144171	-3.39437	0.000687866	0.0313342	CCSER2	54462
ENSG00000138942	2650.9	-0.295428	0.0870326	-3.39445	0.00068766	0.0313342	RNF185	91445
ENSG00000185722	9416.47	-0.760785	0.224157	-3.39398	0.00068885	0.0313342	ANKFY1	51479
ENSG00000100324	3920.33	-0.280327	0.0826364	-3.39229	0.000693104	0.0313867	TAB1	10454
ENSG00000101542	4226.06	-0.860032	0.25355	-3.39197	0.000693932	0.0313867	CDH20	28316
ENSG00000118965	2106.18	-0.552874	0.16299	-3.39208	0.000693639	0.0313867	WDR35	57539
ENSG00000158445	3798.07	-0.997586	0.294225	-3.39055	0.000697513	0.0314892	KCNB1	3745
ENSG00000259271	24.6083	-1.75428	0.517703	-3.38858	0.000702552	0.0316571	ANKRD62P1	107080639
ENSG00000261061	181.31	1.01529	0.299682	3.3879	0.000704288	0.0316758	NA	NA
ENSG00000272619	39.4634	0.947502	0.279882	3.38536	0.000710853	0.0318477	NA	NA
ENSG00000119711	6539.89	-0.991204	0.292833	-3.38488	0.000712095	0.0318477	ALDH6A1	4329
ENSG00000106591	1404.94	0.464256	0.137153	3.38495	0.00071192	0.0318477	MRPL32	64983
ENSG00000102452	2633.91	-0.811922	0.24002	-3.38273	0.000717699	0.0320385	NALCN	259232
ENSG00000176998	12.3353	-1.24525	0.368246	-3.38158	0.000720697	0.032041	NA	NA
ENSG00000042753	3093.7	0.64664	0.191247	3.38118	0.000721765	0.032041	AP2S1	1175
ENSG00000184408	3622.75	-1.12893	0.333795	-3.3821	0.000719338	0.032041	KCND2	3751
ENSG00000131876	1352.4	0.618148	0.182877	3.38012	0.000724536	0.0320415	SNRPA1	6627
ENSG00000091136	4164.65	1.14005	0.337308	3.37985	0.000725253	0.0320415	LAMB1	3912
ENSG00000245146	116.084	-0.676392	0.200137	-3.37965	0.000725786	0.0320415	NA	NA
ENSG00000155052	185.669	-1.41731	0.419654	-3.37733	0.000731929	0.0322533	CNTNAP5	129684
ENSG00000114270	1804.9	1.18463	0.350815	3.3768	0.000733345	0.0322564	COL7A1	1294
ENSG00000144230	8677.44	-1.34727	0.399052	-3.37617	0.000735031	0.0322714	GPR17	2840
ENSG00000168140	404.622	0.808872	0.239664	3.37503	0.000738075	0.0323458	VASN	114990
ENSG00000167601	2913.3	-0.831729	0.246528	-3.37378	0.000741447	0.0324342	AXL	558
ENSG00000138823	153.639	-1.14525	0.339538	-3.37298	0.000743593	0.0324689	MTTP	4547
ENSG00000141665	150.214	-0.646697	0.191834	-3.37113	0.000748611	0.0325945	FBXO15	201456
ENSG00000121350	431.748	0.34083	0.101109	3.37091	0.00074919	0.0325945	PYROXD1	79912
ENSG00000264343	31.0445	-0.958362	0.284489	-3.36872	0.000755185	0.0327958	NOTCH2NLA	388677
ENSG00000249263	34.5777	-1.70339	0.505888	-3.36714	0.00075952	0.0329244	PARP4P3	107133524
ENSG00000183723	5884.12	-0.922109	0.273921	-3.36633	0.000761765	0.0329622	CMTM4	146223
ENSG00000134884	5141.74	0.604497	0.179628	3.36527	0.000764701	0.0329843	ARGLU1	55082
ENSG00000137225	11.8189	1.2935	0.384381	3.36515	0.000765029	0.0329843	CAPN11	11131
ENSG00000131435	260.913	1.22108	0.363246	3.36157	0.000775016	0.0333549	PDLIM4	8572
ENSG00000135480	24.2664	1.43391	0.426818	3.35954	0.000780732	0.0335407	KRT7	3855
ENSG00000162385	939.701	0.467041	0.139094	3.35773	0.000785857	0.0337005	MAGOH	4116
ENSG00000255650	68.0376	-1.18115	0.352177	-3.35386	0.000796934	0.0341145	FAM222A-AS1	84983
ENSG00000249599	11.3783	-1.46232	0.436328	-3.35142	0.000803988	0.034233	BMPR1B-DT	100507012
ENSG00000136542	21.1813	2.15773	0.643793	3.35159	0.000803483	0.034233	GALNT5	11227
ENSG00000118418	3865.77	0.488028	0.145616	3.35147	0.000803834	0.034233	HMGN3	9324
ENSG00000134569	11760.6	-0.804281	0.240148	-3.3491	0.000810745	0.0344425	LRP4	4038
ENSG00000144218	1943.37	-0.68436	0.204363	-3.34875	0.000811782	0.0344425	AFF3	3899
ENSG00000197442	3253.42	-0.972843	0.290569	-3.34806	0.000813795	0.034467	MAP3K5	4217
ENSG00000213977	866.69	0.680698	0.203381	3.3469	0.000817193	0.0345498	TAX1BP3	30851
ENSG00000135547	1340.44	-0.90877	0.271663	-3.34521	0.000822205	0.0347005	HEY2	23493
ENSG00000269858	969.297	0.529332	0.158366	3.34245	0.000830422	0.0347065	EGLN2	112398
ENSG00000175445	11709.1	-1.36691	0.409038	-3.34176	0.00083248	0.0347065	LPL	4023
ENSG00000186615	147.221	-0.477662	0.142822	-3.34445	0.000824457	0.0347065	KTN1-AS1	100129075
ENSG00000198780	1148.79	-1.10011	0.329191	-3.34185	0.000832215	0.0347065	FAM169A	26049
ENSG00000197461	1858.65	0.638509	0.191022	3.3426	0.000829987	0.0347065	PDGFA	5154
ENSG00000276174	10.3665	1.41279	0.422688	3.34239	0.000830607	0.0347065	NA	NA
ENSG00000184599	16.3516	1.43431	0.429002	3.34336	0.000827695	0.0347065	TAFA3	284467
ENSG00000279259	88.5798	-0.414825	0.124158	-3.34112	0.000834417	0.0347156	NA	NA
ENSG00000228459	55.9172	-1.12923	0.338021	-3.34073	0.000835595	0.0347156	NA	NA
ENSG00000116329	374.133	1.3271	0.397543	3.33826	0.000843041	0.0347193	OPRD1	4985
ENSG00000198768	19.9521	2.02626	0.606876	3.33885	0.000841272	0.0347193	APCDD1L	164284
ENSG00000235092	208.074	-1.05351	0.315583	-3.33829	0.000842948	0.0347193	NA	NA
ENSG00000149256	4383.14	-0.897822	0.268816	-3.33991	0.000838059	0.0347193	TENM4	26011
ENSG00000183647	215.793	0.528142	0.15818	3.33886	0.000841215	0.0347193	ZNF530	348327
ENSG00000179403	3556.63	1.01671	0.304603	3.33782	0.000844375	0.0347193	VWA1	64856
ENSG00000163590	4913.79	-0.68726	0.205978	-3.33657	0.000848177	0.0347374	PPM1L	151742
ENSG00000003509	586.76	0.48699	0.145969	3.33625	0.000849163	0.0347374	NDUFAF7	55471
ENSG00000118939	207.406	0.574592	0.17222	3.33639	0.000848738	0.0347374	UCHL3	7347
ENSG00000273203	56.7154	1.14666	0.343849	3.33476	0.000853716	0.0347458	NA	NA
ENSG00000119938	1256.7	-0.829447	0.248683	-3.33536	0.000851904	0.0347458	PPP1R3C	5507
ENSG00000182240	955.178	0.668586	0.200488	3.33479	0.000853645	0.0347458	BACE2	25825
ENSG00000204618	232.183	-0.626398	0.187895	-3.33376	0.000856796	0.0348121	RNF39	80352
ENSG00000076641	3353.14	-0.459748	0.138072	-3.32977	0.000869164	0.0349591	PAG1	55824
ENSG00000262585	25.5944	1.09575	0.328991	3.33062	0.000866527	0.0349591	LINC01979	101928766
ENSG00000041357	4773.27	0.59536	0.178794	3.32986	0.000868884	0.0349591	PSMA4	5685
ENSG00000132405	3575.14	-0.984763	0.295733	-3.3299	0.000868773	0.0349591	TBC1D14	57533
ENSG00000131015	48.5811	0.937991	0.28151	3.33199	0.000862262	0.0349591	ULBP2	80328
ENSG00000132646	4348	0.709532	0.213036	3.33058	0.000866654	0.0349591	PCNA	5111
ENSG00000097096	68.977	-1.12028	0.336572	-3.3285	0.000873136	0.03506	SYDE2	84144
ENSG00000184207	1311.16	0.762308	0.229057	3.32802	0.000874647	0.0350619	PGP	283871
ENSG00000168283	2801.07	0.448893	0.135016	3.32474	0.000885019	0.0354185	BMI1	648
ENSG00000189376	315.59	0.559903	0.168547	3.32193	0.000893972	0.0356572	C8orf76	84933
ENSG00000238123	61.9082	-1.03078	0.310257	-3.32234	0.000892654	0.0356572	NA	NA
ENSG00000164197	1413.25	-0.754969	0.227315	-3.32125	0.000896161	0.0356572	RNF180	285671
ENSG00000116194	155.026	-1.2282	0.369829	-3.32101	0.000896934	0.0356572	ANGPTL1	9068
ENSG00000181778	10.3723	-1.70419	0.51339	-3.31948	0.000901863	0.0357938	TMEM252	169693
ENSG00000120693	3252.93	-0.806573	0.243049	-3.31856	0.000904835	0.0358524	SMAD9	4093
ENSG00000169826	1436.21	0.442874	0.133571	3.31565	0.000914306	0.036077	CSGALNACT2	55454
ENSG00000213160	2042.66	-0.558418	0.16843	-3.31543	0.000915017	0.036077	KLHL23	151230
ENSG00000085719	6569.75	-0.510271	0.153891	-3.31579	0.000913836	0.036077	CPNE3	8895
ENSG00000183943	3036.87	-0.677728	0.204565	-3.31301	0.000922963	0.0360975	PRKX	5613
ENSG00000132010	30.057	0.69108	0.208546	3.3138	0.000920358	0.0360975	ZNF20	7568
ENSG00000274286	66.5319	1.30181	0.392782	3.31434	0.000918598	0.0360975	ADRA2B	151
ENSG00000233542	53.0971	-1.5194	0.458386	-3.31467	0.000917505	0.0360975	NA	NA
ENSG00000176771	981.283	-0.712207	0.214975	-3.31298	0.000923066	0.0360975	NCKAP5	344148
ENSG00000101417	1183.48	-0.494968	0.149489	-3.31107	0.000929411	0.0362864	PXMP4	11264
ENSG00000165966	319.62	-1.19211	0.360103	-3.31047	0.000931391	0.0363046	PDZRN4	29951
ENSG00000130635	3831.3	1.42109	0.429504	3.30869	0.000937341	0.0364772	COL5A1	1289
ENSG00000196296	159.747	1.10984	0.335658	3.30645	0.00094485	0.03659	ATP2A1	487
ENSG00000253389	22.286	-1.33139	0.402929	-3.30429	0.000952178	0.03659	NA	NA
ENSG00000196562	21176.9	-0.842455	0.254996	-3.30379	0.00095386	0.03659	SULF2	55959
ENSG00000172965	358.639	1.1976	0.362395	3.30469	0.000950829	0.03659	MIR4435-2HG	541471
ENSG00000158406	51.5877	0.812428	0.245811	3.30508	0.000949478	0.03659	H4C8	8365
ENSG00000203760	202.858	1.17329	0.355021	3.30486	0.000950247	0.03659	CENPW	387103
ENSG00000198796	54.8883	1.90349	0.576147	3.30383	0.000953738	0.03659	ALPK2	115701
ENSG00000100462	3543.8	-0.434559	0.131468	-3.30543	0.000948315	0.03659	PRMT5	10419
ENSG00000000419	1176.34	0.449254	0.135983	3.30376	0.000953978	0.03659	DPM1	8813
ENSG00000196712	7409.93	-0.612156	0.18541	-3.30164	0.00096122	0.0366971	NF1	4763
ENSG00000274588	187.768	-1.97923	0.599476	-3.3016	0.000961363	0.0366971	DGKK	139189
ENSG00000269743	680.306	-0.725979	0.219829	-3.30246	0.000958397	0.0366971	SLC25A53	401612
ENSG00000093009	490.506	1.2748	0.386322	3.29983	0.000967423	0.0368697	CDC45	8318
ENSG00000106128	35.2994	-1.55084	0.470043	-3.29936	0.000969064	0.0368737	GHRHR	2692
ENSG00000122584	1708.13	-1.39711	0.423746	-3.29704	0.000977085	0.0371199	NXPH1	30010
ENSG00000188554	11826.9	-0.443156	0.134489	-3.29511	0.000983848	0.0373177	NBR1	4077
ENSG00000196730	3528.51	-0.883261	0.268115	-3.29434	0.000986529	0.0373603	DAPK1	1612
ENSG00000166862	326.934	-1.72024	0.522398	-3.29297	0.00099134	0.0373654	CACNG2	10369
ENSG00000183628	1127.07	-1.07534	0.326525	-3.2933	0.000990184	0.0373654	DGCR6	8214
ENSG00000108370	1008.54	-1.27768	0.387931	-3.29358	0.000989188	0.0373654	RGS9	8787
ENSG00000184661	221.759	1.0548	0.320453	3.29158	0.000996273	0.0374924	CDCA2	157313
ENSG00000172379	18046.3	-0.66409	0.201918	-3.28891	0.00100577	0.0376136	ARNT2	9915
ENSG00000132432	1933.62	0.677493	0.205967	3.28933	0.00100425	0.0376136	SEC61G	23480
ENSG00000121690	195.53	0.741527	0.225453	3.28905	0.00100526	0.0376136	DEPDC7	91614
ENSG00000128573	518.938	-1.34797	0.409797	-3.28936	0.00100416	0.0376136	FOXP2	93986
ENSG00000280809	500.517	-1.50199	0.456758	-3.28837	0.00100769	0.0376267	LINC00836	101929052
ENSG00000140983	4719.82	0.667913	0.203181	3.28727	0.00101162	0.0377147	RHOT2	89941
ENSG00000100129	9375.82	-0.73343	0.223172	-3.28639	0.00101481	0.037775	EIF3L	51386
ENSG00000137642	18024.8	-1.13401	0.345154	-3.28553	0.0010179	0.0377789	SORL1	6653
ENSG00000131459	2870.46	-0.848651	0.258337	-3.28505	0.00101965	0.0377789	GFPT2	9945
ENSG00000109472	55886.1	-0.971855	0.295832	-3.28516	0.00101925	0.0377789	CPE	1363
ENSG00000259685	22.9621	-1.22423	0.372753	-3.28429	0.00102239	0.0378223	NA	NA
ENSG00000144136	2464.41	0.569576	0.173486	3.28313	0.00102662	0.037872	SLC20A1	6574
ENSG00000133216	2769.55	0.698126	0.212646	3.28305	0.0010269	0.037872	EPHB2	2048
ENSG00000135686	2631.11	-0.444432	0.135435	-3.28152	0.0010325	0.0380201	KLHL36	79786
ENSG00000243335	2302.77	-0.527904	0.160923	-3.28047	0.00103636	0.0381037	KCTD7	154881
ENSG00000197992	102.315	-1.58249	0.482841	-3.27745	0.00104748	0.0384536	CLEC9A	283420
ENSG00000163661	266.898	1.09624	0.33459	3.27638	0.00105148	0.0384969	PTX3	5806
ENSG00000113522	3203.14	-0.368883	0.112592	-3.27627	0.00105187	0.0384969	RAD50	10111
ENSG00000122547	5696.73	-1.0682	0.326282	-3.27386	0.0010609	0.0387091	EEPD1	80820
ENSG00000136205	11572.5	-0.884246	0.270071	-3.27413	0.00105989	0.0387091	TNS3	64759
ENSG00000196659	452.247	-0.395245	0.120775	-3.27258	0.00106571	0.0388255	TTC30B	150737
ENSG00000136044	4997.4	-0.49898	0.152555	-3.27081	0.0010724	0.03901	APPL2	55198
ENSG00000166797	1457.1	0.383955	0.117408	3.27026	0.0010745	0.0390271	CIAO2A	84191
ENSG00000170955	157.371	0.922741	0.282342	3.26817	0.00108245	0.0391006	CAVIN3	112464
ENSG00000272192	11.755	0.772692	0.236448	3.26792	0.00108341	0.0391006	NA	NA
ENSG00000100097	7277.43	0.829995	0.253943	3.26843	0.00108148	0.0391006	LGALS1	3956
ENSG00000243321	31.2399	-1.54446	0.47266	-3.26759	0.00108468	0.0391006	LINC01998	107986046
ENSG00000100196	162.384	0.746397	0.228391	3.26806	0.00108287	0.0391006	KDELR3	11015
ENSG00000225398	16.95	-1.41867	0.434233	-3.26708	0.00108663	0.039112	NA	NA
ENSG00000106399	816.839	0.580993	0.17789	3.26602	0.00109072	0.0391438	RPA3	6119
ENSG00000261121	26.3466	1.68257	0.515178	3.266	0.00109078	0.0391438	LINC02473	107986266
ENSG00000279853	32.0896	-0.790438	0.242064	-3.26541	0.00109305	0.0391668	NA	NA
ENSG00000189195	46.6348	-1.03751	0.317919	-3.26345	0.00110065	0.0393804	BTBD8	284697
ENSG00000132164	1740.4	-1.60724	0.492865	-3.26102	0.00111013	0.0396604	SLC6A11	6538
ENSG00000196391	396.425	-0.715092	0.219362	-3.25987	0.00111464	0.0397621	ZNF774	342132
ENSG00000271761	8.58182	1.30618	0.400798	3.25895	0.00111827	0.0397997	NA	NA
ENSG00000124635	33.8711	0.695904	0.213568	3.25847	0.00112016	0.0397997	H2BC11	8970
ENSG00000225472	413.583	-0.943669	0.289654	-3.25792	0.00112233	0.0397997	NA	NA
ENSG00000177548	1028.75	0.608525	0.186782	3.25795	0.00112222	0.0397997	RABEP2	79874
ENSG00000120733	7862.58	-0.509095	0.156383	-3.25543	0.0011322	0.0400903	KDM3B	51780
ENSG00000099251	153.399	0.467445	0.143634	3.25442	0.00113623	0.0401145	HSD17B7P2	158160
ENSG00000006016	4582.22	-1.46924	0.451419	-3.25472	0.00113502	0.0401145	CRLF1	9244
ENSG00000177873	382.221	-0.487016	0.149699	-3.2533	0.00114073	0.040214	ZNF619	285267
ENSG00000167964	414.963	0.935481	0.287667	3.25195	0.00114615	0.0402275	RAB26	25837
ENSG00000254966	110.598	-0.88026	0.270672	-3.25213	0.00114543	0.0402275	IGSF22-AS1	120883618
ENSG00000154319	4372.5	-1.14832	0.353027	-3.25278	0.0011428	0.0402275	FAM167A	83648
ENSG00000064393	27465.2	-0.869242	0.267376	-3.25101	0.00114996	0.0403025	HIPK2	28996
ENSG00000175161	10728.9	-1.12704	0.346808	-3.24976	0.00115501	0.0403612	CADM2	253559
ENSG00000266490	99.444	0.654491	0.201385	3.24995	0.00115427	0.0403612	NA	NA
ENSG00000134982	8391.01	-0.689922	0.212366	-3.24874	0.00115919	0.0404485	APC	324
ENSG00000229544	62.648	-1.31889	0.406071	-3.24794	0.00116245	0.0405031	NKX1-2	390010
ENSG00000145832	1353.33	-1.59228	0.490528	-3.24605	0.00117018	0.0405842	SLC25A48	153328
ENSG00000226786	103.345	-1.06684	0.328621	-3.2464	0.00116875	0.0405842	NA	NA
ENSG00000166803	552.428	1.30364	0.40165	3.24572	0.00117154	0.0405842	PCLAF	9768
ENSG00000273096	10.3439	1.52355	0.469324	3.24627	0.00116928	0.0405842	NA	NA
ENSG00000196421	201.473	0.90803	0.279869	3.24448	0.00117665	0.0407023	C20orf204	284739
ENSG00000013275	4328.1	0.273278	0.0842957	3.2419	0.00118737	0.0409666	PSMC4	5704
ENSG00000134375	2650.73	0.468436	0.144515	3.24144	0.00118927	0.0409666	TIMM17A	10440
ENSG00000146904	41.577	0.937823	0.289326	3.24141	0.00118942	0.0409666	EPHA1	2041
ENSG00000170324	59.0484	-1.553	0.479517	-3.23868	0.00120086	0.0411831	FRMPD2	143162
ENSG00000165309	249.13	-2.0171	0.622749	-3.23902	0.00119941	0.0411831	ARMC3	219681
ENSG00000187118	542.569	0.463293	0.143049	3.23871	0.00120072	0.0411831	CMC1	152100
ENSG00000274276	158.351	-0.878281	0.271295	-3.23737	0.00120637	0.0412549	CBSL	102724560
ENSG00000241155	45.737	-0.860596	0.265832	-3.23736	0.0012064	0.0412549	ARHGAP31-AS1	100874246
ENSG00000147027	5082.54	-1.04285	0.322237	-3.23628	0.001211	0.0412944	TMEM47	83604
ENSG00000100749	628.5	0.773216	0.238912	3.2364	0.00121046	0.0412944	VRK1	7443
ENSG00000138653	58.239	-2.01726	0.623417	-3.23581	0.00121299	0.0413036	NDST4	64579
ENSG00000115457	5955.05	1.47198	0.455056	3.23471	0.00121767	0.0414041	IGFBP2	3485
ENSG00000183579	26.1439	-1.13585	0.351353	-3.2328	0.00122584	0.0416229	ZNRF3	84133
ENSG00000099991	8452.27	-0.28782	0.0890623	-3.23167	0.00123067	0.041728	CABIN1	23523
ENSG00000108733	1250.19	-0.516703	0.159965	-3.2301	0.00123748	0.0418405	PEX12	5193
ENSG00000186197	36.5331	1.01928	0.315526	3.23041	0.00123611	0.0418405	EDARADD	128178
ENSG00000267023	572.209	-0.735038	0.227678	-3.22842	0.00124478	0.0418512	NA	NA
ENSG00000157613	477.098	1.28519	0.398058	3.22865	0.00124378	0.0418512	CREB3L1	90993
ENSG00000244733	36.2372	0.646524	0.20019	3.22955	0.00123987	0.0418512	NA	NA
ENSG00000235621	8.49143	-1.4691	0.45496	-3.22907	0.00124195	0.0418512	LINC00494	284749
ENSG00000133398	1333.1	0.418954	0.129803	3.22763	0.00124822	0.0419079	MED10	84246
ENSG00000248596	142.077	-1.14492	0.354856	-3.22643	0.00125345	0.0420248	LOC643201	643201
ENSG00000143149	7802.34	-0.546391	0.16946	-3.2243	0.00126282	0.0421035	ALDH9A1	223
ENSG00000144035	7.97122	-1.16701	0.361857	-3.22507	0.0012594	0.0421035	NAT8	9027
ENSG00000183864	6494.13	-0.557573	0.172924	-3.22439	0.00126243	0.0421035	TOB2	10766
ENSG00000112237	1689.09	0.462858	0.143509	3.22529	0.00125844	0.0421035	CCNC	892
ENSG00000280206	323.193	0.938163	0.291423	3.21925	0.00128525	0.0426693	NA	NA
ENSG00000101280	39.5894	-1.01375	0.314931	-3.21896	0.00128654	0.0426693	ANGPT4	51378
ENSG00000197265	830.981	0.348444	0.10825	3.21888	0.00128692	0.0426693	GTF2E2	2961
ENSG00000272841	952.003	0.896402	0.278456	3.21919	0.00128555	0.0426693	NA	NA
ENSG00000206053	2458.35	0.674306	0.209512	3.21846	0.00128879	0.04267	JPT2	90861
ENSG00000146005	6741.87	-1.15325	0.358366	-3.21809	0.00129049	0.04267	PSD2	84249
ENSG00000213903	415.419	0.893413	0.277764	3.21645	0.00129789	0.0428554	LTB4R	1241
ENSG00000155816	4423.08	-0.703449	0.218773	-3.21543	0.0013025	0.0429483	FMN2	56776
ENSG00000150455	330.091	-0.442018	0.137612	-3.21206	0.00131789	0.0433232	TIRAP	114609
ENSG00000128710	209.288	2.91345	0.907122	3.21175	0.00131928	0.0433232	HOXD10	3236
ENSG00000119608	33.2607	-0.949212	0.295522	-3.21198	0.00131823	0.0433232	PROX2	283571
ENSG00000139971	1691.58	-1.08751	0.338882	-3.20912	0.0013314	0.0436613	ARMH4	145407
ENSG00000234062	125.184	-0.670337	0.209033	-3.20684	0.00134201	0.0439489	NA	NA
ENSG00000163110	7671.98	-1.03749	0.323602	-3.20605	0.00134569	0.0440093	PDLIM5	10611
ENSG00000100744	720.241	0.456102	0.142285	3.20556	0.00134802	0.0440098	GSKIP	51527
ENSG00000271888	17.6502	0.796082	0.248376	3.20515	0.00134994	0.0440098	NA	NA
ENSG00000121270	73.7871	-0.984549	0.307203	-3.20488	0.00135121	0.0440098	ABCC11	85320
ENSG00000167658	152201	-0.496672	0.155008	-3.20418	0.0013545	0.044057	EEF2	1938
ENSG00000196338	9682.55	-0.546506	0.170882	-3.19814	0.00138318	0.0444149	NLGN3	54413
ENSG00000271259	13.0168	1.57937	0.493588	3.19977	0.00137539	0.0444149	NA	NA
ENSG00000186364	244.779	-0.334546	0.104612	-3.19796	0.00138403	0.0444149	NUDT17	200035
ENSG00000162415	1044.19	-0.58336	0.182321	-3.19964	0.00137601	0.0444149	ZSWIM5	57643
ENSG00000186765	21.9904	0.871115	0.272324	3.19882	0.0013799	0.0444149	FSCN2	25794
ENSG00000105639	318.957	0.988305	0.308737	3.20113	0.00136891	0.0444149	JAK3	3718
ENSG00000126016	4451.72	-1.09027	0.340789	-3.19925	0.00137784	0.0444149	AMOT	154796
ENSG00000139155	998.468	-1.04603	0.326925	-3.19961	0.00137614	0.0444149	SLCO1C1	53919
ENSG00000047578	2135.3	-0.441599	0.138087	-3.19797	0.00138399	0.0444149	KATNIP	23247
ENSG00000215644	170.623	1.34295	0.419766	3.1993	0.00137763	0.0444149	GCGR	2642
ENSG00000202441	8.38943	1.25745	0.393269	3.19743	0.00138656	0.0444366	RNY4P10	100379592
ENSG00000100714	4231.7	-0.384873	0.120387	-3.19697	0.00138881	0.0444494	MTHFD1	4522
ENSG00000115866	6734.1	-0.465969	0.145803	-3.19587	0.00139409	0.0445587	DARS1	1615
ENSG00000197375	949.3	-0.695239	0.217662	-3.19413	0.00140254	0.0447691	SLC22A5	6584
ENSG00000183765	351.674	0.895171	0.280333	3.19324	0.00140685	0.0448471	CHEK2	11200
ENSG00000083457	956.166	0.470756	0.147521	3.19111	0.0014173	0.0450006	ITGAE	3682
ENSG00000118729	38.4699	-1.03978	0.325815	-3.19131	0.00141631	0.0450006	CASQ2	845
ENSG00000188404	4545.68	-1.68867	0.529142	-3.19133	0.00141621	0.0450006	SELL	6402
ENSG00000132874	82.2054	-1.43743	0.450531	-3.19053	0.00142013	0.045031	SLC14A2	8170
ENSG00000010310	102.167	1.53384	0.480837	3.18994	0.00142304	0.0450636	GIPR	2696
ENSG00000124155	5413.92	0.382896	0.120112	3.18783	0.00143344	0.045333	PIGT	51604
ENSG00000164823	4879.79	-0.72437	0.227303	-3.1868	0.00143858	0.0454356	OSGIN2	734
ENSG00000138395	17.1743	-1.79691	0.564657	-3.1823	0.00146111	0.0455472	CDK15	65061
ENSG00000232533	314.365	0.572786	0.179861	3.18461	0.00144951	0.0455472	NA	NA
ENSG00000172346	2905.12	-1.1037	0.34675	-3.183	0.0014576	0.0455472	CSDC2	27254
ENSG00000124802	600.441	0.565955	0.177828	3.1826	0.00145958	0.0455472	EEF1E1	9521
ENSG00000113583	2588.47	0.394979	0.124068	3.18357	0.00145473	0.0455472	C5orf15	56951
ENSG00000228063	32.5721	-0.714306	0.224229	-3.1856	0.00144452	0.0455472	LYPLAL1-DT	643723
ENSG00000203362	48.6672	0.731719	0.229918	3.18252	0.00146001	0.0455472	NA	NA
ENSG00000065526	7589.81	-0.596996	0.187467	-3.18454	0.00144982	0.0455472	SPEN	23013
ENSG00000135045	377.383	0.561203	0.176239	3.18432	0.00145093	0.0455472	C9orf40	55071
ENSG00000140807	3282.7	-0.783771	0.246214	-3.18329	0.00145612	0.0455472	NKD1	85407
ENSG00000182759	250.61	1.43829	0.452401	3.17924	0.0014766	0.0459106	MAFA	389692
ENSG00000110002	1960.14	-0.779377	0.245117	-3.17962	0.00147469	0.0459106	VWA5A	4013
ENSG00000197301	9.87802	2.03336	0.64001	3.17708	0.00148764	0.0461342	HMGA2-AS1	100129940
ENSG00000223855	64.7809	0.667175	0.209994	3.17711	0.0014875	0.0461342	HRAT92	441307
ENSG00000127241	5285.54	-1.39926	0.440985	-3.17303	0.00150858	0.0465426	MASP1	5648
ENSG00000239381	30.7972	-1.20533	0.379817	-3.17345	0.00150636	0.0465426	NA	NA
ENSG00000059769	350.801	0.384382	0.121122	3.17352	0.00150603	0.0465426	DNAJC25	548645
ENSG00000184292	34.859	1.3714	0.432166	3.17331	0.00150711	0.0465426	TACSTD2	4070
ENSG00000117399	912.866	1.15916	0.365496	3.17149	0.00151661	0.0467304	CDC20	991
ENSG00000164692	22488.1	1.46485	0.461964	3.17092	0.00151955	0.0467453	COL1A2	1278
ENSG00000115875	5087.56	0.443468	0.139867	3.17065	0.001521	0.0467453	SRSF7	6432
ENSG00000111711	1851.58	0.393251	0.124082	3.16928	0.00152819	0.04687	GOLT1B	51026
ENSG00000257093	6333.56	-0.566008	0.178663	-3.16802	0.00153483	0.04687	DENND11	57189
ENSG00000173110	152.286	1.10229	0.34788	3.1686	0.00153174	0.04687	HSPA6	3310
ENSG00000171587	4197.99	-0.979643	0.309196	-3.16836	0.00153304	0.04687	DSCAM	1826
ENSG00000162374	1388.6	-1.074	0.33891	-3.16898	0.00152975	0.04687	ELAVL4	1996
ENSG00000148175	6787.08	-0.825493	0.260753	-3.16581	0.00154654	0.0470006	STOM	2040
ENSG00000272010	100.337	0.93985	0.296799	3.16662	0.00154223	0.0470006	NA	NA
ENSG00000229422	96.5158	-1.0973	0.346602	-3.16588	0.00154614	0.0470006	NA	NA
ENSG00000198799	1639.93	-0.383764	0.121224	-3.16573	0.00154695	0.0470006	LRIG2	9860
ENSG00000128585	3688.39	-0.831632	0.262772	-3.16484	0.00155167	0.0470842	MKLN1	4289
ENSG00000102393	726.037	0.454854	0.143772	3.16372	0.00155765	0.0472062	GLA	2717
ENSG00000196090	3004.29	-1.42037	0.449066	-3.16294	0.00156182	0.0472395	PTPRT	11122
ENSG00000115902	11192.9	-0.982004	0.310487	-3.16278	0.0015627	0.0472395	SLC1A4	6509
ENSG00000172458	3891.39	-0.817634	0.25871	-3.16043	0.00157537	0.0475626	IL17D	53342
ENSG00000260213	57.3838	-0.777406	0.246075	-3.15923	0.00158187	0.0476526	NA	NA
ENSG00000141934	1020.46	1.19248	0.37747	3.15915	0.00158232	0.0476526	PLPP2	8612
ENSG00000131018	6694.04	-0.750139	0.237483	-3.1587	0.00158473	0.0476651	SYNE1	23345
ENSG00000111540	13417.4	-0.372414	0.117923	-3.15812	0.00158792	0.0476695	RAB5B	5869
ENSG00000129151	2081.54	-1.47505	0.467091	-3.15795	0.00158885	0.0476695	BBOX1	8424
ENSG00000155760	1594.52	-1.21836	0.385977	-3.15655	0.00159647	0.0478382	FZD7	8324
ENSG00000259366	101.567	-0.973427	0.308421	-3.15616	0.00159859	0.0478421	NA	NA
ENSG00000153037	1011.36	0.467931	0.148296	3.15538	0.0016029	0.047911	SRP19	6728
ENSG00000259275	39.5243	0.904269	0.286755	3.15346	0.00161348	0.0481672	NA	NA
ENSG00000158411	683.954	0.428618	0.135958	3.15257	0.00161841	0.0482485	MITD1	129531
ENSG00000173114	2263.36	-1.09768	0.348223	-3.15224	0.00162023	0.0482485	LRRN3	54674
ENSG00000254348	57.7496	-0.768264	0.243759	-3.15173	0.00162305	0.0482726	NA	NA
ENSG00000272599	36.5139	0.636694	0.202118	3.15011	0.00163209	0.0484813	NA	NA
ENSG00000178175	134.48	-1.24123	0.394085	-3.14966	0.00163458	0.0484953	ZNF366	167465
ENSG00000188211	260.029	-1.0359	0.329013	-3.14852	0.00164099	0.0485056	NCR3LG1	374383
ENSG00000250461	7.03902	-1.06019	0.336761	-3.14819	0.00164282	0.0485056	NA	NA
ENSG00000173210	3432.51	-0.819106	0.26013	-3.14884	0.00163922	0.0485056	ABLIM3	22885
ENSG00000162437	1665.22	-0.538575	0.171076	-3.14816	0.00164302	0.0485056	RAVER2	55225
ENSG00000150787	770.075	0.522581	0.166141	3.1454	0.00165862	0.0488458	PTS	5805
ENSG00000256673	320.721	1.25187	0.397978	3.14558	0.00165756	0.0488458	NA	NA
ENSG00000205922	235.764	1.28971	0.410121	3.1447	0.00166256	0.0488464	ONECUT3	390874
ENSG00000062716	3935.94	0.470922	0.149752	3.14467	0.00166272	0.0488464	VMP1	81671
ENSG00000062598	5821.37	-0.397016	0.126288	-3.14374	0.00166801	0.0489402	ELMO2	63916
ENSG00000168658	90.8751	-1.13225	0.360199	-3.1434	0.00166999	0.0489402	VWA3B	200403
ENSG00000175170	400.596	-0.737441	0.234661	-3.14259	0.00167462	0.0490159	NA	NA
ENSG00000155324	5249.91	-1.04596	0.332896	-3.14199	0.00167801	0.0490235	GRAMD2B	65983
ENSG00000113248	451.558	0.694566	0.221073	3.14179	0.00167919	0.0490235	PCDHB15	56121
ENSG00000261327	7.55753	1.73678	0.552855	3.14147	0.00168101	0.0490235	NA	NA
ENSG00000176919	28.3541	0.979109	0.311711	3.14108	0.00168326	0.0490294	C8G	733
ENSG00000185332	8.22001	1.16716	0.371721	3.13988	0.00169019	0.0491713	TMEM105	284186
ENSG00000148444	1227.24	0.63368	0.20193	3.13812	0.00170035	0.0492412	COMMD3	23412
ENSG00000254910	99.7553	-0.921871	0.293771	-3.13806	0.0017007	0.0492412	NA	NA
ENSG00000154040	170.124	0.761713	0.242695	3.13857	0.00169777	0.0492412	CABYR	26256
ENSG00000256084	9.08899	-1.67491	0.533743	-3.13804	0.00170081	0.0492412	NA	NA
ENSG00000166402	7379.83	-0.685175	0.218378	-3.13756	0.00170359	0.0492624	TUB	7275
ENSG00000132970	6976.79	-0.807798	0.25751	-3.13695	0.00170713	0.0492698	WASF3	10810
ENSG00000149257	3376.62	0.80729	0.25736	3.13681	0.00170796	0.0492698	SERPINH1	871
ENSG00000156395	1407.33	-0.954463	0.304417	-3.13538	0.00171632	0.0494514	SORCS3	22986
ENSG00000223551	33.6878	0.93334	0.297777	3.13436	0.00172231	0.0495113	TMSB4XP4	7118
ENSG00000136522	1475.35	0.474024	0.151237	3.13432	0.00172253	0.0495113	MRPL47	57129
ENSG00000151208	5434.24	-0.868867	0.27729	-3.13342	0.00172781	0.0496038	DLG5	9231
ENSG00000171962	590.267	-0.461942	0.147522	-3.13133	0.00174014	0.0498979	DRC3	83450
ENSG00000127366	47.5542	-0.767957	0.245397	-3.12945	0.00175133	0.0501589	TAS2R5	54429
ENSG00000111247	464.218	1.01753	0.325494	3.12611	0.00177133	0.0506108	RAD51AP1	10635
ENSG00000084676	7178.21	-0.701057	0.224254	-3.12618	0.00177095	0.0506108	NCOA1	8648
ENSG00000173402	11616.6	-0.530872	0.169902	-3.12457	0.00178064	0.0507556	DAG1	1605
ENSG00000125285	2336.25	-0.626759	0.200589	-3.12459	0.00178052	0.0507556	SOX21	11166
ENSG00000267834	12.4014	1.37242	0.439379	3.12355	0.00178683	0.0508717	NA	NA
ENSG00000197782	651.685	-0.487473	0.156202	-3.12077	0.00180377	0.0512814	ZNF780A	284323
ENSG00000173209	2501.61	0.65093	0.208598	3.12049	0.0018055	0.0512814	AHSA2P	130872
ENSG00000253251	122.321	0.29971	0.0960668	3.11981	0.00180967	0.0513389	SHLD3	112441434
ENSG00000205560	158.411	0.929224	0.298001	3.11819	0.00181963	0.0514997	CPT1B	1375
ENSG00000172460	46.7716	1.27064	0.407462	3.11843	0.00181816	0.0514997	PRSS30P	124221
ENSG00000001084	4235.07	-0.541445	0.173722	-3.11673	0.0018287	0.051671	GCLC	2729
ENSG00000124786	662.6	0.452686	0.145254	3.11652	0.00183	0.051671	SLC35B3	51000
ENSG00000100335	3932.2	-0.354821	0.113965	-3.11341	0.00184939	0.0521572	MIEF1	54471
ENSG00000160957	1427.3	0.901605	0.289624	3.11301	0.00185188	0.052166	RECQL4	9401
ENSG00000160789	6443.38	0.659469	0.211977	3.11104	0.00186427	0.0524533	LMNA	4000
ENSG00000100167	15541.9	-0.775256	0.249303	-3.1097	0.00187278	0.052631	SEPTIN3	55964
ENSG00000197774	1019.13	0.795455	0.255969	3.10762	0.00188602	0.0527739	EME2	197342
ENSG00000172404	12.0768	0.995835	0.320447	3.10765	0.00188584	0.0527739	DNAJB7	150353
ENSG00000133812	3816.23	-0.673192	0.216603	-3.10796	0.00188387	0.0527739	SBF2	81846
ENSG00000260918	1343.2	-1.45661	0.468736	-3.10752	0.00188667	0.0527739	NA	NA
ENSG00000242338	23.8919	0.819301	0.263697	3.10698	0.00189012	0.0528088	NA	NA
ENSG00000064419	4638.72	-0.29684	0.095605	-3.10485	0.00190373	0.0530398	TNPO3	23534
ENSG00000166130	484.897	0.538538	0.173448	3.10489	0.00190347	0.0530398	IKBIP	121457
ENSG00000158966	2041.47	-0.633495	0.204047	-3.10465	0.00190503	0.0530398	CACHD1	57685
ENSG00000147127	202.355	-0.813197	0.261983	-3.10401	0.00190918	0.0530938	RAB41	347517
ENSG00000176723	409.202	-0.678506	0.218646	-3.10322	0.00191429	0.0531742	ZNF843	283933
ENSG00000268941	30.7178	1.83972	0.59311	3.10182	0.00192335	0.0533023	LINC01711	79160
ENSG00000118689	4312.06	-0.429956	0.138603	-3.10207	0.0019217	0.0533023	FOXO3	2309
ENSG00000184014	18550.7	-0.531556	0.171396	-3.10134	0.0019265	0.0533229	DENND5A	23258
ENSG00000153822	1682.8	-1.64328	0.529917	-3.10102	0.00192854	0.0533229	KCNJ16	3773
ENSG00000127022	42234.6	-0.44615	0.14398	-3.09869	0.00194378	0.0536824	CANX	821
ENSG00000131591	646.915	0.604495	0.195158	3.09746	0.0019519	0.0538446	C1orf159	54991
ENSG00000160049	3586.95	-0.39158	0.126438	-3.09701	0.00195485	0.0538638	DFFA	1676
ENSG00000251661	204.008	-0.861692	0.278312	-3.09614	0.0019606	0.0539603	NA	NA
ENSG00000262879	421.932	-0.595621	0.192403	-3.09569	0.00196357	0.0539801	LOC101927060	101927060
ENSG00000261353	31.9661	0.99664	0.321981	3.09534	0.0019659	0.0539822	NA	NA
ENSG00000119514	124.309	0.778839	0.251675	3.09462	0.00197064	0.0540035	GALNT12	79695
ENSG00000164691	402.056	-0.950364	0.30711	-3.09454	0.00197118	0.0540035	TAGAP	117289
ENSG00000127586	1564.62	1.01088	0.32682	3.09307	0.00198095	0.0542093	CHTF18	63922
ENSG00000132912	7660.49	-0.241167	0.0779868	-3.09241	0.00198538	0.0542672	DCTN4	51164
ENSG00000184916	1031.78	0.598941	0.193702	3.09208	0.00198759	0.0542672	JAG2	3714
ENSG00000234338	268.41	-0.940244	0.304169	-3.09119	0.00199355	0.0543678	NA	NA
ENSG00000104312	1510.41	-0.511016	0.165361	-3.09029	0.00199958	0.0543724	RIPK2	8767
ENSG00000091651	487.272	0.963097	0.311666	3.09016	0.00200052	0.0543724	ORC6	23594
ENSG00000179277	101.179	-0.95838	0.310078	-3.09077	0.00199635	0.0543724	NA	NA
ENSG00000004139	1609.02	-0.440041	0.142434	-3.08944	0.00200532	0.0544139	SARM1	23098
ENSG00000111254	261.917	-0.638629	0.206726	-3.08926	0.00200659	0.0544139	AKAP3	10566
ENSG00000196132	2665.93	-0.84543	0.273704	-3.08884	0.00200938	0.054428	MYT1	4661
ENSG00000235902	10.8252	-1.58886	0.514539	-3.08793	0.00201559	0.0545348	NA	NA
ENSG00000271743	139.652	-0.557355	0.180517	-3.08754	0.0020182	0.0545437	NA	NA
ENSG00000157045	473.581	0.432252	0.140114	3.08499	0.00203556	0.0549509	NTAN1	123803
ENSG00000175643	345.266	1.11294	0.360956	3.0833	0.00204718	0.0551404	RMI2	116028
ENSG00000279118	2356.82	-1.12496	0.364845	-3.08338	0.00204661	0.0551404	NA	NA
ENSG00000186496	199.721	-0.486813	0.157916	-3.08273	0.0020511	0.0551841	ZNF396	252884
ENSG00000160072	1114.18	0.797865	0.258937	3.08131	0.00206095	0.0553248	ATAD3B	83858
ENSG00000135549	301.903	1.33958	0.434724	3.08144	0.00205999	0.0553248	PKIB	5570
ENSG00000249288	7.72937	-2.21511	0.720148	-3.07591	0.0020986	0.0554204	NA	NA
ENSG00000089472	1269.63	-1.0065	0.327095	-3.07709	0.00209032	0.0554204	HEPH	9843
ENSG00000075702	693.799	1.03457	0.336356	3.07583	0.00209919	0.0554204	WDR62	284403
ENSG00000139636	1800.3	0.468057	0.152029	3.07874	0.00207878	0.0554204	LMBR1L	55716
ENSG00000272540	20.4767	1.02469	0.3331	3.07621	0.00209647	0.0554204	NA	NA
ENSG00000123219	271.071	1.15324	0.374817	3.0768	0.00209236	0.0554204	CENPK	64105
ENSG00000140395	2496.55	0.268893	0.0873569	3.07809	0.00208329	0.0554204	WDR61	80349
ENSG00000253552	36.166	2.36765	0.769214	3.07802	0.00208384	0.0554204	NA	NA
ENSG00000121281	633.411	-0.913572	0.296862	-3.07743	0.00208792	0.0554204	ADCY7	113
ENSG00000070413	17965.5	-0.482628	0.156721	-3.07954	0.00207318	0.0554204	DGCR2	9993
ENSG00000154639	1299.74	0.549642	0.178585	3.07777	0.00208559	0.0554204	CXADR	1525
ENSG00000053900	1478.47	0.387933	0.126041	3.07783	0.00208514	0.0554204	ANAPC4	29945
ENSG00000269439	85.8543	0.567009	0.184271	3.07703	0.00209072	0.0554204	PGLS-DT	100507551
ENSG00000162738	7184.89	-0.514222	0.167116	-3.07703	0.00209075	0.0554204	VANGL2	57216
ENSG00000230445	94.5581	-1.21014	0.392905	-3.07999	0.00207005	0.0554204	LRRC37A6P	387646
ENSG00000281327	155.651	-1.77285	0.576757	-3.07383	0.00211327	0.0554839	NA	NA
ENSG00000168014	1995.27	-0.415333	0.135131	-3.07356	0.0021152	0.0554839	C2CD3	26005
ENSG00000257596	19.0593	1.12086	0.36452	3.0749	0.00210574	0.0554839	SCAT2	112935960
ENSG00000261533	88.7486	-0.533549	0.173557	-3.07421	0.00211061	0.0554839	NA	NA
ENSG00000238795	10.028	1.1119	0.361721	3.0739	0.00211278	0.0554839	SCARNA12	677777
ENSG00000166689	775.997	-0.934912	0.304215	-3.0732	0.00211779	0.0554839	PLEKHA7	144100
ENSG00000259744	16.3316	1.1483	0.373619	3.07345	0.00211602	0.0554839	NA	NA
ENSG00000101412	1552.3	1.05421	0.343076	3.07281	0.00212053	0.0554949	E2F1	1869
ENSG00000255277	16.1133	-1.06125	0.345478	-3.07183	0.00212754	0.0556175	ABCC6P2	730013
ENSG00000119927	1877.66	-0.677387	0.220746	-3.06863	0.00215042	0.0556288	GPAM	57678
ENSG00000206195	143.228	1.02645	0.334456	3.06902	0.00214765	0.0556288	DUXAP8	503637
ENSG00000136436	4505.01	-0.570718	0.185957	-3.06909	0.00214715	0.0556288	CALCOCO2	10241
ENSG00000198856	1638.16	0.473279	0.154205	3.06915	0.00214669	0.0556288	OSTC	58505
ENSG00000167646	63.0698	-1.18135	0.384988	-3.06853	0.00215117	0.0556288	DNAAF3	352909
ENSG00000110900	5177.96	-0.716703	0.233394	-3.07079	0.00213491	0.0556288	TSPAN11	441631
ENSG00000160211	2401.37	0.343711	0.11197	3.06967	0.00214298	0.0556288	G6PD	2539
ENSG00000112309	1815.68	-1.21095	0.394289	-3.07123	0.00213177	0.0556288	B3GAT2	135152
ENSG00000162105	1586.4	-1.28092	0.417325	-3.06937	0.0021451	0.0556288	SHANK2	22941
ENSG00000172461	2771.62	-0.983518	0.3205	-3.0687	0.00214992	0.0556288	FUT9	10690
ENSG00000271275	9.32471	-1.53856	0.501705	-3.06667	0.00216459	0.0557953	NA	NA
ENSG00000154310	4788.12	-0.746855	0.243508	-3.06706	0.00216174	0.0557953	TNIK	23043
ENSG00000263142	664.739	-0.788418	0.257083	-3.06678	0.00216376	0.0557953	LRRC37A17P	644397
ENSG00000116918	2011.86	0.395472	0.128988	3.06596	0.00216969	0.0558666	TSNAX	7257
ENSG00000169946	1018.82	-1.08932	0.355352	-3.06547	0.00217329	0.0558992	ZFPM2	23414
ENSG00000008277	5680.96	-0.569357	0.185794	-3.06445	0.00218071	0.0560056	ADAM22	53616
ENSG00000187079	6117.91	-0.65753	0.21458	-3.06426	0.0021821	0.0560056	TEAD1	7003
ENSG00000161992	36.8624	2.08696	0.682247	3.05896	0.0022211	0.0569458	PRR35	146325
ENSG00000254860	136.737	-0.631013	0.206357	-3.05787	0.00222914	0.056968	TMEM9B-AS1	493900
ENSG00000234684	242.52	-0.33406	0.109268	-3.05724	0.00223385	0.056968	SDCBP2-AS1	100507495
ENSG00000225125	73.2681	-0.75667	0.247501	-3.05724	0.00223384	0.056968	NA	NA
ENSG00000135063	2413.99	-1.01816	0.333017	-3.05738	0.00223283	0.056968	FAM189A2	9413
ENSG00000188910	8.75551	1.67396	0.547324	3.05844	0.0022249	0.056968	GJB3	2707
ENSG00000158164	581.995	1.23986	0.405761	3.05565	0.00224574	0.0570327	TMSB15A	11013
ENSG00000268089	562.292	-0.922492	0.302034	-3.05426	0.00225613	0.0570327	GABRQ	55879
ENSG00000166822	2586.45	-0.477511	0.156306	-3.05499	0.00225071	0.0570327	TMEM170A	124491
ENSG00000250067	713.481	0.982519	0.321489	3.05616	0.00224195	0.0570327	YJEFN3	374887
ENSG00000189196	9.27271	-1.56878	0.513419	-3.05555	0.00224646	0.0570327	LINC00994	100287879
ENSG00000120907	285.804	-1.33483	0.436793	-3.05598	0.00224326	0.0570327	ADRA1A	148
ENSG00000081870	712.343	0.487384	0.159587	3.05404	0.0022578	0.0570327	HSPB11	51668
ENSG00000163285	1295.9	-1.71742	0.562247	-3.05456	0.00225389	0.0570327	GABRG1	2565
ENSG00000196581	1312.74	-1.15789	0.379077	-3.0545	0.00225436	0.0570327	AJAP1	55966
ENSG00000152990	4756.04	-0.454034	0.14889	-3.04947	0.00229249	0.0572924	ADGRA3	166647
ENSG00000224687	53.199	0.566893	0.18587	3.04995	0.00228882	0.0572924	RASAL2-AS1	100302401
ENSG00000102317	8007.1	0.519359	0.170378	3.04828	0.00230154	0.0572924	RBM3	5935
ENSG00000147862	10506.6	-0.552561	0.181178	-3.04982	0.00228976	0.0572924	NFIB	4781
ENSG00000138650	6387.91	-0.835882	0.274065	-3.04994	0.00228886	0.0572924	PCDH10	57575
ENSG00000229498	29.2789	-0.896101	0.293851	-3.04951	0.00229217	0.0572924	NA	NA
ENSG00000274349	180.95	-0.351815	0.11538	-3.04919	0.0022946	0.0572924	ZNF658	26149
ENSG00000139946	1630.15	-0.534693	0.175215	-3.05164	0.00227592	0.0572924	PELI2	57161
ENSG00000006576	1465.92	0.488001	0.159908	3.05176	0.00227507	0.0572924	PHTF2	57157
ENSG00000266456	17.2965	1.27213	0.416821	3.05197	0.00227344	0.0572924	NA	NA
ENSG00000232860	49.0107	-0.859065	0.281595	-3.05071	0.00228299	0.0572924	SMG7-AS1	284649
ENSG00000273723	86.8039	0.824021	0.270298	3.04856	0.00229942	0.0572924	SUGT1-DT	116435302
ENSG00000206828	7.08059	1.17238	0.384528	3.04889	0.00229689	0.0572924	NA	NA
ENSG00000108010	1944.32	0.424442	0.139178	3.04963	0.00229124	0.0572924	GLRX3	10539
ENSG00000132259	40.1791	-0.863039	0.283245	-3.04697	0.0023116	0.057323	CNGA4	1262
ENSG00000158055	463.301	-1.29472	0.425201	-3.04496	0.00232714	0.057323	GRHL3	57822
ENSG00000178718	749.783	0.717674	0.23564	3.04564	0.00232185	0.057323	RPP25	54913
ENSG00000132205	984.049	1.39377	0.457816	3.0444	0.00233147	0.057323	EMILIN2	84034
ENSG00000131650	203.537	0.920921	0.302277	3.04662	0.00231433	0.057323	KREMEN2	79412
ENSG00000197275	130.014	0.637325	0.209274	3.0454	0.00232368	0.057323	RAD54B	25788
ENSG00000134297	102.36	0.540921	0.177592	3.04587	0.00232009	0.057323	PLEKHA8P1	51054
ENSG00000185900	157.672	-0.862851	0.283237	-3.0464	0.00231602	0.057323	POMK	84197
ENSG00000198353	413.479	1.03231	0.338761	3.04732	0.00230891	0.057323	HOXC4	3221
ENSG00000141580	8373.71	-0.305748	0.100425	-3.04455	0.00233026	0.057323	WDR45B	56270
ENSG00000141293	18.7331	1.34778	0.442315	3.04711	0.00231051	0.057323	SKAP1	8631
ENSG00000259218	112.677	-1.02565	0.336852	-3.04481	0.00232828	0.057323	LINC00928	283761
ENSG00000140548	1534.4	-0.770176	0.25307	-3.04333	0.00233976	0.057468	ZNF710	374655
ENSG00000214140	199.259	1.01492	0.333543	3.04285	0.0023435	0.0575009	PRCD	768206
ENSG00000156172	465.206	-0.671018	0.220565	-3.04227	0.00234802	0.0575529	C8orf37	157657
ENSG00000110436	39491.4	-1.3092	0.430484	-3.04122	0.00235625	0.0576956	SLC1A2	6506
ENSG00000134780	1835.04	-0.709178	0.233228	-3.04071	0.0023602	0.0577334	DAGLA	747
ENSG00000225791	772.606	-0.398886	0.13121	-3.04005	0.00236541	0.0577457	TRAM2-AS1	401264
ENSG00000184523	13.1998	-0.712984	0.234532	-3.04003	0.00236552	0.0577457	NA	NA
ENSG00000183476	22.6679	-0.967488	0.318301	-3.03953	0.00236944	0.0577462	SH2D7	646892
ENSG00000184677	2283.09	-0.352433	0.115963	-3.03919	0.00237216	0.0577462	ZBTB40	9923
ENSG00000271327	30.5276	1.19103	0.391901	3.03911	0.00237277	0.0577462	NA	NA
ENSG00000134871	13333.8	1.25837	0.41427	3.03757	0.00238495	0.0579838	COL4A2	1284
ENSG00000149294	45901.4	-0.6153	0.202594	-3.03712	0.00238854	0.0580122	NCAM1	4684
ENSG00000185250	418.023	-0.823635	0.27122	-3.03678	0.00239122	0.0580186	PPIL6	285755
ENSG00000214290	208.806	-1.1384	0.374976	-3.03592	0.00239801	0.0581244	COLCA2	120376
ENSG00000063046	16459.1	-0.423084	0.139406	-3.03492	0.00240601	0.0582595	EIF4B	1975
ENSG00000105655	2603.38	0.67141	0.221345	3.03331	0.00241884	0.0584299	ISYNA1	51477
ENSG00000153820	1022.76	-1.36588	0.45032	-3.03312	0.00242036	0.0584299	SPHKAP	80309
ENSG00000071626	4056.74	0.588623	0.194031	3.03365	0.00241615	0.0584299	DAZAP1	26528
ENSG00000151468	1672.36	1.15701	0.381772	3.03064	0.0024404	0.0587696	CCDC3	83643
ENSG00000138303	2516.77	-0.377893	0.124698	-3.03046	0.00244179	0.0587696	ASCC1	51008
ENSG00000162194	192.166	0.566236	0.186821	3.0309	0.00243829	0.0587696	LBHD1	79081
ENSG00000228727	71.9051	1.03616	0.341991	3.02979	0.00244723	0.0588416	SAPCD1	401251
ENSG00000186625	755.64	0.382667	0.126353	3.02857	0.00245714	0.0588438	KATNA1	11104
ENSG00000257122	103.497	0.618221	0.204081	3.0293	0.00245122	0.0588438	NA	NA
ENSG00000276115	47.7212	0.624851	0.206305	3.02877	0.00245548	0.0588438	NA	NA
ENSG00000176244	693.434	-1.52183	0.50243	-3.02894	0.0024541	0.0588438	ACBD7	414149
ENSG00000164032	7937.55	0.676448	0.223404	3.02792	0.00246246	0.0589122	H2AZ1	3015
ENSG00000140022	2275.73	-0.934684	0.308745	-3.02737	0.00246696	0.058961	STON2	85439
ENSG00000257126	35.174	-1.40104	0.462912	-3.02657	0.00247345	0.0589899	NA	NA
ENSG00000130226	11166.2	-0.694514	0.229492	-3.02631	0.00247555	0.0589899	DPP6	1804
ENSG00000167202	1730.86	-0.586455	0.193784	-3.02634	0.00247535	0.0589899	TBC1D2B	23102
ENSG00000261963	61.2315	-1.08037	0.357083	-3.02555	0.00248183	0.0590559	NA	NA
ENSG00000272476	34.2886	0.541648	0.179035	3.02538	0.00248324	0.0590559	NA	NA
ENSG00000100227	7846.44	-0.278956	0.0922409	-3.02421	0.00249285	0.0591083	POLDIP3	84271
ENSG00000185187	647.824	0.748949	0.24763	3.02447	0.0024907	0.0591083	SIGIRR	59307
ENSG00000259305	34.7287	0.776275	0.256639	3.02477	0.00248821	0.0591083	ZHX1-C8orf76	100533106
ENSG00000179918	2273.8	0.328151	0.10852	3.02388	0.00249553	0.0591135	SEPHS2	22928
ENSG00000127914	3156.42	-0.527107	0.17436	-3.0231	0.00250203	0.0591504	AKAP9	10142
ENSG00000172987	998.43	-1.7784	0.588217	-3.02337	0.00249977	0.0591504	HPSE2	60495
ENSG00000228203	86.394	1.55279	0.513712	3.02269	0.00250539	0.0591716	GRASLND	386597
ENSG00000170421	53.8022	1.29214	0.427681	3.02128	0.00251705	0.0593685	KRT8	3856
ENSG00000134057	1156.5	0.925112	0.306218	3.02109	0.00251868	0.0593685	CCNB1	891
ENSG00000185480	183.736	1.03913	0.344071	3.02009	0.00252698	0.0595058	PARPBP	55010
ENSG00000204390	309.746	-0.484462	0.160485	-3.01873	0.00253837	0.0596333	HSPA1L	3305
ENSG00000223612	155.106	-0.772092	0.255782	-3.01855	0.00253986	0.0596333	NA	NA
ENSG00000182287	2717.27	0.571263	0.18923	3.01888	0.00253712	0.0596333	AP1S2	8905
ENSG00000251189	11.8527	-1.14243	0.378576	-3.01771	0.00254693	0.0597406	NA	NA
ENSG00000273033	665.794	-0.376702	0.124844	-3.01739	0.00254964	0.0597458	LINC02035	100129550
ENSG00000142949	10771.4	-0.517783	0.171635	-3.01676	0.0025549	0.0598106	PTPRF	5792
ENSG00000267452	11.2416	1.71196	0.567647	3.01588	0.0025623	0.059867	LINC02072	440446
ENSG00000102547	2736.57	-0.832914	0.276159	-3.01607	0.00256073	0.059867	CAB39L	81617
ENSG00000147443	124.751	1.09273	0.362371	3.01551	0.00256551	0.0598836	DOK2	9046
ENSG00000108349	9635.85	-0.404929	0.134351	-3.01397	0.00257851	0.0600726	CASC3	22794
ENSG00000114805	373.054	-1.14074	0.378486	-3.01396	0.00257862	0.0600726	PLCH1	23007
ENSG00000142039	2590.05	-0.304092	0.100914	-3.01337	0.00258361	0.0600856	CCDC97	90324
ENSG00000242498	3257.09	-0.387195	0.128495	-3.01331	0.00258419	0.0600856	ARPIN	348110
ENSG00000250602	79.8355	-0.92362	0.306752	-3.01097	0.00260419	0.0604332	NA	NA
ENSG00000244968	560.504	-0.52608	0.174712	-3.01113	0.00260275	0.0604332	LIFR-AS1	100506495
ENSG00000279699	27.1954	-1.16566	0.387247	-3.01012	0.00261144	0.060543	NA	NA
ENSG00000234965	130.31	1.29696	0.43102	3.00905	0.00262068	0.06064	SHISA8	440829
ENSG00000152767	5095.62	-0.592725	0.196962	-3.00933	0.00261825	0.06064	FARP1	10160
ENSG00000226535	10.4422	-1.71471	0.570093	-3.00777	0.00263175	0.0608374	NA	NA
ENSG00000259417	2043.38	-0.982536	0.326844	-3.00614	0.00264591	0.0610184	CTXND1	100996492
ENSG00000163492	87.2587	-1.12441	0.374021	-3.00627	0.00264472	0.0610184	CCDC141	285025
ENSG00000064995	1672.12	0.479718	0.159588	3.00599	0.00264722	0.0610184	TAF11	6882
ENSG00000175556	215.142	-1.04106	0.346397	-3.0054	0.00265231	0.061077	LONRF3	79836
ENSG00000146221	86.3571	-0.892776	0.297279	-3.00316	0.00267194	0.0614111	TCTE1	202500
ENSG00000054793	18788.2	-0.693034	0.230746	-3.00345	0.00266941	0.0614111	ATP9A	10079
ENSG00000099953	223.633	1.13287	0.377308	3.00252	0.00267757	0.0614451	MMP11	4320
ENSG00000226859	20.7263	-1.3177	0.438882	-3.00241	0.00267855	0.0614451	NA	NA
ENSG00000139354	378.943	0.960279	0.320053	3.00038	0.00269646	0.0616202	GAS2L3	283431
ENSG00000135108	6289.93	-0.446846	0.148917	-3.00064	0.00269416	0.0616202	FBXO21	23014
ENSG00000169885	12.3517	1.32972	0.443144	3.00065	0.002694	0.0616202	CALML6	163688
ENSG00000137877	208.298	1.0103	0.336671	3.00084	0.00269233	0.0616202	SPTBN5	51332
ENSG00000263126	99.0378	0.651267	0.217119	2.99958	0.0027035	0.0616589	NA	NA
ENSG00000255737	101.752	0.713486	0.237871	2.99946	0.00270459	0.0616589	AGAP2-AS1	100130776
ENSG00000183831	134.859	-0.999709	0.333312	-2.99932	0.00270587	0.0616589	ANKRD45	339416
ENSG00000273170	21.9236	1.28588	0.428939	2.99781	0.00271926	0.0619052	NA	NA
ENSG00000278540	6302.56	-0.407431	0.135952	-2.99688	0.00272761	0.0619776	ACACA	31
ENSG00000174442	641.144	0.790375	0.263716	2.99707	0.0027259	0.0619776	ZWILCH	55055
ENSG00000166833	5328.03	-0.5022	0.167631	-2.99586	0.0027367	0.0620078	NAV2	89797
ENSG00000197599	180.167	1.10464	0.368711	2.99595	0.00273592	0.0620078	CCDC154	645811
ENSG00000259884	28.0383	1.61588	0.53928	2.99637	0.00273219	0.0620078	NR4A1AS	115409980
ENSG00000256940	33.9537	0.94147	0.314315	2.99531	0.00274167	0.0620617	PPP1R14B-AS1	105369340
ENSG00000109046	10806.9	0.752457	0.251341	2.99377	0.00275555	0.0622583	WSB1	26118
ENSG00000135451	641.315	1.22025	0.407588	2.99383	0.00275496	0.0622583	TROAP	10024
ENSG00000102878	893.797	0.901603	0.301381	2.99157	0.00277546	0.0625314	HSF4	3299
ENSG00000264017	12.8109	-0.82506	0.275784	-2.99169	0.00277438	0.0625314	RN7SL336P	106479346
ENSG00000099968	3871.38	-0.290757	0.0971781	-2.992	0.00277153	0.0625314	BCL2L13	23786
ENSG00000203688	13.4482	1.62014	0.541819	2.99018	0.00278815	0.0626587	LINC02487	441178
ENSG00000076706	5757.95	0.715536	0.239264	2.99056	0.00278463	0.0626587	MCAM	4162
ENSG00000137497	19236.1	-0.404931	0.135424	-2.99009	0.00278896	0.0626587	NUMA1	4926
ENSG00000182685	551.335	0.879255	0.294097	2.98968	0.00279274	0.062685	BRICD5	283870
ENSG00000136810	3786.12	0.551941	0.184714	2.98808	0.00280735	0.0629137	TXN	7295
ENSG00000135052	22382	-0.526864	0.176327	-2.98799	0.00280818	0.0629137	GOLM1	51280
ENSG00000173567	50.8174	-0.543957	0.1821	-2.98713	0.00281607	0.0630317	ADGRF3	165082
ENSG00000246022	160.514	-1.40689	0.471124	-2.98624	0.00282429	0.0630459	ALDH1L1-AS2	100862662
ENSG00000145555	13640.9	-0.55812	0.186899	-2.98621	0.0028246	0.0630459	MYO10	4651
ENSG00000277758	118.629	-0.935168	0.31311	-2.98671	0.00281999	0.0630459	LOC102724488	102724488
ENSG00000160593	229.271	1.32291	0.44323	2.9847	0.00283859	0.0632993	JAML	120425
ENSG00000134049	1496.03	0.498374	0.167002	2.98424	0.00284279	0.0633341	IER3IP1	51124
ENSG00000068024	3980.41	-0.460307	0.154261	-2.98396	0.00284547	0.0633348	HDAC4	9759
ENSG00000261357	12.3887	1.33993	0.449155	2.98322	0.00285231	0.0634282	NA	NA
ENSG00000189221	1916.5	-1.06276	0.356348	-2.98236	0.00286038	0.0635381	MAOA	4128
ENSG00000280870	127.24	-1.11243	0.373118	-2.98144	0.00286895	0.0635381	MIR325HG	101928469
ENSG00000279369	228.919	0.837266	0.2808	2.98172	0.00286636	0.0635381	NA	NA
ENSG00000187527	255.61	-1.02828	0.344913	-2.98128	0.0028705	0.0635381	ATP13A5	344905
ENSG00000162734	104741	-0.822208	0.275773	-2.98147	0.00286869	0.0635381	PEA15	8682
ENSG00000232287	38.14	-0.758248	0.254401	-2.98053	0.00287755	0.0636352	SLC6A1-AS1	100874090
ENSG00000260160	54.404	0.69037	0.231676	2.9799	0.00288345	0.063707	NA	NA
ENSG00000081913	10397.1	-0.480793	0.161388	-2.97912	0.00289079	0.0637601	PHLPP1	23239
ENSG00000182196	189.968	0.776849	0.260768	2.97908	0.00289118	0.0637601	ARL6IP4	51329
ENSG00000138592	3533.95	-0.415198	0.139425	-2.97792	0.00290208	0.0638843	USP8	9101
ENSG00000224420	75.5739	0.77318	0.259638	2.97792	0.00290214	0.0638843	ADM5	199800
ENSG00000078018	37630.4	-0.563586	0.189289	-2.97738	0.00290725	0.0639382	MAP2	4133
ENSG00000065485	487.315	0.635875	0.213631	2.97651	0.00291553	0.0640615	PDIA5	10954
ENSG00000251161	27.9466	0.762549	0.256223	2.97612	0.00291924	0.0640842	NA	NA
ENSG00000257826	19.0857	-1.0447	0.351206	-2.9746	0.00293373	0.0642586	NA	NA
ENSG00000267374	31.1485	1.60909	0.540971	2.97444	0.00293522	0.0642586	MIR924HG	647946
ENSG00000144868	2207.48	-0.536915	0.180483	-2.97487	0.00293115	0.0642586	TMEM108	66000
ENSG00000234390	120.515	-0.499197	0.167846	-2.97415	0.00293805	0.0642618	USP27X-DT	158572
ENSG00000112078	7367.24	-0.390514	0.131405	-2.97183	0.0029603	0.0645896	KCTD20	222658
ENSG00000121871	1435.5	-1.03348	0.347703	-2.9723	0.0029558	0.0645896	SLITRK3	22865
ENSG00000238194	48.0862	-0.949012	0.319345	-2.97175	0.00296112	0.0645896	PHACTR3-AS1	100506384
ENSG00000215158	86.3762	0.657799	0.22144	2.97056	0.0029726	0.0646635	NA	NA
ENSG00000197291	322.169	-0.892169	0.300316	-2.97077	0.00297056	0.0646635	RAMP2-AS1	100190938
ENSG00000100276	1748.93	-1.30978	0.440886	-2.97079	0.00297034	0.0646635	RASL10A	10633
ENSG00000172638	1276.58	0.670226	0.225696	2.9696	0.00298188	0.0648065	EFEMP2	30008
ENSG00000182378	1752.96	0.684765	0.230615	2.96931	0.00298473	0.0648097	PLCXD1	55344
ENSG00000174225	13.6284	-0.837421	0.282064	-2.9689	0.00298866	0.0648364	ARL13A	392509
ENSG00000272720	75.4445	0.964671	0.324965	2.96854	0.00299222	0.0648548	NA	NA
ENSG00000007001	64.0436	-0.998058	0.336332	-2.96748	0.00300255	0.06502	UPP2	151531
ENSG00000011201	6213.01	-1.06714	0.359647	-2.96719	0.00300537	0.0650222	ANOS1	3730
ENSG00000181220	1893.47	-0.271401	0.0915022	-2.96606	0.00301639	0.065026	ZNF746	155061
ENSG00000110693	7174.4	-0.687488	0.231756	-2.96643	0.00301278	0.065026	SOX6	55553
ENSG00000144034	1030.38	0.47855	0.161339	2.96612	0.00301582	0.065026	TPRKB	51002
ENSG00000128564	8832.77	1.68708	0.568716	2.96647	0.00301235	0.065026	VGF	7425
ENSG00000225490	40.2693	0.785885	0.26504	2.96516	0.00302529	0.0651592	NA	NA
ENSG00000247796	277.873	-0.420362	0.141805	-2.96436	0.00303313	0.0652694	LOC257396	257396
ENSG00000114737	143.295	0.616807	0.208435	2.95922	0.00308414	0.0659527	CISH	1154
ENSG00000080986	516.444	1.15881	0.391576	2.95936	0.00308282	0.0659527	NDC80	10403
ENSG00000132541	2330.52	-0.758824	0.256414	-2.95938	0.00308263	0.0659527	RIDA	10247
ENSG00000164300	12504.9	-0.596856	0.201609	-2.96046	0.00307178	0.0659527	SERINC5	256987
ENSG00000181896	445.551	0.424696	0.143483	2.9599	0.00307743	0.0659527	ZNF101	94039
ENSG00000163125	3671.15	-0.442864	0.14965	-2.95932	0.00308318	0.0659527	RPRD2	23248
ENSG00000167114	2722.41	0.368358	0.124465	2.95952	0.00308116	0.0659527	SLC27A4	10999
ENSG00000202198	1084.58	1.47327	0.497908	2.95892	0.00308716	0.0659585	RN7SK	125050
ENSG00000207547	36.8178	0.910366	0.307773	2.95791	0.00309732	0.0661166	MIR25	407014
ENSG00000181631	643.865	-0.957259	0.323684	-2.95739	0.00310255	0.0661694	P2RY13	53829
ENSG00000178700	975.673	-0.479317	0.162134	-2.95631	0.00311344	0.0663425	DHFR2	200895
ENSG00000179562	1639.75	-0.298322	0.100962	-2.95478	0.00312889	0.0665058	GCC1	79571
ENSG00000109911	1064.26	-0.42449	0.143657	-2.95489	0.00312783	0.0665058	ELP4	26610
ENSG00000133800	452.617	-1.41485	0.478841	-2.95473	0.00312942	0.0665058	LYVE1	10894
ENSG00000213432	7.2449	1.39329	0.471622	2.95426	0.00313424	0.0665493	RPL17P34	643863
ENSG00000164404	135.239	-0.473999	0.160531	-2.95269	0.00315022	0.0667569	GDF9	2661
ENSG00000269978	28.2852	0.666154	0.22568	2.95176	0.00315966	0.0667569	NA	NA
ENSG00000182718	4822.09	0.945598	0.320319	2.95205	0.00315667	0.0667569	ANXA2	302
ENSG00000254854	23.1104	0.963928	0.326591	2.95148	0.0031625	0.0667569	NECTIN1-DT	102724301
ENSG00000143494	365.592	0.940866	0.318788	2.95139	0.00316351	0.0667569	VASH2	79805
ENSG00000154229	12366.6	-0.599097	0.202931	-2.95222	0.00315498	0.0667569	PRKCA	5578
ENSG00000179859	359.354	-0.387151	0.13114	-2.95221	0.00315511	0.0667569	RNF227	284023
ENSG00000175198	1502.52	-0.358279	0.121413	-2.95091	0.00316843	0.0667733	PCCA	5095
ENSG00000211829	165.622	1.93029	0.654166	2.95077	0.00316987	0.0667733	NA	NA
ENSG00000229939	38.9491	-0.655722	0.222321	-2.94944	0.00318348	0.0670011	NA	NA
ENSG00000204947	818.434	-0.443238	0.15035	-2.94804	0.003198	0.0671369	ZNF425	155054
ENSG00000123191	529.401	-0.625085	0.212019	-2.94825	0.00319577	0.0671369	ATP7B	540
ENSG00000124657	8.48035	1.21564	0.412359	2.948	0.00319833	0.0671369	OR2B6	26212
ENSG00000138798	159.527	-0.906627	0.307609	-2.94733	0.00320528	0.0671391	EGF	1950
ENSG00000143217	12.5885	1.20875	0.410137	2.94718	0.00320684	0.0671391	NECTIN4	81607
ENSG00000279372	17.6888	-1.04757	0.35544	-2.94724	0.00320621	0.0671391	NA	NA
ENSG00000088448	5842.13	0.659075	0.223701	2.94624	0.00321667	0.0671696	ANKRD10	55608
ENSG00000183423	31.0733	-0.638951	0.216869	-2.94625	0.00321648	0.0671696	LRIT3	345193
ENSG00000103121	1763.59	0.426284	0.144688	2.94623	0.0032167	0.0671696	CMC2	56942
ENSG00000130600	922.449	1.76266	0.598425	2.94549	0.00322441	0.0672721	H19	283120
ENSG00000213087	7.8134	1.08163	0.367299	2.94483	0.00323135	0.0673581	NA	NA
ENSG00000153253	5675.08	-0.871708	0.296077	-2.9442	0.00323793	0.0674368	SCN3A	6328
ENSG00000063322	6146.72	-0.411379	0.13975	-2.94368	0.00324333	0.067444	MED29	55588
ENSG00000107104	5978.35	-0.696755	0.2367	-2.94363	0.00324391	0.067444	KANK1	23189
ENSG00000170100	1322.56	-0.267688	0.0909607	-2.94289	0.00325161	0.0674541	ZNF778	197320
ENSG00000134222	2428.09	0.891299	0.302877	2.94278	0.00325284	0.0674541	PSRC1	84722
ENSG00000255690	6176.42	-0.945511	0.321247	-2.94325	0.00324783	0.0674541	TRIL	9865
ENSG00000271830	45.3063	1.34853	0.458316	2.94236	0.00325724	0.0674871	NA	NA
ENSG00000147144	798.429	-0.361749	0.122966	-2.94187	0.00326235	0.0675346	CCDC120	90060
ENSG00000101057	1659.36	1.36614	0.46455	2.94078	0.0032739	0.0676569	MYBL2	4605
ENSG00000142733	900.31	0.496577	0.168852	2.94091	0.0032725	0.0676569	MAP3K6	9064
ENSG00000243978	49.8039	-0.908717	0.309195	-2.93897	0.00329301	0.0678274	RTL9	57529
ENSG00000083168	4825.01	-0.573294	0.195052	-2.93919	0.00329071	0.0678274	KAT6A	7994
ENSG00000257551	10.2989	-1.44359	0.491196	-2.93893	0.00329347	0.0678274	HLX-AS1	100873924
ENSG00000132881	248.822	-0.53064	0.180511	-2.93965	0.00328584	0.0678274	CPLANE2	79363
ENSG00000258611	33.6059	-1.50774	0.513127	-2.93834	0.00329971	0.0678394	NA	NA
ENSG00000169760	2815.21	-0.499799	0.17009	-2.93844	0.00329864	0.0678394	NLGN1	22871
ENSG00000262904	8.95698	1.28093	0.436185	2.93666	0.00331765	0.0679749	TMPOP2	100533619
ENSG00000127423	96.9925	0.79738	0.271483	2.93712	0.00331272	0.0679749	AUNIP	79000
ENSG00000139915	761.893	-0.819875	0.279115	-2.93741	0.00330968	0.0679749	MDGA2	161357
ENSG00000149050	97.1778	-0.999298	0.340272	-2.93676	0.0033166	0.0679749	ZNF214	7761
ENSG00000104447	2184.47	-0.578099	0.196904	-2.93595	0.00332526	0.0680147	TRPS1	7227
ENSG00000151725	755.685	1.12758	0.384029	2.93619	0.00332268	0.0680147	CENPU	79682
ENSG00000100288	206.297	0.679409	0.231443	2.93553	0.00332978	0.0680166	CHKB	1120
ENSG00000159055	605.344	0.519181	0.176868	2.93541	0.00333103	0.0680166	MIS18A	54069
ENSG00000147044	6339.23	-0.409484	0.139548	-2.93435	0.00334244	0.0681334	CASK	8573
ENSG00000091986	8434.09	-1.01179	0.344785	-2.93456	0.00334017	0.0681334	CCDC80	151887
ENSG00000123384	47174.8	-0.570182	0.194463	-2.93208	0.00336696	0.0684857	LRP1	4035
ENSG00000178568	2673.18	-1.02565	0.349817	-2.93196	0.00336829	0.0684857	ERBB4	2066
ENSG00000223501	4489.67	-0.318555	0.108644	-2.9321	0.00336674	0.0684857	VPS52	6293
ENSG00000144589	1444.18	0.486856	0.166096	2.93118	0.00337679	0.0686004	STK11IP	114790
ENSG00000237451	25.1293	-0.642548	0.219352	-2.92929	0.00339733	0.0689143	NA	NA
ENSG00000079931	246.415	1.65281	0.564247	2.92923	0.00339799	0.0689143	MOXD1	26002
ENSG00000101290	12161.6	-0.534292	0.182422	-2.92888	0.00340181	0.0689334	CDS2	8760
ENSG00000279227	99.197	0.522852	0.178564	2.92809	0.00341048	0.0690327	NA	NA
ENSG00000271452	55.965	-0.528156	0.18041	-2.92754	0.00341659	0.0690327	NA	NA
ENSG00000082512	570.42	0.720299	0.246055	2.92739	0.00341823	0.0690327	TRAF5	7188
ENSG00000107554	1800.46	-0.507839	0.173457	-2.92775	0.00341428	0.0690327	DNMBP	23268
ENSG00000243069	990.39	-1.16245	0.397315	-2.92575	0.00343624	0.0691804	ARHGEF26-AS1	100507524
ENSG00000204969	243.946	-0.82742	0.282746	-2.92638	0.00342933	0.0691804	PCDHA2	56146
ENSG00000146833	2115.62	-0.438963	0.150029	-2.92585	0.00343522	0.0691804	TRIM4	89122
ENSG00000173207	591.467	0.783471	0.267791	2.92568	0.00343709	0.0691804	CKS1B	1163
ENSG00000070010	2788.03	0.473866	0.161993	2.92523	0.00344201	0.0691932	UFD1	7353
ENSG00000168329	2795.26	-1.30155	0.444959	-2.9251	0.00344349	0.0691932	CX3CR1	1524
ENSG00000143190	2818.95	-0.381422	0.130425	-2.92446	0.00345052	0.0692763	POU2F1	5451
ENSG00000272872	14.1959	1.63523	0.559591	2.92218	0.00347589	0.069694	NA	NA
ENSG00000250343	67.9586	-0.745724	0.255204	-2.92207	0.00347714	0.069694	NA	NA
ENSG00000012171	4325.48	0.792336	0.271279	2.92074	0.00349196	0.0698282	SEMA3B	7869
ENSG00000119888	69.2415	0.655826	0.224517	2.92106	0.00348847	0.0698282	EPCAM	4072
ENSG00000100387	2974.21	0.40479	0.138594	2.92069	0.00349258	0.0698282	RBX1	9978
ENSG00000232311	11.8349	0.702488	0.240553	2.9203	0.00349694	0.0698572	NA	NA
ENSG00000182890	177.893	-0.850505	0.291279	-2.9199	0.0035014	0.0698881	GLUD2	2747
ENSG00000163071	94.2525	1.0463	0.358553	2.91812	0.00352145	0.0699389	SPATA18	132671
ENSG00000013297	5701.77	1.41687	0.485379	2.91911	0.00351035	0.0699389	CLDN11	5010
ENSG00000147256	457.1	-1.65548	0.56707	-2.91935	0.00350759	0.0699389	ARHGAP36	158763
ENSG00000048649	4849.17	-0.461845	0.158236	-2.91871	0.00351481	0.0699389	RSF1	51773
ENSG00000119048	2478.12	0.348743	0.119504	2.91824	0.00352015	0.0699389	UBE2B	7320
ENSG00000125966	1156.38	-0.740986	0.253918	-2.9182	0.00352055	0.0699389	MMP24	10893
ENSG00000145220	764.342	0.366375	0.125573	2.91763	0.003527	0.0699911	LYAR	55646
ENSG00000149636	889.562	0.820535	0.281273	2.91722	0.00353164	0.0700253	DSN1	79980
ENSG00000254901	776.581	0.560139	0.192063	2.91643	0.00354059	0.0701447	BORCS8	729991
ENSG00000145839	14.9658	-1.53943	0.528032	-2.91541	0.00355225	0.0701627	IL9	3578
ENSG00000157823	2561.32	-0.298884	0.102537	-2.91489	0.0035581	0.0701627	AP3S2	10239
ENSG00000138756	800.103	-0.729107	0.250086	-2.91543	0.00355203	0.0701627	BMP2K	55589
ENSG00000180730	293.522	1.10749	0.379867	2.91546	0.00355162	0.0701627	SHISA2	387914
ENSG00000072803	6315.54	-0.396813	0.136137	-2.91481	0.00355906	0.0701627	FBXW11	23291
ENSG00000123096	2458.77	-1.1015	0.377877	-2.91498	0.00355712	0.0701627	SSPN	8082
ENSG00000198759	53.13	1.49371	0.512508	2.9145	0.00356253	0.0701734	EGFL6	25975
ENSG00000170855	1214.68	0.456346	0.156599	2.91411	0.00356703	0.0701849	TRIAP1	51499
ENSG00000260517	11.2846	1.43406	0.492138	2.91394	0.00356897	0.0701849	NA	NA
ENSG00000139514	7430.69	-0.717209	0.246155	-2.91365	0.00357229	0.0701926	SLC7A1	6541
ENSG00000274712	894.555	-0.422754	0.145111	-2.91332	0.00357612	0.0702103	NA	NA
ENSG00000151623	1020.41	-1.05875	0.363547	-2.91229	0.00358793	0.0703413	NR3C2	4306
ENSG00000122507	1120.82	-0.36979	0.126979	-2.91222	0.00358866	0.0703413	BBS9	27241
ENSG00000267904	116.169	-0.791479	0.271845	-2.91151	0.0035969	0.0704452	NA	NA
ENSG00000139613	9520.28	-0.594428	0.204251	-2.91028	0.00361101	0.0705324	SMARCC2	6601
ENSG00000126814	1964.36	-0.533798	0.183468	-2.90949	0.00362018	0.0705324	TRMT5	57570
ENSG00000123104	4547.3	-0.852717	0.292959	-2.9107	0.00360616	0.0705324	ITPR2	3709
ENSG00000180209	8.03866	1.0262	0.352732	2.9093	0.00362243	0.0705324	MYLPF	29895
ENSG00000225855	289.615	0.496201	0.170549	2.90944	0.00362074	0.0705324	RUSC1-AS1	284618
ENSG00000272606	21.6851	0.827875	0.284563	2.90929	0.00362255	0.0705324	NA	NA
ENSG00000163319	591.261	0.317276	0.109064	2.90908	0.00362489	0.0705324	MRPS18C	51023
ENSG00000253797	1892.29	-0.406747	0.139777	-2.90996	0.00361472	0.0705324	UTP14C	9724
ENSG00000108590	330.548	0.364553	0.125388	2.9074	0.00364441	0.0707304	MED31	51003
ENSG00000100427	25017	-1.04121	0.358149	-2.90719	0.00364687	0.0707304	MLC1	23209
ENSG00000113580	4319.04	-0.443588	0.152562	-2.90759	0.0036423	0.0707304	NR3C1	2908
ENSG00000099942	9351.93	-0.366746	0.12612	-2.90792	0.0036384	0.0707304	CRKL	1399
ENSG00000179604	13258.4	-0.709311	0.244165	-2.90505	0.00367197	0.0711083	CDC42EP4	23580
ENSG00000166225	2949.39	-0.584465	0.201209	-2.90477	0.00367526	0.0711083	FRS2	10818
ENSG00000163016	32.1097	-0.858784	0.295635	-2.90488	0.00367398	0.0711083	ALMS1P1	200420
ENSG00000278041	765.067	0.831628	0.286365	2.90408	0.0036833	0.0712064	NA	NA
ENSG00000226413	20.877	-1.17611	0.405173	-2.90273	0.00369925	0.0713802	OR8T1P	282791
ENSG00000231551	130.55	-0.445529	0.153492	-2.90263	0.00370049	0.0713802	PDE4DIPP6	100132057
ENSG00000102763	1291.48	-0.548004	0.1888	-2.90256	0.00370122	0.0713802	VWA8	23078
ENSG00000267475	73.819	0.640767	0.220801	2.90202	0.0037077	0.0713904	NA	NA
ENSG00000112214	155.545	-1.09481	0.377231	-2.90222	0.00370526	0.0713904	FHL5	9457
ENSG00000169313	1939.12	-1.49179	0.514197	-2.9012	0.00371733	0.0714323	P2RY12	64805
ENSG00000119326	1407.25	0.472668	0.162907	2.90147	0.00371422	0.0714323	CTNNAL1	8727
ENSG00000124216	86.17	0.754113	0.259942	2.90108	0.00371882	0.0714323	SNAI1	6615
ENSG00000261701	540.074	-1.15248	0.397301	-2.90077	0.00372252	0.0714461	HPR	3250
ENSG00000154479	116.896	-0.989698	0.341317	-2.89964	0.00373586	0.0716449	CCDC173	129881
ENSG00000235436	103.763	-1.20751	0.416506	-2.89913	0.00374195	0.0716621	DPY19L2P4	442523
ENSG00000213963	239.406	-0.513299	0.177067	-2.8989	0.00374472	0.0716621	LOC100130691	100130691
ENSG00000184608	47.7637	-1.48027	0.510646	-2.89882	0.00374573	0.0716621	FAM167A-AS1	83656
ENSG00000273066	69.2452	0.864577	0.298322	2.89814	0.00375389	0.0717609	NA	NA
ENSG00000261685	2804.94	-0.627969	0.216867	-2.89564	0.00378392	0.072105	NA	NA
ENSG00000148826	1283.62	1.49719	0.516989	2.89599	0.00377968	0.072105	NKX6-2	84504
ENSG00000116001	5042.67	0.580988	0.200637	2.89572	0.00378292	0.072105	TIA1	7072
ENSG00000234810	7.15538	-1.84296	0.636449	-2.89569	0.00378328	0.072105	NA	NA
ENSG00000261189	34.9289	1.26315	0.436381	2.8946	0.0037964	0.0721135	NA	NA
ENSG00000197013	825.722	-0.326633	0.112841	-2.89464	0.00379595	0.0721135	ZNF429	353088
ENSG00000151322	4839.44	-0.66781	0.230674	-2.89504	0.00379114	0.0721135	NPAS3	64067
ENSG00000230312	12.4569	-0.873622	0.301757	-2.89511	0.00379023	0.0721135	NA	NA
ENSG00000125657	184.495	0.782227	0.270366	2.89322	0.00381317	0.0723748	TNFSF9	8744
ENSG00000138180	335.895	1.05842	0.365918	2.89251	0.00382178	0.0724808	CEP55	55165
ENSG00000175287	936.35	-1.00806	0.348563	-2.89203	0.00382759	0.0725335	PHYHD1	254295
ENSG00000179044	264.466	0.580939	0.200897	2.89173	0.00383128	0.0725462	EXOC3L1	283849
ENSG00000187240	1437.83	-0.691468	0.239143	-2.89144	0.0038348	0.0725555	DYNC2H1	79659
ENSG00000184194	3450.74	-0.380779	0.131753	-2.89009	0.00385134	0.0727536	GPR173	54328
ENSG00000095637	12996.9	-0.841448	0.291128	-2.8903	0.00384873	0.0727536	SORBS1	10580
ENSG00000198384	22.626	-1.17179	0.405495	-2.88977	0.00385518	0.072764	NA	NA
ENSG00000233995	20.4653	-2.02776	0.701758	-2.88955	0.00385796	0.072764	NA	NA
ENSG00000231185	15.3502	1.28857	0.446039	2.88891	0.00386578	0.0728541	SPRY4-AS1	101926941
ENSG00000159173	8.77132	1.79201	0.620582	2.88763	0.00388158	0.0729798	TNNI1	7135
ENSG00000262227	42.9325	-0.821812	0.284584	-2.88777	0.00387981	0.0729798	NA	NA
ENSG00000049860	2414.02	0.392486	0.1359	2.88804	0.00387649	0.0729798	HEXB	3074
ENSG00000246731	387.03	-0.974868	0.337766	-2.88622	0.00389897	0.0732494	MGC16275	85001
ENSG00000156886	24.2709	1.55225	0.538202	2.88415	0.00392473	0.0736755	ITGAD	3681
ENSG00000167004	12453.1	0.288888	0.100218	2.88261	0.003944	0.0739794	PDIA3	2923
ENSG00000170365	1927.79	-0.795488	0.276026	-2.88193	0.00395242	0.0740793	SMAD1	4086
ENSG00000261823	7.10159	-0.940002	0.326201	-2.88166	0.00395584	0.0740855	NA	NA
ENSG00000197576	15.9462	2.95828	1.02705	2.88038	0.00397201	0.0740989	HOXA4	3201
ENSG00000228944	10.6857	-1.28463	0.445976	-2.88049	0.00397052	0.0740989	NA	NA
ENSG00000234515	11.2225	-1.08499	0.37658	-2.88118	0.00396195	0.0740989	NA	NA
ENSG00000025293	3486.41	-0.329273	0.11429	-2.88103	0.00396377	0.0740989	PHF20	51230
ENSG00000102575	518.971	1.23074	0.427234	2.8807	0.0039679	0.0740989	ACP5	54
ENSG00000239435	27.7638	-1.65954	0.576372	-2.87928	0.00398583	0.0741288	NA	NA
ENSG00000251022	1440.29	0.401178	0.139411	2.87766	0.00400641	0.0741288	THAP9-AS1	100499177
ENSG00000163634	1512.16	0.38905	0.135115	2.87941	0.00398421	0.0741288	THOC7	80145
ENSG00000218582	12.6402	0.751885	0.261247	2.87806	0.00400134	0.0741288	NA	NA
ENSG00000137073	2201.09	-0.385737	0.13405	-2.87756	0.00400763	0.0741288	UBAP2	55833
ENSG00000274602	328.571	0.651509	0.226289	2.8791	0.00398808	0.0741288	PI4KAP1	728233
ENSG00000146067	2515.77	0.521024	0.180937	2.87959	0.00398191	0.0741288	FAM193B	54540
ENSG00000272414	11.7613	-1.21799	0.423197	-2.87807	0.00400118	0.0741288	FAM47E-STBD1	100631383
ENSG00000100095	11783.3	-0.863413	0.299905	-2.87895	0.00398999	0.0741288	SEZ6L	23544
ENSG00000102871	564.769	0.598134	0.207792	2.87853	0.00399537	0.0741288	TRADD	8717
ENSG00000107263	7890.28	-0.41692	0.144867	-2.87795	0.00400268	0.0741288	RAPGEF1	2889
ENSG00000196139	1697.39	-0.836153	0.290615	-2.87719	0.00401237	0.0741593	AKR1C3	8644
ENSG00000213066	678.803	0.392023	0.136337	2.8754	0.00403518	0.0743606	CEP43	11116
ENSG00000136928	6017.64	-1.04108	0.362052	-2.87551	0.00403379	0.0743606	GABBR2	9568
ENSG00000101608	2271.21	0.518493	0.180323	2.87536	0.00403567	0.0743606	MYL12A	10627
ENSG00000248698	27.7799	-1.19781	0.416546	-2.87558	0.00403281	0.0743606	LINC01085	152742
ENSG00000136297	1802.66	-1.1399	0.396609	-2.87412	0.00405149	0.0744969	MMD2	221938
ENSG00000279821	30.3655	1.00166	0.348517	2.87405	0.00405239	0.0744969	NA	NA
ENSG00000140873	55.4352	1.68775	0.587182	2.87433	0.0040489	0.0744969	ADAMTS18	170692
ENSG00000160207	145.179	-0.698841	0.243311	-2.87221	0.00407611	0.0748755	HSF2BP	11077
ENSG00000039139	169.67	-1.27757	0.445007	-2.87089	0.00409314	0.0751308	DNAH5	1767
ENSG00000185986	361.426	0.536608	0.186942	2.87045	0.00409894	0.0751797	NA	NA
ENSG00000169684	59.5141	0.859174	0.29949	2.86879	0.00412043	0.0754678	CHRNA5	1138
ENSG00000241962	28.3883	0.597802	0.208384	2.86875	0.00412095	0.0754678	NA	NA
ENSG00000176170	1059.86	0.858479	0.299378	2.86754	0.00413672	0.0756988	SPHK1	8877
ENSG00000082515	809.245	0.470209	0.164021	2.86676	0.00414697	0.0757707	MRPL22	29093
ENSG00000260874	29.1174	-0.785565	0.274012	-2.8669	0.00414514	0.0757707	LOC105371050	105371050
ENSG00000206190	1162.38	-1.0403	0.363217	-2.86412	0.00418165	0.076267	ATP10A	57194
ENSG00000271538	43.1274	-0.733656	0.256167	-2.86397	0.00418368	0.076267	NA	NA
ENSG00000137177	4564.89	-0.479239	0.167322	-2.86418	0.00418097	0.076267	KIF13A	63971
ENSG00000128714	71.9869	3.24877	1.13447	2.86369	0.00418733	0.0762756	HOXD13	3239
ENSG00000255618	81.5464	-1.15674	0.404101	-2.86251	0.00420303	0.0763874	NA	NA
ENSG00000137502	2954.04	-0.804591	0.281072	-2.86258	0.00420209	0.0763874	RAB30	27314
ENSG00000154080	2916.68	-0.750193	0.262052	-2.86276	0.0041997	0.0763874	CHST9	83539
ENSG00000035499	262.083	1.07879	0.377036	2.86125	0.00421979	0.0765197	DEPDC1B	55789
ENSG00000114166	6335.2	-0.529548	0.185046	-2.8617	0.00421374	0.0765197	KAT2B	8850
ENSG00000239268	158.307	-1.21028	0.422993	-2.86124	0.00421989	0.0765197	NA	NA
ENSG00000147166	37.7453	0.939025	0.328251	2.86069	0.00422718	0.0765854	ITGB1BP2	26548
ENSG00000170088	1477.01	-0.378338	0.132263	-2.86049	0.0042299	0.0765854	TMEM192	201931
ENSG00000100485	3347.05	-0.475898	0.166394	-2.86007	0.00423544	0.0766279	SOS2	6655
ENSG00000258727	92.5533	0.705936	0.246909	2.8591	0.00424847	0.0768057	AP1G2-AS1	102724814
ENSG00000121671	4876.88	-0.636782	0.222784	-2.8583	0.00425922	0.076942	CRY2	1408
ENSG00000078295	9766.89	-0.985545	0.344867	-2.85775	0.00426653	0.076971	ADCY2	108
ENSG00000280195	63.2359	0.571372	0.199941	2.8577	0.00426725	0.076971	NA	NA
ENSG00000167608	77.7151	0.532331	0.186316	2.85714	0.00427478	0.0769911	TMC4	147798
ENSG00000088826	5980.26	-0.569561	0.199346	-2.85716	0.00427456	0.0769911	SMOX	54498
ENSG00000173715	334.128	0.466286	0.163218	2.85683	0.0042789	0.0770074	C11orf80	79703
ENSG00000115641	344.951	0.845267	0.295958	2.85604	0.00428963	0.0770734	FHL2	2274
ENSG00000277010	21.9602	2.09801	0.734648	2.8558	0.0042928	0.0770734	NA	NA
ENSG00000266714	1853.54	0.756832	0.265034	2.85561	0.00429543	0.0770734	MYO15B	80022
ENSG00000275088	14.2309	2.06145	0.721731	2.85625	0.00428673	0.0770734	NA	NA
ENSG00000176014	2408.71	0.702711	0.246173	2.85454	0.00430993	0.0772211	TUBB6	84617
ENSG00000234773	64.7969	-0.81574	0.285795	-2.85429	0.00431332	0.0772211	NA	NA
ENSG00000256824	43.9966	-0.760319	0.266367	-2.85441	0.00431171	0.0772211	NA	NA
ENSG00000273017	16.9017	1.00029	0.350512	2.8538	0.00432003	0.0772834	NA	NA
ENSG00000120327	800.597	0.417193	0.146224	2.8531	0.00432953	0.0773394	PCDHB14	56122
ENSG00000106333	1343.39	1.01749	0.356702	2.8525	0.00433771	0.0773394	PCOLCE	5118
ENSG00000198876	3401.45	-0.435055	0.152548	-2.85193	0.00434544	0.0773394	DCAF12	25853
ENSG00000270547	165.46	-1.44989	0.508261	-2.85265	0.00433559	0.0773394	LINC01235	401492
ENSG00000262251	65.4796	0.6035	0.211613	2.85191	0.00434574	0.0773394	NA	NA
ENSG00000198947	1867.13	-0.90829	0.318375	-2.85289	0.00433236	0.0773394	DMD	1756
ENSG00000104067	10265.7	-0.58352	0.204578	-2.85231	0.00434026	0.0773394	TJP1	7082
ENSG00000275620	9325.26	-0.997586	0.349842	-2.85153	0.00435089	0.0773542	FLJ16779	100192386
ENSG00000204136	2175.74	-1.04191	0.365437	-2.85114	0.00435625	0.0773542	GGTA1	2681
ENSG00000125675	6201.21	-0.86113	0.302006	-2.85136	0.0043532	0.0773542	GRIA3	2892
ENSG00000174373	1613.06	-0.475281	0.166804	-2.84934	0.00438095	0.077735	RALGAPA1	253959
ENSG00000177943	733.99	0.813474	0.285593	2.84837	0.00439443	0.077859	MAMDC4	158056
ENSG00000130066	8752.64	0.451533	0.158518	2.84846	0.00439308	0.077859	SAT1	6303
ENSG00000167302	758.276	0.570634	0.200424	2.84714	0.00441142	0.0778948	TEPSIN	146705
ENSG00000180834	2052.87	0.98951	0.347492	2.84758	0.00440535	0.0778948	MAP6D1	79929
ENSG00000268438	6.75299	1.39221	0.488933	2.84745	0.00440711	0.0778948	NA	NA
ENSG00000135318	2069.26	-0.677683	0.23803	-2.84705	0.00441269	0.0778948	NT5E	4907
ENSG00000175262	18.2588	1.09777	0.385529	2.84743	0.00440734	0.0778948	C1orf127	148345
ENSG00000178394	40.8522	-1.74054	0.611662	-2.8456	0.00443279	0.078192	HTR1A	3350
ENSG00000151923	4580.22	0.324653	0.11412	2.84484	0.00444336	0.0782631	TIAL1	7073
ENSG00000255104	7.30931	1.37576	0.483599	2.84484	0.00444334	0.0782631	NA	NA
ENSG00000279311	10.4801	-0.910959	0.320318	-2.84393	0.00445615	0.0783131	NA	NA
ENSG00000175189	37.8419	-0.909274	0.31979	-2.84335	0.00446418	0.0783131	INHBC	3626
ENSG00000185739	117.821	-0.925223	0.325412	-2.84324	0.00446579	0.0783131	SRL	6345
ENSG00000233436	12.2561	-0.734149	0.258199	-2.84334	0.00446428	0.0783131	BTBD18	643376
ENSG00000164776	1312.03	-0.985678	0.34661	-2.84377	0.00445833	0.0783131	PHKG1	5260
ENSG00000146250	604.33	-1.05248	0.370094	-2.84382	0.00445758	0.0783131	PRSS35	167681
ENSG00000143970	2059.89	-0.665259	0.234073	-2.8421	0.00448177	0.0785359	ASXL2	55252
ENSG00000110367	9835.03	-0.272647	0.0959419	-2.84179	0.0044861	0.0785542	DDX6	1656
ENSG00000100479	162.571	0.853376	0.300438	2.84044	0.00450508	0.0786756	POLE2	5427
ENSG00000162241	251.869	0.859514	0.302576	2.84065	0.00450211	0.0786756	SLC25A45	283130
ENSG00000134769	14826	-1.03352	0.363789	-2.84098	0.00449752	0.0786756	DTNA	1837
ENSG00000167644	8.02766	1.23745	0.435665	2.84037	0.00450616	0.0786756	C19orf33	64073
ENSG00000254414	17.4817	-0.875218	0.308224	-2.83955	0.00451772	0.0787628	NA	NA
ENSG00000130347	358.961	0.407571	0.143525	2.83971	0.00451539	0.0787628	RTN4IP1	84816
ENSG00000178209	30644	-0.591537	0.208354	-2.8391	0.00452403	0.0788155	PLEC	5339
ENSG00000161265	621.668	0.634945	0.223725	2.83805	0.00453896	0.0790181	U2AF1L4	199746
ENSG00000262903	51.6577	0.642062	0.226437	2.8355	0.00457537	0.0795365	NA	NA
ENSG00000157992	83.7814	0.846089	0.298384	2.83557	0.00457443	0.0795365	KRTCAP3	200634
ENSG00000163395	1597.15	-1.54281	0.544581	-2.83302	0.00461099	0.0795787	IGFN1	91156
ENSG00000159840	7643.66	0.482711	0.170326	2.83404	0.00459636	0.0795787	ZYX	7791
ENSG00000230500	9.6698	-1.36603	0.481928	-2.83451	0.00458967	0.0795787	NA	NA
ENSG00000174448	15.0672	0.84949	0.29965	2.83494	0.0045834	0.0795787	STARD6	147323
ENSG00000187595	217.443	-0.634007	0.223746	-2.83361	0.00460262	0.0795787	ZNF385C	201181
ENSG00000230327	7.98197	-1.69288	0.597308	-2.83418	0.00459435	0.0795787	MTCO1P42	107075283
ENSG00000102934	3684.47	0.798916	0.281962	2.83342	0.00460524	0.0795787	PLLP	51090
ENSG00000232344	30.5605	-0.846712	0.29881	-2.83361	0.00460248	0.0795787	LOC100419436	100419436
ENSG00000143507	460.223	0.676402	0.238637	2.83444	0.00459068	0.0795787	DUSP10	11221
ENSG00000261143	12.1979	1.2935	0.456566	2.83311	0.00460975	0.0795787	ADAMTS7P3	400406
ENSG00000225473	14.969	-1.41892	0.501274	-2.83063	0.00464562	0.0801185	NA	NA
ENSG00000181264	2143.35	-0.395644	0.139799	-2.8301	0.00465339	0.08018	TLCD5	219902
ENSG00000270277	8.24862	0.806751	0.285083	2.82988	0.00465651	0.08018	NA	NA
ENSG00000144395	123.761	1.00663	0.355739	2.8297	0.00465922	0.08018	CCDC150	284992
ENSG00000110911	5706.22	-0.327461	0.115733	-2.82944	0.00466295	0.0801867	SLC11A2	4891
ENSG00000180481	139.652	-0.739303	0.26147	-2.82748	0.00469153	0.0806203	GLIPR1L2	144321
ENSG00000029559	51.6157	2.3717	0.83888	2.82722	0.00469544	0.0806298	IBSP	3381
ENSG00000135821	83001.8	-0.778105	0.275276	-2.82663	0.00470403	0.0807194	GLUL	2752
ENSG00000134644	5763.99	-0.386877	0.136885	-2.82629	0.00470913	0.0807491	PUM1	9698
ENSG00000232874	9.35393	0.887189	0.314027	2.8252	0.00472515	0.0809658	NA	NA
ENSG00000172403	1546.37	-0.882636	0.31246	-2.8248	0.00473101	0.0810047	SYNPO2	171024
ENSG00000183763	460.447	0.873869	0.309405	2.82436	0.00473755	0.0810047	TRAIP	10293
ENSG00000088340	46.3349	0.948061	0.335648	2.82457	0.00473437	0.0810047	FER1L4	80307
ENSG00000152208	1385.82	-1.02471	0.363027	-2.82267	0.00476256	0.0812006	GRID2	2895
ENSG00000275465	48.9849	-1.14822	0.406756	-2.82287	0.00475962	0.0812006	LOC158434	158434
ENSG00000155393	1116.34	0.392342	0.138994	2.82273	0.00476167	0.0812006	HEATR3	55027
ENSG00000147010	3060.07	0.344463	0.122013	2.82317	0.00475509	0.0812006	SH3KBP1	30011
ENSG00000136504	5023.5	-0.367836	0.130338	-2.82217	0.00477004	0.0812126	KAT7	11143
ENSG00000172201	19837.8	-0.813356	0.288186	-2.82233	0.00476755	0.0812126	ID4	3400
ENSG00000248508	511.602	-0.480667	0.170362	-2.82145	0.00478078	0.0813377	SRP14-AS1	100131089
ENSG00000107862	6394.05	-0.282657	0.100202	-2.82089	0.0047891	0.0814215	GBF1	8729
ENSG00000169057	4889.6	-0.354437	0.125689	-2.81994	0.00480319	0.0816032	MECP2	4204
ENSG00000137726	39340.4	-0.566785	0.201124	-2.81808	0.00483113	0.0819037	FXYD6	53826
ENSG00000234722	13.675	-0.935381	0.33189	-2.81835	0.00482715	0.0819037	LINC01287	103724390
ENSG00000196593	10.8731	2.04309	0.724965	2.81818	0.00482961	0.0819037	NA	NA
ENSG00000186174	2500.59	-0.708433	0.251487	-2.81697	0.00484784	0.082129	BCL9L	283149
ENSG00000158955	37.3496	-1.15586	0.410425	-2.81626	0.0048587	0.0821657	WNT9B	7484
ENSG00000151790	67.3204	1.4337	0.509089	2.8162	0.00485958	0.0821657	TDO2	6999
ENSG00000144648	62.2431	-0.686502	0.243773	-2.81615	0.00486029	0.0821657	ACKR2	1238
ENSG00000255775	15.0489	-1.01586	0.360807	-2.81553	0.00486975	0.0822532	NA	NA
ENSG00000213923	13749.5	-0.336859	0.119651	-2.81536	0.00487233	0.0822532	CSNK1E	1454
ENSG00000257704	662.603	0.761055	0.270375	2.81481	0.00488057	0.0823342	INAFM1	255783
ENSG00000127329	1418.42	-0.839941	0.298443	-2.81441	0.00488662	0.0823784	PTPRB	5787
ENSG00000224016	24.8803	-1.1712	0.416257	-2.81365	0.00489823	0.0824003	NA	NA
ENSG00000115041	3949.77	-0.871064	0.309572	-2.81377	0.00489648	0.0824003	KCNIP3	30818
ENSG00000237015	25.0556	0.622201	0.22111	2.81399	0.00489312	0.0824003	NA	NA
ENSG00000070831	8436.17	0.237224	0.0843305	2.81303	0.00490772	0.0824442	CDC42	998
ENSG00000184949	392.282	-0.710759	0.252657	-2.81314	0.00490602	0.0824442	FAM227A	646851
ENSG00000196739	1223.6	0.740522	0.263351	2.81192	0.00492461	0.0825649	COL27A1	85301
ENSG00000236778	218.731	-0.42523	0.151226	-2.81188	0.00492524	0.0825649	INTS6-AS1	100507398
ENSG00000158480	2057.62	-0.47262	0.168073	-2.81199	0.00492356	0.0825649	SPATA2	9825
ENSG00000111012	77.1278	1.06968	0.380466	2.81151	0.00493101	0.0825865	CYP27B1	1594
ENSG00000243083	15.6135	-0.929464	0.330611	-2.81135	0.00493342	0.0825865	LINC00870	201617
ENSG00000134779	3557.04	0.307873	0.109522	2.81107	0.00493769	0.0826003	TPGS2	25941
ENSG00000225279	18.457	-0.865684	0.308067	-2.81005	0.00495336	0.082737	NA	NA
ENSG00000196367	5487.38	-0.5569	0.198195	-2.80987	0.00495621	0.082737	TRRAP	8295
ENSG00000186564	228.421	0.719236	0.255955	2.81001	0.00495396	0.082737	FOXD2	2306
ENSG00000111405	113.718	-0.870787	0.309964	-2.80932	0.00496463	0.0828199	ENDOU	8909
ENSG00000163466	8670.33	0.294421	0.104853	2.80794	0.00498602	0.0830301	ARPC2	10109
ENSG00000223812	20.9477	2.26094	0.805225	2.80783	0.00498762	0.0830301	NA	NA
ENSG00000140718	6269.58	-0.55598	0.198	-2.80798	0.00498536	0.0830301	FTO	79068
ENSG00000143499	884.678	0.688141	0.245139	2.80715	0.00499825	0.0831492	SMYD2	56950
ENSG00000026751	76.5303	1.37012	0.488174	2.80662	0.00500638	0.0832268	SLAMF7	57823
ENSG00000262877	624.592	0.923695	0.329153	2.80628	0.00501175	0.0832583	NA	NA
ENSG00000180071	102.014	0.836673	0.298183	2.8059	0.00501764	0.0832984	ANKRD18A	253650
ENSG00000250979	25.7397	2.29641	0.818538	2.80551	0.00502377	0.0833091	NA	NA
ENSG00000278558	6.59804	1.12685	0.401733	2.80498	0.00503197	0.0833091	TMEM191B	728229
ENSG00000262119	41.1501	0.913714	0.325749	2.80497	0.00503219	0.0833091	NA	NA
ENSG00000213516	1386.31	-0.473314	0.168738	-2.80502	0.00503142	0.0833091	RBMXL1	494115
ENSG00000261115	4511.59	-0.689142	0.245775	-2.80396	0.00504792	0.0835119	TMEM178B	100507421
ENSG00000157423	191.591	-1.2573	0.448648	-2.80242	0.00507208	0.0838062	HYDIN	54768
ENSG00000280239	74.8967	0.834938	0.297939	2.80238	0.0050727	0.0838062	NA	NA
ENSG00000188786	1291.41	-0.491986	0.175647	-2.80099	0.00509463	0.0839155	MTF1	4520
ENSG00000149380	33.9075	0.801381	0.28608	2.80124	0.00509059	0.0839155	P4HA3	283208
ENSG00000197841	995.778	-0.249409	0.0890423	-2.80102	0.00509416	0.0839155	ZNF181	339318
ENSG00000058866	2590.83	-0.961705	0.343269	-2.8016	0.00508491	0.0839155	DGKG	1608
ENSG00000249244	20.1106	-1.06169	0.379061	-2.80085	0.00509682	0.0839155	NA	NA
ENSG00000227354	184.731	-0.611922	0.218506	-2.80048	0.00510263	0.0839535	RBM26-AS1	100505538
ENSG00000281344	38.4088	0.895123	0.319686	2.80001	0.00511014	0.0840193	NA	NA
ENSG00000145014	403.399	0.50571	0.180639	2.79957	0.00511714	0.0840769	TMEM44	93109
ENSG00000168811	89.4392	-0.773757	0.276447	-2.79893	0.00512722	0.0841271	IL12A	3592
ENSG00000013810	2273.55	0.964442	0.344562	2.79904	0.0051255	0.0841271	TACC3	10460
ENSG00000115306	39315.9	-0.572906	0.20474	-2.79821	0.00513865	0.084257	SPTBN1	6711
ENSG00000131652	1165.24	0.686444	0.245391	2.79735	0.00515235	0.0844239	THOC6	79228
ENSG00000171806	362.742	0.409993	0.146623	2.79623	0.00517029	0.08466	METTL18	92342
ENSG00000135537	396.274	-0.367905	0.13161	-2.79542	0.00518321	0.0848137	AFG1L	246269
ENSG00000165029	5945.64	-0.745276	0.266655	-2.79491	0.00519143	0.0848649	ABCA1	19
ENSG00000152556	11527.5	-0.494563	0.176987	-2.79434	0.00520051	0.0848649	PFKM	5213
ENSG00000213901	7.95199	0.987506	0.353364	2.79459	0.00519664	0.0848649	SLC23A3	151295
ENSG00000089057	8520.27	-0.609555	0.218132	-2.79444	0.00519901	0.0848649	SLC23A2	9962
ENSG00000215784	18.5054	0.810652	0.290169	2.79372	0.00521049	0.0849122	FAM72D	728833
ENSG00000166444	4504.78	-0.488789	0.174948	-2.79391	0.00520747	0.0849122	DENND2B	6764
ENSG00000136160	16637.8	-1.13863	0.407795	-2.79216	0.00523576	0.0852661	EDNRB	1910
ENSG00000175745	6634.84	-0.538263	0.192851	-2.79109	0.00525313	0.0854328	NR2F1	7025
ENSG00000234215	14.9791	-0.850672	0.304763	-2.79126	0.00525033	0.0854328	CT66	100507468
ENSG00000267581	13.5826	-1.02292	0.366544	-2.79071	0.00525925	0.0854744	NA	NA
ENSG00000135205	446.954	-0.66599	0.238756	-2.78941	0.00528036	0.0855183	CCDC146	57639
ENSG00000140262	27232.2	-0.672173	0.240984	-2.78928	0.00528254	0.0855183	TCF12	6938
ENSG00000197822	117.034	-0.909151	0.325951	-2.78923	0.00528335	0.0855183	OCLN	100506658
ENSG00000187902	2443.26	-0.721852	0.258719	-2.7901	0.00526922	0.0855183	SHISA7	729956
ENSG00000159658	8282.93	-0.542326	0.194408	-2.78962	0.00527692	0.0855183	EFCAB14	9813
ENSG00000264589	189.283	-0.972202	0.348518	-2.78953	0.0052784	0.0855183	NA	NA
ENSG00000258441	2933.96	-0.718942	0.257845	-2.78828	0.00529892	0.0857124	LINC00641	283624
ENSG00000184182	1358.53	0.344849	0.123729	2.78713	0.00531764	0.0859571	UBE2F	140739
ENSG00000157064	3484.92	-1.02996	0.369617	-2.78655	0.00532728	0.0860046	NMNAT2	23057
ENSG00000141564	4020.31	-0.272313	0.097725	-2.78652	0.00532775	0.0860046	RPTOR	57521
ENSG00000122223	20.6765	0.977203	0.350797	2.78567	0.0053418	0.0861268	CD244	51744
ENSG00000272899	441.119	-0.434757	0.156072	-2.78562	0.0053425	0.0861268	ATP6V1FNB	100130705
ENSG00000280710	8.21971	-0.805534	0.289206	-2.78533	0.00534735	0.0861469	NA	NA
ENSG00000120451	6256.35	-0.403798	0.145	-2.78481	0.00535584	0.086206	SNX19	399979
ENSG00000188868	114.798	0.411427	0.147747	2.78467	0.00535821	0.086206	ZNF563	147837
ENSG00000105443	4456.44	0.321144	0.11536	2.78384	0.00537202	0.0862545	CYTH2	9266
ENSG00000231948	6.86063	-1.1211	0.402696	-2.784	0.00536929	0.0862545	HS1BP3-IT1	100874343
ENSG00000158417	7840.93	-0.396344	0.142372	-2.78387	0.0053715	0.0862545	EIF5B	9669
ENSG00000171100	1489.94	-0.650646	0.233772	-2.78325	0.00538175	0.0863529	MTM1	4534
ENSG00000005483	5144.47	-0.536187	0.192706	-2.78241	0.00539561	0.086475	KMT2E	55904
ENSG00000254139	2991.61	-1.998	0.718095	-2.78236	0.00539657	0.086475	LOC286178	286178
ENSG00000226363	21.2056	1.80678	0.64955	2.78159	0.00540936	0.0865642	NA	NA
ENSG00000136950	2264.68	0.505305	0.18165	2.78176	0.00540656	0.0865642	ARPC5L	81873
ENSG00000072778	12072.5	0.414159	0.148956	2.78042	0.00542891	0.0868191	ACADVL	37
ENSG00000100418	4624.76	-0.31705	0.114075	-2.7793	0.00544755	0.0870558	DESI1	27351
ENSG00000175315	7.05676	1.9039	0.685077	2.7791	0.00545097	0.0870558	CST6	1474
ENSG00000148942	46.8663	-0.834682	0.300381	-2.77874	0.00545699	0.0870939	SLC5A12	159963
ENSG00000102910	4745.53	-0.374652	0.134868	-2.77792	0.00547081	0.0872424	LONP2	83752
ENSG00000196422	2779.94	-0.339421	0.122193	-2.77776	0.00547358	0.0872424	PPP1R26	9858
ENSG00000231419	5903.5	-1.48109	0.533654	-2.77538	0.00551367	0.0874743	LINC00689	154822
ENSG00000275549	32.2049	1.06259	0.382742	2.77627	0.00549874	0.0874743	STPG3-AS1	100129722
ENSG00000172955	11.4585	1.01036	0.363961	2.77601	0.00550303	0.0874743	ADH6	130
ENSG00000116539	5963.72	-0.601508	0.21671	-2.77564	0.00550939	0.0874743	ASH1L	55870
ENSG00000237154	8.16582	-1.07127	0.38592	-2.77588	0.00550531	0.0874743	NA	NA
ENSG00000177994	31.2656	-1.07151	0.386073	-2.77542	0.0055131	0.0874743	C2orf73	129852
ENSG00000197757	168.738	2.39302	0.861853	2.7766	0.00549306	0.0874743	HOXC6	3223
ENSG00000168496	2483.76	0.709837	0.255843	2.7745	0.00552861	0.0876534	FEN1	2237
ENSG00000104313	846.035	-0.820308	0.295774	-2.77343	0.0055469	0.0878099	EYA1	2138
ENSG00000166450	589.279	-0.619425	0.223329	-2.77359	0.00554407	0.0878099	PRTG	283659
ENSG00000185009	3223.18	-0.384574	0.138671	-2.77328	0.00554947	0.0878099	AP3M1	26985
ENSG00000152404	923.448	-0.351133	0.126645	-2.77259	0.00556125	0.0879382	CWF19L2	143884
ENSG00000185010	822.392	-0.635023	0.229102	-2.77179	0.00557483	0.0880949	F8	2157
ENSG00000048740	8519.76	-0.44074	0.159041	-2.77125	0.00558423	0.0881272	CELF2	10659
ENSG00000129038	513.528	1.00005	0.360844	2.77142	0.00558121	0.0881272	LOXL1	4016
ENSG00000072858	448.137	-0.982995	0.354765	-2.77084	0.00559125	0.0881798	SIDT1	54847
ENSG00000169989	78.4799	-0.674719	0.243633	-2.76941	0.00561583	0.0883895	TIGD4	201798
ENSG00000152936	24.4414	-1.63819	0.591572	-2.76921	0.00561929	0.0883895	LMNTD1	160492
ENSG00000245958	533.791	0.415998	0.150211	2.76941	0.00561571	0.0883895	SEPTIN7P14	645513
ENSG00000196943	3449.18	-0.274864	0.099247	-2.7695	0.00561431	0.0883895	NOP9	161424
ENSG00000136485	11860.2	-0.428206	0.154648	-2.76891	0.00562445	0.0883978	DCAF7	10238
ENSG00000269210	18.9448	1.52966	0.552516	2.76854	0.00563088	0.0883978	LOC375196	375196
ENSG00000105366	1024.59	-1.22085	0.440949	-2.76868	0.00562832	0.0883978	SIGLEC8	27181
ENSG00000186153	1504.51	-0.487706	0.176274	-2.76676	0.00566172	0.0887077	WWOX	51741
ENSG00000112144	2465.04	-0.359951	0.130095	-2.76683	0.00566037	0.0887077	CILK1	22858
ENSG00000124177	4749.36	-0.502877	0.181756	-2.76677	0.00566142	0.0887077	CHD6	84181
ENSG00000205476	2600.14	-0.507891	0.183602	-2.76626	0.00567036	0.0887228	CCDC85C	317762
ENSG00000224078	6049.7	-0.538288	0.194576	-2.76647	0.00566671	0.0887228	NA	NA
ENSG00000184260	26.976	1.11689	0.403785	2.76606	0.00567379	0.0887228	H2AC20	8338
ENSG00000154760	267.586	-0.837211	0.302729	-2.76555	0.00568277	0.0888053	SLFN13	146857
ENSG00000225217	205.679	1.37457	0.497158	2.76486	0.00569472	0.0888763	NA	NA
ENSG00000116990	1298.77	-0.641535	0.232018	-2.76503	0.00569177	0.0888763	MYCL	4610
ENSG00000089916	2969.47	-0.511344	0.184961	-2.76461	0.00569912	0.088887	GPATCH2L	55668
ENSG00000248124	464.106	0.531401	0.192263	2.76393	0.00571091	0.0890129	NA	NA
ENSG00000176261	837.166	0.541896	0.196081	2.76363	0.00571623	0.089038	ZBTB8OS	339487
ENSG00000233121	21.8677	-1.01694	0.368025	-2.76324	0.00572307	0.0890867	VN1R20P	100312775
ENSG00000276952	33.2888	0.504864	0.18277	2.76229	0.00573979	0.0892311	NA	NA
ENSG00000204305	442.049	0.799695	0.289487	2.76246	0.00573675	0.0892311	AGER	177
ENSG00000167550	61.7472	0.894624	0.323954	2.76158	0.00575221	0.0892505	RHEBL1	121268
ENSG00000152240	820.251	0.598807	0.216817	2.76181	0.00574817	0.0892505	HAUS1	115106
ENSG00000228061	14.8927	-1.2839	0.464893	-2.7617	0.00575013	0.0892505	NA	NA
ENSG00000142227	608.009	0.966655	0.350077	2.76126	0.0057578	0.0892794	EMP3	2014
ENSG00000179698	178.79	0.897734	0.325155	2.76094	0.00576344	0.0893012	WDR97	340390
ENSG00000140538	5755.08	-0.453046	0.164102	-2.76076	0.00576665	0.0893012	NTRK3	4916
ENSG00000116898	1521.59	0.448344	0.162472	2.75952	0.00578858	0.0895829	MRPS15	64960
ENSG00000259728	16.8034	-0.904707	0.327882	-2.75925	0.00579345	0.0896004	LINC00933	100506874
ENSG00000105136	714.49	0.309425	0.112167	2.75861	0.00580481	0.0896604	ZNF419	79744
ENSG00000232882	8.05992	-0.978256	0.354615	-2.75864	0.00580421	0.0896604	NA	NA
ENSG00000273712	12.3768	-0.6769	0.245444	-2.75786	0.00581805	0.089807	NA	NA
ENSG00000165478	5913.51	-1.3933	0.505398	-2.75685	0.00583614	0.0898363	HEPACAM	220296
ENSG00000163873	8292.55	-0.607051	0.220188	-2.75697	0.00583405	0.0898363	GRIK3	2899
ENSG00000146352	876.529	-1.2986	0.47107	-2.75671	0.00583869	0.0898363	CLVS2	134829
ENSG00000259321	27.4523	0.74751	0.271133	2.75699	0.0058337	0.0898363	NA	NA
ENSG00000213780	219.163	0.504926	0.18316	2.75675	0.00583789	0.0898363	GTF2H4	2968
ENSG00000082805	4218.41	-0.457884	0.166117	-2.75639	0.00584429	0.0898649	ERC1	23085
ENSG00000153832	593.687	-0.639522	0.232059	-2.75586	0.00585378	0.0899531	FBXO36	130888
ENSG00000253320	232.247	-0.499959	0.181457	-2.75525	0.00586477	0.0899819	NA	NA
ENSG00000217236	94.6606	1.37278	0.49821	2.75542	0.00586172	0.0899819	SP9	100131390
ENSG00000117266	5772.18	1.11695	0.405406	2.75513	0.00586692	0.0899819	CDK18	5129
ENSG00000232871	44.5133	-0.651168	0.236525	-2.75307	0.00590397	0.0904923	SEC1P	653677
ENSG00000248290	37.8121	0.992356	0.360639	2.75166	0.00592941	0.0906061	NA	NA
ENSG00000120942	1588.24	-0.377435	0.137148	-2.75202	0.00592286	0.0906061	UBIAD1	29914
ENSG00000237764	7.00314	-1.5465	0.562033	-2.75161	0.00593029	0.0906061	NA	NA
ENSG00000205930	102.548	-0.482698	0.175412	-2.7518	0.0059269	0.0906061	NA	NA
ENSG00000237854	197.229	-0.650551	0.236401	-2.7519	0.00592508	0.0906061	NA	NA
ENSG00000167460	8903.16	0.519685	0.188931	2.75067	0.0059474	0.0908095	TPM4	7171
ENSG00000196167	154.959	-1.07018	0.389137	-2.75013	0.0059572	0.0909014	COLCA1	399948
ENSG00000101337	5684.71	-0.239332	0.0870605	-2.74903	0.0059771	0.0910891	TM9SF4	9777
ENSG00000111961	5862.87	-0.71994	0.261873	-2.74919	0.00597429	0.0910891	SASH1	23328
ENSG00000179073	21.7752	-1.55876	0.567147	-2.74842	0.00598826	0.0911822	TAAR3P	9288
ENSG00000163596	1652.75	-0.380857	0.13858	-2.74828	0.00599082	0.0911822	ICA1L	130026
ENSG00000105926	1429.82	-0.901175	0.327983	-2.74763	0.00600284	0.0911914	PALS2	51678
ENSG00000225684	41.6819	1.39958	0.509341	2.74782	0.00599928	0.0911914	FAM225B	100128385
ENSG00000128709	349.174	1.88068	0.684444	2.74776	0.00600048	0.0911914	HOXD9	3235
ENSG00000168306	332.869	-0.892883	0.325145	-2.74611	0.00603067	0.0912391	ACOX2	8309
ENSG00000272419	86.1226	-0.711354	0.25907	-2.7458	0.00603642	0.0912391	NA	NA
ENSG00000198642	2559.66	-0.492477	0.179263	-2.74723	0.0060101	0.0912391	KLHL9	55958
ENSG00000182771	3362.73	-0.412683	0.150234	-2.74694	0.00601543	0.0912391	GRID1	2894
ENSG00000266969	7.60495	1.20546	0.438969	2.74612	0.00603048	0.0912391	NA	NA
ENSG00000011523	3454.39	-0.357278	0.130115	-2.74586	0.0060352	0.0912391	CEP68	23177
ENSG00000120539	580.402	0.635529	0.231406	2.74638	0.00602567	0.0912391	MASTL	84930
ENSG00000138668	10789.1	0.352174	0.128224	2.74655	0.00602261	0.0912391	HNRNPD	3184
ENSG00000243742	49.9905	1.22274	0.44558	2.74416	0.00606669	0.0916387	RPLP0P2	113157
ENSG00000113205	303.682	0.767064	0.279573	2.7437	0.00607505	0.0917073	PCDHB3	56132
ENSG00000188483	685.868	0.745974	0.271984	2.74271	0.00609335	0.0919257	IER5L	389792
ENSG00000234807	45.4118	-0.703397	0.256505	-2.74223	0.00610229	0.0920026	NA	NA
ENSG00000064999	2968.82	-0.348221	0.127013	-2.74162	0.00611375	0.0921174	ANKS1A	23294
ENSG00000060642	750.936	-0.338659	0.12357	-2.74062	0.0061323	0.0922809	PIGV	55650
ENSG00000102230	2006.6	-0.621523	0.226766	-2.74082	0.0061287	0.0922809	PCYT1B	9468
ENSG00000266968	61.8843	-1.15252	0.420593	-2.74024	0.00613949	0.0923311	NA	NA
ENSG00000188039	371.359	-1.5653	0.571382	-2.73949	0.00615341	0.0924245	NWD1	284434
ENSG00000215571	16.2426	1.04664	0.382054	2.73951	0.00615311	0.0924245	NA	NA
ENSG00000084674	15.2875	-1.51829	0.554361	-2.7388	0.0061663	0.0925602	APOB	338
ENSG00000272168	1658.45	0.621062	0.226798	2.73839	0.00617403	0.0926182	NA	NA
ENSG00000205898	11.006	-1.05152	0.384065	-2.73787	0.00618379	0.0926487	LOC100420864	100420864
ENSG00000175264	3276.08	-0.969615	0.354135	-2.73798	0.00618183	0.0926487	CHST1	8534
ENSG00000155719	34.3323	0.811714	0.296552	2.73717	0.00619694	0.0926836	OTOA	146183
ENSG00000125835	6242.04	0.590513	0.215725	2.73734	0.00619376	0.0926836	SNRPB	6628
ENSG00000125870	2744.07	0.377261	0.137831	2.73713	0.00619772	0.0926836	SNRPB2	6629
ENSG00000273899	352.988	0.499105	0.182372	2.73674	0.00620521	0.0927377	NOL12	79159
ENSG00000165076	7.78329	-0.99312	0.362993	-2.73592	0.00622053	0.092779	PRSS37	136242
ENSG00000163606	20.4145	0.81649	0.29845	2.73577	0.00622345	0.092779	CD200R1	131450
ENSG00000106018	4332.41	-1.23812	0.452547	-2.7359	0.00622101	0.092779	VIPR2	7434
ENSG00000175279	121.639	0.568563	0.207785	2.7363	0.00621341	0.092779	CENPS	378708
ENSG00000179082	14.3834	1.00633	0.367977	2.73475	0.00624269	0.0929779	NA	NA
ENSG00000240445	88.5985	-0.95508	0.349251	-2.73466	0.00624455	0.0929779	FOXO3B	2310
ENSG00000205078	65.7092	1.01789	0.372329	2.73385	0.00625982	0.0931474	SYCE1L	100130958
ENSG00000143376	4666.94	-0.287869	0.105315	-2.7334	0.00626847	0.0932183	SNX27	81609
ENSG00000151117	818.534	-0.492708	0.180299	-2.73273	0.00628123	0.09335	TMEM86A	144110
ENSG00000161533	5930.1	-0.343771	0.12581	-2.73246	0.00628624	0.0933666	ACOX1	51
ENSG00000235213	14.4771	-1.05253	0.385245	-2.7321	0.00629313	0.093411	OR6E1P	79323
ENSG00000080819	1179.11	0.597297	0.21865	2.73174	0.0063	0.0934552	CPOX	1371
ENSG00000142089	5533.66	0.625848	0.229294	2.72946	0.00634385	0.0940475	IFITM3	10410
ENSG00000173064	6677.33	-0.461626	0.169144	-2.72919	0.00634893	0.0940646	HECTD4	283450
ENSG00000123576	11.7314	-2.3126	0.84748	-2.72879	0.00635667	0.0941211	ESX1	80712
ENSG00000168679	460.532	-0.709277	0.259984	-2.72815	0.00636897	0.0942047	SLC16A4	9122
ENSG00000034152	1120.57	0.425813	0.156087	2.72805	0.00637104	0.0942047	MAP2K3	5606
ENSG00000147124	668.452	-0.388159	0.142293	-2.72789	0.0063741	0.0942047	ZNF41	7592
ENSG00000186184	1455.92	0.353274	0.129547	2.72699	0.00639147	0.0942258	POLR1D	51082
ENSG00000163950	2276.71	0.313635	0.115019	2.7268	0.00639519	0.0942258	SLBP	7884
ENSG00000155957	1576.88	0.298442	0.109434	2.72715	0.00638837	0.0942258	TMBIM4	51643
ENSG00000139990	3658.76	-0.479135	0.175683	-2.72728	0.00638591	0.0942258	DCAF5	8816
ENSG00000106624	6027.47	0.731948	0.268413	2.72694	0.00639239	0.0942258	AEBP1	165
ENSG00000263432	11.2328	-0.946419	0.347183	-2.72599	0.00641083	0.0942322	RN7SL689P	106481111
ENSG00000011405	3585.85	-0.56232	0.206244	-2.72648	0.00640144	0.0942322	PIK3C2A	5286
ENSG00000198355	1658.7	0.512277	0.187912	2.72615	0.00640774	0.0942322	PIM3	415116
ENSG00000123342	128.939	1.08929	0.399597	2.72597	0.00641135	0.0942322	MMP19	4327
ENSG00000196787	177.427	0.826991	0.303412	2.72563	0.0064178	0.0942694	H2AC11	8969
ENSG00000215447	354.191	-0.749053	0.274944	-2.72439	0.0064421	0.0945349	NA	NA
ENSG00000180953	103.831	0.569866	0.209179	2.7243	0.00644377	0.0945349	ST20	400410
ENSG00000228414	19.4994	-0.971605	0.356824	-2.72293	0.0064706	0.0945731	LINC01185	400957
ENSG00000196154	429.906	1.04568	0.384051	2.72277	0.00647376	0.0945731	S100A4	6275
ENSG00000100330	870.541	-0.385729	0.141659	-2.72294	0.00647044	0.0945731	MTMR3	8897
ENSG00000125375	2472.08	-0.354085	0.130032	-2.72305	0.00646817	0.0945731	DMAC2L	27109
ENSG00000279039	19.1256	1.09067	0.40046	2.72355	0.00645846	0.0945731	NA	NA
ENSG00000196636	508.375	0.452788	0.166298	2.72276	0.00647399	0.0945731	SDHAF3	57001
ENSG00000106588	938.222	0.428747	0.157439	2.72327	0.00646396	0.0945731	PSMA2	5683
ENSG00000123737	1381.38	0.481364	0.176889	2.72127	0.00650311	0.0949407	EXOSC9	5393
ENSG00000233461	56.5058	0.621489	0.228528	2.71953	0.00653745	0.0953839	NA	NA
ENSG00000185565	14125.3	-0.740706	0.272403	-2.71916	0.00654487	0.0954341	LSAMP	4045
ENSG00000196932	58.2921	1.02739	0.377872	2.71887	0.00655046	0.0954562	TMEM26	219623
ENSG00000049656	4382.12	0.330121	0.12143	2.7186	0.00655587	0.0954562	CLPTM1L	81037
ENSG00000255152	66.5497	0.897629	0.330196	2.71848	0.00655834	0.0954562	MSH5-SAPCD1	100532732
ENSG00000198315	2781.73	-0.432835	0.159302	-2.71707	0.00658634	0.095764	ZKSCAN8	7745
ENSG00000073605	554.726	0.753068	0.277168	2.71701	0.00658747	0.095764	GSDMB	55876
ENSG00000110395	4122.24	-0.588629	0.216856	-2.71438	0.00663991	0.0963089	CBL	867
ENSG00000167306	371.31	0.809402	0.29824	2.71393	0.00664906	0.0963089	MYO5B	4645
ENSG00000076242	2439.48	0.35285	0.130013	2.71395	0.00664854	0.0963089	MLH1	4292
ENSG00000182481	4314.45	0.588964	0.216942	2.71484	0.00663084	0.0963089	KPNA2	3838
ENSG00000125844	7829.59	0.416217	0.153331	2.7145	0.00663749	0.0963089	RRBP1	6238
ENSG00000261227	37.9958	-0.598442	0.220476	-2.71431	0.00664131	0.0963089	NA	NA
ENSG00000165244	642.051	0.718873	0.26494	2.71334	0.00666087	0.0964218	ZNF367	195828
ENSG00000269386	251.925	0.604348	0.222813	2.71236	0.0066806	0.0966489	RAB11B-AS1	100507567
ENSG00000260981	9.42763	1.98309	0.731204	2.71209	0.00668614	0.0966707	NA	NA
ENSG00000167210	9.89799	1.83404	0.676666	2.71041	0.00671998	0.0970949	LOXHD1	125336
ENSG00000184163	93.7738	0.956787	0.353028	2.71023	0.00672358	0.0970949	C1QTNF12	388581
ENSG00000227449	15.5068	-0.99935	0.368803	-2.70971	0.00673421	0.09719	FGF7P6	387628
ENSG00000270953	84.4487	-0.696334	0.257003	-2.70944	0.00673962	0.0972095	NA	NA
ENSG00000187193	7186.62	-1.01049	0.37303	-2.70887	0.0067512	0.0973179	MT1X	4501
ENSG00000278993	33.5521	0.611919	0.225961	2.70808	0.00676747	0.0973539	NA	NA
ENSG00000007202	8845.21	-0.286338	0.105755	-2.70756	0.00677806	0.0973539	KIAA0100	9703
ENSG00000135298	2449.49	-0.836926	0.309028	-2.70825	0.00676384	0.0973539	ADGRB3	577
ENSG00000149212	9363.12	-0.604742	0.223293	-2.70829	0.00676317	0.0973539	SESN3	143686
ENSG00000125962	494.56	0.441655	0.163113	2.70767	0.00677574	0.0973539	ARMCX5	64860
ENSG00000117335	3203.04	0.467881	0.172791	2.70779	0.00677326	0.0973539	CD46	4179
ENSG00000143228	580.768	0.981781	0.36266	2.70716	0.00678607	0.0974105	NUF2	83540
ENSG00000153944	12542.9	-0.50433	0.18633	-2.70665	0.00679651	0.0975021	MSI2	124540
ENSG00000134198	70.4206	1.09943	0.4063	2.70594	0.00681104	0.0976521	TSPAN2	10100
ENSG00000163359	1430.77	1.30503	0.482532	2.70455	0.00683964	0.0978451	COL6A3	1293
ENSG00000270540	35.9302	1.10436	0.408305	2.70475	0.00683548	0.0978451	NA	NA
ENSG00000226864	77.9247	-0.619787	0.229169	-2.70449	0.00684083	0.0978451	ATE1-AS1	100130887
ENSG00000146411	163.126	-0.865258	0.319901	-2.70477	0.00683519	0.0978451	SLC2A12	154091
ENSG00000251867	191.664	0.480964	0.177925	2.70318	0.00686793	0.0981741	NA	NA
ENSG00000164283	259.545	2.00463	0.741899	2.70202	0.00689189	0.0982053	ESM1	11082
ENSG00000198786	250452	-0.570828	0.211223	-2.7025	0.00688208	0.0982053	ND5	4540
ENSG00000279716	192.426	0.702156	0.259876	2.70189	0.00689469	0.0982053	NA	NA
ENSG00000204131	82.5739	-0.861706	0.318891	-2.7022	0.0068883	0.0982053	NHSL2	340527
ENSG00000186594	400.014	0.571148	0.21136	2.70226	0.00688706	0.0982053	MIR22HG	84981
ENSG00000184697	8.85727	0.859112	0.317952	2.70202	0.00689192	0.0982053	CLDN6	9074
ENSG00000074047	751.81	-0.580303	0.214862	-2.70081	0.00691702	0.0984648	GLI2	2736
ENSG00000124541	2017.52	0.336358	0.124565	2.70025	0.00692864	0.0985717	RRP36	88745
ENSG00000175265	3020.22	0.932282	0.34529	2.7	0.00693395	0.0985888	GOLGA8A	23015
ENSG00000123975	849.771	0.820583	0.304029	2.69903	0.00695419	0.0986578	CKS2	1164
ENSG00000167476	22.9755	0.717887	0.265985	2.69898	0.00695527	0.0986578	JSRP1	126306
ENSG00000212124	28.3759	0.637849	0.236329	2.69899	0.006955	0.0986578	TAS2R19	259294
ENSG00000175344	58.0725	-0.8363	0.309855	-2.69901	0.0069547	0.0986578	CHRNA7	1139
ENSG00000099331	8522.48	0.542749	0.201142	2.69834	0.00696867	0.098731	MYO9B	4650
ENSG00000183283	17597.9	-0.371945	0.137842	-2.69835	0.00696832	0.098731	DAZAP2	9802
ENSG00000184602	14839.8	-0.683909	0.253491	-2.69796	0.00697648	0.0987816	SNN	8303
ENSG00000101132	877.726	0.398457	0.147698	2.69777	0.00698048	0.0987816	PFDN4	5203
ENSG00000273958	14.5569	-0.833223	0.308903	-2.69736	0.0069891	0.0988452	NA	NA
ENSG00000250358	14.4915	-1.34531	0.498834	-2.69691	0.00699868	0.0989223	NA	NA
ENSG00000140391	36925.4	-0.404323	0.150008	-2.69535	0.0070315	0.0990234	TSPAN3	10099
ENSG00000137692	938.694	0.471619	0.174917	2.69624	0.0070128	0.0990234	DCUN1D5	84259
ENSG00000197506	16.582	-1.20765	0.447973	-2.6958	0.00702195	0.0990234	SLC28A3	64078
ENSG00000280916	8.00465	1.29451	0.480142	2.6961	0.00701571	0.0990234	NA	NA
ENSG00000276663	26.1899	0.899361	0.333734	2.69485	0.00704213	0.0990234	NA	NA
ENSG00000214100	23.0064	1.58546	0.588187	2.69551	0.00702815	0.0990234	PLAC9P1	389033
ENSG00000275529	16.9258	-0.997414	0.370107	-2.69493	0.00704027	0.0990234	SNORD116-4	100033416
ENSG00000260855	231.586	-0.449037	0.166631	-2.6948	0.00704301	0.0990234	NA	NA
ENSG00000225871	25.7741	-0.980103	0.363682	-2.69495	0.00704002	0.0990234	NA	NA
ENSG00000271714	145.719	-0.853822	0.316935	-2.694	0.00706008	0.0992053	NA	NA
ENSG00000101347	5618.62	-0.516445	0.191743	-2.69342	0.00707237	0.0993197	SAMHD1	25939
ENSG00000229520	159.173	-0.945159	0.351077	-2.69217	0.00709887	0.0995727	NA	NA
ENSG00000116176	67.6313	1.28396	0.476906	2.69227	0.00709669	0.0995727	TPSG1	25823
ENSG00000114113	8.80489	-0.877089	0.325815	-2.69198	0.00710284	0.0995727	RBP2	5948
ENSG00000273000	25.0854	0.800944	0.297611	2.69124	0.00711864	0.0997359	NA	NA
ENSG00000092621	16123.2	-0.586487	0.218005	-2.69025	0.00713985	0.0999746	PHGDH	26227
ENSG00000243244	1267.6	-0.740843	0.275425	-2.68981	0.00714917	0.0999883	STON1	11037
ENSG00000166188	1419.37	-0.41875	0.155676	-2.68989	0.00714764	0.0999883	ZNF319	57567
ENSG00000254462	11.1833	-1.29506	0.481509	-2.68959	0.00715397	0.0999947	NA	NA
ENSG00000077152	729.257	1.00163	0.372462	2.68921	0.00716214	0.0999947	UBE2T	29089
ENSG00000108950	424.835	1.11732	0.415465	2.68933	0.00715957	0.0999947	FAM20A	54757
ENSG00000101104	788.496	0.869037	0.323217	2.68871	0.00717282	0.100027	PABPC1L	80336
ENSG00000259683	82.7	-0.823523	0.30627	-2.68888	0.00716928	0.100027	NA	NA
ENSG00000058668	12383.4	-0.500784	0.186314	-2.68785	0.00719147	0.100113	ATP2B4	493
ENSG00000261428	248.296	-0.566661	0.210808	-2.68804	0.0071873	0.100113	NA	NA
ENSG00000118242	762.599	0.475546	0.176923	2.68787	0.00719087	0.100113	MREG	55686
ENSG00000228801	205.036	-0.451878	0.168179	-2.6869	0.00721196	0.100281	LOC102724330	102724330
ENSG00000160007	10514.2	-0.458804	0.170749	-2.687	0.00720971	0.100281	ARHGAP35	2909
ENSG00000183155	870.685	0.273641	0.101854	2.6866	0.00721835	0.100312	RABIF	5877
ENSG00000230870	22.7913	-0.751473	0.279752	-2.68621	0.00722684	0.100314	FBXW11P1	54099
ENSG00000178999	715.012	1.19691	0.445547	2.68639	0.00722287	0.100314	AURKB	9212
ENSG00000206077	1128.95	0.635143	0.236472	2.68592	0.00723309	0.100342	ZDHHC11B	653082
ENSG00000114378	89.7588	0.470525	0.175218	2.68537	0.00724493	0.100449	HYAL1	3373
ENSG00000048140	2167.11	0.449108	0.167256	2.68515	0.00724962	0.100455	TSPAN17	26262
ENSG00000130227	5539.5	-0.335265	0.124886	-2.68458	0.00726212	0.100512	XPO7	23039
ENSG00000064042	9272.1	-0.799065	0.297633	-2.68473	0.00725876	0.100512	LIMCH1	22998
ENSG00000258634	628.642	-0.317103	0.118147	-2.68396	0.00727562	0.100583	NA	NA
ENSG00000271347	40.4279	-0.630115	0.234759	-2.68409	0.00727269	0.100583	NA	NA
ENSG00000172732	2326.97	0.326856	0.12181	2.68332	0.00728952	0.100668	MUS81	80198
ENSG00000165671	4183.36	-0.474865	0.176984	-2.6831	0.00729434	0.100668	NSD1	64324
ENSG00000182606	6162.8	-0.344295	0.128315	-2.68321	0.00729193	0.100668	TRAK1	22906
ENSG00000085831	71.7792	0.881493	0.328594	2.68262	0.00730479	0.100696	TTC39A	22996
ENSG00000268087	121.297	-0.674172	0.251294	-2.6828	0.0073009	0.100696	NA	NA
ENSG00000271755	139.523	-0.445377	0.166065	-2.68194	0.0073197	0.100786	NA	NA
ENSG00000100156	75.2769	0.811194	0.302446	2.68211	0.00731597	0.100786	SLC16A8	23539
ENSG00000280234	23.1153	-1.17381	0.43782	-2.68104	0.00733942	0.100999	NA	NA
ENSG00000142552	674.29	0.729344	0.272097	2.68046	0.00735221	0.101117	RCN3	57333
ENSG00000162086	1114.18	0.349798	0.130546	2.67951	0.00737306	0.101346	ZNF75A	7627
ENSG00000187741	552.831	0.859489	0.320962	2.67786	0.00740948	0.101788	FANCA	2175
ENSG00000275854	91.4035	0.549324	0.20516	2.67754	0.00741654	0.101827	NA	NA
ENSG00000050393	2758.83	-0.356036	0.133003	-2.6769	0.0074306	0.101961	MCUR1	63933
ENSG00000226567	20.2389	-1.10443	0.412609	-2.67669	0.00743525	0.101961	LINC00606	285370
ENSG00000163170	483.796	0.468621	0.175086	2.67652	0.00743912	0.101961	BOLA3	388962
ENSG00000236514	17.1856	-0.909002	0.339648	-2.67631	0.00744387	0.101968	NA	NA
ENSG00000081721	1135.73	0.465161	0.173854	2.67558	0.00745998	0.102131	DUSP12	11266
ENSG00000164463	1583.48	-0.475192	0.177633	-2.67513	0.00746999	0.102171	CREBRF	153222
ENSG00000114204	68.3496	-0.941606	0.351994	-2.67507	0.00747144	0.102171	SERPINI2	5276
ENSG00000165475	4998.47	-0.456554	0.170694	-2.67469	0.0074799	0.102228	CRYL1	51084
ENSG00000160200	400.089	-0.635264	0.237552	-2.67422	0.00749042	0.102314	CBS	875
ENSG00000145040	18.3181	1.25621	0.469881	2.67347	0.00750717	0.102484	UCN2	90226
ENSG00000105854	11345.5	-0.707247	0.264582	-2.67307	0.0075161	0.102547	PON2	5445
ENSG00000115523	92.1403	1.01394	0.379349	2.67284	0.00752131	0.10256	GNLY	10578
ENSG00000278616	101.515	-0.932131	0.348929	-2.67141	0.00755342	0.102939	NA	NA
ENSG00000100304	3894.32	-0.377226	0.141255	-2.67054	0.0075729	0.103146	TTLL12	23170
ENSG00000277075	68.5124	0.798172	0.298902	2.67035	0.00757733	0.103148	H2AC8	3012
ENSG00000173915	2680.52	0.580669	0.217469	2.67013	0.00758223	0.103156	ATP5MK	84833
ENSG00000204822	248.812	0.525224	0.196719	2.66992	0.00758697	0.103162	MRPL53	116540
ENSG00000110811	1203.29	0.703251	0.263422	2.66968	0.0075924	0.103177	P3H3	10536
ENSG00000234494	221.646	-0.390402	0.146267	-2.6691	0.00760548	0.103297	SP2-AS1	100506325
ENSG00000214102	18.8096	-0.662085	0.248144	-2.66814	0.00762716	0.10348	WEE2	494551
ENSG00000135069	13747.8	-0.58309	0.218539	-2.66812	0.00762762	0.10348	PSAT1	29968
ENSG00000231738	19.4388	1.46888	0.550623	2.66767	0.00763787	0.103481	TSPAN19	144448
ENSG00000148848	466.529	1.10628	0.414716	2.66755	0.00764063	0.103481	ADAM12	8038
ENSG00000240747	55.7305	0.720825	0.270207	2.66768	0.00763774	0.103481	KRBOX1	100506243
ENSG00000100852	7215.81	-0.587225	0.220158	-2.66728	0.0076467	0.103505	ARHGAP5	394
ENSG00000243802	14.1659	0.789883	0.29622	2.66654	0.00766362	0.103675	NA	NA
ENSG00000135269	298.858	0.70916	0.266011	2.6659	0.00767826	0.103815	TES	26136
ENSG00000231967	6.63466	-1.01274	0.379916	-2.66569	0.00768314	0.103822	NA	NA
ENSG00000254126	16.8742	-1.30862	0.491082	-2.66477	0.0077041	0.104047	CD8B2	927
ENSG00000103549	5881.3	-0.396848	0.148942	-2.66446	0.00771128	0.104085	RNF40	9810
ENSG00000154928	7630.02	-0.589474	0.221285	-2.66387	0.00772465	0.104148	EPHB1	2047
ENSG00000247271	471.165	-0.528238	0.198293	-2.66393	0.00772331	0.104148	ZBED5-AS1	729013
ENSG00000125931	788.342	0.798718	0.299914	2.66316	0.0077411	0.104307	CITED1	4435
ENSG00000169302	2085.79	-0.776852	0.291751	-2.66273	0.00775104	0.104307	STK32A	202374
ENSG00000172244	161.899	0.71896	0.270021	2.66261	0.00775384	0.104307	C5orf34	375444
ENSG00000183691	1128.2	-0.927555	0.348316	-2.66297	0.00774538	0.104307	NOG	9241
ENSG00000061337	1285.06	0.944606	0.354867	2.66186	0.007771	0.104421	LZTS1	11178
ENSG00000183166	2556.73	-1.3098	0.492047	-2.66194	0.00776915	0.104421	CALN1	83698
ENSG00000254198	101.331	-0.787828	0.296047	-2.66116	0.00778725	0.10458	NA	NA
ENSG00000176834	1042.63	-0.362005	0.136048	-2.66087	0.00779388	0.104611	VSIG10	54621
ENSG00000187323	908.547	-1.05497	0.396523	-2.66057	0.00780095	0.104647	DCC	1630
ENSG00000237883	42.0408	0.616811	0.231915	2.65964	0.00782237	0.104727	DGUOK-AS1	100874048
ENSG00000275764	269.486	0.48401	0.18198	2.6597	0.00782113	0.104727	NA	NA
ENSG00000244137	8.07491	-1.07229	0.403185	-2.65955	0.00782442	0.104727	NA	NA
ENSG00000113073	18.7462	0.872004	0.327839	2.65986	0.00781742	0.104727	SLC4A9	83697
ENSG00000180357	4555.23	-0.568889	0.21397	-2.65874	0.00784343	0.104893	ZNF609	23060
ENSG00000182022	3687.49	-0.700611	0.263522	-2.65865	0.00784553	0.104893	CHST15	51363
ENSG00000226530	33.7485	-0.728418	0.274001	-2.65845	0.0078502	0.104897	NA	NA
ENSG00000261098	203.381	-0.382517	0.144011	-2.65616	0.0079035	0.105062	NA	NA
ENSG00000258704	31.3028	0.663099	0.249654	2.65607	0.00790571	0.105062	NA	NA
ENSG00000144021	5578.74	-0.17783	0.0669436	-2.65641	0.00789775	0.105062	CIAO1	9391
ENSG00000261460	52.1174	0.672407	0.253192	2.65572	0.00791387	0.105062	NA	NA
ENSG00000273136	122.892	-0.713814	0.268781	-2.65574	0.00791338	0.105062	NBPF26	101060684
ENSG00000092421	9260.11	-0.642123	0.241671	-2.65701	0.00788369	0.105062	SEMA6A	57556
ENSG00000214826	158.292	0.992649	0.37375	2.65592	0.00790935	0.105062	NA	NA
ENSG00000260001	57.9876	1.19115	0.448531	2.65567	0.00791515	0.105062	TGFBR3L	100507588
ENSG00000227579	284.483	-1.60028	0.602371	-2.65664	0.00789234	0.105062	NA	NA
ENSG00000173258	209.601	-0.745168	0.280582	-2.6558	0.00791208	0.105062	ZNF483	158399
ENSG00000104964	16622.8	0.403869	0.152012	2.65682	0.00788808	0.105062	TLE5	166
ENSG00000223345	22.6906	-0.978974	0.368396	-2.6574	0.00787464	0.105062	NA	NA
ENSG00000144445	1122.7	-0.475186	0.178968	-2.65514	0.00792762	0.105111	KANSL1L	151050
ENSG00000103591	2035.65	0.350909	0.132153	2.65532	0.0079234	0.105111	AAGAB	79719
ENSG00000198795	2087.62	-0.71526	0.269453	-2.65449	0.00794283	0.105255	ZNF521	25925
ENSG00000233297	36.2953	-0.725029	0.273155	-2.65428	0.00794782	0.105263	NA	NA
ENSG00000170419	1291.62	-1.53067	0.576802	-2.65373	0.00796083	0.105359	VSTM2A	222008
ENSG00000120699	1505.96	0.436828	0.164617	2.6536	0.00796392	0.105359	EXOSC8	11340
ENSG00000176731	990.808	0.464091	0.174972	2.65237	0.00799296	0.105511	RBIS	401466
ENSG00000152217	1896.89	-0.609839	0.229908	-2.65254	0.00798885	0.105511	SETBP1	26040
ENSG00000227973	7.7175	0.958992	0.361546	2.65247	0.00799046	0.105511	NA	NA
ENSG00000187391	3905.34	-0.635661	0.239656	-2.65239	0.00799251	0.105511	MAGI2	9863
ENSG00000173137	626.164	0.639485	0.241157	2.65174	0.00800786	0.105649	ADCK5	203054
ENSG00000257605	36.5213	0.746937	0.281752	2.65104	0.00802444	0.105693	NA	NA
ENSG00000156959	4682.57	-0.740655	0.279382	-2.65104	0.00802435	0.105693	LHFPL4	375323
ENSG00000238000	16.4351	0.609921	0.230059	2.65115	0.00802192	0.105693	PSME2P1	257093
ENSG00000203684	43.8347	0.705313	0.266077	2.65078	0.0080305	0.105715	IBA57-DT	574432
ENSG00000171885	44235.6	-1.48379	0.560059	-2.64935	0.00806462	0.105883	AQP4	361
ENSG00000172775	7757.15	-0.216392	0.0816595	-2.64993	0.00805079	0.105883	PSME3IP1	80011
ENSG00000234056	59.0911	-1.16674	0.440353	-2.64956	0.00805963	0.105883	LINC00463	101928922
ENSG00000143367	249.489	0.658388	0.248472	2.64974	0.00805531	0.105883	TUFT1	7286
ENSG00000073712	5427.8	-0.537899	0.203041	-2.64921	0.008068	0.105883	FERMT2	10979
ENSG00000275074	388.029	0.527951	0.199292	2.64914	0.00806975	0.105883	NUDT18	79873
ENSG00000156298	18417.7	-0.716099	0.270336	-2.64892	0.00807487	0.105892	TSPAN7	7102
ENSG00000169006	1408.05	-1.99381	0.752827	-2.64844	0.00808652	0.105987	NTSR2	23620
ENSG00000248932	124.99	-0.480868	0.181629	-2.64753	0.00810819	0.106097	LOC100507291	100507291
ENSG00000168477	778.541	-0.565258	0.2135	-2.64758	0.00810712	0.106097	TNXB	7148
ENSG00000259762	73.7513	-0.752984	0.28439	-2.64772	0.00810374	0.106097	NA	NA
ENSG00000145423	3176.79	-1.41176	0.533419	-2.64662	0.00813009	0.106152	SFRP2	6423
ENSG00000279456	46.4462	-0.837207	0.316329	-2.64663	0.00812983	0.106152	NA	NA
ENSG00000196369	278.558	-0.628522	0.23744	-2.64708	0.00811899	0.106152	SRGAP2B	647135
ENSG00000254239	14.7252	-1.57402	0.594694	-2.64677	0.00812647	0.106152	NA	NA
ENSG00000104859	2351.63	0.529458	0.200081	2.64622	0.00813972	0.106162	CLASRP	11129
ENSG00000126522	690.995	0.365698	0.138196	2.64623	0.0081394	0.106162	ASL	435
ENSG00000157911	1953.92	-0.419341	0.158484	-2.64595	0.00814627	0.106189	PEX10	5192
ENSG00000064547	641.629	0.959929	0.362885	2.64527	0.00816263	0.106238	LPAR2	9170
ENSG00000204540	55.3842	0.668518	0.252742	2.64506	0.00816771	0.106238	PSORS1C1	170679
ENSG00000256591	58.3565	0.397295	0.150178	2.64549	0.00815716	0.106238	NA	NA
ENSG00000108106	1413.44	0.65902	0.249151	2.64507	0.0081675	0.106238	UBE2S	27338
ENSG00000085231	1088.08	0.34594	0.130804	2.64471	0.00817611	0.106289	AK6	102157402
ENSG00000093144	2620.53	0.293975	0.111172	2.64433	0.00818534	0.106352	ECHDC1	55862
ENSG00000216901	46.227	-0.631998	0.239126	-2.64295	0.00821866	0.106468	ZNF603P	493821
ENSG00000279508	18.9565	1.10599	0.418432	2.64317	0.00821326	0.106468	NA	NA
ENSG00000139970	13458.7	-0.930257	0.35197	-2.643	0.0082176	0.106468	RTN1	6252
ENSG00000101150	5663.81	0.240501	0.0909862	2.64327	0.00821102	0.106468	TPD52L2	7165
ENSG00000204954	587.915	0.427562	0.16178	2.64286	0.00822097	0.106468	C12orf73	728568
ENSG00000151773	73.482	0.803158	0.303801	2.6437	0.0082006	0.106468	CCDC122	160857
ENSG00000188818	476.736	0.68461	0.259098	2.64228	0.0082349	0.106591	ZDHHC11	79844
ENSG00000261663	68.9291	0.717338	0.271571	2.64144	0.00825553	0.106654	NA	NA
ENSG00000145192	16.6129	-1.13278	0.428894	-2.64117	0.00826213	0.106654	AHSG	197
ENSG00000187166	13.5659	-0.896492	0.339413	-2.6413	0.00825885	0.106654	H1-7	341567
ENSG00000183690	88.0711	-1.44982	0.548802	-2.64179	0.00824683	0.106654	EFHC2	80258
ENSG00000261078	9.62995	-1.22275	0.462988	-2.64099	0.00826643	0.106654	NA	NA
ENSG00000169908	1229.31	0.684967	0.25929	2.64171	0.00824891	0.106654	TM4SF1	4071
ENSG00000244128	28.0872	-1.21246	0.459213	-2.64029	0.00828347	0.10669	NA	NA
ENSG00000164627	520.626	-1.06192	0.402276	-2.63978	0.00829596	0.10669	KIF6	221458
ENSG00000187514	19131.1	0.389834	0.147664	2.64001	0.00829033	0.10669	PTMA	5757
ENSG00000245573	605.028	-0.537422	0.203552	-2.64021	0.00828537	0.10669	BDNF-AS	497258
ENSG00000036473	11.2047	-0.866975	0.328424	-2.63981	0.00829532	0.10669	OTC	5009
ENSG00000134283	2247.08	0.255233	0.0966806	2.63996	0.00829153	0.10669	PPHLN1	51535
ENSG00000129657	7906.72	-0.418493	0.15858	-2.63901	0.00831488	0.106876	SEC14L1	6397
ENSG00000105486	1730.47	0.533056	0.202035	2.63843	0.008329	0.106943	LIG1	3978
ENSG00000262528	12.0257	1.16355	0.440976	2.63858	0.00832538	0.106943	NA	NA
ENSG00000138785	1171.96	-0.201388	0.0763348	-2.63822	0.00833433	0.106954	INTS12	57117
ENSG00000099337	256.991	0.564466	0.213978	2.63796	0.00834055	0.106977	KCNK6	9424
ENSG00000259104	7.24346	-1.19929	0.454667	-2.63774	0.00834617	0.106992	NA	NA
ENSG00000254481	11.9902	1.04841	0.397543	2.63722	0.00835887	0.107097	NA	NA
ENSG00000228221	15.1383	-1.17441	0.445458	-2.63642	0.00837866	0.107293	LINC00578	100505566
ENSG00000272579	1035.31	0.579173	0.219714	2.63603	0.00838821	0.107358	NA	NA
ENSG00000107187	42.7168	-1.42794	0.54189	-2.63511	0.00841092	0.107555	LHX3	8022
ENSG00000274211	3394.57	-0.427261	0.162145	-2.63505	0.00841256	0.107555	SOCS7	30837
ENSG00000186350	5766.67	-0.428509	0.162669	-2.63423	0.00843277	0.107756	RXRA	6256
ENSG00000188991	8.23676	-1.38758	0.526906	-2.63345	0.00845213	0.107895	SLC15A5	729025
ENSG00000147724	897.333	-0.877615	0.333259	-2.63343	0.00845267	0.107895	FAM135B	51059
ENSG00000213186	262.351	1.02952	0.390999	2.63304	0.00846236	0.107962	TRIM59	286827
ENSG00000256537	1871.87	0.352542	0.133917	2.63255	0.00847477	0.108062	SMIM10L1	100129361
ENSG00000109790	3900.06	-0.625613	0.237774	-2.63113	0.00851015	0.108435	KLHL5	51088
ENSG00000249853	115.108	1.06304	0.404042	2.63101	0.00851306	0.108435	HS3ST5	222537
ENSG00000100354	3253.43	-0.410466	0.156037	-2.63057	0.00852426	0.108441	TNRC6B	23112
ENSG00000249755	16.097	-0.662466	0.251821	-2.6307	0.00852087	0.108441	NA	NA
ENSG00000272779	289.462	0.38937	0.148024	2.63045	0.00852708	0.108441	NA	NA
ENSG00000198894	3778.77	-0.525477	0.199819	-2.62976	0.00854454	0.108548	CIPC	85457
ENSG00000143420	6922.79	0.310217	0.117959	2.62987	0.00854171	0.108548	ENSA	2029
ENSG00000165923	40.4477	0.69186	0.263113	2.62951	0.0085507	0.108569	AGBL2	79841
ENSG00000196388	361.738	-0.370663	0.140984	-2.62911	0.0085608	0.108639	INCA1	388324
ENSG00000198650	20.6722	-0.958961	0.364819	-2.62859	0.00857391	0.108748	TAT	6898
ENSG00000070476	1702.7	-0.334437	0.127265	-2.62789	0.00859173	0.108916	ZXDC	79364
ENSG00000250629	17.113	-1.4677	0.558556	-2.62767	0.00859706	0.108926	NA	NA
ENSG00000105327	468.705	0.558357	0.212511	2.62743	0.00860331	0.108948	BBC3	27113
ENSG00000167081	1373.46	0.63454	0.241549	2.62696	0.00861503	0.109039	PBX3	5090
ENSG00000172724	117.03	-1.39591	0.531443	-2.62664	0.00862327	0.109085	CCL19	6363
ENSG00000173905	11025.2	-0.67778	0.258075	-2.62629	0.00863204	0.109139	GOLIM4	27333
ENSG00000279908	7.17504	1.18109	0.450101	2.62405	0.00868908	0.109157	NA	NA
ENSG00000172531	5334.55	0.366561	0.139667	2.62453	0.0086768	0.109157	PPP1CA	5499
ENSG00000260778	82.842	0.751281	0.286196	2.62506	0.00866341	0.109157	MIR3677HG	106660606
ENSG00000160551	8704.06	-0.541097	0.206165	-2.62459	0.00867536	0.109157	TAOK1	57551
ENSG00000162458	664.738	0.752878	0.286886	2.62432	0.00868231	0.109157	FBLIM1	54751
ENSG00000125648	10316.3	-0.501038	0.190818	-2.62573	0.00864634	0.109157	SLC25A23	79085
ENSG00000198682	896.519	-0.508991	0.19397	-2.62407	0.00868862	0.109157	PAPSS2	9060
ENSG00000183090	552.486	-1.54034	0.586775	-2.62509	0.00866263	0.109157	FREM3	166752
ENSG00000227855	190.249	-0.480997	0.183313	-2.62391	0.00869267	0.109157	DPY19L2P3	442524
ENSG00000275131	870.525	-0.752995	0.286793	-2.62557	0.00865034	0.109157	NA	NA
ENSG00000142102	1317.03	0.797375	0.303708	2.62546	0.00865311	0.109157	PGGHG	80162
ENSG00000138100	40.195	1.04749	0.398945	2.62566	0.00864816	0.109157	TRIM54	57159
ENSG00000266588	8.59785	-1.30615	0.497598	-2.62491	0.00866708	0.109157	NA	NA
ENSG00000279689	72.673	0.615446	0.234578	2.62363	0.00869979	0.109189	NA	NA
ENSG00000224441	16.3569	-0.864403	0.329515	-2.62326	0.00870928	0.109194	NA	NA
ENSG00000187498	10074	1.21319	0.462454	2.62337	0.00870642	0.109194	COL4A1	1282
ENSG00000014138	1147.44	0.639716	0.244025	2.62152	0.00875398	0.109683	POLA2	23649
ENSG00000204248	1934.57	0.569893	0.217402	2.62138	0.0087574	0.109683	COL11A2	1302
ENSG00000267986	10.2192	0.851205	0.324739	2.6212	0.00876211	0.109684	NA	NA
ENSG00000267795	19.5807	0.873656	0.333349	2.62085	0.00877111	0.10974	SMIM22	440335
ENSG00000004534	6741.42	0.440367	0.168038	2.62064	0.00877642	0.109749	RBM6	10180
ENSG00000123146	1154.98	0.677685	0.258635	2.62024	0.00878678	0.109777	ADGRE5	976
ENSG00000266709	12.2506	1.40987	0.538076	2.6202	0.00878782	0.109777	MGC12916	84815
ENSG00000106006	17.5592	5.52891	2.11052	2.61968	0.00880112	0.109886	HOXA6	3203
ENSG00000109819	848.847	-0.804187	0.307101	-2.61864	0.00882822	0.109932	PPARGC1A	10891
ENSG00000151131	345.65	0.571034	0.218161	2.61749	0.00885791	0.109932	NOPCHAP1	121053
ENSG00000187952	32.9831	-0.799995	0.305478	-2.61883	0.00882324	0.109932	NA	NA
ENSG00000281721	28.8291	-1.09059	0.416568	-2.61803	0.00884389	0.109932	NA	NA
ENSG00000120533	2431.94	0.310122	0.11846	2.61796	0.00884575	0.109932	ENY2	56943
ENSG00000133195	1551.94	-0.481959	0.184133	-2.61746	0.00885879	0.109932	SLC39A11	201266
ENSG00000267317	166.613	0.658514	0.251455	2.61881	0.0088236	0.109932	NA	NA
ENSG00000242419	1265.58	-0.970348	0.370728	-2.61741	0.00885987	0.109932	PCDHGC4	56098
ENSG00000008294	16984.4	-0.466891	0.178321	-2.61827	0.00883777	0.109932	SPAG9	9043
ENSG00000169231	1365.6	0.602531	0.230071	2.61889	0.0088217	0.109932	THBS3	7059
ENSG00000114670	1016.81	-0.756989	0.289092	-2.61851	0.00883153	0.109932	NEK11	79858
ENSG00000090857	4336.96	-0.401381	0.153323	-2.61787	0.008848	0.109932	PDPR	55066
ENSG00000087088	2760.55	0.474059	0.181156	2.61685	0.00887445	0.110056	BAX	581
ENSG00000234222	33.6238	0.478265	0.182802	2.6163	0.00888891	0.110178	LIX1L-AS1	105371260
ENSG00000115226	2211.54	-0.581865	0.222431	-2.61593	0.0088984	0.110239	FNDC4	64838
ENSG00000134996	1056.14	0.520645	0.199065	2.61546	0.0089108	0.110326	OSTF1	26578
ENSG00000133275	3252.58	0.385734	0.147491	2.61531	0.00891464	0.110326	CSNK1G2	1455
ENSG00000212127	141.214	0.423999	0.162156	2.61476	0.0089291	0.110448	TAS2R14	50840
ENSG00000184634	3519.22	-0.418219	0.159981	-2.61418	0.00894408	0.110576	MED12	9968
ENSG00000152409	2221.9	-0.396277	0.151638	-2.61331	0.00896703	0.110803	JMY	133746
ENSG00000167588	1197.47	0.974363	0.372908	2.61288	0.00897831	0.110828	GPD1	2819
ENSG00000107672	1341.2	0.497641	0.190447	2.61302	0.00897473	0.110828	NSMCE4A	54780
ENSG00000154864	1198.95	0.958692	0.366948	2.61261	0.00898542	0.110859	PIEZO2	63895
ENSG00000180229	772.255	-0.896469	0.34318	-2.61224	0.00899508	0.110899	HERC2P3	283755
ENSG00000261594	71.5147	1.00179	0.383514	2.61213	0.00899793	0.110899	TPBGL	100507050
ENSG00000055732	20.8258	0.905593	0.346741	2.61173	0.00900855	0.110973	MCOLN3	55283
ENSG00000180044	99.7725	1.26704	0.48522	2.61128	0.00902053	0.111014	C3orf80	401097
ENSG00000227582	32.6596	-0.649261	0.24864	-2.61125	0.00902113	0.111014	ADGRF5P1	389740
ENSG00000124193	9367.62	0.428272	0.164053	2.61057	0.00903913	0.111165	SRSF6	6431
ENSG00000133110	2285.42	2.15798	0.826674	2.61044	0.00904269	0.111165	POSTN	10631
ENSG00000066933	2268.5	-0.428455	0.16417	-2.60983	0.00905867	0.111297	MYO9A	4649
ENSG00000143373	3273.85	-0.288965	0.110728	-2.60968	0.00906271	0.111297	ZNF687	57592
ENSG00000167858	178.973	-1.64461	0.630252	-2.60945	0.00906878	0.111314	TEKT1	83659
ENSG00000132466	5601.33	-0.479796	0.183908	-2.60889	0.0090837	0.111386	ANKRD17	26057
ENSG00000162413	3145.41	-0.408152	0.156447	-2.60888	0.00908394	0.111386	KLHL21	9903
ENSG00000130653	665.412	0.773849	0.296721	2.60801	0.00910712	0.111613	PNPLA7	375775
ENSG00000149639	11978.5	-0.487729	0.187051	-2.60746	0.0091217	0.111735	SOGA1	140710
ENSG00000156150	11.8381	-1.3782	0.528646	-2.60704	0.00913295	0.111816	ALX3	257
ENSG00000136492	372.596	1.06812	0.409755	2.60674	0.00914086	0.111849	BRIP1	83990
ENSG00000105617	532.009	0.465591	0.178636	2.60637	0.00915082	0.111849	LENG1	79165
ENSG00000197948	344.14	0.577414	0.221551	2.60624	0.00915434	0.111849	FCHSD1	89848
ENSG00000203865	117.916	-0.44949	0.172449	-2.60652	0.0091468	0.111849	ATP1A1-AS1	84852
ENSG00000114698	1918.29	-0.844922	0.324224	-2.60598	0.00916107	0.111874	PLSCR4	57088
ENSG00000148700	13053.6	-0.711414	0.273212	-2.60389	0.00921726	0.112503	ADD3	120
ENSG00000267746	28.256	-0.856005	0.328763	-2.60371	0.00922205	0.112504	NA	NA
ENSG00000158813	249.003	-0.586687	0.225375	-2.60316	0.00923677	0.112569	EDA	1896
ENSG00000181588	1176.19	0.423358	0.162624	2.60329	0.00923338	0.112569	MEX3D	399664
ENSG00000167617	83.2066	0.779808	0.299597	2.60286	0.00924508	0.112613	CDC42EP5	148170
ENSG00000160949	1034.92	0.700736	0.269264	2.60241	0.00925705	0.112646	TONSL	4796
ENSG00000242085	17.3152	0.824642	0.316896	2.60225	0.0092614	0.112646	RPS20P33	100271564
ENSG00000101346	3774.25	-0.368831	0.141736	-2.60224	0.00926182	0.112646	POFUT1	23509
ENSG00000232815	311.402	-0.38314	0.147263	-2.60174	0.00927518	0.112751	NA	NA
ENSG00000103253	1072.71	0.748986	0.28798	2.60083	0.00929994	0.112995	HAGHL	84264
ENSG00000255508	183.79	0.464422	0.178628	2.59994	0.00932405	0.11314	TUT1	64852
ENSG00000206199	24.6072	-1.67788	0.645415	-2.59969	0.00933077	0.11314	ANKUB1	389161
ENSG00000140451	298.115	0.940793	0.361881	2.59973	0.00932973	0.11314	PIF1	80119
ENSG00000133706	9007.21	-0.230787	0.0887719	-2.59978	0.00932834	0.11314	LARS1	51520
ENSG00000169155	1198.69	-0.401278	0.154405	-2.59887	0.00935315	0.113218	ZBTB43	23099
ENSG00000277013	38.4487	0.95715	0.36831	2.59876	0.00935608	0.113218	NA	NA
ENSG00000270055	60.1073	0.727466	0.279911	2.59892	0.00935168	0.113218	NA	NA
ENSG00000224243	309.203	-0.745525	0.286834	-2.59915	0.0093454	0.113218	SOX1-OT	100505996
ENSG00000174282	7966.94	-0.393275	0.151342	-2.59858	0.00936094	0.113219	ZBTB4	57659
ENSG00000139364	5174.84	-0.750065	0.288734	-2.59777	0.00938305	0.113429	TMEM132B	114795
ENSG00000271303	65.0123	-0.570625	0.219742	-2.5968	0.00940968	0.113471	SRXN1	140809
ENSG00000183048	364.388	0.606575	0.233579	2.59688	0.00940755	0.113471	SLC25A10	1468
ENSG00000205832	90.2212	-0.610121	0.234953	-2.59678	0.00941017	0.113471	C16orf96	342346
ENSG00000073111	2337.68	0.729587	0.28091	2.59723	0.00939786	0.113471	MCM2	4171
ENSG00000100380	16657.5	-0.302608	0.116528	-2.59688	0.00940755	0.113471	ST13	6767
ENSG00000134285	494.73	0.537657	0.207157	2.5954	0.00944804	0.11387	FKBP11	51303
ENSG00000246223	160.617	-0.645824	0.248894	-2.59477	0.00946541	0.113925	LINC01550	388011
ENSG00000246889	76.4375	-0.370858	0.142928	-2.59472	0.00946678	0.113925	NA	NA
ENSG00000111229	6723.48	0.327718	0.126289	2.595	0.00945922	0.113925	ARPC3	10094
ENSG00000074054	6910.22	-0.380841	0.146811	-2.59409	0.00948421	0.114057	CLASP1	23332
ENSG00000119969	586.158	0.887555	0.34216	2.59398	0.0094873	0.114057	HELLS	3070
ENSG00000167986	19881.3	-0.233363	0.0899912	-2.59317	0.00950954	0.114267	DDB1	1642
ENSG00000261408	127.932	0.73385	0.283192	2.59135	0.00955988	0.114623	TEN1-CDK3	100529145
ENSG00000272217	22.8283	1.04876	0.404725	2.5913	0.00956142	0.114623	NA	NA
ENSG00000271959	21.0999	0.977199	0.377075	2.59153	0.0095551	0.114623	NA	NA
ENSG00000008324	992.244	0.52527	0.20271	2.59124	0.00956308	0.114623	SS18L2	51188
[truncated: 46,339 more rows]
