# Supplementary material for: Data mining of bulk and single-cell RNA sequencing introduces OBI1-AS1 as an astrocyte marker with possible role in glioma recurrence and progression
Source: Clin Epigenetics. 2022 Mar 8;14:35. doi: 10.1186/s13148-022-01260-4 (PMC8905821; doi:10.1186/s13148-022-01260-4)
Supplement: Supplementary file 4 — Additional file 4. List of markers for each cluster in Fig.3. [file 13148_2022_1260_MOESM4_ESM.csv]

marker	p_val	avg_log2FC	pct.1	pct.2	p_val_adj	Cell type
PDE4B	0	1.085220794	0.996	0.928	0	OPCs
MPZL1	0	1.388034714	0.809	0.35	0	OPCs
TNR	0	2.245497932	0.93	0.621	0	OPCs
BRINP2	0	1.346101583	0.612	0.239	0	OPCs
CRB1	0	2.30101819	0.956	0.587	0	OPCs
RP11-75C23.1	0	0.484854207	0.276	0.031	0	OPCs
PLEKHA6	0	1.114810717	0.559	0.186	0	OPCs
NFASC	0	1.526971767	0.877	0.513	0	OPCs
CDK18	0	1.188260793	0.66	0.149	0	OPCs
LINC01105	0	1.302305169	0.747	0.361	0	OPCs
KCNS3	0	1.904099535	0.766	0.072	0	OPCs
STRN	0	1.103676817	0.8	0.415	0	OPCs
PRKCE	0	1.566379705	0.903	0.692	0	OPCs
ST3GAL5	0	0.838620551	0.746	0.366	0	OPCs
SH3RF3	0	1.97860647	0.9	0.478	0	OPCs
GPR17	0	1.106685097	0.541	0.07	0	OPCs
TMEM163	0	2.026143679	0.941	0.6	0	OPCs
ZEB2	0	1.139214817	0.979	0.852	0	OPCs
PKP4	0	2.482064397	0.971	0.742	0	OPCs
AC005042.4	0	0.435355691	0.241	0.027	0	OPCs
PARD3B	0	2.329089866	0.931	0.518	0	OPCs
ADAM23	0	1.541855917	0.891	0.569	0	OPCs
DOCK10	0	0.981264376	0.943	0.668	0	OPCs
AC133680.1	0	2.042934245	0.538	0.118	0	OPCs
RARB	0	1.95067107	0.569	0.206	0	OPCs
RP4-555D20.2	0	1.196968438	0.64	0.095	0	OPCs
LIMD1	0	1.139204436	0.777	0.276	0	OPCs
CADM2	0	1.980720868	0.999	0.978	0	OPCs
LSAMP	0	1.755589584	0.999	0.976	0	OPCs
LSAMP-AS1	0	0.905477965	0.583	0.152	0	OPCs
IGSF11	0	2.105682898	0.88	0.462	0	OPCs
ARHGAP31	0	1.333888542	0.814	0.367	0	OPCs
SEMA5B	0	1.5079953	0.856	0.379	0	OPCs
TMEM108	0	2.660412611	0.856	0.603	0	OPCs
TF	0	0.419976739	0.447	0.109	0	OPCs
EPHB1	0	1.869778975	0.898	0.55	0	OPCs
CLDN11	0	1.561610137	0.778	0.257	0	OPCs
SLC7A14	0	0.723141683	0.41	0.105	0	OPCs
FGF12	0	1.956941297	0.887	0.609	0	OPCs
HRASLS	0	1.358866211	0.727	0.233	0	OPCs
LCORL	0	1.275690992	0.941	0.737	0	OPCs
PCDH7	0	1.521912721	0.935	0.686	0	OPCs
PRKG2	0	1.497234119	0.639	0.173	0	OPCs
UGT8	0	1.236811125	0.774	0.261	0	OPCs
SH3D19	0	0.81535877	0.981	0.816	0	OPCs
ENPP6	0	2.181175689	0.752	0.09	0	OPCs
SEMA5A	0	1.575957177	0.957	0.769	0	OPCs
RICTOR	0	1.178886673	0.96	0.804	0	OPCs
SERINC5	0	1.186116313	0.861	0.593	0	OPCs
VCAN	0	1.148507252	0.895	0.646	0	OPCs
LINC01170	0	1.851342448	0.78	0.309	0	OPCs
PPP2R2B	0	1.886000998	0.975	0.831	0	OPCs
SGCD	0	1.586781939	0.913	0.728	0	OPCs
RNF130	0	0.782090096	0.97	0.867	0	OPCs
E2F3	0	0.997412957	0.794	0.41	0	OPCs
SOX4	0	0.815110033	0.912	0.615	0	OPCs
MOG	0	0.548616637	0.446	0.076	0	OPCs
TFEB	0	0.633220831	0.472	0.124	0	OPCs
ICK	0	0.778361546	0.497	0.145	0	OPCs
GRIK2	0	1.264543868	0.987	0.876	0	OPCs
WASF1	0	1.520771423	0.827	0.385	0	OPCs
FYN	0	1.982401228	0.986	0.883	0	OPCs
SGK1	0	1.14648287	0.822	0.479	0	OPCs
PLEKHG1	0	1.237181511	0.678	0.23	0	OPCs
QKI	0	1.194021469	0.996	0.982	0	OPCs
DGKB	0	1.542699068	0.945	0.751	0	OPCs
RP11-89N17.4	0	0.493574628	0.217	0.009	0	OPCs
BMPER	0	3.161107295	0.934	0.508	0	OPCs
Sep-07	0	1.08779546	0.975	0.862	0	OPCs
TNS3	0	2.740095893	0.978	0.648	0	OPCs
LHFPL3	0	0.952826046	0.992	0.915	0	OPCs
SFRP1	0	0.448023762	0.227	0.023	0	OPCs
ST18	0	0.852202251	0.522	0.131	0	OPCs
KHDRBS3	0	1.463719876	0.938	0.66	0	OPCs
ARHGAP39	0	0.795544932	0.505	0.142	0	OPCs
SLC1A1	0	1.290748959	0.815	0.338	0	OPCs
MOB3B	0	1.579897841	0.883	0.529	0	OPCs
SEMA4D	0	1.829784592	0.692	0.171	0	OPCs
BICD2	0	0.699811983	0.512	0.165	0	OPCs
TMOD1	0	0.899882383	0.546	0.138	0	OPCs
SLC44A1	0	1.485437238	0.968	0.771	0	OPCs
MIR181A2HG	0	1.142796684	0.764	0.314	0	OPCs
MVB12B	0	1.270497888	0.855	0.467	0	OPCs
MIR219A2	0	1.801162577	0.755	0.109	0	OPCs
RAPGEF1	0	1.480598088	0.842	0.547	0	OPCs
PHYHIPL	0	1.638808521	0.877	0.483	0	OPCs
FAM13C	0	2.042912483	0.759	0.254	0	OPCs
ZNF365	0	1.76238774	0.639	0.142	0	OPCs
ADAMTS14	0	0.956917776	0.31	0.03	0	OPCs
RGR	0	0.558554243	0.299	0.034	0	OPCs
CCSER2	0	1.277170581	0.89	0.655	0	OPCs
GRID1	0	1.220726031	0.891	0.661	0	OPCs
TCF7L2	0	2.043545636	0.915	0.504	0	OPCs
AFAP1L2	0	0.916477307	0.611	0.173	0	OPCs
PDE3B	0	1.359120177	0.787	0.46	0	OPCs
SOX6	0	1.471352408	0.994	0.899	0	OPCs
ANO3	0	1.113879848	0.712	0.267	0	OPCs
MYRF	0	1.189480914	0.698	0.105	0	OPCs
CADM1	0	1.562313453	0.946	0.789	0	OPCs
AP000462.2	0	0.614113796	0.392	0.095	0	OPCs
DSCAML1	0	1.425859317	0.93	0.643	0	OPCs
PHLDB1	0	0.721488936	0.694	0.274	0	OPCs
PKNOX2	0	0.906537978	0.684	0.301	0	OPCs
OPCML	0	1.565439918	0.977	0.87	0	OPCs
MIR4697HG	0	0.809393522	0.657	0.271	0	OPCs
IGSF9B	0	0.865465508	0.699	0.297	0	OPCs
OVCH1	0	0.691632693	0.268	0.021	0	OPCs
TMTC1	0	2.359817154	0.719	0.166	0	OPCs
KIF21A	0	1.449733457	0.876	0.692	0	OPCs
ADAMTS20	0	2.303332186	0.695	0.138	0	OPCs
TNS2	0	0.696818052	0.42	0.084	0	OPCs
ERBB3	0	0.706281245	0.418	0.089	0	OPCs
P2RX7	0	1.820615477	0.808	0.366	0	OPCs
TMEM132B	0	1.878299728	0.965	0.58	0	OPCs
CENPJ	0	0.903815332	0.613	0.231	0	OPCs
DCT	0	1.364329805	0.289	0.032	0	OPCs
GPR180	0	1.537278279	0.562	0.228	0	OPCs
TMTC4	0	1.246652285	0.671	0.177	0	OPCs
ARHGAP5	0	1.30597023	0.783	0.432	0	OPCs
MAP4K5	0	1.116549867	0.949	0.733	0	OPCs
FRMD6	0	1.262907113	0.575	0.187	0	OPCs
GNG2	0	1.107889646	0.821	0.501	0	OPCs
SMOC1	0	2.126183347	0.942	0.533	0	OPCs
RP11-99E15.2	0	0.800225265	0.505	0.159	0	OPCs
TECPR2	0	1.195207738	0.662	0.297	0	OPCs
FRMD5	0	1.873573902	0.928	0.573	0	OPCs
ACAN	0	0.588423045	0.268	0.034	0	OPCs
GINS3	0	1.265039425	0.664	0.172	0	OPCs
FA2H	0	0.901440376	0.563	0.115	0	OPCs
NTN1	0	1.200414308	0.777	0.395	0	OPCs
SSH2	0	0.937468553	0.969	0.864	0	OPCs
SRCIN1	0	0.974930439	0.597	0.17	0	OPCs
RND2	0	0.583207188	0.359	0.066	0	OPCs
LINC00511	0	1.119340287	0.961	0.712	0	OPCs
RP11-1055B8.3	0	1.669318285	0.716	0.118	0	OPCs
APCDD1	0	0.651718549	0.352	0.076	0	OPCs
ATCAY	0	1.043146165	0.85	0.416	0	OPCs
TUBB4A	0	0.831510963	0.564	0.149	0	OPCs
KANK2	0	0.563618327	0.287	0.05	0	OPCs
DOCK6	0	1.214543761	0.55	0.101	0	OPCs
SIRT2	0	1.670012455	0.875	0.356	0	OPCs
ARHGAP35	0	0.989700671	0.857	0.531	0	OPCs
FERMT1	0	1.92480548	0.743	0.195	0	OPCs
PLCB1	0	1.365379535	0.96	0.899	0	OPCs
PPP1R16B	0	2.265845412	0.809	0.158	0	OPCs
FAM83D	0	0.735927273	0.369	0.068	0	OPCs
BCAS1	0	3.497200365	0.929	0.427	0	OPCs
PHACTR3	0	0.946356421	0.823	0.473	0	OPCs
DSCAM	0	2.125838359	0.975	0.84	0	OPCs
SOX10	0	1.047932633	0.715	0.208	0	OPCs
SHROOM4	0	1.788171389	0.843	0.269	0	OPCs
PLP1	0	0.430691729	0.756	0.376	0	OPCs
GPC3	0	1.485354503	0.423	0.038	0	OPCs
MAMLD1	0	1.10008711	0.698	0.266	0	OPCs
GLRA3	8.30E-306	1.249913752	0.212	0.024	2.48E-301	OPCs
C2orf27A	1.65E-305	0.895323494	0.627	0.255	4.92E-301	OPCs
BCAN	2.32E-303	0.878295169	0.933	0.655	6.93E-299	OPCs
COL18A1	8.90E-300	0.676492401	0.369	0.089	2.66E-295	OPCs
GFPT2	1.02E-297	0.666087527	0.409	0.112	3.06E-293	OPCs
RP3-399L15.3	2.33E-296	1.148770533	0.63	0.285	6.96E-292	OPCs
TNFRSF21	1.67E-294	0.804952855	0.539	0.196	5.00E-290	OPCs
EPB41L4A	1.40E-290	1.452657895	0.509	0.199	4.20E-286	OPCs
ZNF608	1.03E-289	0.992353132	0.828	0.549	3.09E-285	OPCs
NPAS1	4.27E-289	0.446119817	0.238	0.034	1.28E-284	OPCs
MAP4K4	4.76E-289	0.865561709	0.963	0.852	1.42E-284	OPCs
TPTE2P1	2.33E-288	0.610231507	0.353	0.086	6.95E-284	OPCs
ZNF516	2.25E-287	0.912928059	0.713	0.36	6.73E-283	OPCs
PLPPR1	2.19E-286	1.148936953	0.873	0.672	6.56E-282	OPCs
SLIT1	5.14E-286	0.952412812	0.787	0.458	1.54E-281	OPCs
SCRG1	6.34E-286	0.812515092	0.765	0.412	1.90E-281	OPCs
KLHL29	8.56E-284	1.092491417	0.357	0.09	2.56E-279	OPCs
KY	2.57E-282	0.427378491	0.234	0.034	7.68E-278	OPCs
SEMA3E	9.60E-281	1.831335793	0.448	0.148	2.87E-276	OPCs
ATP6V0A2	1.30E-280	0.729593812	0.636	0.279	3.89E-276	OPCs
MMP17	2.25E-280	0.547851971	0.434	0.126	6.72E-276	OPCs
LRRC1	6.00E-279	0.760716483	0.637	0.274	1.79E-274	OPCs
TNK2	1.86E-278	0.852695054	0.724	0.384	5.55E-274	OPCs
MBP	4.08E-277	0.926298737	0.678	0.332	1.22E-272	OPCs
SLC22A23	1.86E-274	0.93701418	0.757	0.432	5.56E-270	OPCs
LINC00609	1.83E-273	0.847272045	0.657	0.291	5.46E-269	OPCs
MDFI	1.99E-273	0.457133926	0.297	0.06	5.95E-269	OPCs
ANGPTL2	9.08E-270	0.601859516	0.412	0.121	2.72E-265	OPCs
TMEM206	3.40E-268	0.609208589	0.474	0.157	1.02E-263	OPCs
AFMID	2.13E-267	0.594765647	0.385	0.106	6.38E-263	OPCs
RINL	1.67E-265	0.340172649	0.191	0.022	4.99E-261	OPCs
IMPAD1	1.75E-263	0.701378475	0.562	0.225	5.23E-259	OPCs
SLC2A13	2.09E-259	0.773708677	0.954	0.811	6.25E-255	OPCs
MYO5A	8.38E-258	0.896415198	0.848	0.6	2.50E-253	OPCs
ASTN1	2.40E-256	0.879967478	0.864	0.643	7.17E-252	OPCs
CTC-525D6.1	7.85E-256	0.694563789	0.489	0.173	2.35E-251	OPCs
ATE1	1.36E-255	0.896472419	0.794	0.518	4.07E-251	OPCs
TCF7L1	2.88E-255	0.853341507	0.664	0.318	8.61E-251	OPCs
TM7SF3	6.04E-254	1.106045847	0.596	0.288	1.81E-249	OPCs
PIK3C2B	1.06E-253	0.643635901	0.48	0.171	3.18E-249	OPCs
FRMD4B	3.18E-253	1.220144787	0.783	0.54	9.50E-249	OPCs
RNF122	5.08E-253	0.484979971	0.302	0.068	1.52E-248	OPCs
KCNMB4	1.34E-252	0.736779931	0.551	0.219	4.00E-248	OPCs
FAM102A	3.33E-251	0.499441949	0.447	0.143	9.95E-247	OPCs
PSMA1	1.36E-250	0.761868565	0.528	0.207	4.06E-246	OPCs
REEP3	1.64E-250	0.884251434	0.746	0.431	4.92E-246	OPCs
CNP	6.88E-249	0.42904808	0.513	0.182	2.06E-244	OPCs
DGKG	1.29E-247	0.9980491	0.698	0.387	3.87E-243	OPCs
MICAL3	3.28E-247	0.875576647	0.832	0.576	9.81E-243	OPCs
JPH4	5.07E-246	0.605736353	0.465	0.164	1.52E-241	OPCs
ANKUB1	1.06E-243	1.217583283	0.688	0.391	3.16E-239	OPCs
TMCC3	1.22E-241	0.539299582	0.41	0.126	3.66E-237	OPCs
ALG6	2.14E-239	0.695298305	0.489	0.188	6.40E-235	OPCs
SEPT7P3	2.83E-235	0.343637247	0.142	0.011	8.47E-231	OPCs
ADD3	5.15E-235	0.927976963	0.793	0.529	1.54E-230	OPCs
FRMD4A	1.66E-233	1.186435625	0.964	0.85	4.97E-229	OPCs
TAF4B	2.86E-228	1.058318564	0.365	0.116	8.56E-224	OPCs
RIN2	3.00E-228	0.949570171	0.58	0.278	8.96E-224	OPCs
POLB	3.74E-228	0.522172231	0.402	0.13	1.12E-223	OPCs
PPFIBP2	2.76E-227	0.649067332	0.333	0.094	8.24E-223	OPCs
URM1	4.23E-227	0.506454818	0.402	0.128	1.26E-222	OPCs
LCNL1	6.48E-225	0.343754547	0.18	0.024	1.94E-220	OPCs
SOGA1	2.27E-224	0.674144126	0.787	0.471	6.79E-220	OPCs
CABIN1	1.63E-223	0.684626684	0.755	0.443	4.89E-219	OPCs
SMAD2	3.42E-223	0.757802398	0.824	0.575	1.02E-218	OPCs
GALNT13	5.49E-223	1.289526677	0.876	0.78	1.64E-218	OPCs
OSBPL1A	1.68E-220	0.927347995	0.694	0.395	5.01E-216	OPCs
C11orf58	2.05E-220	0.942325467	0.82	0.591	6.13E-216	OPCs
DIO2	5.73E-220	0.443313867	0.261	0.057	1.71E-215	OPCs
SNX22	8.09E-220	0.498660247	0.386	0.121	2.42E-215	OPCs
LRP6	3.51E-218	0.667167688	0.891	0.654	1.05E-213	OPCs
DST	7.29E-218	0.597905545	0.99	0.951	2.18E-213	OPCs
SHC3	1.42E-217	0.737326954	0.845	0.607	4.25E-213	OPCs
ZNF536	1.72E-217	1.528560955	0.591	0.289	5.15E-213	OPCs
IL1RAPL1	9.77E-217	0.619607688	0.961	0.845	2.92E-212	OPCs
RP11-187O7.3	4.75E-213	0.689345216	0.386	0.128	1.42E-208	OPCs
GIPC1	8.68E-212	0.615169122	0.547	0.243	2.59E-207	OPCs
GNB4	2.32E-211	0.636047357	0.648	0.324	6.95E-207	OPCs
RP5-984P4.6	4.30E-211	0.476718465	0.402	0.134	1.29E-206	OPCs
TXNDC11	1.17E-209	0.617411377	0.493	0.199	3.49E-205	OPCs
MAN2A2	1.04E-208	0.480084005	0.41	0.141	3.11E-204	OPCs
PTK2	1.04E-208	0.567637127	0.978	0.928	3.12E-204	OPCs
CFAP161	1.63E-208	0.812891224	0.6	0.292	4.87E-204	OPCs
EML5	3.71E-208	0.775388677	0.534	0.241	1.11E-203	OPCs
ZNF488	4.04E-208	0.27139352	0.154	0.018	1.21E-203	OPCs
HSPA12A	4.62E-207	0.618099665	0.446	0.171	1.38E-202	OPCs
PRKAR1B	1.83E-206	0.584522414	0.599	0.279	5.46E-202	OPCs
ELF1	5.26E-206	0.647563684	0.607	0.283	1.57E-201	OPCs
STAT2	1.14E-205	0.700164373	0.541	0.245	3.40E-201	OPCs
SPNS2	1.17E-205	0.365748894	0.332	0.095	3.49E-201	OPCs
STRIP2	1.29E-205	0.538445417	0.439	0.163	3.85E-201	OPCs
PRIMA1	1.62E-205	0.467967066	0.289	0.075	4.85E-201	OPCs
ANP32B	1.22E-204	0.592936965	0.549	0.242	3.66E-200	OPCs
PLPP1	1.23E-204	0.848861568	0.796	0.53	3.68E-200	OPCs
NAPEPLD	1.49E-203	0.695698549	0.673	0.363	4.47E-199	OPCs
RTN4	1.50E-202	0.70817948	0.955	0.883	4.48E-198	OPCs
MB21D2	1.68E-199	0.775533263	0.486	0.207	5.03E-195	OPCs
CFAP20	3.59E-199	0.449285329	0.374	0.124	1.07E-194	OPCs
RALGPS2	8.93E-199	1.513823486	0.677	0.434	2.67E-194	OPCs
APBB2	5.25E-197	0.73783192	0.9	0.713	1.57E-192	OPCs
RP5-1056H1.2	3.22E-196	0.262708458	0.149	0.018	9.62E-192	OPCs
RAP2A	1.60E-195	0.582037692	0.624	0.311	4.78E-191	OPCs
KIF21B	3.32E-195	0.596591114	0.382	0.136	9.94E-191	OPCs
STK31	5.62E-194	0.472462686	0.316	0.093	1.68E-189	OPCs
CAMSAP2	6.01E-193	0.953685374	0.906	0.825	1.80E-188	OPCs
PTPRJ	1.41E-192	1.063761101	0.81	0.596	4.23E-188	OPCs
FSD1L	4.07E-192	0.732257992	0.614	0.32	1.22E-187	OPCs
CHST15	9.91E-192	0.432051985	0.343	0.108	2.96E-187	OPCs
MEGF11	4.80E-191	0.801620444	0.747	0.463	1.44E-186	OPCs
BCL2L14	3.13E-190	0.504981147	0.456	0.178	9.36E-186	OPCs
ARHGEF7	4.09E-190	0.610514153	0.899	0.724	1.22E-185	OPCs
SCARB2	5.36E-190	0.662252599	0.791	0.528	1.60E-185	OPCs
RP11-554F20.1	1.04E-189	0.719517859	0.62	0.321	3.11E-185	OPCs
SOX8	3.82E-189	0.643353046	0.551	0.253	1.14E-184	OPCs
TMEFF2	5.12E-189	1.037330128	0.834	0.618	1.53E-184	OPCs
PTGDS	3.39E-188	0.294511689	0.419	0.147	1.01E-183	OPCs
CCDC26	3.41E-188	0.66352754	0.405	0.146	1.02E-183	OPCs
FAM221A	2.01E-187	0.466550361	0.464	0.183	6.00E-183	OPCs
CTC-458I2.2	5.22E-187	0.377281741	0.261	0.067	1.56E-182	OPCs
RRAS2	7.50E-186	0.598034728	0.368	0.13	2.24E-181	OPCs
CHADL	1.02E-185	0.325097066	0.236	0.054	3.05E-181	OPCs
CTTNBP2	3.29E-185	0.565502626	0.951	0.81	9.85E-181	OPCs
SCUBE2	1.54E-183	0.568192411	0.341	0.115	4.60E-179	OPCs
USP54	4.84E-183	0.661099932	0.698	0.398	1.45E-178	OPCs
RTKN	2.23E-182	0.410801579	0.382	0.132	6.67E-178	OPCs
ZNF827	1.08E-181	0.72072704	0.752	0.495	3.24E-177	OPCs
AR	1.75E-181	0.554174978	0.188	0.036	5.23E-177	OPCs
ERC2	3.69E-181	0.645180783	0.896	0.709	1.10E-176	OPCs
TRIM67	1.53E-180	0.565290914	0.35	0.121	4.57E-176	OPCs
TGDS	3.30E-180	0.465342636	0.297	0.089	9.85E-176	OPCs
CHST3	6.11E-180	0.432504762	0.374	0.131	1.83E-175	OPCs
DGCR2	7.93E-180	0.582682975	0.67	0.363	2.37E-175	OPCs
VEPH1	8.62E-179	0.396200272	0.157	0.024	2.58E-174	OPCs
EPB41L2	1.62E-178	1.633879451	0.829	0.77	4.83E-174	OPCs
DYNLL1	2.34E-178	0.51998496	0.626	0.319	7.00E-174	OPCs
KCNQ1OT1	2.09E-176	0.688104672	0.888	0.713	6.24E-172	OPCs
RASGEF1C	3.61E-176	0.415721494	0.355	0.119	1.08E-171	OPCs
INSIG1	4.38E-176	0.604895452	0.32	0.104	1.31E-171	OPCs
RBMS3	1.08E-175	1.311792824	0.697	0.447	3.22E-171	OPCs
RP13-578N3.3	1.95E-175	0.585684742	0.28	0.082	5.82E-171	OPCs
LINC01237	2.23E-175	0.633857475	0.523	0.245	6.67E-171	OPCs
C7orf31	3.69E-175	0.42022083	0.22	0.051	1.10E-170	OPCs
XPNPEP1	4.50E-174	0.473470549	0.41	0.156	1.35E-169	OPCs
NHLRC3	6.62E-173	0.648905122	0.524	0.255	1.98E-168	OPCs
REC8	2.54E-171	0.350046814	0.27	0.075	7.59E-167	OPCs
HAS2	3.01E-171	0.511039808	0.339	0.116	9.01E-167	OPCs
RNF144A	5.38E-171	0.710281494	0.836	0.656	1.61E-166	OPCs
FIBIN	5.05E-170	0.501676935	0.476	0.205	1.51E-165	OPCs
NDRG3	1.46E-169	0.519345931	0.496	0.223	4.37E-165	OPCs
CFTR	4.96E-169	0.463705143	0.443	0.181	1.48E-164	OPCs
CD22	1.36E-168	0.322518789	0.187	0.037	4.05E-164	OPCs
COX10-AS1	3.23E-167	0.633945731	0.673	0.388	9.65E-163	OPCs
SGK223	7.50E-167	0.80713518	0.369	0.146	2.24E-162	OPCs
HIPK2	8.22E-167	0.652558134	0.877	0.705	2.46E-162	OPCs
DNAH10	2.39E-166	0.388807067	0.219	0.053	7.14E-162	OPCs
GPD1	4.11E-166	0.257471054	0.157	0.026	1.23E-161	OPCs
RP11-448P19.1	6.37E-166	0.290833211	0.162	0.028	1.90E-161	OPCs
GAL3ST1	7.99E-166	0.327592745	0.262	0.073	2.39E-161	OPCs
DOCK4	3.42E-165	0.771380159	0.959	0.905	1.02E-160	OPCs
OSBP2	6.63E-165	0.645258181	0.686	0.4	1.98E-160	OPCs
KAZN	3.02E-163	1.460586102	0.895	0.856	9.03E-159	OPCs
PPP1R12B	1.30E-162	1.006342704	0.8	0.647	3.89E-158	OPCs
ZKSCAN1	3.38E-162	0.514106904	0.84	0.601	1.01E-157	OPCs
KANK1	9.30E-162	0.841364166	0.887	0.699	2.78E-157	OPCs
DOK5	9.33E-162	0.655929672	0.544	0.268	2.79E-157	OPCs
DNM3	8.26E-161	0.723713649	0.925	0.864	2.47E-156	OPCs
C20orf196	3.17E-158	0.54157591	0.461	0.204	9.49E-154	OPCs
DLG1	4.27E-158	0.819201139	0.883	0.745	1.28E-153	OPCs
NCAM2	8.02E-158	0.640195065	0.985	0.907	2.40E-153	OPCs
SYNDIG1	1.62E-155	0.641826087	0.667	0.395	4.84E-151	OPCs
FGD3	1.40E-154	0.377225957	0.27	0.081	4.18E-150	OPCs
CTBP2	3.34E-154	0.579210427	0.643	0.367	9.97E-150	OPCs
ARHGAP22	1.73E-153	0.391899608	0.518	0.235	5.16E-149	OPCs
PDZRN3	2.64E-153	1.287279144	0.6	0.375	7.90E-149	OPCs
RAB33A	3.18E-153	0.262079016	0.177	0.037	9.51E-149	OPCs
AATK	6.21E-152	0.393881347	0.433	0.181	1.86E-147	OPCs
TOX	2.15E-150	0.878181313	0.568	0.313	6.43E-146	OPCs
OPHN1	4.48E-150	0.70613393	0.779	0.564	1.34E-145	OPCs
CCDC50	1.77E-149	0.511987548	0.602	0.318	5.29E-145	OPCs
VSTM2B	3.92E-149	0.42569842	0.41	0.168	1.17E-144	OPCs
RP11-977G19.10	4.90E-149	0.345151691	0.261	0.08	1.47E-144	OPCs
AF121898.3	2.00E-148	0.666922926	0.287	0.096	5.98E-144	OPCs
CEP97	7.50E-148	0.461179151	0.544	0.266	2.24E-143	OPCs
RGMB	1.20E-146	0.475320994	0.471	0.216	3.57E-142	OPCs
PDGFA	1.22E-146	0.347244777	0.28	0.09	3.66E-142	OPCs
SLC16A10	1.87E-146	0.725465087	0.417	0.189	5.58E-142	OPCs
BEST1	4.64E-146	0.28492551	0.189	0.044	1.39E-141	OPCs
RBMS3-AS3	2.46E-145	0.366211362	0.231	0.065	7.36E-141	OPCs
TMPRSS5	4.97E-144	0.409210068	0.361	0.14	1.49E-139	OPCs
GTF2I	7.40E-144	0.41014807	0.953	0.832	2.21E-139	OPCs
UST	1.50E-143	0.734262571	0.8	0.621	4.50E-139	OPCs
NCAM1	1.40E-142	0.577929839	0.989	0.936	4.19E-138	OPCs
BAIAP2L2	2.78E-142	0.409731227	0.412	0.173	8.30E-138	OPCs
ZNF577	4.49E-142	0.451812614	0.48	0.228	1.34E-137	OPCs
SLC27A4	2.06E-140	0.376739419	0.335	0.127	6.17E-136	OPCs
LPAR4	2.99E-140	0.370719567	0.25	0.077	8.93E-136	OPCs
PIGM	2.85E-139	0.3631604	0.297	0.104	8.51E-135	OPCs
PLD1	1.05E-138	0.698214312	0.365	0.148	3.15E-134	OPCs
ANGPTL1	1.81E-138	0.391543445	0.231	0.068	5.42E-134	OPCs
ABCA2	1.75E-137	0.277253847	0.417	0.175	5.24E-133	OPCs
SCG5	3.89E-137	0.381503495	0.386	0.161	1.16E-132	OPCs
PALM2-AKAP2	5.83E-137	0.695053905	0.299	0.112	1.74E-132	OPCs
CPM	2.68E-136	0.66830235	0.438	0.207	8.02E-132	OPCs
LGR4	5.21E-136	0.637897608	0.498	0.252	1.56E-131	OPCs
RP1-84O15.2	1.40E-135	0.596247907	0.41	0.182	4.19E-131	OPCs
RP11-499F3.2	1.32E-134	0.622425276	0.417	0.188	3.95E-130	OPCs
OTUD7B	1.64E-134	0.533430062	0.556	0.298	4.91E-130	OPCs
ABTB2	5.28E-134	0.487436604	0.372	0.153	1.58E-129	OPCs
DLEU1	1.13E-133	0.620021104	0.645	0.38	3.39E-129	OPCs
FAM135B	8.99E-133	0.515471067	0.481	0.236	2.69E-128	OPCs
FDFT1	1.15E-131	0.422294881	0.403	0.178	3.44E-127	OPCs
LHFPL3-AS1	1.88E-130	0.42251302	0.444	0.202	5.62E-126	OPCs
ATG2B	2.98E-130	0.458732265	0.578	0.314	8.91E-126	OPCs
C12orf40	1.09E-129	0.373812574	0.31	0.115	3.26E-125	OPCs
TRUB2	3.27E-129	0.277409642	0.236	0.072	9.79E-125	OPCs
SOX9-AS1	2.35E-128	0.521162518	0.466	0.229	7.03E-124	OPCs
MLXIP	2.84E-128	0.432175921	0.525	0.269	8.48E-124	OPCs
BAHCC1	2.30E-127	0.384197264	0.389	0.168	6.89E-123	OPCs
LINC01563	7.66E-126	0.344890523	0.335	0.134	2.29E-121	OPCs
FAM117B	9.98E-126	0.409286721	0.511	0.259	2.98E-121	OPCs
LMF1	2.03E-125	0.456100364	0.524	0.273	6.07E-121	OPCs
CASC15	4.72E-125	0.342301818	0.49	0.238	1.41E-120	OPCs
AC074363.1	5.34E-125	1.241349083	0.631	0.439	1.60E-120	OPCs
PRTG	2.04E-124	0.353459881	0.319	0.123	6.10E-120	OPCs
RP11-142M10.2	1.90E-123	0.319319808	0.186	0.05	5.67E-119	OPCs
C12orf76	3.38E-123	0.42913815	0.471	0.232	1.01E-118	OPCs
GAS7	5.00E-123	1.076460194	0.454	0.245	1.49E-118	OPCs
KCNN2	1.49E-122	0.380600681	0.301	0.116	4.46E-118	OPCs
PARD6G	1.55E-122	0.342688507	0.293	0.108	4.65E-118	OPCs
CTC-255N20.1	2.00E-122	0.30961693	0.238	0.076	5.97E-118	OPCs
TMEM258	4.10E-122	0.311088814	0.268	0.094	1.22E-117	OPCs
GNAO1	9.46E-121	0.526529868	0.638	0.386	2.83E-116	OPCs
ADAMTSL1	1.54E-120	0.631994947	0.29	0.112	4.59E-116	OPCs
TSC22D1	2.26E-120	0.843389264	0.826	0.668	6.75E-116	OPCs
MND1	2.37E-120	0.500944557	0.473	0.241	7.07E-116	OPCs
TMEM59	2.99E-120	0.424162486	0.561	0.306	8.93E-116	OPCs
LRRTM3	9.12E-119	0.872669698	0.742	0.604	2.73E-114	OPCs
POLR2F	7.96E-118	0.80122402	0.329	0.143	2.38E-113	OPCs
RBPJ	1.89E-117	0.432334866	0.92	0.795	5.65E-113	OPCs
GRIA2	2.68E-117	0.988688783	0.928	0.885	8.03E-113	OPCs
CCDC148	1.45E-116	0.495602716	0.33	0.142	4.35E-112	OPCs
PGRMC1	2.75E-116	0.409036577	0.469	0.234	8.23E-112	OPCs
RP11-141M1.3	2.95E-116	0.510832457	0.311	0.126	8.81E-112	OPCs
KDM4C	1.01E-115	0.430336657	0.518	0.277	3.03E-111	OPCs
NLGN2	5.50E-115	0.367502611	0.444	0.213	1.64E-110	OPCs
FAM69C	8.57E-115	0.311680279	0.141	0.031	2.56E-110	OPCs
AGPS	2.02E-114	0.535030412	0.598	0.361	6.03E-110	OPCs
TRIO	7.56E-114	0.47638651	0.985	0.95	2.26E-109	OPCs
GRAMD3	1.66E-113	0.438094895	0.414	0.196	4.98E-109	OPCs
CDH20	7.91E-113	0.672571945	0.788	0.633	2.37E-108	OPCs
RP13-726E6.2	2.00E-112	0.269926894	0.2	0.061	5.97E-108	OPCs
TNIK	1.14E-111	0.650616758	0.841	0.728	3.42E-107	OPCs
SGTA	1.77E-111	0.322859247	0.378	0.169	5.30E-107	OPCs
MMP15	3.18E-111	0.32831553	0.223	0.073	9.51E-107	OPCs
RP5-864K19.4	1.08E-110	0.507943059	0.544	0.313	3.23E-106	OPCs
ZNRF1	1.16E-110	0.411662131	0.577	0.322	3.46E-106	OPCs
LRGUK	1.75E-110	0.503167412	0.491	0.263	5.23E-106	OPCs
MYRIP	2.43E-110	0.529104668	0.475	0.251	7.26E-106	OPCs
Mar-01	2.88E-110	0.439074532	0.983	0.952	8.62E-106	OPCs
MTSS1L	4.62E-110	0.368643063	0.579	0.324	1.38E-105	OPCs
STK32A	6.70E-110	0.703071222	0.614	0.387	2.00E-105	OPCs
AMMECR1	4.06E-109	0.442872729	0.402	0.197	1.21E-104	OPCs
NBAT1	7.44E-109	0.256182225	0.213	0.068	2.22E-104	OPCs
FAM184B	7.70E-109	0.381414403	0.34	0.146	2.30E-104	OPCs
SPSB1	1.17E-108	0.281967495	0.293	0.115	3.50E-104	OPCs
ENPP7P1	2.15E-108	0.271637081	0.194	0.059	6.43E-104	OPCs
RYBP	2.32E-108	0.496692974	0.561	0.325	6.93E-104	OPCs
ALS2CR12	2.42E-108	0.403897779	0.28	0.112	7.23E-104	OPCs
LINC01411	2.52E-108	0.281541666	0.245	0.087	7.54E-104	OPCs
RP11-464F9.21	4.01E-108	0.29321309	0.256	0.094	1.20E-103	OPCs
NTM	2.20E-107	0.693594894	0.904	0.816	6.57E-103	OPCs
ZNF649	2.86E-107	0.266558599	0.231	0.079	8.55E-103	OPCs
NAV1	3.79E-107	0.591007573	0.807	0.639	1.13E-102	OPCs
GREB1	4.82E-107	0.370760367	0.423	0.208	1.44E-102	OPCs
JMJD1C	8.87E-107	0.561583991	0.958	0.912	2.65E-102	OPCs
ATXN7L1	1.98E-106	0.466751281	0.716	0.475	5.92E-102	OPCs
CYFIP2	2.07E-105	0.419985346	0.599	0.356	6.20E-101	OPCs
WIPF1	2.53E-105	0.470801184	0.581	0.342	7.55E-101	OPCs
MARCKS	5.12E-105	0.485596787	0.891	0.725	1.53E-100	OPCs
SOX13	1.18E-104	0.475596877	0.262	0.103	3.51E-100	OPCs
CACNA1E	1.55E-104	0.575763009	0.506	0.286	4.62E-100	OPCs
RP11-116N8.1	2.56E-104	0.341316308	0.277	0.108	7.65E-100	OPCs
HDHD2	7.88E-104	0.294366107	0.295	0.12	2.36E-99	OPCs
CEP63	2.00E-103	0.425434364	0.603	0.361	5.98E-99	OPCs
NKX2-2	2.00E-103	0.352544358	0.392	0.186	5.99E-99	OPCs
PROSER1	3.16E-103	0.347456078	0.348	0.156	9.46E-99	OPCs
LINC01088	5.47E-103	0.406599518	0.201	0.066	1.63E-98	OPCs
RP1-35C21.2	6.24E-103	0.492178879	0.105	0.019	1.87E-98	OPCs
RP11-82O19.1	2.13E-102	0.258063303	0.248	0.091	6.36E-98	OPCs
TUBA1A	2.19E-101	0.390309882	0.952	0.833	6.54E-97	OPCs
PIP4K2A	2.64E-101	0.28294968	0.599	0.356	7.89E-97	OPCs
TMEM63A	5.29E-101	0.253012962	0.244	0.088	1.58E-96	OPCs
IGF2BP2	9.40E-101	0.350464424	0.23	0.082	2.81E-96	OPCs
APOD	9.98E-101	0.26099701	0.312	0.131	2.98E-96	OPCs
TTLL9	2.36E-100	0.352135675	0.343	0.156	7.04E-96	OPCs
C20orf194	3.99E-100	0.533799845	0.775	0.61	1.19E-95	OPCs
RPAIN	4.78E-100	0.366382603	0.515	0.279	1.43E-95	OPCs
LINC00937	1.28E-99	0.391645859	0.346	0.16	3.84E-95	OPCs
TSC22D4	2.99E-99	0.327994133	0.425	0.209	8.95E-95	OPCs
PCDH11X	4.13E-99	0.875399477	0.742	0.593	1.23E-94	OPCs
SPATS2	9.75E-99	0.492235098	0.762	0.573	2.91E-94	OPCs
ZCCHC17	1.03E-98	0.39430771	0.504	0.284	3.07E-94	OPCs
ASIC1	1.10E-98	0.324354773	0.339	0.152	3.30E-94	OPCs
B3GAT1	2.32E-97	0.332200858	0.449	0.234	6.92E-93	OPCs
PPP2R1B	2.70E-97	0.338227184	0.394	0.192	8.07E-93	OPCs
THRA	3.05E-97	0.297853916	0.331	0.149	9.13E-93	OPCs
ZNF440	3.24E-97	0.300385004	0.297	0.126	9.69E-93	OPCs
NOL4L	5.83E-97	0.323983547	0.369	0.173	1.74E-92	OPCs
FOXO1	4.38E-96	0.943907908	0.454	0.271	1.31E-91	OPCs
GRIK4	4.51E-96	0.414563062	0.761	0.556	1.35E-91	OPCs
SNX1	5.01E-96	0.409313635	0.713	0.482	1.50E-91	OPCs
FSCN1	5.86E-96	0.342828482	0.528	0.294	1.75E-91	OPCs
GNAI1	2.61E-95	0.681351579	0.626	0.444	7.79E-91	OPCs
ZNF276	1.14E-94	0.306723248	0.377	0.181	3.40E-90	OPCs
RDX	1.16E-94	0.603188268	0.78	0.619	3.46E-90	OPCs
APPL2	2.65E-94	0.37726547	0.573	0.343	7.91E-90	OPCs
RP11-21A7A.2	3.38E-94	0.260561431	0.229	0.084	1.01E-89	OPCs
UGDH	5.99E-94	0.33155897	0.426	0.216	1.79E-89	OPCs
HPS5	6.76E-94	0.353773507	0.413	0.213	2.02E-89	OPCs
CCDC144CP	9.23E-94	0.411776799	0.432	0.23	2.76E-89	OPCs
DENND4A	2.87E-93	0.600256181	0.789	0.666	8.58E-89	OPCs
CAT	3.18E-93	0.325852107	0.366	0.175	9.50E-89	OPCs
RASGEF1B	6.46E-93	0.697032504	0.788	0.648	1.93E-88	OPCs
MACROD2	1.07E-92	0.781998153	0.748	0.606	3.21E-88	OPCs
EPS8	1.80E-92	0.592319749	0.726	0.554	5.37E-88	OPCs
SCD5	3.59E-92	0.401723403	0.917	0.769	1.07E-87	OPCs
ZNF611	4.11E-92	0.464854417	0.403	0.213	1.23E-87	OPCs
AGFG1	5.10E-91	0.380343296	0.803	0.622	1.52E-86	OPCs
CTD-2303H24.2	1.63E-90	0.309066681	0.31	0.141	4.87E-86	OPCs
IQSEC1	2.19E-90	0.410152752	0.504	0.294	6.56E-86	OPCs
SHD	2.44E-90	0.279338313	0.271	0.112	7.30E-86	OPCs
MTMR9LP	1.42E-89	0.255110376	0.225	0.084	4.23E-85	OPCs
GNG12	3.41E-89	0.394450454	0.345	0.168	1.02E-84	OPCs
FAM124A	3.80E-89	0.307180751	0.221	0.084	1.14E-84	OPCs
SPPL3	4.82E-89	0.413294862	0.849	0.703	1.44E-84	OPCs
MTCH2	8.00E-89	0.341731322	0.535	0.308	2.39E-84	OPCs
ANKRD55	1.02E-88	0.266286179	0.155	0.046	3.04E-84	OPCs
METTL24	1.18E-88	0.299993312	0.156	0.048	3.54E-84	OPCs
MAP6	2.12E-88	0.519304459	0.332	0.165	6.33E-84	OPCs
EVI5L	3.35E-88	0.301949016	0.363	0.175	1.00E-83	OPCs
PADI2	5.89E-88	0.374739365	0.266	0.113	1.76E-83	OPCs
ZNF663P	7.26E-88	0.289916027	0.272	0.115	2.17E-83	OPCs
CLASP2	8.69E-88	0.293129436	0.991	0.946	2.60E-83	OPCs
VLDLR	3.03E-87	0.256404719	0.209	0.077	9.06E-83	OPCs
ARSB	9.34E-87	0.37944173	0.439	0.241	2.79E-82	OPCs
SMARCA4	1.42E-86	0.402710363	0.71	0.491	4.24E-82	OPCs
NLGN1	3.47E-86	0.36603884	0.995	0.954	1.04E-81	OPCs
RTKN2	9.65E-86	0.669364059	0.384	0.204	2.89E-81	OPCs
FRY	1.15E-85	0.661055253	0.654	0.471	3.45E-81	OPCs
AASS	9.59E-85	0.363088964	0.503	0.288	2.87E-80	OPCs
PPFIBP1	1.31E-84	0.529177045	0.663	0.465	3.93E-80	OPCs
PSAT1	5.38E-84	0.287183512	0.378	0.189	1.61E-79	OPCs
CREB3L2	1.07E-83	0.367513179	0.582	0.354	3.21E-79	OPCs
MAP2K6	1.81E-83	0.301017552	0.283	0.125	5.41E-79	OPCs
GRAMD1C	4.21E-83	0.353975189	0.242	0.102	1.26E-78	OPCs
PCDH11Y	1.13E-82	0.280967685	0.263	0.113	3.38E-78	OPCs
TMEM241	1.28E-82	0.326796025	0.411	0.218	3.82E-78	OPCs
ITPK1	2.38E-82	0.302981812	0.337	0.165	7.13E-78	OPCs
GRINA	1.99E-81	0.253303739	0.314	0.146	5.94E-77	OPCs
CPEB2	2.42E-81	0.347428992	0.546	0.328	7.25E-77	OPCs
RP11-557H15.4	3.43E-81	0.301922177	0.155	0.049	1.02E-76	OPCs
TBPL1	4.32E-81	0.345271388	0.335	0.168	1.29E-76	OPCs
DHRS7B	6.40E-81	0.38580643	0.431	0.24	1.91E-76	OPCs
ARID4B	1.15E-80	0.317031116	0.913	0.837	3.44E-76	OPCs
PODXL	5.05E-80	0.267892225	0.326	0.155	1.51E-75	OPCs
DIRC3	6.20E-80	0.441309514	0.496	0.293	1.85E-75	OPCs
CLEC2D	1.12E-79	0.346692165	0.482	0.275	3.34E-75	OPCs
RP11-317N12.1	2.02E-79	0.556202922	0.726	0.575	6.03E-75	OPCs
IPO9-AS1	2.34E-79	0.311691974	0.357	0.18	7.01E-75	OPCs
CABLES1	6.23E-79	0.378011684	0.268	0.121	1.86E-74	OPCs
TJAP1	7.77E-79	0.260561423	0.308	0.144	2.32E-74	OPCs
PPP2R3B	4.10E-78	0.281704088	0.35	0.174	1.23E-73	OPCs
ARL4A	4.79E-78	0.292413315	0.338	0.168	1.43E-73	OPCs
CA10	5.00E-78	0.43064624	0.805	0.63	1.49E-73	OPCs
SHANK2	1.15E-77	0.287837778	0.495	0.294	3.45E-73	OPCs
MKRN3	3.73E-77	0.342163063	0.875	0.717	1.12E-72	OPCs
PLEKHA1	3.89E-77	0.526358768	0.43	0.252	1.16E-72	OPCs
DIP2C	1.28E-76	0.421996426	0.899	0.814	3.84E-72	OPCs
RP11-673E1.4	1.36E-76	0.278850316	0.141	0.044	4.08E-72	OPCs
BZW2	4.87E-76	0.325973183	0.464	0.268	1.46E-71	OPCs
GSK3B	6.51E-76	0.355003579	0.937	0.863	1.95E-71	OPCs
STAMBP	1.56E-75	0.294718888	0.446	0.249	4.66E-71	OPCs
VLDLR-AS1	1.85E-75	0.3975142	0.346	0.178	5.54E-71	OPCs
POMT1	2.32E-75	0.285625231	0.399	0.213	6.93E-71	OPCs
TANGO6	8.25E-75	0.333978933	0.595	0.375	2.47E-70	OPCs
NDUFB2	1.22E-74	0.287273063	0.426	0.236	3.63E-70	OPCs
PAPSS1	2.71E-74	0.36885547	0.583	0.382	8.09E-70	OPCs
NINL	3.78E-74	0.355569915	0.506	0.306	1.13E-69	OPCs
CAPRIN1	5.00E-74	0.333851255	0.647	0.432	1.49E-69	OPCs
TCAIM	1.07E-73	0.299222949	0.425	0.236	3.20E-69	OPCs
PDE9A	1.56E-73	0.349125431	0.452	0.261	4.68E-69	OPCs
ATP6V0E2	1.30E-72	0.273230618	0.411	0.226	3.89E-68	OPCs
AGO3	1.97E-72	0.316452306	0.884	0.783	5.89E-68	OPCs
CKMT2-AS1	2.44E-72	0.316253827	0.593	0.38	7.29E-68	OPCs
ATP7A	8.90E-72	0.357182093	0.392	0.216	2.66E-67	OPCs
BMP6	3.91E-71	0.288048596	0.138	0.044	1.17E-66	OPCs
RP11-278H7.1	1.25E-70	0.270676027	0.197	0.079	3.74E-66	OPCs
SLC13A3	2.11E-70	0.380106253	0.524	0.33	6.32E-66	OPCs
ETS1	2.76E-70	0.393128794	0.441	0.262	8.25E-66	OPCs
SASH1	4.55E-70	0.377189243	0.669	0.461	1.36E-65	OPCs
TDG	6.58E-70	0.273339558	0.454	0.261	1.97E-65	OPCs
LAMB1	1.24E-69	0.415337035	0.284	0.141	3.71E-65	OPCs
SRGAP1	1.69E-69	0.352947348	0.871	0.763	5.06E-65	OPCs
MMS19	1.74E-69	0.279274035	0.389	0.214	5.19E-65	OPCs
RCL1	2.54E-69	0.264982204	0.341	0.177	7.61E-65	OPCs
ABCC5	4.84E-69	0.292258125	0.564	0.354	1.45E-64	OPCs
AGTPBP1	5.44E-69	0.422097538	0.714	0.544	1.63E-64	OPCs
RP11-295P9.3	7.82E-69	0.256292443	0.259	0.121	2.34E-64	OPCs
PTPRO	1.29E-68	0.700633239	0.74	0.668	3.87E-64	OPCs
COL19A1	1.31E-68	0.316000098	0.571	0.364	3.92E-64	OPCs
LRCH3	1.39E-68	0.375167789	0.847	0.732	4.15E-64	OPCs
RCC2	2.06E-68	0.272462481	0.503	0.297	6.16E-64	OPCs
CDKL1	2.88E-68	0.306500132	0.357	0.193	8.60E-64	OPCs
KLHL13	1.49E-67	0.489886628	0.45	0.273	4.45E-63	OPCs
TAPT1-AS1	6.16E-67	0.311640626	0.543	0.344	1.84E-62	OPCs
PRICKLE1	1.10E-66	0.915440311	0.436	0.288	3.28E-62	OPCs
EPB41L1	1.17E-66	0.270545792	0.369	0.202	3.50E-62	OPCs
EGFEM1P	1.19E-66	0.422028299	0.856	0.73	3.57E-62	OPCs
MDGA2	1.40E-66	0.472393925	0.903	0.863	4.20E-62	OPCs
RAB7A	1.40E-66	0.412048277	0.779	0.631	4.20E-62	OPCs
FEZ1	3.26E-66	0.258424382	0.471	0.279	9.75E-62	OPCs
MICU1	5.12E-66	0.371930887	0.683	0.493	1.53E-61	OPCs
MORC3	6.75E-66	0.314743005	0.642	0.43	2.02E-61	OPCs
PODXL2	9.17E-66	0.262118794	0.482	0.284	2.74E-61	OPCs
MARCKSL1	1.02E-65	0.28658919	0.505	0.307	3.05E-61	OPCs
ASUN	2.16E-65	0.258309117	0.318	0.161	6.47E-61	OPCs
PHTF2	2.57E-65	0.373395871	0.832	0.7	7.70E-61	OPCs
PELI1	3.43E-65	0.300251051	0.505	0.315	1.03E-60	OPCs
C9orf3	3.46E-65	0.376545188	0.862	0.755	1.03E-60	OPCs
SNX32	6.13E-65	0.257382913	0.372	0.206	1.83E-60	OPCs
GSTA4	7.68E-65	0.261837217	0.393	0.219	2.30E-60	OPCs
IPPK	1.26E-64	0.292432958	0.361	0.198	3.78E-60	OPCs
AGK	3.59E-64	0.320528063	0.541	0.349	1.07E-59	OPCs
NUTM2B-AS1	4.61E-64	0.307731599	0.545	0.349	1.38E-59	OPCs
CADM4	4.98E-64	0.267038914	0.43	0.245	1.49E-59	OPCs
GOLIM4	5.97E-64	0.386123993	0.588	0.397	1.79E-59	OPCs
PTPRE	1.25E-63	0.313325075	0.575	0.387	3.74E-59	OPCs
RP11-72M17.1	5.24E-63	0.36048815	0.375	0.214	1.57E-58	OPCs
ZNF195	8.34E-63	0.262586957	0.424	0.243	2.49E-58	OPCs
ZNF439	7.39E-62	0.285421635	0.422	0.246	2.21E-57	OPCs
ZNF146	8.06E-62	0.261224494	0.529	0.327	2.41E-57	OPCs
CBR4	1.85E-61	0.40137218	0.732	0.557	5.53E-57	OPCs
PAK5	2.53E-61	0.335654899	0.38	0.217	7.58E-57	OPCs
UBL3	2.68E-61	0.511781145	0.593	0.433	8.01E-57	OPCs
URI1	5.21E-61	0.324143955	0.814	0.672	1.56E-56	OPCs
LRIG2	5.39E-61	0.276758163	0.584	0.38	1.61E-56	OPCs
EBF4	3.71E-60	0.26710038	0.414	0.241	1.11E-55	OPCs
TRIT1	7.83E-60	0.278398232	0.51	0.316	2.34E-55	OPCs
CERS4	8.00E-60	0.255629817	0.452	0.272	2.39E-55	OPCs
ZNF708	9.59E-60	0.28989334	0.819	0.688	2.87E-55	OPCs
AC083884.8	9.60E-60	0.259323854	0.338	0.182	2.87E-55	OPCs
METAP1D	1.14E-59	0.255648184	0.381	0.215	3.42E-55	OPCs
PTCH1	1.35E-59	0.313161658	0.412	0.243	4.05E-55	OPCs
LANCL2	1.72E-59	0.257848763	0.549	0.356	5.16E-55	OPCs
HYDIN2	2.82E-59	0.324748282	0.637	0.448	8.44E-55	OPCs
SNAP91	7.46E-59	0.357194881	0.768	0.614	2.23E-54	OPCs
NXN	1.10E-58	0.300895146	0.381	0.222	3.28E-54	OPCs
NOS1	3.24E-58	0.341090539	0.245	0.122	9.69E-54	OPCs
ACTR3B	3.84E-58	0.277698816	0.566	0.374	1.15E-53	OPCs
ARID1B	5.02E-58	0.289117798	0.961	0.923	1.50E-53	OPCs
HMGCS1	9.65E-58	0.373966405	0.343	0.195	2.89E-53	OPCs
BMS1P1	1.52E-57	0.255203744	0.314	0.17	4.54E-53	OPCs
GPM6B	2.10E-57	0.263408413	0.95	0.843	6.28E-53	OPCs
PUS7	2.38E-57	0.273148866	0.491	0.306	7.11E-53	OPCs
SLC25A13	6.23E-57	0.37286028	0.703	0.54	1.86E-52	OPCs
PELI2	8.52E-57	0.41370314	0.461	0.3	2.55E-52	OPCs
SH3GL3	9.49E-57	0.590901634	0.34	0.196	2.84E-52	OPCs
DIP2B	1.26E-56	0.329353516	0.909	0.844	3.77E-52	OPCs
SEMA6D	1.02E-55	0.553871102	0.733	0.623	3.03E-51	OPCs
ISPD	1.04E-55	0.273081539	0.413	0.25	3.11E-51	OPCs
STRADB	1.15E-55	0.264511996	0.267	0.139	3.44E-51	OPCs
TRAK2	1.11E-54	0.369819337	0.446	0.287	3.32E-50	OPCs
GABPB1-AS1	1.62E-54	0.250032717	0.48	0.302	4.83E-50	OPCs
RNF216	2.92E-54	0.329829582	0.818	0.706	8.74E-50	OPCs
ATL1	3.11E-54	0.283215337	0.394	0.236	9.29E-50	OPCs
ZNF462	1.76E-53	0.327154059	0.877	0.734	5.26E-49	OPCs
HDAC2	2.38E-53	0.25498527	0.528	0.343	7.10E-49	OPCs
CXXC4	4.91E-53	0.295458569	0.397	0.242	1.47E-48	OPCs
PTPN1	8.15E-53	0.278776824	0.474	0.304	2.44E-48	OPCs
DZIP1	1.38E-52	0.252132739	0.601	0.405	4.11E-48	OPCs
AGPAT4	1.92E-52	0.391695996	0.701	0.555	5.74E-48	OPCs
ZNF431	5.01E-52	0.266904355	0.59	0.4	1.50E-47	OPCs
ZNRF2P2	6.01E-52	0.296490255	0.753	0.596	1.80E-47	OPCs
RNF152	1.18E-51	0.27181784	0.153	0.063	3.53E-47	OPCs
RECK	2.81E-51	0.266485195	0.573	0.392	8.42E-47	OPCs
CORO1C	1.34E-50	0.287347326	0.696	0.536	4.00E-46	OPCs
RFTN2	1.35E-50	0.358403642	0.518	0.352	4.04E-46	OPCs
DCX	8.57E-50	0.286267975	0.543	0.366	2.56E-45	OPCs
KRCC1	9.67E-50	0.255709889	0.413	0.254	2.89E-45	OPCs
FAM110B	1.11E-49	0.442837588	0.806	0.722	3.33E-45	OPCs
TIAM1	1.72E-49	0.495028684	0.752	0.644	5.15E-45	OPCs
PPP2R2A	4.24E-49	0.371947866	0.749	0.62	1.27E-44	OPCs
HACL1	8.18E-49	0.26484795	0.382	0.234	2.44E-44	OPCs
RP11-373N22.3	2.34E-48	0.270407576	0.426	0.269	6.98E-44	OPCs
ABAT	7.08E-48	0.258438445	0.634	0.453	2.12E-43	OPCs
UBE2G1	3.18E-46	0.254413571	0.581	0.409	9.51E-42	OPCs
MCU	6.45E-46	0.259654977	0.456	0.3	1.93E-41	OPCs
LPIN1	1.82E-44	0.290819853	0.405	0.26	5.43E-40	OPCs
NUPL2	6.26E-44	0.298226471	0.715	0.547	1.87E-39	OPCs
LINC01505	1.20E-43	0.393208213	0.291	0.17	3.58E-39	OPCs
KIAA0232	2.27E-43	0.262274831	0.789	0.668	6.78E-39	OPCs
TBC1D32	2.02E-42	0.272947581	0.705	0.563	6.04E-38	OPCs
AKT3	1.18E-41	0.25610578	0.959	0.917	3.53E-37	OPCs
UBE2E1	1.55E-40	0.275061922	0.791	0.653	4.63E-36	OPCs
DPYSL3	2.03E-40	0.332608143	0.701	0.572	6.07E-36	OPCs
ZNF804B	2.04E-40	0.351088775	0.357	0.223	6.11E-36	OPCs
MYO9A	2.37E-40	0.347584704	0.845	0.75	7.08E-36	OPCs
TEAD1	4.76E-40	0.266796927	0.749	0.598	1.42E-35	OPCs
RHOBTB3	1.43E-38	0.313688872	0.589	0.439	4.26E-34	OPCs
SPOCK1	2.36E-38	0.60053756	0.507	0.378	7.06E-34	OPCs
SPTBN1	4.24E-38	0.258934283	0.851	0.758	1.27E-33	OPCs
ITPR2	4.39E-36	0.306131677	0.644	0.528	1.31E-31	OPCs
KIF3A	1.01E-35	0.25086928	0.633	0.479	3.03E-31	OPCs
PHLDB2	2.43E-35	0.357509572	0.117	0.051	7.25E-31	OPCs
MIR2052HG	8.55E-35	0.274386188	0.268	0.162	2.56E-30	OPCs
LRRTM4	1.49E-34	0.313434144	0.926	0.872	4.45E-30	OPCs
FOXN2	1.68E-34	0.287263905	0.699	0.569	5.02E-30	OPCs
EYS	7.22E-34	0.312099463	0.624	0.53	2.16E-29	OPCs
MLLT3	8.96E-33	0.386135632	0.503	0.379	2.68E-28	OPCs
CIT	4.44E-32	0.265343289	0.415	0.284	1.33E-27	OPCs
EPS15	3.77E-31	0.299989405	0.422	0.296	1.13E-26	OPCs
RNF150	4.01E-31	0.27756976	0.64	0.517	1.20E-26	OPCs
MMP16	1.42E-30	0.275369107	0.89	0.852	4.23E-26	OPCs
COL11A1	1.75E-29	0.416668927	0.602	0.5	5.25E-25	OPCs
PDE7B	5.92E-29	0.273299351	0.483	0.359	1.77E-24	OPCs
DACH2	3.24E-27	0.452944574	0.191	0.113	9.68E-23	OPCs
TFDP2	8.66E-27	0.30148954	0.587	0.463	2.59E-22	OPCs
NREP	6.42E-25	0.418883638	0.496	0.394	1.92E-20	OPCs
BACH2	1.36E-23	0.762687907	0.534	0.483	4.07E-19	OPCs
TPP2	1.87E-23	0.250968934	0.693	0.587	5.60E-19	OPCs
DLEU2	1.08E-20	0.309045485	0.931	0.902	3.23E-16	OPCs
NCKAP5	6.69E-20	0.329247038	0.73	0.694	2.00E-15	OPCs
ALK	1.24E-19	0.642188911	0.161	0.101	3.71E-15	OPCs
FBXL7	4.25E-19	0.284710724	0.778	0.703	1.27E-14	OPCs
PDE1C	1.19E-18	0.588744854	0.533	0.449	3.56E-14	OPCs
ADRA1A	3.70E-18	0.33514727	0.114	0.065	1.11E-13	OPCs
PAK3	8.26E-17	0.28581065	0.626	0.565	2.47E-12	OPCs
GRK3	9.95E-17	0.253456417	0.469	0.372	2.98E-12	OPCs
RAD51B	8.50E-16	0.278102116	0.699	0.644	2.54E-11	OPCs
CALN1	2.59E-07	0.277517974	0.184	0.139	0.007737852	OPCs
AUTS2	4.11E-07	0.305445632	0.945	0.93	0.012285815	OPCs
CDH8	3.44E-06	0.386814873	0.315	0.281	0.102897487	OPCs
GLI3	7.21E-05	0.311281769	0.112	0.088	1	OPCs
ZNF804A	0.001313646	0.301307042	0.694	0.683	1	OPCs
p_val	avg_log2FC	pct.1	pct.2	p_val_adj	V6
VEGFA	0	2.377452104	0.768	0.47	0	Tumor Cells
KCND2	0	2.308154002	0.969	0.742	0	Tumor Cells
AC007682.1	0	2.189812082	0.651	0.268	0	Tumor Cells
SOX2-OT	0	2.084442764	0.898	0.672	0	Tumor Cells
MIR3681HG	0	1.903179203	0.542	0.221	0	Tumor Cells
KCNIP4	0	1.885911803	0.877	0.626	0	Tumor Cells
SNTG1	0	1.805996415	0.955	0.737	0	Tumor Cells
AKAP12	0	1.627351021	0.537	0.232	0	Tumor Cells
LRRC4C	0	1.616979493	0.965	0.74	0	Tumor Cells
NFIB	0	1.596207417	0.957	0.711	0	Tumor Cells
RIT2	0	1.595154969	0.621	0.199	0	Tumor Cells
ETV1	0	1.519944004	0.631	0.224	0	Tumor Cells
GPC6	0	1.467668274	0.829	0.469	0	Tumor Cells
NRXN1	0	1.466478842	0.968	0.854	0	Tumor Cells
SCN1A	0	1.453529172	0.742	0.334	0	Tumor Cells
ZEB1	0	1.443912442	0.889	0.599	0	Tumor Cells
SORCS3	0	1.410438323	0.84	0.538	0	Tumor Cells
PTCHD1-AS	3.69E-184	1.388151621	0.369	0.152	1.10E-179	Tumor Cells
FAM126A	2.41E-179	1.365473835	0.649	0.45	7.20E-175	Tumor Cells
DCLK2	0	1.362628642	0.954	0.74	0	Tumor Cells
CDK14	0	1.354074631	0.927	0.594	0	Tumor Cells
CTNND2	0	1.337075328	0.977	0.832	0	Tumor Cells
CDH10	0	1.320422014	0.687	0.292	0	Tumor Cells
RP4-668E10.4	0	1.306369941	0.857	0.558	0	Tumor Cells
TMEM132C	0	1.30329545	0.566	0.239	0	Tumor Cells
CNTN1	0	1.299561731	0.847	0.62	0	Tumor Cells
LINC00461	0	1.295248157	0.863	0.503	0	Tumor Cells
PTPRZ1	0	1.28452502	0.984	0.879	0	Tumor Cells
PCDH15	0	1.282235942	0.901	0.624	0	Tumor Cells
MIR99AHG	0	1.265534749	0.968	0.879	0	Tumor Cells
BRINP3	0	1.257880509	0.868	0.494	0	Tumor Cells
REV3L	0	1.254405973	0.94	0.809	0	Tumor Cells
LRP1B	0	1.240793563	0.984	0.885	0	Tumor Cells
DPP6	0	1.234635947	0.978	0.836	0	Tumor Cells
PLOD2	5.20E-283	1.233547872	0.456	0.176	1.55E-278	Tumor Cells
NTNG1	0	1.232386569	0.484	0.158	0	Tumor Cells
IGFBP2	0	1.221569545	0.726	0.417	0	Tumor Cells
AFF3	0	1.203571217	0.78	0.471	0	Tumor Cells
NKAIN3	0	1.19797682	0.642	0.271	0	Tumor Cells
NFIA	0	1.19528491	0.889	0.729	0	Tumor Cells
CASK	0	1.193928947	0.903	0.758	0	Tumor Cells
NOVA1	0	1.180391209	0.941	0.812	0	Tumor Cells
PGAP1	0	1.177371939	0.793	0.433	0	Tumor Cells
EGFR	1.01E-286	1.175545102	0.439	0.151	3.01E-282	Tumor Cells
DNAH11	1.59E-215	1.174272705	0.356	0.122	4.75E-211	Tumor Cells
RP11-384F7.2	0	1.170622633	0.756	0.433	0	Tumor Cells
RP11-244M2.1	4.54E-196	1.166386962	0.317	0.099	1.36E-191	Tumor Cells
NAV2	0	1.165959788	0.891	0.64	0	Tumor Cells
ADGRB3	0	1.156873703	0.98	0.858	0	Tumor Cells
TSHZ2	0	1.142232181	0.558	0.208	0	Tumor Cells
GLIS3	3.20E-225	1.137917274	0.575	0.331	9.58E-221	Tumor Cells
NRG1	7.99E-104	1.135685926	0.351	0.186	2.39E-99	Tumor Cells
ZFPM2	0	1.129846226	0.873	0.572	0	Tumor Cells
KCNH7	1.30E-267	1.125934399	0.716	0.454	3.90E-263	Tumor Cells
CPE	0	1.124804766	0.652	0.35	0	Tumor Cells
RIMS1	0	1.122178038	0.798	0.484	0	Tumor Cells
CREB5	0	1.121105701	0.826	0.465	0	Tumor Cells
LINC01322	0	1.11702559	0.595	0.289	0	Tumor Cells
APOLD1	1.97E-154	1.116041629	0.326	0.133	5.90E-150	Tumor Cells
C1orf61	0	1.11512758	0.758	0.403	0	Tumor Cells
SEZ6L	2.92E-228	1.098725342	0.448	0.195	8.72E-224	Tumor Cells
CSRNP3	0	1.093790591	0.718	0.375	0	Tumor Cells
DIAPH3	1.04E-157	1.084762197	0.376	0.176	3.11E-153	Tumor Cells
CALCRL	4.04E-306	1.084454856	0.491	0.186	1.21E-301	Tumor Cells
CTNNA2	0	1.082549186	0.927	0.777	0	Tumor Cells
CACNA2D1	7.82E-283	1.080278147	0.867	0.7	2.34E-278	Tumor Cells
TPST1	0	1.069415969	0.812	0.604	0	Tumor Cells
GAP43	2.04E-292	1.066507512	0.538	0.255	6.11E-288	Tumor Cells
KCNT2	0	1.064976433	0.749	0.411	0	Tumor Cells
TNC	1.64E-193	1.063442277	0.346	0.12	4.90E-189	Tumor Cells
PTPRG	0	1.055651173	0.919	0.699	0	Tumor Cells
CSMD3	0	1.052367128	0.872	0.556	0	Tumor Cells
PDE4D	0	1.039821881	0.896	0.646	0	Tumor Cells
NETO1	0	1.035091852	0.619	0.295	0	Tumor Cells
DCLK1	0	1.031854613	0.711	0.383	0	Tumor Cells
NPAS3	0	1.02979731	0.927	0.764	0	Tumor Cells
VGF	6.08E-89	1.01761379	0.279	0.144	1.82E-84	Tumor Cells
NXPH1	4.32E-251	1.00619162	0.777	0.545	1.29E-246	Tumor Cells
MIR100HG	0	1.004500201	0.722	0.425	0	Tumor Cells
IGFBP5	3.89E-169	0.990967993	0.602	0.399	1.16E-164	Tumor Cells
PALLD	0	0.987392413	0.629	0.32	0	Tumor Cells
CACNB2	9.06E-308	0.982576601	0.625	0.309	2.71E-303	Tumor Cells
PAM	1.62E-254	0.974971965	0.631	0.357	4.86E-250	Tumor Cells
NRCAM	0	0.968700129	0.907	0.701	0	Tumor Cells
FGF14	4.87E-258	0.964829594	0.923	0.789	1.46E-253	Tumor Cells
SLC24A3	3.95E-297	0.962454526	0.626	0.329	1.18E-292	Tumor Cells
PRKD1	3.50E-273	0.956915835	0.549	0.26	1.05E-268	Tumor Cells
THSD7A	4.96E-282	0.953095318	0.9	0.702	1.48E-277	Tumor Cells
NOL4	0	0.947663534	0.809	0.536	0	Tumor Cells
RP11-444D3.1	1.12E-276	0.942603	0.7	0.439	3.36E-272	Tumor Cells
RP11-454P21.1	1.50E-251	0.940873526	0.38	0.12	4.50E-247	Tumor Cells
DDAH1	0	0.936631231	0.589	0.281	0	Tumor Cells
MEST	2.10E-296	0.928872915	0.466	0.178	6.28E-292	Tumor Cells
ANKFN1	1.09E-245	0.915011337	0.371	0.117	3.27E-241	Tumor Cells
TRIM24	0	0.91120491	0.86	0.63	0	Tumor Cells
TOX3	1.50E-203	0.90325082	0.377	0.147	4.50E-199	Tumor Cells
FREM2	3.69E-247	0.90269579	0.381	0.123	1.10E-242	Tumor Cells
TCF4	0	0.901548386	0.966	0.926	0	Tumor Cells
NOVA1-AS1	1.87E-191	0.897111048	0.428	0.2	5.58E-187	Tumor Cells
FAT3	2.41E-291	0.896093072	0.598	0.289	7.21E-287	Tumor Cells
RP11-436K8.1	7.18E-183	0.895653743	0.392	0.167	2.15E-178	Tumor Cells
CHRM3	3.55E-200	0.894814614	0.556	0.296	1.06E-195	Tumor Cells
EPHA5	2.54E-136	0.893100456	0.3	0.127	7.58E-132	Tumor Cells
RORA	0	0.892838473	0.84	0.595	0	Tumor Cells
LRRK2	4.58E-246	0.885177139	0.563	0.294	1.37E-241	Tumor Cells
PTN	0	0.874056834	0.942	0.793	0	Tumor Cells
RP11-665G4.1	2.19E-109	0.873970332	0.454	0.296	6.55E-105	Tumor Cells
SOX5	0	0.872873582	0.891	0.684	0	Tumor Cells
RFC3	9.52E-191	0.868679836	0.452	0.227	2.85E-186	Tumor Cells
ITGB8	0	0.865797656	0.706	0.414	0	Tumor Cells
TRIM9	0	0.864482461	0.788	0.448	0	Tumor Cells
SPATA6	3.63E-285	0.862880177	0.722	0.461	1.09E-280	Tumor Cells
DGKI	0	0.862454755	0.85	0.636	0	Tumor Cells
SULF2	7.20E-242	0.860585103	0.556	0.296	2.15E-237	Tumor Cells
CTD-3006G17.2	1.91E-138	0.859612062	0.453	0.252	5.71E-134	Tumor Cells
SLC44A5	3.21E-179	0.85721698	0.674	0.47	9.60E-175	Tumor Cells
GRIA3	4.52E-275	0.853710365	0.785	0.539	1.35E-270	Tumor Cells
ST8SIA1	6.63E-218	0.85209132	0.374	0.134	1.98E-213	Tumor Cells
GRID2	8.74E-287	0.846032915	0.958	0.831	2.61E-282	Tumor Cells
CSMD2	7.51E-300	0.843058859	0.85	0.671	2.25E-295	Tumor Cells
KCTD16	6.38E-169	0.841420656	0.479	0.25	1.91E-164	Tumor Cells
GPM6A	0	0.836093863	0.966	0.859	0	Tumor Cells
LINC01572	3.56E-155	0.835681604	0.468	0.27	1.07E-150	Tumor Cells
LUZP2	2.22E-188	0.829653947	0.777	0.584	6.63E-184	Tumor Cells
KLF12	0	0.826707119	0.89	0.699	0	Tumor Cells
PSD3	9.88E-304	0.822928906	0.871	0.707	2.95E-299	Tumor Cells
MIR325HG	4.34E-137	0.817852704	0.465	0.27	1.30E-132	Tumor Cells
CADPS	2.44E-26	0.816255116	0.666	0.613	7.30E-22	Tumor Cells
ARHGAP11B	2.50E-101	0.815785712	0.318	0.164	7.47E-97	Tumor Cells
MAP3K1	2.76E-203	0.812389233	0.615	0.385	8.26E-199	Tumor Cells
ASPM	1.23E-91	0.811268228	0.244	0.109	3.66E-87	Tumor Cells
ARL4C	1.56E-89	0.810065319	0.35	0.204	4.68E-85	Tumor Cells
TOP2A	2.39E-86	0.808149571	0.281	0.146	7.15E-82	Tumor Cells
GPC5	6.00E-133	0.80770311	0.376	0.189	1.79E-128	Tumor Cells
FN1	1.93E-51	0.805276734	0.29	0.188	5.77E-47	Tumor Cells
CDH11	5.48E-287	0.803775926	0.648	0.372	1.64E-282	Tumor Cells
SNCAIP	6.33E-202	0.802565561	0.4	0.17	1.89E-197	Tumor Cells
EZH2	1.49E-244	0.799972698	0.651	0.405	4.47E-240	Tumor Cells
ARHGAP42	6.75E-237	0.798672841	0.502	0.236	2.02E-232	Tumor Cells
SHISA6	4.68E-90	0.797603444	0.289	0.146	1.40E-85	Tumor Cells
TENM1	6.28E-294	0.797567717	0.734	0.449	1.88E-289	Tumor Cells
CENPF	1.63E-75	0.796567361	0.318	0.187	4.87E-71	Tumor Cells
CSGALNACT1	2.43E-166	0.791015465	0.506	0.284	7.25E-162	Tumor Cells
ATRNL1	9.29E-306	0.787175783	0.835	0.588	2.78E-301	Tumor Cells
CALD1	2.14E-278	0.778277066	0.835	0.619	6.41E-274	Tumor Cells
CDH2	9.00E-266	0.776034439	0.817	0.626	2.69E-261	Tumor Cells
PDLIM5	3.17E-296	0.775076204	0.675	0.38	9.48E-292	Tumor Cells
RP11-776H12.1	5.49E-159	0.773304583	0.376	0.166	1.64E-154	Tumor Cells
FAM46A	2.41E-99	0.773268896	0.309	0.156	7.20E-95	Tumor Cells
CEP112	4.35E-164	0.772990892	0.431	0.223	1.30E-159	Tumor Cells
UBC	2.07E-51	0.770254926	0.576	0.493	6.19E-47	Tumor Cells
GLCCI1	8.56E-136	0.770188533	0.805	0.695	2.56E-131	Tumor Cells
MSRA	1.44E-226	0.767914934	0.928	0.808	4.30E-222	Tumor Cells
SMC4	2.31E-147	0.764406145	0.398	0.203	6.90E-143	Tumor Cells
RFX3	1.41E-272	0.763836472	0.889	0.767	4.22E-268	Tumor Cells
NLGN4X	5.54E-277	0.755576796	0.913	0.761	1.66E-272	Tumor Cells
PPM1E	6.20E-227	0.754384125	0.74	0.503	1.85E-222	Tumor Cells
ADAMTS9-AS2	9.69E-113	0.754170017	0.259	0.104	2.90E-108	Tumor Cells
KIF18B	2.09E-129	0.752284609	0.302	0.132	6.25E-125	Tumor Cells
MIR4435-2HG	2.82E-107	0.747168716	0.399	0.231	8.43E-103	Tumor Cells
RIC3	1.12E-177	0.739970121	0.573	0.389	3.34E-173	Tumor Cells
SLC4A4	4.87E-150	0.729448397	0.311	0.123	1.46E-145	Tumor Cells
LDLRAD3	1.17E-225	0.725643425	0.765	0.56	3.49E-221	Tumor Cells
DTNA	1.02E-243	0.724447243	0.87	0.686	3.06E-239	Tumor Cells
PLCB4	2.17E-173	0.724136916	0.42	0.204	6.50E-169	Tumor Cells
TRPC4	2.03E-223	0.719994618	0.401	0.149	6.07E-219	Tumor Cells
STK32B	2.31E-161	0.719433113	0.596	0.386	6.91E-157	Tumor Cells
PKIA	2.25E-151	0.71378197	0.415	0.228	6.73E-147	Tumor Cells
NTRK3	1.58E-239	0.712421825	0.794	0.539	4.73E-235	Tumor Cells
EGR1	9.79E-130	0.705558095	0.432	0.246	2.93E-125	Tumor Cells
C3orf70	1.27E-187	0.705000474	0.396	0.173	3.79E-183	Tumor Cells
NTRK2	2.15E-113	0.704881802	0.654	0.491	6.43E-109	Tumor Cells
RNF180	4.07E-201	0.704084478	0.593	0.375	1.22E-196	Tumor Cells
ST7	1.33E-203	0.702648499	0.531	0.313	3.99E-199	Tumor Cells
XKR4	1.53E-143	0.700918048	0.698	0.516	4.58E-139	Tumor Cells
FUT9	6.75E-232	0.69852096	0.679	0.422	2.02E-227	Tumor Cells
NR2F1-AS1	1.81E-210	0.698180501	0.549	0.292	5.42E-206	Tumor Cells
NHSL1	8.70E-132	0.695409956	0.402	0.207	2.60E-127	Tumor Cells
PLEKHH2	1.00E-192	0.695102674	0.323	0.105	3.00E-188	Tumor Cells
FGF13	2.59E-87	0.693256397	0.296	0.153	7.75E-83	Tumor Cells
WSCD1	8.50E-191	0.692595746	0.432	0.208	2.54E-186	Tumor Cells
CTC-467M3.1	1.02E-164	0.692326152	0.281	0.091	3.04E-160	Tumor Cells
RFX4	3.09E-104	0.691147143	0.247	0.105	9.24E-100	Tumor Cells
GLDC	4.64E-206	0.68984881	0.464	0.225	1.39E-201	Tumor Cells
SLC16A1	4.02E-129	0.689663455	0.361	0.187	1.20E-124	Tumor Cells
BICD1	5.23E-212	0.687452291	0.857	0.726	1.56E-207	Tumor Cells
ATAD2	1.44E-145	0.687414166	0.369	0.173	4.30E-141	Tumor Cells
MSC-AS1	2.47E-96	0.687279354	0.229	0.091	7.38E-92	Tumor Cells
GRIK1	1.59E-251	0.685661768	0.494	0.213	4.77E-247	Tumor Cells
RBFOX2	8.32E-277	0.684998077	0.865	0.688	2.49E-272	Tumor Cells
SYNE2	9.63E-213	0.682979206	0.613	0.367	2.88E-208	Tumor Cells
VIM	1.22E-136	0.680137839	0.582	0.399	3.64E-132	Tumor Cells
IGF2BP3	1.97E-150	0.676639929	0.719	0.539	5.88E-146	Tumor Cells
PBX1	2.54E-174	0.673846105	0.82	0.668	7.58E-170	Tumor Cells
TANC1	6.94E-217	0.673067289	0.823	0.629	2.08E-212	Tumor Cells
BRIP1	1.23E-117	0.671708295	0.305	0.137	3.69E-113	Tumor Cells
NR6A1	4.13E-156	0.671131046	0.68	0.525	1.24E-151	Tumor Cells
LINC01158	1.72E-167	0.669037409	0.443	0.236	5.14E-163	Tumor Cells
SALL3	2.77E-242	0.666699166	0.334	0.088	8.28E-238	Tumor Cells
CENPP	5.30E-112	0.661048076	0.649	0.51	1.59E-107	Tumor Cells
XPO1	8.78E-209	0.657210326	0.755	0.575	2.62E-204	Tumor Cells
ADCY8	9.13E-87	0.656669101	0.225	0.096	2.73E-82	Tumor Cells
SETBP1	9.99E-178	0.656355598	0.651	0.436	2.99E-173	Tumor Cells
MEIS2	1.25E-143	0.655953048	0.436	0.233	3.75E-139	Tumor Cells
UTRN	2.38E-99	0.655303677	0.44	0.265	7.12E-95	Tumor Cells
FGFR1	1.56E-146	0.655065514	0.348	0.16	4.67E-142	Tumor Cells
SGCE	2.09E-229	0.652170603	0.653	0.426	6.25E-225	Tumor Cells
PROM1	6.40E-157	0.651184927	0.327	0.131	1.91E-152	Tumor Cells
PRELID2	2.18E-52	0.650692128	0.272	0.172	6.53E-48	Tumor Cells
VAV3	6.57E-147	0.645885472	0.353	0.153	1.97E-142	Tumor Cells
CENPE	8.77E-64	0.645593021	0.21	0.104	2.62E-59	Tumor Cells
ADAMTS6	1.22E-104	0.644345625	0.338	0.179	3.65E-100	Tumor Cells
DLGAP1	2.02E-242	0.64416422	0.937	0.746	6.03E-238	Tumor Cells
PCBP3	4.72E-57	0.64390288	0.363	0.258	1.41E-52	Tumor Cells
CLIP2	6.90E-172	0.64311221	0.735	0.581	2.06E-167	Tumor Cells
KIF26B	3.17E-217	0.643105481	0.556	0.285	9.47E-213	Tumor Cells
NOS1AP	2.21E-113	0.642811494	0.422	0.255	6.62E-109	Tumor Cells
SEMA3A	1.17E-125	0.641835061	0.227	0.074	3.48E-121	Tumor Cells
TTC28	1.36E-235	0.641788588	0.946	0.859	4.05E-231	Tumor Cells
NDRG1	3.08E-18	0.639508336	0.291	0.24	9.22E-14	Tumor Cells
OLFM1	1.96E-92	0.639077678	0.373	0.224	5.85E-88	Tumor Cells
ANTXR1	2.28E-179	0.634532633	0.505	0.285	6.81E-175	Tumor Cells
SORBS1	2.97E-130	0.632788337	0.496	0.301	8.89E-126	Tumor Cells
GRIK3	1.68E-139	0.632149132	0.565	0.377	5.02E-135	Tumor Cells
TRAF3IP2-AS1	9.42E-197	0.631690912	0.855	0.722	2.82E-192	Tumor Cells
AC005592.2	3.11E-156	0.630343831	0.293	0.104	9.29E-152	Tumor Cells
RMST	1.51E-64	0.626878332	0.145	0.053	4.51E-60	Tumor Cells
IL1RAP	1.53E-82	0.626649113	0.394	0.254	4.58E-78	Tumor Cells
AFDN	1.14E-173	0.624157339	0.747	0.588	3.41E-169	Tumor Cells
KLRC4-KLRK1	5.28E-178	0.623162823	0.365	0.15	1.58E-173	Tumor Cells
WDR60	1.28E-199	0.619768778	0.742	0.566	3.82E-195	Tumor Cells
PVT1	7.72E-178	0.61591541	0.699	0.484	2.31E-173	Tumor Cells
GUCY1A2	1.02E-143	0.614603033	0.529	0.322	3.04E-139	Tumor Cells
ADGRL3	1.82E-175	0.613726429	0.977	0.911	5.44E-171	Tumor Cells
CNN3	2.00E-134	0.613193451	0.356	0.173	5.99E-130	Tumor Cells
PRRX1	3.55E-163	0.613183787	0.325	0.122	1.06E-158	Tumor Cells
HSPA1A	6.72E-16	0.610728772	0.2	0.151	2.01E-11	Tumor Cells
GLYATL2	2.15E-160	0.607512716	0.341	0.141	6.44E-156	Tumor Cells
MMS22L	5.15E-108	0.606944444	0.473	0.309	1.54E-103	Tumor Cells
RP11-61L23.2	6.42E-97	0.604486569	0.202	0.072	1.92E-92	Tumor Cells
MAP2	1.41E-225	0.602818515	0.968	0.835	4.22E-221	Tumor Cells
bP-21201H5.1	1.36E-212	0.601113807	0.795	0.609	4.05E-208	Tumor Cells
C2orf48	2.72E-103	0.600730205	0.221	0.082	8.12E-99	Tumor Cells
MMP16	5.97E-179	0.600727766	0.92	0.74	1.78E-174	Tumor Cells
HMGA2	9.17E-85	0.600320571	0.146	0.04	2.74E-80	Tumor Cells
MYO10	7.69E-182	0.600263164	0.41	0.182	2.30E-177	Tumor Cells
NT5C3A	7.15E-102	0.598482201	0.524	0.381	2.14E-97	Tumor Cells
RP5-1070A16.1	7.40E-121	0.597910918	0.282	0.117	2.21E-116	Tumor Cells
NRN1	2.27E-113	0.595650308	0.244	0.096	6.80E-109	Tumor Cells
CAMK2D	9.10E-154	0.595221264	0.797	0.647	2.72E-149	Tumor Cells
IARS	1.54E-105	0.595217682	0.583	0.456	4.61E-101	Tumor Cells
DCBLD2	3.70E-124	0.594101947	0.53	0.368	1.11E-119	Tumor Cells
RP9P	2.60E-120	0.59395317	0.355	0.189	7.79E-116	Tumor Cells
SLC38A1	9.12E-162	0.592555011	0.573	0.381	2.73E-157	Tumor Cells
MYO16	6.13E-123	0.592500819	0.434	0.241	1.83E-118	Tumor Cells
SPC25	3.71E-134	0.592332294	0.288	0.113	1.11E-129	Tumor Cells
PDE1A	4.18E-120	0.591933879	0.415	0.225	1.25E-115	Tumor Cells
DCC	5.10E-78	0.591438438	0.757	0.615	1.52E-73	Tumor Cells
FMN2	4.77E-160	0.591397304	0.642	0.429	1.43E-155	Tumor Cells
XKR6	2.63E-156	0.589780003	0.869	0.755	7.85E-152	Tumor Cells
AC064875.2	1.41E-164	0.584409036	0.242	0.061	4.21E-160	Tumor Cells
WHSC1	7.56E-177	0.584332372	0.709	0.553	2.26E-172	Tumor Cells
PARD3	2.31E-134	0.584039847	0.653	0.473	6.90E-130	Tumor Cells
TMEM161B-AS1	1.45E-123	0.583342381	0.772	0.655	4.33E-119	Tumor Cells
PEAK1	1.06E-213	0.581625121	0.846	0.671	3.17E-209	Tumor Cells
KIAA2022	5.40E-102	0.581382676	0.412	0.259	1.61E-97	Tumor Cells
RAD18	2.03E-117	0.578520654	0.395	0.226	6.06E-113	Tumor Cells
PITPNC1	5.03E-150	0.577272478	0.565	0.357	1.50E-145	Tumor Cells
ENOX1	6.02E-157	0.575561168	0.621	0.388	1.80E-152	Tumor Cells
DLL3	8.25E-46	0.572757255	0.343	0.248	2.47E-41	Tumor Cells
ENAH	1.07E-169	0.57096616	0.77	0.606	3.20E-165	Tumor Cells
KCNQ5	1.20E-188	0.570516144	0.664	0.411	3.59E-184	Tumor Cells
AC004158.3	1.04E-108	0.569836586	0.386	0.219	3.11E-104	Tumor Cells
PJA2	3.91E-133	0.569060929	0.635	0.48	1.17E-128	Tumor Cells
PID1	7.81E-190	0.56766321	0.719	0.458	2.34E-185	Tumor Cells
ADAMTS9	9.19E-95	0.567456693	0.181	0.058	2.75E-90	Tumor Cells
MKI67	2.81E-75	0.565474571	0.233	0.112	8.39E-71	Tumor Cells
SAMD4A	2.93E-156	0.564799107	0.686	0.476	8.75E-152	Tumor Cells
EYA2	7.62E-63	0.562447143	0.242	0.129	2.28E-58	Tumor Cells
NCAPG2	4.06E-109	0.561269134	0.357	0.197	1.21E-104	Tumor Cells
PCDH17	9.67E-159	0.560155038	0.779	0.591	2.89E-154	Tumor Cells
LMO1	7.27E-161	0.557558837	0.239	0.061	2.17E-156	Tumor Cells
SOBP	1.09E-117	0.5570473	0.643	0.464	3.27E-113	Tumor Cells
TNRC18	2.98E-123	0.556599115	0.741	0.611	8.92E-119	Tumor Cells
C1QL1	2.74E-113	0.556497251	0.405	0.239	8.19E-109	Tumor Cells
KIF14	1.88E-85	0.553077615	0.199	0.078	5.63E-81	Tumor Cells
LAMA4	7.11E-86	0.552921207	0.303	0.161	2.13E-81	Tumor Cells
HNRNPA2B1	3.62E-232	0.552434611	0.963	0.905	1.08E-227	Tumor Cells
RGS17	1.06E-106	0.551534201	0.358	0.199	3.16E-102	Tumor Cells
TMEM196	2.78E-150	0.55111676	0.253	0.078	8.32E-146	Tumor Cells
PBX3	2.91E-89	0.550560894	0.519	0.364	8.71E-85	Tumor Cells
AGAP1	1.82E-177	0.549823544	0.966	0.873	5.44E-173	Tumor Cells
C1orf21	7.57E-167	0.54976613	0.63	0.408	2.26E-162	Tumor Cells
IGF1R	1.43E-86	0.54917059	0.535	0.378	4.28E-82	Tumor Cells
ID2	4.90E-81	0.548413597	0.383	0.231	1.47E-76	Tumor Cells
TRIB2	6.12E-152	0.547965893	0.314	0.124	1.83E-147	Tumor Cells
CDHR3	1.91E-55	0.545103527	0.275	0.17	5.70E-51	Tumor Cells
IGFBP3	8.86E-64	0.544628796	0.16	0.064	2.65E-59	Tumor Cells
BASP1	4.04E-166	0.544348197	0.629	0.423	1.21E-161	Tumor Cells
MMD2	7.22E-74	0.541808026	0.238	0.119	2.16E-69	Tumor Cells
AP001347.6	1.85E-106	0.541695446	0.368	0.212	5.52E-102	Tumor Cells
NIM1K	1.53E-93	0.540494495	0.405	0.257	4.59E-89	Tumor Cells
KCNMB2-AS1	8.23E-64	0.539796302	0.468	0.344	2.46E-59	Tumor Cells
SLC35F1	3.35E-166	0.537255653	0.804	0.624	1.00E-161	Tumor Cells
POLQ	2.78E-100	0.535549585	0.267	0.117	8.31E-96	Tumor Cells
CLU	1.08E-48	0.53454702	0.53	0.442	3.23E-44	Tumor Cells
MARK1	2.26E-137	0.533615508	0.601	0.431	6.76E-133	Tumor Cells
TNPO1	2.45E-98	0.533075428	0.745	0.657	7.34E-94	Tumor Cells
DYNC2H1	5.48E-71	0.531161514	0.418	0.3	1.64E-66	Tumor Cells
CENPK	2.57E-123	0.530581674	0.296	0.126	7.67E-119	Tumor Cells
IMMP2L	4.74E-50	0.529896256	0.891	0.879	1.42E-45	Tumor Cells
CA12	2.71E-89	0.528648479	0.176	0.059	8.11E-85	Tumor Cells
MKL1	7.02E-89	0.526670794	0.734	0.642	2.10E-84	Tumor Cells
bP-2189O9.2	1.03E-100	0.526499098	0.393	0.243	3.09E-96	Tumor Cells
CACHD1	5.14E-101	0.526159714	0.288	0.14	1.54E-96	Tumor Cells
EYA1	4.93E-107	0.525521704	0.234	0.088	1.47E-102	Tumor Cells
CNTLN	8.25E-113	0.524929544	0.55	0.383	2.47E-108	Tumor Cells
BEST3	1.01E-138	0.524077143	0.246	0.078	3.02E-134	Tumor Cells
ATP13A3	1.84E-69	0.523487393	0.667	0.584	5.52E-65	Tumor Cells
FAM3C	2.92E-120	0.523224974	0.483	0.322	8.73E-116	Tumor Cells
CSMD1	2.06E-80	0.522058696	0.932	0.843	6.16E-76	Tumor Cells
LIFR	1.27E-79	0.520984756	0.329	0.191	3.81E-75	Tumor Cells
GAPDH	1.16E-83	0.520828005	0.788	0.699	3.46E-79	Tumor Cells
PHF14	1.06E-176	0.520452801	0.926	0.849	3.18E-172	Tumor Cells
HIP1	7.47E-89	0.519031748	0.614	0.474	2.23E-84	Tumor Cells
LMNB1	1.12E-114	0.518792694	0.338	0.174	3.35E-110	Tumor Cells
KLHL7	9.02E-137	0.517306377	0.685	0.516	2.70E-132	Tumor Cells
ADM	2.92E-66	0.516742835	0.195	0.088	8.72E-62	Tumor Cells
SLC7A11	1.46E-74	0.516175844	0.176	0.067	4.38E-70	Tumor Cells
KIF15	2.23E-102	0.515267218	0.258	0.11	6.68E-98	Tumor Cells
EPN2	3.39E-46	0.511304337	0.801	0.756	1.01E-41	Tumor Cells
FANCI	1.81E-72	0.51057723	0.343	0.219	5.41E-68	Tumor Cells
TEX9	1.12E-109	0.510064007	0.282	0.128	3.34E-105	Tumor Cells
GHR	2.55E-84	0.509775098	0.217	0.094	7.63E-80	Tumor Cells
ALOX12-AS1	1.55E-77	0.50898453	0.442	0.312	4.62E-73	Tumor Cells
ABI2	3.76E-154	0.508022659	0.789	0.654	1.12E-149	Tumor Cells
TSHZ1	4.92E-112	0.506627217	0.327	0.167	1.47E-107	Tumor Cells
RAB27B	3.53E-81	0.506218227	0.26	0.132	1.06E-76	Tumor Cells
GFAP	1.77E-55	0.505745771	0.415	0.309	5.30E-51	Tumor Cells
ZEB1-AS1	4.65E-93	0.504202991	0.257	0.116	1.39E-88	Tumor Cells
PHF21B	3.60E-140	0.50181514	0.369	0.179	1.08E-135	Tumor Cells
TUBB2B	1.36E-104	0.500813274	0.528	0.375	4.05E-100	Tumor Cells
ADGRG1	3.76E-130	0.500713975	0.383	0.199	1.12E-125	Tumor Cells
GARS	2.21E-54	0.499935059	0.393	0.3	6.60E-50	Tumor Cells
RP11-745L13.2	7.74E-115	0.499292588	0.428	0.263	2.31E-110	Tumor Cells
ELAVL4	2.12E-97	0.498520144	0.278	0.135	6.33E-93	Tumor Cells
TMEM178B	2.48E-140	0.498458671	0.932	0.787	7.41E-136	Tumor Cells
KMT2C	2.49E-193	0.497169316	0.98	0.965	7.43E-189	Tumor Cells
LAMC1	1.47E-93	0.49711744	0.322	0.176	4.38E-89	Tumor Cells
DMD	1.37E-124	0.496753039	0.862	0.738	4.10E-120	Tumor Cells
PTPRN2	1.74E-165	0.4946931	0.726	0.506	5.20E-161	Tumor Cells
POT1-AS1	1.09E-30	0.49330121	0.304	0.236	3.25E-26	Tumor Cells
RHOJ	1.63E-151	0.493139739	0.259	0.078	4.88E-147	Tumor Cells
RAB3IP	1.63E-93	0.492616581	0.409	0.257	4.86E-89	Tumor Cells
RBL1	1.58E-96	0.492607431	0.39	0.237	4.74E-92	Tumor Cells
MSI2	1.09E-97	0.490215991	0.82	0.729	3.26E-93	Tumor Cells
LINC01481	1.29E-14	0.487641441	0.353	0.315	3.86E-10	Tumor Cells
PTCHD4	3.33E-57	0.485087086	0.298	0.18	9.94E-53	Tumor Cells
ARHGEF3	4.54E-85	0.484931786	0.689	0.585	1.36E-80	Tumor Cells
SOX11	2.79E-103	0.484345687	0.337	0.182	8.34E-99	Tumor Cells
CAPN5	1.97E-109	0.481393612	0.25	0.103	5.90E-105	Tumor Cells
INSIG2	4.43E-55	0.48122074	0.281	0.177	1.33E-50	Tumor Cells
FANCC	9.53E-64	0.478114014	0.411	0.296	2.85E-59	Tumor Cells
CTC-260E6.6	6.55E-84	0.476721001	0.349	0.211	1.96E-79	Tumor Cells
POU2F1	3.67E-127	0.475685478	0.875	0.8	1.10E-122	Tumor Cells
CDC42BPA	9.97E-199	0.473749676	0.82	0.579	2.98E-194	Tumor Cells
TPX2	1.92E-74	0.472664146	0.204	0.089	5.73E-70	Tumor Cells
AGBL3	2.60E-84	0.472008574	0.368	0.231	7.79E-80	Tumor Cells
PMP2	8.25E-51	0.4716595	0.621	0.531	2.47E-46	Tumor Cells
MYRFL	1.33E-54	0.471047121	0.354	0.243	3.97E-50	Tumor Cells
CHN1	7.67E-102	0.470627678	0.526	0.363	2.29E-97	Tumor Cells
RNF19A	1.66E-10	0.470240981	0.387	0.368	4.96E-06	Tumor Cells
PLCE1	8.37E-79	0.469757414	0.417	0.276	2.50E-74	Tumor Cells
ECT2	6.00E-62	0.469674265	0.228	0.121	1.79E-57	Tumor Cells
ILDR2	4.89E-105	0.46869588	0.367	0.214	1.46E-100	Tumor Cells
MIR4300HG	4.09E-29	0.468030028	0.194	0.126	1.22E-24	Tumor Cells
WLS	1.73E-85	0.467999032	0.284	0.144	5.17E-81	Tumor Cells
ADAM22	1.00E-91	0.467142176	0.672	0.541	3.00E-87	Tumor Cells
SKA2	1.11E-89	0.46578477	0.393	0.25	3.32E-85	Tumor Cells
DSEL	3.44E-72	0.465770548	0.425	0.306	1.03E-67	Tumor Cells
FHOD3	5.23E-132	0.465694911	0.653	0.467	1.56E-127	Tumor Cells
ARRDC3	5.76E-79	0.464974701	0.341	0.201	1.72E-74	Tumor Cells
ATXN1	1.38E-81	0.464454916	0.82	0.719	4.13E-77	Tumor Cells
KDM3A	9.13E-45	0.463547993	0.401	0.31	2.73E-40	Tumor Cells
FBN2	1.89E-83	0.462997378	0.22	0.094	5.65E-79	Tumor Cells
FNBP1L	2.41E-83	0.462789084	0.415	0.275	7.21E-79	Tumor Cells
OLIG1	1.55E-40	0.462439133	0.379	0.298	4.63E-36	Tumor Cells
EPAS1	2.83E-78	0.460923393	0.209	0.09	8.47E-74	Tumor Cells
APP	2.67E-167	0.460856273	0.905	0.764	7.98E-163	Tumor Cells
SBF2	7.51E-103	0.460768723	0.915	0.873	2.25E-98	Tumor Cells
PLXNA2	1.90E-80	0.460494172	0.387	0.245	5.69E-76	Tumor Cells
DENND2A	1.06E-96	0.459833081	0.585	0.438	3.18E-92	Tumor Cells
DGKH	3.75E-95	0.45981308	0.542	0.392	1.12E-90	Tumor Cells
TENM4	1.15E-42	0.459438447	0.43	0.331	3.44E-38	Tumor Cells
LTBP1	3.58E-39	0.45868698	0.2	0.119	1.07E-34	Tumor Cells
CHD7	1.83E-62	0.45835179	0.852	0.8	5.49E-58	Tumor Cells
RP11-266O8.1	1.19E-76	0.456886711	0.19	0.078	3.55E-72	Tumor Cells
CBX5	1.61E-103	0.45671716	0.509	0.363	4.81E-99	Tumor Cells
XPR1	1.77E-120	0.45607477	0.648	0.497	5.29E-116	Tumor Cells
MELK	9.19E-96	0.455630264	0.223	0.087	2.75E-91	Tumor Cells
EYS	2.61E-41	0.454209283	0.587	0.465	7.81E-37	Tumor Cells
KIF4A	3.08E-85	0.453710069	0.201	0.079	9.21E-81	Tumor Cells
AFAP1	3.03E-64	0.450187036	0.489	0.376	9.05E-60	Tumor Cells
CCND1	2.76E-56	0.449975996	0.271	0.163	8.25E-52	Tumor Cells
B3GAT2	2.56E-117	0.449584688	0.223	0.074	7.65E-113	Tumor Cells
CSPG5	2.89E-88	0.449092711	0.258	0.126	8.65E-84	Tumor Cells
CNTNAP5	1.96E-30	0.448367448	0.322	0.232	5.85E-26	Tumor Cells
TENM2	5.03E-162	0.447769604	0.553	0.302	1.50E-157	Tumor Cells
RAB11FIP3	3.11E-80	0.447690629	0.614	0.509	9.29E-76	Tumor Cells
OSMR-AS1	8.66E-94	0.446268763	0.16	0.044	2.59E-89	Tumor Cells
BARD1	1.85E-91	0.445422076	0.377	0.223	5.52E-87	Tumor Cells
MAML2	3.16E-99	0.445336623	0.97	0.908	9.46E-95	Tumor Cells
MAPK10	2.44E-100	0.4441939	0.822	0.674	7.29E-96	Tumor Cells
VIPR2	3.80E-40	0.443236032	0.229	0.141	1.14E-35	Tumor Cells
HMGN1	8.45E-116	0.443073227	0.604	0.452	2.53E-111	Tumor Cells
HOXD10	2.26E-145	0.442215201	0.287	0.105	6.77E-141	Tumor Cells
MYT1	3.29E-77	0.441697371	0.33	0.198	9.83E-73	Tumor Cells
PTPRD	5.50E-217	0.441128245	0.942	0.719	1.64E-212	Tumor Cells
WEE1	1.70E-131	0.440865538	0.246	0.082	5.08E-127	Tumor Cells
TUBB	6.61E-67	0.439954752	0.522	0.414	1.98E-62	Tumor Cells
JUN	5.10E-46	0.439417819	0.255	0.158	1.52E-41	Tumor Cells
TRERF1	2.43E-108	0.439054047	0.424	0.246	7.27E-104	Tumor Cells
STIM2	3.23E-99	0.438729355	0.651	0.522	9.66E-95	Tumor Cells
GULP1	1.05E-55	0.438385989	0.32	0.206	3.14E-51	Tumor Cells
BMPR1B	1.03E-63	0.438374548	0.22	0.11	3.07E-59	Tumor Cells
RGL1	5.87E-91	0.437090228	0.581	0.427	1.76E-86	Tumor Cells
TBL1X	6.48E-56	0.437053793	0.369	0.254	1.94E-51	Tumor Cells
SPIDR	5.89E-41	0.436881075	0.814	0.78	1.76E-36	Tumor Cells
CHST9	2.20E-76	0.436748074	0.151	0.048	6.57E-72	Tumor Cells
FAM19A1	2.65E-79	0.436407147	0.303	0.162	7.92E-75	Tumor Cells
WNK3	3.99E-80	0.435690701	0.409	0.272	1.19E-75	Tumor Cells
P3H2	4.55E-31	0.435348486	0.229	0.155	1.36E-26	Tumor Cells
UMAD1	2.33E-66	0.434805483	0.59	0.483	6.98E-62	Tumor Cells
DTL	2.14E-93	0.433338217	0.23	0.094	6.40E-89	Tumor Cells
RP11-739G5.1	6.69E-65	0.433327064	0.183	0.08	2.00E-60	Tumor Cells
MID1	3.41E-60	0.432977871	0.342	0.221	1.02E-55	Tumor Cells
ZCCHC11	5.55E-120	0.432637148	0.866	0.795	1.66E-115	Tumor Cells
CTDSPL	9.30E-102	0.432624964	0.371	0.204	2.78E-97	Tumor Cells
CCDC14	2.72E-109	0.431925685	0.655	0.52	8.14E-105	Tumor Cells
RP3-525N10.2	1.69E-95	0.431791338	0.397	0.252	5.06E-91	Tumor Cells
CA10	1.66E-40	0.430688131	0.692	0.599	4.95E-36	Tumor Cells
RP11-176N18.2	1.49E-55	0.430486481	0.209	0.108	4.47E-51	Tumor Cells
KCNE4	9.04E-89	0.43019487	0.153	0.043	2.70E-84	Tumor Cells
LINC01619	5.42E-50	0.430007509	0.631	0.523	1.62E-45	Tumor Cells
ENO1	1.08E-74	0.429820011	0.508	0.383	3.22E-70	Tumor Cells
MCC	3.54E-58	0.428253061	0.325	0.209	1.06E-53	Tumor Cells
BAZ1B	1.73E-109	0.427823794	0.669	0.538	5.16E-105	Tumor Cells
NUP58	1.29E-99	0.427491451	0.616	0.485	3.87E-95	Tumor Cells
HSPA1B	6.75E-22	0.426290811	0.11	0.062	2.02E-17	Tumor Cells
MIR181A1HG	6.37E-123	0.426247922	0.792	0.632	1.91E-118	Tumor Cells
NR2F1	4.42E-119	0.425935922	0.265	0.106	1.32E-114	Tumor Cells
ESYT2	1.84E-61	0.425535668	0.572	0.477	5.51E-57	Tumor Cells
MPPED2	7.58E-54	0.42548865	0.448	0.342	2.27E-49	Tumor Cells
DNAJB1	0.026851608	0.42511439	0.149	0.143	1	Tumor Cells
PLPP3	1.28E-96	0.424112264	0.333	0.177	3.82E-92	Tumor Cells
HSPH1	0.000803451	0.423969658	0.24	0.234	1	Tumor Cells
GRIA4	3.51E-126	0.423942119	0.801	0.604	1.05E-121	Tumor Cells
SHFM1	1.49E-49	0.423413691	0.514	0.429	4.46E-45	Tumor Cells
ASNS	2.10E-52	0.422858566	0.267	0.17	6.28E-48	Tumor Cells
ZNF704	2.59E-87	0.420094802	0.714	0.569	7.74E-83	Tumor Cells
FANCA	3.95E-85	0.419599578	0.315	0.176	1.18E-80	Tumor Cells
LMBR1	5.08E-102	0.419019318	0.701	0.575	1.52E-97	Tumor Cells
BCHE	2.19E-83	0.418748006	0.429	0.278	6.54E-79	Tumor Cells
TLK1	3.28E-77	0.418534808	0.588	0.471	9.81E-73	Tumor Cells
PSIP1	1.45E-82	0.417024929	0.462	0.337	4.35E-78	Tumor Cells
PDGFRA	9.41E-104	0.416959169	0.214	0.076	2.81E-99	Tumor Cells
ATAD5	6.23E-74	0.416385327	0.351	0.223	1.86E-69	Tumor Cells
POLH	5.72E-66	0.415150491	0.278	0.162	1.71E-61	Tumor Cells
DEPDC1B	1.04E-70	0.414969182	0.21	0.097	3.11E-66	Tumor Cells
ASPH	9.41E-104	0.414472426	0.601	0.46	2.81E-99	Tumor Cells
SOX9	8.82E-109	0.414438358	0.223	0.079	2.64E-104	Tumor Cells
EEA1	6.58E-64	0.414295986	0.686	0.603	1.97E-59	Tumor Cells
HS6ST2	2.92E-52	0.413544951	0.22	0.122	8.75E-48	Tumor Cells
CERS6	3.47E-81	0.41334798	0.658	0.53	1.04E-76	Tumor Cells
ATP13A4	6.37E-92	0.412445908	0.266	0.125	1.90E-87	Tumor Cells
KNTC1	2.21E-87	0.412133068	0.283	0.143	6.61E-83	Tumor Cells
TMPO	4.93E-67	0.411039741	0.363	0.241	1.47E-62	Tumor Cells
PEG10	2.72E-69	0.410728432	0.289	0.168	8.14E-65	Tumor Cells
ARHGEF12	1.40E-94	0.409260853	0.647	0.501	4.17E-90	Tumor Cells
SORBS2	1.02E-76	0.409149705	0.37	0.222	3.05E-72	Tumor Cells
ARC	1.28E-89	0.409076507	0.161	0.047	3.82E-85	Tumor Cells
MAP1B	3.00E-50	0.409071593	0.775	0.693	8.96E-46	Tumor Cells
DOCK7	1.53E-39	0.408895778	0.479	0.412	4.57E-35	Tumor Cells
NCAPG	1.61E-68	0.408639887	0.207	0.096	4.82E-64	Tumor Cells
NLGN1	3.38E-121	0.4085204	0.984	0.916	1.01E-116	Tumor Cells
COA1	1.29E-110	0.40789964	0.784	0.669	3.87E-106	Tumor Cells
ARHGAP32	4.97E-97	0.407363815	0.742	0.601	1.49E-92	Tumor Cells
HELLS	3.44E-70	0.407186429	0.298	0.176	1.03E-65	Tumor Cells
BLM	7.34E-112	0.406461698	0.285	0.124	2.20E-107	Tumor Cells
NCALD	5.69E-71	0.406409535	0.369	0.231	1.70E-66	Tumor Cells
SAMD5	5.58E-34	0.406277791	0.158	0.088	1.67E-29	Tumor Cells
CACNA1A	1.24E-121	0.405725738	0.706	0.517	3.70E-117	Tumor Cells
CDK5RAP2	3.42E-78	0.405431742	0.555	0.437	1.02E-73	Tumor Cells
JAG1	3.06E-96	0.405111269	0.221	0.087	9.15E-92	Tumor Cells
FLNA	1.79E-73	0.404601929	0.345	0.213	5.34E-69	Tumor Cells
HMGB1	9.82E-84	0.404314836	0.732	0.641	2.94E-79	Tumor Cells
C11orf49	7.00E-86	0.404100283	0.718	0.614	2.09E-81	Tumor Cells
CCND2	2.31E-58	0.404047721	0.402	0.296	6.91E-54	Tumor Cells
HNRNPR	5.23E-108	0.402334393	0.691	0.562	1.56E-103	Tumor Cells
SETD5	4.04E-106	0.402144875	0.891	0.838	1.21E-101	Tumor Cells
ERC1	2.19E-68	0.401986116	0.85	0.785	6.54E-64	Tumor Cells
LHFP	1.10E-32	0.401595117	0.267	0.184	3.30E-28	Tumor Cells
MIRLET7BHG	3.59E-67	0.400858649	0.516	0.412	1.07E-62	Tumor Cells
UNC80	1.52E-93	0.399944131	0.567	0.404	4.55E-89	Tumor Cells
OSMR	1.85E-72	0.399726511	0.174	0.068	5.53E-68	Tumor Cells
RP1-167A14.2	3.18E-60	0.399204406	0.234	0.129	9.51E-56	Tumor Cells
SRSF10	5.47E-91	0.398521361	0.604	0.481	1.63E-86	Tumor Cells
TNFRSF19	1.44E-105	0.398195352	0.183	0.053	4.31E-101	Tumor Cells
CHD1	4.46E-77	0.39805094	0.621	0.509	1.33E-72	Tumor Cells
ZNF521	1.75E-49	0.398042066	0.303	0.2	5.24E-45	Tumor Cells
SSBP2	3.65E-56	0.39763161	0.632	0.523	1.09E-51	Tumor Cells
FAM13A	6.38E-81	0.397435273	0.683	0.542	1.91E-76	Tumor Cells
ADD2	5.94E-83	0.39699909	0.366	0.232	1.78E-78	Tumor Cells
MYH10	3.08E-97	0.396853039	0.594	0.442	9.20E-93	Tumor Cells
ZNF43	4.44E-72	0.396834151	0.559	0.452	1.33E-67	Tumor Cells
SCMH1	1.96E-73	0.396570828	0.696	0.597	5.85E-69	Tumor Cells
KBTBD2	1.97E-70	0.396567968	0.395	0.271	5.89E-66	Tumor Cells
EFEMP1	2.77E-66	0.396540994	0.14	0.048	8.27E-62	Tumor Cells
PRIM2	3.68E-58	0.395781042	0.536	0.43	1.10E-53	Tumor Cells
LNPK	2.24E-62	0.394524385	0.475	0.372	6.70E-58	Tumor Cells
STK33	7.65E-45	0.394317977	0.384	0.285	2.29E-40	Tumor Cells
LINC01138	1.57E-45	0.394164075	0.345	0.255	4.68E-41	Tumor Cells
FAM182B	1.08E-51	0.393418112	0.487	0.396	3.23E-47	Tumor Cells
KLHL23	1.98E-70	0.393221462	0.486	0.371	5.93E-66	Tumor Cells
CDKAL1	5.72E-103	0.392800181	0.874	0.807	1.71E-98	Tumor Cells
GBAS	3.86E-75	0.392252778	0.553	0.441	1.15E-70	Tumor Cells
PPP1R9A	1.65E-79	0.391670505	0.838	0.76	4.92E-75	Tumor Cells
HSPB1	3.61E-17	0.391044718	0.117	0.075	1.08E-12	Tumor Cells
GRM7	3.58E-36	0.390563378	0.325	0.228	1.07E-31	Tumor Cells
PRKRIP1	4.04E-79	0.389975489	0.607	0.508	1.21E-74	Tumor Cells
HES1	4.64E-65	0.389871143	0.16	0.062	1.39E-60	Tumor Cells
OBSL1	2.60E-60	0.389098366	0.263	0.159	7.77E-56	Tumor Cells
SPSB4	8.73E-105	0.387509162	0.218	0.079	2.61E-100	Tumor Cells
ALOX12P2	9.38E-55	0.38746328	0.322	0.217	2.80E-50	Tumor Cells
ZFHX4	4.44E-86	0.387099409	0.345	0.193	1.33E-81	Tumor Cells
CMSS1	2.76E-54	0.386483481	0.687	0.606	8.25E-50	Tumor Cells
bP-21264C1.1	1.52E-94	0.386266049	0.259	0.119	4.55E-90	Tumor Cells
NFIX	3.75E-63	0.386118942	0.6	0.492	1.12E-58	Tumor Cells
FERMT2	1.61E-57	0.385285648	0.404	0.294	4.83E-53	Tumor Cells
PCOLCE2	6.25E-57	0.385282784	0.182	0.087	1.87E-52	Tumor Cells
CEBPD	1.91E-29	0.385139174	0.16	0.095	5.70E-25	Tumor Cells
XRCC2	3.84E-100	0.384165805	0.238	0.096	1.15E-95	Tumor Cells
MYBL1	2.31E-87	0.383917872	0.234	0.102	6.89E-83	Tumor Cells
SEC31A	2.24E-51	0.383615845	0.645	0.571	6.70E-47	Tumor Cells
CNIH3	4.34E-39	0.382473611	0.365	0.282	1.30E-34	Tumor Cells
RAB3GAP2	9.32E-69	0.382205257	0.626	0.541	2.79E-64	Tumor Cells
PPFIA2	5.57E-153	0.381967764	0.755	0.524	1.66E-148	Tumor Cells
SMC2	5.52E-67	0.381948171	0.286	0.169	1.65E-62	Tumor Cells
DYRK1A	9.22E-75	0.38193067	0.823	0.774	2.76E-70	Tumor Cells
RGS22	3.47E-57	0.381326115	0.288	0.179	1.04E-52	Tumor Cells
SCN3A	1.99E-102	0.381178786	0.76	0.599	5.96E-98	Tumor Cells
ZNF730	2.91E-64	0.380754489	0.327	0.207	8.71E-60	Tumor Cells
AC004540.5	5.93E-96	0.379582654	0.218	0.085	1.77E-91	Tumor Cells
MAGI3	2.13E-57	0.37911573	0.446	0.33	6.36E-53	Tumor Cells
NUP160	5.65E-76	0.378944374	0.587	0.468	1.69E-71	Tumor Cells
IKBIP	1.16E-60	0.376529334	0.241	0.132	3.46E-56	Tumor Cells
LRFN5	1.91E-92	0.375710874	0.368	0.197	5.72E-88	Tumor Cells
CH507-513H4.1	4.78E-33	0.375577919	0.934	0.92	1.43E-28	Tumor Cells
HSPA4L	1.15E-42	0.375127012	0.234	0.149	3.44E-38	Tumor Cells
HSPA9	1.95E-20	0.374852359	0.394	0.353	5.83E-16	Tumor Cells
KIF18A	5.09E-56	0.374334668	0.142	0.057	1.52E-51	Tumor Cells
TMEM255A	1.03E-113	0.373923431	0.197	0.057	3.07E-109	Tumor Cells
PGK1	9.50E-26	0.373467945	0.374	0.31	2.84E-21	Tumor Cells
MAP3K4	2.23E-63	0.373296473	0.575	0.49	6.66E-59	Tumor Cells
ROCK2	2.67E-80	0.373097352	0.719	0.615	7.99E-76	Tumor Cells
POLA1	3.98E-55	0.373052899	0.509	0.412	1.19E-50	Tumor Cells
RFX3-AS1	2.85E-56	0.372772497	0.763	0.666	8.53E-52	Tumor Cells
CNKSR3	1.39E-54	0.37241161	0.301	0.19	4.17E-50	Tumor Cells
PRC1	5.13E-63	0.372280373	0.198	0.095	1.54E-58	Tumor Cells
NUF2	1.15E-55	0.37222198	0.196	0.099	3.45E-51	Tumor Cells
CEP135	9.11E-69	0.371342547	0.3	0.175	2.73E-64	Tumor Cells
EGFEM1P	5.89E-109	0.371261138	0.821	0.617	1.76E-104	Tumor Cells
DBF4	1.68E-60	0.370308118	0.269	0.158	5.02E-56	Tumor Cells
FBXO16	1.59E-36	0.369643743	0.291	0.214	4.75E-32	Tumor Cells
CCDC150	1.02E-79	0.369347194	0.216	0.094	3.05E-75	Tumor Cells
PPP3CA	2.26E-99	0.369038623	0.886	0.796	6.74E-95	Tumor Cells
C11orf80	9.61E-65	0.367743204	0.364	0.244	2.87E-60	Tumor Cells
LUC7L3	6.77E-85	0.367552827	0.908	0.876	2.03E-80	Tumor Cells
EXT1	9.15E-63	0.367496515	0.592	0.468	2.74E-58	Tumor Cells
PDE3A	4.24E-35	0.366955235	0.167	0.094	1.27E-30	Tumor Cells
TPR	2.39E-61	0.366424112	0.559	0.457	7.14E-57	Tumor Cells
CDC7	2.77E-84	0.365694519	0.278	0.145	8.27E-80	Tumor Cells
TUBA1B	8.32E-41	0.365671872	0.527	0.459	2.49E-36	Tumor Cells
ENSA	3.21E-48	0.365435674	0.443	0.355	9.59E-44	Tumor Cells
KIAA1211	6.32E-53	0.365363964	0.387	0.272	1.89E-48	Tumor Cells
ZC2HC1A	5.83E-61	0.364976675	0.481	0.384	1.74E-56	Tumor Cells
MAGED1	3.53E-68	0.364870126	0.525	0.41	1.05E-63	Tumor Cells
RP11-436D23.1	7.95E-45	0.364198721	0.299	0.196	2.38E-40	Tumor Cells
LRRN1	1.54E-54	0.363253361	0.432	0.32	4.61E-50	Tumor Cells
APBA2	3.86E-72	0.36311411	0.649	0.533	1.16E-67	Tumor Cells
PIBF1	3.10E-68	0.362918349	0.718	0.636	9.27E-64	Tumor Cells
NCAPD3	2.75E-55	0.362546082	0.317	0.212	8.24E-51	Tumor Cells
CTD-2007H13.3	7.20E-45	0.362222578	0.291	0.198	2.15E-40	Tumor Cells
NECTIN3	6.67E-40	0.361952598	0.322	0.234	1.99E-35	Tumor Cells
RP11-257I14.1	1.64E-79	0.361760472	0.223	0.099	4.90E-75	Tumor Cells
WRN	3.06E-61	0.361645551	0.641	0.536	9.14E-57	Tumor Cells
ZNF462	2.26E-83	0.361015687	0.805	0.668	6.76E-79	Tumor Cells
E2F7	8.73E-93	0.360138658	0.159	0.044	2.61E-88	Tumor Cells
GRIN2B	1.77E-136	0.359377198	0.519	0.282	5.29E-132	Tumor Cells
TTC21B	1.92E-57	0.358476101	0.578	0.487	5.74E-53	Tumor Cells
SDC3	1.63E-62	0.358356856	0.348	0.231	4.88E-58	Tumor Cells
PTPN12	2.54E-91	0.357821628	0.751	0.637	7.59E-87	Tumor Cells
NCAN	2.55E-43	0.357460654	0.379	0.286	7.63E-39	Tumor Cells
SPRED2	7.33E-59	0.356221707	0.349	0.23	2.19E-54	Tumor Cells
IL33	8.51E-90	0.356218876	0.144	0.036	2.54E-85	Tumor Cells
EHBP1	5.33E-36	0.355627316	0.789	0.731	1.59E-31	Tumor Cells
DDR2	9.55E-38	0.355389855	0.213	0.133	2.86E-33	Tumor Cells
RP11-307P5.1	3.42E-29	0.355309816	0.13	0.071	1.02E-24	Tumor Cells
RAPGEF4	7.61E-94	0.355126235	0.555	0.367	2.28E-89	Tumor Cells
BRCA1	4.00E-58	0.354517942	0.247	0.14	1.20E-53	Tumor Cells
EFCAB2	4.22E-40	0.354322973	0.463	0.384	1.26E-35	Tumor Cells
ADGRA3	2.10E-55	0.354138742	0.417	0.306	6.27E-51	Tumor Cells
NEURL1B	2.08E-70	0.353907187	0.225	0.111	6.22E-66	Tumor Cells
ASAP2	7.94E-74	0.35371242	0.346	0.213	2.37E-69	Tumor Cells
SGO2	7.93E-48	0.353482569	0.171	0.086	2.37E-43	Tumor Cells
CEP85L	2.06E-67	0.352188693	0.666	0.572	6.17E-63	Tumor Cells
SLC2A1	3.88E-44	0.352022323	0.201	0.114	1.16E-39	Tumor Cells
MLC1	5.74E-97	0.351925534	0.207	0.075	1.72E-92	Tumor Cells
DBI	8.65E-28	0.351822488	0.388	0.324	2.59E-23	Tumor Cells
CTC-498M16.4	2.95E-60	0.351387948	0.182	0.083	8.82E-56	Tumor Cells
ATP2B4	3.04E-74	0.350785506	0.499	0.355	9.09E-70	Tumor Cells
IRS2	6.20E-26	0.350523632	0.261	0.197	1.85E-21	Tumor Cells
KIAA1958	5.90E-69	0.350370191	0.735	0.613	1.76E-64	Tumor Cells
MAP3K13	3.75E-32	0.349711745	0.485	0.422	1.12E-27	Tumor Cells
EXOC4	6.11E-79	0.349160111	0.957	0.944	1.83E-74	Tumor Cells
BUB1	3.99E-54	0.34883502	0.148	0.062	1.19E-49	Tumor Cells
AQP4	5.98E-24	0.348378233	0.193	0.132	1.79E-19	Tumor Cells
ZNF532	6.01E-52	0.348161369	0.655	0.584	1.80E-47	Tumor Cells
NAALADL2	2.76E-27	0.348150758	0.792	0.765	8.26E-23	Tumor Cells
NOTCH1	5.35E-59	0.347798147	0.349	0.237	1.60E-54	Tumor Cells
NOP58	1.03E-42	0.347381769	0.43	0.348	3.08E-38	Tumor Cells
MAST2	4.91E-59	0.347134495	0.487	0.382	1.47E-54	Tumor Cells
TAF15	5.38E-92	0.347047284	0.779	0.698	1.61E-87	Tumor Cells
PDS5B	1.24E-53	0.347035293	0.691	0.622	3.71E-49	Tumor Cells
PLPPR5	4.39E-66	0.346050319	0.244	0.131	1.31E-61	Tumor Cells
AC013461.1	1.33E-59	0.345324538	0.296	0.18	3.98E-55	Tumor Cells
U2SURP	8.37E-68	0.345175542	0.664	0.575	2.50E-63	Tumor Cells
KIAA1549	1.25E-51	0.345001837	0.563	0.467	3.74E-47	Tumor Cells
FARS2	3.15E-54	0.344758466	0.733	0.671	9.42E-50	Tumor Cells
RP11-586K2.1	9.31E-26	0.344695995	0.365	0.292	2.78E-21	Tumor Cells
KLF7	1.78E-44	0.344571795	0.427	0.327	5.32E-40	Tumor Cells
NETO2	1.47E-57	0.343379348	0.363	0.247	4.39E-53	Tumor Cells
AC004980.7	2.71E-58	0.341968889	0.865	0.822	8.11E-54	Tumor Cells
KLHL8	3.36E-41	0.341944563	0.401	0.319	1.01E-36	Tumor Cells
PDLIM3	1.85E-67	0.341765904	0.184	0.079	5.54E-63	Tumor Cells
STK17A	3.23E-60	0.341211209	0.257	0.143	9.67E-56	Tumor Cells
CLIC4	6.01E-38	0.340723569	0.434	0.343	1.80E-33	Tumor Cells
RP11-384J4.2	1.31E-34	0.340431335	0.138	0.072	3.93E-30	Tumor Cells
CKAP5	2.14E-32	0.339949079	0.513	0.466	6.41E-28	Tumor Cells
NBPF1	2.91E-63	0.339927391	0.506	0.401	8.69E-59	Tumor Cells
SH3GL2	5.88E-52	0.339335013	0.321	0.209	1.76E-47	Tumor Cells
FNDC3A	8.23E-49	0.338975453	0.792	0.74	2.46E-44	Tumor Cells
RP11-268G12.3	3.36E-23	0.338550345	0.268	0.202	1.00E-18	Tumor Cells
KIF11	3.54E-60	0.338196409	0.178	0.08	1.06E-55	Tumor Cells
RP11-212P7.3	5.57E-53	0.338063373	0.153	0.068	1.66E-48	Tumor Cells
RIMKLB	1.14E-62	0.337673223	0.444	0.333	3.40E-58	Tumor Cells
RNF157	7.86E-52	0.337479276	0.352	0.249	2.35E-47	Tumor Cells
WDR17	5.36E-50	0.33742003	0.474	0.375	1.60E-45	Tumor Cells
NASP	1.36E-61	0.337216692	0.54	0.435	4.07E-57	Tumor Cells
NUSAP1	3.94E-62	0.337138654	0.174	0.075	1.18E-57	Tumor Cells
FAM20C	9.35E-39	0.336473475	0.332	0.241	2.80E-34	Tumor Cells
GPSM2	2.52E-48	0.336020413	0.426	0.318	7.54E-44	Tumor Cells
SLCO5A1	6.27E-32	0.33601549	0.269	0.193	1.87E-27	Tumor Cells
BMPR1A	1.05E-36	0.335729833	0.515	0.452	3.15E-32	Tumor Cells
HSP90B1	1.35E-32	0.335119449	0.509	0.445	4.05E-28	Tumor Cells
H2AFV	1.55E-40	0.334571989	0.445	0.365	4.64E-36	Tumor Cells
SYBU	8.53E-40	0.334496161	0.361	0.267	2.55E-35	Tumor Cells
RP11-638L3.1	1.32E-23	0.334390962	0.146	0.091	3.96E-19	Tumor Cells
CDK8	1.04E-48	0.33417307	0.585	0.508	3.12E-44	Tumor Cells
CRNDE	6.54E-104	0.33410008	0.205	0.069	1.96E-99	Tumor Cells
PIAS2	5.57E-41	0.33385455	0.687	0.641	1.66E-36	Tumor Cells
KIAA1524	4.32E-46	0.333737843	0.242	0.151	1.29E-41	Tumor Cells
ZSWIM5	1.83E-37	0.333557712	0.429	0.35	5.48E-33	Tumor Cells
RP11-382A20.3	4.46E-54	0.333231051	0.405	0.304	1.33E-49	Tumor Cells
PTGFRN	5.82E-94	0.332954608	0.223	0.09	1.74E-89	Tumor Cells
EIF3B	4.02E-44	0.332753467	0.472	0.389	1.20E-39	Tumor Cells
PRKAR2B	2.98E-57	0.332732239	0.273	0.166	8.90E-53	Tumor Cells
ZNF804A	2.04E-76	0.332700083	0.737	0.584	6.10E-72	Tumor Cells
ANKRD28	9.42E-20	0.332281979	0.81	0.765	2.82E-15	Tumor Cells
ZGRF1	1.15E-48	0.331914242	0.308	0.207	3.45E-44	Tumor Cells
KIF20B	2.60E-35	0.330855328	0.213	0.135	7.77E-31	Tumor Cells
CHEK1	3.95E-67	0.330573568	0.241	0.126	1.18E-62	Tumor Cells
FAT1	1.44E-69	0.329619846	0.219	0.104	4.31E-65	Tumor Cells
AIM2	1.52E-95	0.329487891	0.174	0.052	4.53E-91	Tumor Cells
UBE3C	5.69E-72	0.328896806	0.834	0.763	1.70E-67	Tumor Cells
PDK1	2.94E-29	0.32838779	0.224	0.154	8.79E-25	Tumor Cells
CDH4	4.29E-54	0.327824288	0.303	0.191	1.28E-49	Tumor Cells
CA8	5.42E-23	0.326812532	0.288	0.224	1.62E-18	Tumor Cells
DRAXIN	7.29E-91	0.32679945	0.19	0.067	2.18E-86	Tumor Cells
RP11-277P12.20	2.17E-54	0.326197466	0.259	0.151	6.48E-50	Tumor Cells
CACNG4	4.03E-49	0.326066313	0.354	0.248	1.21E-44	Tumor Cells
ESRRG	1.33E-32	0.325744498	0.317	0.227	3.98E-28	Tumor Cells
TRA2A	2.31E-45	0.325507898	0.819	0.774	6.91E-41	Tumor Cells
VGLL4	5.12E-33	0.325251127	0.459	0.395	1.53E-28	Tumor Cells
HMGN2	1.24E-41	0.32509508	0.34	0.251	3.72E-37	Tumor Cells
MKRN3	1.04E-82	0.325060136	0.801	0.635	3.11E-78	Tumor Cells
RSBN1L	1.20E-59	0.325037743	0.649	0.564	3.60E-55	Tumor Cells
LONRF1	3.12E-43	0.32480834	0.288	0.198	9.34E-39	Tumor Cells
C2orf80	3.95E-63	0.32440729	0.234	0.125	1.18E-58	Tumor Cells
THUMPD3-AS1	8.89E-39	0.324290145	0.451	0.372	2.66E-34	Tumor Cells
HNRNPD	2.56E-69	0.324163262	0.701	0.606	7.64E-65	Tumor Cells
CHCHD3	1.29E-64	0.32367758	0.876	0.839	3.86E-60	Tumor Cells
MAP4	6.71E-56	0.323310892	0.675	0.582	2.01E-51	Tumor Cells
PRKDC	4.17E-59	0.323136977	0.761	0.699	1.25E-54	Tumor Cells
UPF3A	4.02E-55	0.322934539	0.673	0.587	1.20E-50	Tumor Cells
PTPRF	1.55E-42	0.322677999	0.334	0.242	4.64E-38	Tumor Cells
NKD1	5.76E-40	0.322622883	0.262	0.174	1.72E-35	Tumor Cells
GRIA1	7.94E-98	0.322419498	0.426	0.242	2.37E-93	Tumor Cells
RHEB	9.38E-55	0.322300807	0.494	0.391	2.80E-50	Tumor Cells
FXR1	9.86E-32	0.322089152	0.501	0.452	2.95E-27	Tumor Cells
AHCYL2	2.53E-48	0.321973946	0.737	0.672	7.58E-44	Tumor Cells
MT3	2.96E-32	0.3214613	0.263	0.186	8.84E-28	Tumor Cells
DNER	1.64E-69	0.319988365	0.76	0.639	4.92E-65	Tumor Cells
TANC2	9.48E-75	0.319570308	0.932	0.897	2.84E-70	Tumor Cells
WWTR1	1.17E-27	0.319260164	0.187	0.12	3.49E-23	Tumor Cells
GTSE1	5.80E-66	0.319256172	0.16	0.061	1.73E-61	Tumor Cells
KMT2A	1.78E-66	0.318981595	0.734	0.654	5.32E-62	Tumor Cells
SFPQ	9.45E-73	0.318836074	0.857	0.809	2.83E-68	Tumor Cells
ATP1B2	4.27E-57	0.318644686	0.228	0.126	1.28E-52	Tumor Cells
LRRC49	2.92E-50	0.318510016	0.405	0.308	8.72E-46	Tumor Cells
FKBP10	1.19E-68	0.318408555	0.228	0.114	3.54E-64	Tumor Cells
RP11-1102P16.1	8.19E-61	0.318388898	0.167	0.071	2.45E-56	Tumor Cells
TIMP3	7.49E-39	0.318287895	0.121	0.055	2.24E-34	Tumor Cells
PKM	2.17E-65	0.318186088	0.576	0.47	6.48E-61	Tumor Cells
KIF1B	2.95E-56	0.317820471	0.929	0.886	8.81E-52	Tumor Cells
HIST1H4C	1.76E-30	0.317661877	0.256	0.184	5.25E-26	Tumor Cells
JAKMIP2	1.61E-29	0.317609269	0.628	0.576	4.80E-25	Tumor Cells
PLEKHA8	5.27E-42	0.317527397	0.392	0.304	1.57E-37	Tumor Cells
RBBP4	1.84E-51	0.317426121	0.522	0.436	5.51E-47	Tumor Cells
TSPAN3	1.33E-48	0.317114967	0.48	0.392	3.97E-44	Tumor Cells
AMOTL1	6.09E-59	0.316537949	0.301	0.187	1.82E-54	Tumor Cells
KNL1	7.88E-54	0.31575907	0.184	0.089	2.36E-49	Tumor Cells
F3	9.34E-48	0.315354018	0.144	0.064	2.79E-43	Tumor Cells
SLC6A6	0.469822774	0.31496943	0.21	0.223	1	Tumor Cells
SYT17	2.81E-41	0.314909269	0.36	0.266	8.41E-37	Tumor Cells
PAXBP1	1.95E-75	0.314734756	0.807	0.702	5.83E-71	Tumor Cells
SMARCC1	2.32E-69	0.314714205	0.826	0.745	6.94E-65	Tumor Cells
KMT2E	2.01E-48	0.314337973	0.907	0.895	6.02E-44	Tumor Cells
HMGB2	8.10E-46	0.313575368	0.202	0.114	2.42E-41	Tumor Cells
SLC3A2	1.56E-39	0.313038453	0.308	0.221	4.66E-35	Tumor Cells
KIAA1328	7.41E-43	0.312986068	0.647	0.565	2.22E-38	Tumor Cells
SERPINE2	5.84E-46	0.312935797	0.402	0.297	1.75E-41	Tumor Cells
ZNF367	5.97E-68	0.31288973	0.196	0.087	1.78E-63	Tumor Cells
PHLDA1	5.32E-52	0.312707109	0.298	0.193	1.59E-47	Tumor Cells
DPYSL3	1.62E-75	0.31180158	0.652	0.482	4.85E-71	Tumor Cells
IFI44	7.99E-85	0.311754992	0.336	0.184	2.39E-80	Tumor Cells
GTF2IRD1	2.94E-54	0.311607626	0.533	0.44	8.80E-50	Tumor Cells
AGO2	4.23E-46	0.311447075	0.469	0.383	1.26E-41	Tumor Cells
COL20A1	9.42E-25	0.311052019	0.39	0.328	2.82E-20	Tumor Cells
NAP1L1	4.75E-77	0.311015819	0.717	0.622	1.42E-72	Tumor Cells
SMARCD3	1.01E-27	0.310566986	0.24	0.175	3.03E-23	Tumor Cells
FAM212B	2.02E-45	0.310500171	0.218	0.13	6.03E-41	Tumor Cells
NAA16	1.01E-48	0.310105039	0.52	0.434	3.01E-44	Tumor Cells
CBFB	9.47E-28	0.309483056	0.512	0.449	2.83E-23	Tumor Cells
CRISPLD1	2.08E-41	0.309165282	0.251	0.163	6.21E-37	Tumor Cells
KIRREL	1.14E-77	0.309129014	0.18	0.069	3.41E-73	Tumor Cells
SCFD1	8.70E-46	0.308126806	0.672	0.609	2.60E-41	Tumor Cells
XYLT1	5.10E-13	0.307459293	0.664	0.623	1.53E-08	Tumor Cells
CECR2	2.47E-29	0.307262915	0.359	0.281	7.40E-25	Tumor Cells
CTD-2316B1.1	1.54E-103	0.307244249	0.161	0.039	4.60E-99	Tumor Cells
FHL1	4.62E-60	0.306671571	0.263	0.155	1.38E-55	Tumor Cells
IFT81	2.93E-53	0.306537348	0.348	0.24	8.77E-49	Tumor Cells
ALCAM	1.82E-58	0.306086456	0.848	0.744	5.45E-54	Tumor Cells
RP11-146D12.2	1.36E-57	0.306025666	0.231	0.129	4.06E-53	Tumor Cells
FANCD2	9.66E-63	0.305856901	0.212	0.104	2.89E-58	Tumor Cells
SNX25	1.42E-25	0.305798446	0.341	0.275	4.24E-21	Tumor Cells
AC079135.1	2.93E-20	0.305521637	0.226	0.168	8.76E-16	Tumor Cells
NDFIP1	3.39E-43	0.305499958	0.682	0.625	1.01E-38	Tumor Cells
PPP1R12A	3.23E-60	0.30538137	0.879	0.833	9.67E-56	Tumor Cells
SLC41A2	8.97E-45	0.305107007	0.348	0.25	2.68E-40	Tumor Cells
LAMA1	4.62E-79	0.304889346	0.154	0.048	1.38E-74	Tumor Cells
SPATA5	8.76E-33	0.304562027	0.598	0.54	2.62E-28	Tumor Cells
MIR137HG	5.58E-63	0.304110741	0.292	0.165	1.67E-58	Tumor Cells
ZMAT3	1.83E-31	0.303847142	0.38	0.3	5.47E-27	Tumor Cells
ZNF528-AS1	1.97E-50	0.303780572	0.37	0.264	5.88E-46	Tumor Cells
ARHGEF26	3.27E-53	0.303711341	0.268	0.161	9.77E-49	Tumor Cells
DENND5B	9.09E-44	0.303374849	0.688	0.615	2.72E-39	Tumor Cells
DNMT1	1.21E-37	0.303324842	0.381	0.301	3.61E-33	Tumor Cells
TNPO3	1.64E-55	0.303274446	0.626	0.539	4.90E-51	Tumor Cells
MEOX2	4.23E-73	0.303199434	0.107	0.022	1.26E-68	Tumor Cells
POLE	4.53E-70	0.302698301	0.226	0.111	1.35E-65	Tumor Cells
NUCKS1	3.68E-52	0.30128999	0.662	0.586	1.10E-47	Tumor Cells
RBMX	1.79E-52	0.301174652	0.618	0.538	5.34E-48	Tumor Cells
RPS6KC1	1.29E-49	0.300979728	0.676	0.605	3.85E-45	Tumor Cells
RUFY3	1.13E-43	0.30080549	0.781	0.743	3.38E-39	Tumor Cells
LMO4	5.47E-46	0.300747457	0.314	0.216	1.64E-41	Tumor Cells
ABLIM1	4.26E-82	0.30034339	0.316	0.164	1.27E-77	Tumor Cells
GAD1	4.25E-42	0.300238097	0.274	0.176	1.27E-37	Tumor Cells
ZMYM4	5.42E-63	0.300041061	0.814	0.757	1.62E-58	Tumor Cells
RPS27L	3.54E-06	0.299943374	0.237	0.218	0.105794886	Tumor Cells
C4orf47	1.25E-49	0.299784239	0.155	0.072	3.75E-45	Tumor Cells
FOXJ3	2.96E-58	0.299511769	0.699	0.63	8.85E-54	Tumor Cells
FKBP9	9.02E-52	0.299431163	0.227	0.13	2.70E-47	Tumor Cells
RFX2	6.73E-52	0.299208802	0.288	0.185	2.01E-47	Tumor Cells
GPI	5.58E-08	0.299099589	0.292	0.273	0.001667882	Tumor Cells
EPB41L5	7.37E-39	0.298928509	0.422	0.336	2.20E-34	Tumor Cells
TNRC6A	8.01E-38	0.298835151	0.869	0.845	2.40E-33	Tumor Cells
XPOT	2.13E-23	0.298809254	0.311	0.253	6.37E-19	Tumor Cells
LRP1	1.13E-63	0.298542192	0.562	0.442	3.39E-59	Tumor Cells
WDR35	1.94E-36	0.298444967	0.291	0.209	5.80E-32	Tumor Cells
TRPC1	1.95E-39	0.298254595	0.571	0.505	5.83E-35	Tumor Cells
SMC5	1.15E-45	0.297934843	0.655	0.591	3.44E-41	Tumor Cells
METTL15	2.16E-32	0.297779042	0.554	0.494	6.47E-28	Tumor Cells
HUNK	2.20E-42	0.29690211	0.214	0.129	6.57E-38	Tumor Cells
TAPT1	1.32E-29	0.296895353	0.399	0.334	3.93E-25	Tumor Cells
DPP10	1.71E-81	0.296879341	0.788	0.667	5.12E-77	Tumor Cells
CSPP1	1.70E-42	0.296749526	0.524	0.448	5.08E-38	Tumor Cells
CHPF	4.94E-54	0.296722704	0.189	0.095	1.48E-49	Tumor Cells
RACGAP1	5.52E-50	0.29666133	0.205	0.111	1.65E-45	Tumor Cells
POM121C	3.43E-41	0.296649586	0.51	0.445	1.02E-36	Tumor Cells
LIG1	4.38E-70	0.296626018	0.212	0.1	1.31E-65	Tumor Cells
PARPBP	1.39E-39	0.296619916	0.222	0.139	4.16E-35	Tumor Cells
LRP2BP	1.05E-52	0.296520753	0.233	0.136	3.13E-48	Tumor Cells
NAP1L4	1.43E-44	0.295694048	0.526	0.443	4.27E-40	Tumor Cells
CTHRC1	2.39E-40	0.295685664	0.256	0.17	7.15E-36	Tumor Cells
UGGT2	2.13E-45	0.295229568	0.808	0.757	6.36E-41	Tumor Cells
USP24	1.43E-43	0.294979215	0.674	0.61	4.26E-39	Tumor Cells
TBC1D19	1.17E-42	0.29488219	0.571	0.509	3.50E-38	Tumor Cells
ST8SIA5	6.37E-11	0.29477323	0.291	0.258	1.90E-06	Tumor Cells
GABRA3	2.03E-57	0.29469257	0.235	0.13	6.07E-53	Tumor Cells
DIRAS2	1.10E-55	0.29468434	0.154	0.067	3.29E-51	Tumor Cells
RP11-319G6.1	3.79E-17	0.294461808	0.39	0.353	1.13E-12	Tumor Cells
COL6A1	2.06E-27	0.294435823	0.231	0.163	6.16E-23	Tumor Cells
RP11-120J1.1	1.11E-78	0.294255268	0.167	0.059	3.31E-74	Tumor Cells
TMEM41B	4.55E-31	0.294213896	0.438	0.375	1.36E-26	Tumor Cells
LIN7A	5.82E-46	0.29390247	0.176	0.092	1.74E-41	Tumor Cells
FBXO22	7.88E-27	0.2935671	0.398	0.341	2.36E-22	Tumor Cells
ELN	3.53E-77	0.29315687	0.185	0.072	1.06E-72	Tumor Cells
ITM2C	3.37E-24	0.29302655	0.322	0.26	1.01E-19	Tumor Cells
DPY19L1P1	4.69E-28	0.292969514	0.431	0.374	1.40E-23	Tumor Cells
SRI	2.92E-52	0.292870926	0.301	0.197	8.73E-48	Tumor Cells
CEP192	1.42E-35	0.292849406	0.539	0.487	4.23E-31	Tumor Cells
ZNF395	4.61E-50	0.292699228	0.154	0.071	1.38E-45	Tumor Cells
H3F3B	2.94E-17	0.292601764	0.436	0.389	8.78E-13	Tumor Cells
PXDN	2.36E-57	0.29258235	0.28	0.17	7.07E-53	Tumor Cells
LMNA	9.25E-44	0.292377445	0.35	0.256	2.77E-39	Tumor Cells
RP11-116O11.1	6.66E-95	0.291935304	0.165	0.047	1.99E-90	Tumor Cells
GPR173	1.65E-56	0.291685087	0.537	0.428	4.93E-52	Tumor Cells
LMTK2	7.85E-28	0.291551764	0.415	0.358	2.35E-23	Tumor Cells
PNISR	8.43E-47	0.290923878	0.891	0.871	2.52E-42	Tumor Cells
LRRTM4	3.36E-67	0.290717666	0.918	0.811	1.00E-62	Tumor Cells
ZADH2	5.40E-62	0.290687253	0.238	0.13	1.61E-57	Tumor Cells
NUP107	1.48E-42	0.290596795	0.428	0.333	4.42E-38	Tumor Cells
ANGPTL4	1.14E-36	0.290281287	0.109	0.047	3.40E-32	Tumor Cells
KPNA2	6.92E-27	0.289755383	0.182	0.119	2.07E-22	Tumor Cells
RP11-284M14.1	1.56E-17	0.289744945	0.351	0.297	4.66E-13	Tumor Cells
RIMS2	7.71E-60	0.289403716	0.832	0.708	2.30E-55	Tumor Cells
STAT3	8.71E-52	0.289183506	0.567	0.463	2.60E-47	Tumor Cells
NBAS	5.88E-31	0.288932309	0.748	0.715	1.76E-26	Tumor Cells
PCMTD2	3.95E-24	0.288546856	0.346	0.288	1.18E-19	Tumor Cells
ACTG1	5.80E-46	0.288527018	0.847	0.768	1.73E-41	Tumor Cells
KHDRBS1	1.59E-50	0.288444027	0.628	0.547	4.77E-46	Tumor Cells
FAM49A	2.26E-41	0.288397833	0.287	0.195	6.75E-37	Tumor Cells
VAV2	1.92E-60	0.288280497	0.256	0.147	5.74E-56	Tumor Cells
YWHAE	1.73E-45	0.288234499	0.691	0.626	5.17E-41	Tumor Cells
CNOT4	3.79E-55	0.288188235	0.784	0.723	1.13E-50	Tumor Cells
HES6	1.48E-17	0.288119357	0.283	0.236	4.41E-13	Tumor Cells
ASCC3	2.40E-31	0.288116303	0.761	0.724	7.17E-27	Tumor Cells
FSIP2	2.05E-39	0.287779766	0.278	0.189	6.13E-35	Tumor Cells
LIMA1	3.70E-35	0.287095326	0.637	0.566	1.11E-30	Tumor Cells
CRMP1	1.72E-50	0.286930145	0.532	0.437	5.13E-46	Tumor Cells
SCLT1	3.47E-16	0.286904877	0.56	0.531	1.04E-11	Tumor Cells
RBM28	2.33E-38	0.286901597	0.437	0.36	6.96E-34	Tumor Cells
NUP205	3.16E-41	0.286881774	0.482	0.397	9.46E-37	Tumor Cells
PCM1	2.88E-64	0.286249826	0.869	0.828	8.62E-60	Tumor Cells
VKORC1L1	1.80E-30	0.285998704	0.479	0.422	5.38E-26	Tumor Cells
RNF24	8.14E-41	0.285924194	0.598	0.51	2.44E-36	Tumor Cells
ZNF83	2.42E-44	0.285633213	0.514	0.438	7.24E-40	Tumor Cells
KRIT1	1.13E-54	0.285339263	0.62	0.532	3.38E-50	Tumor Cells
INTU	1.97E-27	0.28531183	0.294	0.228	5.89E-23	Tumor Cells
TMEM131	1.64E-45	0.285080764	0.67	0.616	4.91E-41	Tumor Cells
LAMA5	4.72E-71	0.284667226	0.165	0.063	1.41E-66	Tumor Cells
FGF2	7.62E-50	0.284590259	0.179	0.09	2.28E-45	Tumor Cells
CEP95	2.47E-33	0.284480702	0.416	0.346	7.38E-29	Tumor Cells
KCNIP1	1.14E-36	0.284099183	0.364	0.266	3.39E-32	Tumor Cells
PRUNE2	1.10E-114	0.283936174	0.53	0.323	3.30E-110	Tumor Cells
LDHA	3.79E-29	0.283687402	0.289	0.215	1.13E-24	Tumor Cells
YARS	2.21E-13	0.283007202	0.349	0.322	6.62E-09	Tumor Cells
FABP7	1.63E-54	0.28266367	0.204	0.106	4.87E-50	Tumor Cells
CSPG4	5.91E-69	0.281978374	0.201	0.09	1.77E-64	Tumor Cells
G2E3	4.29E-28	0.281882162	0.444	0.388	1.28E-23	Tumor Cells
HELLPAR	2.72E-26	0.281846092	0.19	0.126	8.13E-22	Tumor Cells
RP5-991G20.1	1.55E-54	0.281749232	0.223	0.121	4.64E-50	Tumor Cells
CNTNAP3B	1.47E-67	0.281577773	0.156	0.057	4.38E-63	Tumor Cells
DDX18	1.03E-22	0.280792763	0.46	0.415	3.08E-18	Tumor Cells
BNIP3L	4.26E-10	0.280545259	0.357	0.333	1.27E-05	Tumor Cells
WSB1	4.44E-27	0.280366172	0.943	0.941	1.33E-22	Tumor Cells
CLSPN	8.33E-51	0.280084095	0.192	0.098	2.49E-46	Tumor Cells
TAOK3	7.06E-57	0.279877378	0.807	0.734	2.11E-52	Tumor Cells
BRCA2	6.58E-53	0.279648991	0.2	0.102	1.97E-48	Tumor Cells
UBE2Q2P2	4.31E-45	0.27960023	0.26	0.168	1.29E-40	Tumor Cells
GSTCD	3.29E-29	0.279312118	0.367	0.295	9.83E-25	Tumor Cells
ZCCHC7	4.73E-23	0.279272964	0.806	0.783	1.41E-18	Tumor Cells
ACSS3	7.62E-47	0.279038959	0.123	0.049	2.28E-42	Tumor Cells
PPM1D	6.35E-31	0.279022277	0.334	0.256	1.90E-26	Tumor Cells
OFD1	1.77E-37	0.278826917	0.376	0.289	5.28E-33	Tumor Cells
SLC7A1	3.19E-41	0.278737287	0.309	0.218	9.53E-37	Tumor Cells
AC072062.1	6.31E-31	0.278321585	0.132	0.071	1.89E-26	Tumor Cells
RP11-308D16.2	1.88E-42	0.278213801	0.18	0.098	5.61E-38	Tumor Cells
PLXNA4	2.58E-50	0.278201058	0.351	0.227	7.70E-46	Tumor Cells
VWC2	1.59E-29	0.27819759	0.168	0.099	4.74E-25	Tumor Cells
ZIC1	1.22E-64	0.278194759	0.189	0.084	3.63E-60	Tumor Cells
GALNT11	2.87E-32	0.278012728	0.553	0.492	8.59E-28	Tumor Cells
SCAPER	1.95E-43	0.277969413	0.79	0.742	5.82E-39	Tumor Cells
JAM3	5.66E-30	0.277806047	0.468	0.39	1.69E-25	Tumor Cells
ASXL3	7.87E-24	0.277575006	0.322	0.259	2.35E-19	Tumor Cells
COL11A1	1.67E-52	0.277110531	0.564	0.426	4.99E-48	Tumor Cells
ARGLU1	1.91E-43	0.277008249	0.777	0.742	5.72E-39	Tumor Cells
ROBO1	1.65E-66	0.276683849	0.506	0.354	4.94E-62	Tumor Cells
ZNF519	5.28E-37	0.276563826	0.33	0.247	1.58E-32	Tumor Cells
UHRF1	2.50E-64	0.27570923	0.178	0.076	7.47E-60	Tumor Cells
TMEM45A	1.21E-34	0.27541671	0.21	0.134	3.61E-30	Tumor Cells
MYEF2	4.86E-34	0.275314952	0.431	0.364	1.45E-29	Tumor Cells
U91319.1	2.99E-11	0.275024114	0.219	0.181	8.95E-07	Tumor Cells
NES	2.11E-46	0.274984886	0.257	0.16	6.30E-42	Tumor Cells
HS2ST1	1.74E-29	0.274520533	0.445	0.379	5.21E-25	Tumor Cells
KCTD8	2.56E-37	0.274464991	0.564	0.457	7.64E-33	Tumor Cells
N4BP2	9.45E-31	0.274164197	0.393	0.326	2.83E-26	Tumor Cells
LARS	3.31E-36	0.274106805	0.571	0.508	9.89E-32	Tumor Cells
PFKP	3.49E-35	0.273741497	0.192	0.119	1.04E-30	Tumor Cells
CENPI	1.21E-57	0.273735095	0.174	0.078	3.60E-53	Tumor Cells
NPAS2	6.80E-14	0.273055666	0.149	0.109	2.03E-09	Tumor Cells
RELL1	1.36E-45	0.272932109	0.281	0.182	4.07E-41	Tumor Cells
ANO6	3.84E-30	0.272817782	0.331	0.249	1.15E-25	Tumor Cells
MBNL3	4.87E-43	0.272729183	0.189	0.103	1.46E-38	Tumor Cells
SLC35F5	4.17E-38	0.272690868	0.535	0.469	1.25E-33	Tumor Cells
DMTF1	5.12E-51	0.272690656	0.735	0.657	1.53E-46	Tumor Cells
CST3	6.75E-18	0.272279832	0.378	0.325	2.02E-13	Tumor Cells
WDHD1	3.06E-43	0.272149371	0.225	0.135	9.16E-39	Tumor Cells
LNX1	1.25E-36	0.272032526	0.239	0.159	3.73E-32	Tumor Cells
WASF3	2.15E-35	0.272022626	0.266	0.187	6.44E-31	Tumor Cells
PBK	4.64E-60	0.271956994	0.156	0.063	1.39E-55	Tumor Cells
CDC25C	3.96E-48	0.271782049	0.125	0.05	1.18E-43	Tumor Cells
SREK1	1.56E-40	0.271712944	0.599	0.541	4.65E-36	Tumor Cells
HSPD1	3.47E-29	0.271472482	0.399	0.334	1.04E-24	Tumor Cells
Mar-06	4.24E-43	0.271431476	0.754	0.721	1.27E-38	Tumor Cells
SNRNP200	2.57E-35	0.271188646	0.41	0.329	7.69E-31	Tumor Cells
ITGB3BP	2.47E-32	0.271047875	0.337	0.255	7.39E-28	Tumor Cells
ITGA9-AS1	3.66E-58	0.270687249	0.217	0.115	1.10E-53	Tumor Cells
SMC1A	6.73E-33	0.270507176	0.396	0.321	2.01E-28	Tumor Cells
KLHL25	2.85E-57	0.270418811	0.223	0.121	8.51E-53	Tumor Cells
ANO10	1.08E-18	0.27007456	0.415	0.374	3.22E-14	Tumor Cells
HNRNPA3	1.30E-38	0.269929213	0.631	0.565	3.88E-34	Tumor Cells
FAM181B	1.64E-48	0.269723527	0.224	0.131	4.89E-44	Tumor Cells
ANKRD50	2.64E-39	0.269341649	0.247	0.159	7.88E-35	Tumor Cells
TSPAN12	5.73E-53	0.26886674	0.171	0.082	1.71E-48	Tumor Cells
SPRY4	1.31E-70	0.268482236	0.126	0.035	3.92E-66	Tumor Cells
NOTCH2	1.03E-52	0.268044402	0.296	0.184	3.09E-48	Tumor Cells
LINC01102	5.94E-53	0.267865316	0.208	0.109	1.78E-48	Tumor Cells
STXBP4	2.14E-25	0.267492015	0.45	0.391	6.41E-21	Tumor Cells
PCDH19	1.31E-55	0.267485025	0.165	0.075	3.93E-51	Tumor Cells
LBR	4.74E-39	0.267319467	0.351	0.263	1.42E-34	Tumor Cells
RAD21	1.86E-22	0.266906883	0.36	0.306	5.57E-18	Tumor Cells
NEK11	2.51E-24	0.266205039	0.233	0.169	7.50E-20	Tumor Cells
QSER1	3.12E-35	0.266196912	0.458	0.388	9.33E-31	Tumor Cells
PCSK5	1.41E-10	0.266076214	0.248	0.212	4.22E-06	Tumor Cells
AP001172.2	5.82E-60	0.26575584	0.145	0.056	1.74E-55	Tumor Cells
USPL1	2.30E-19	0.265602462	0.282	0.229	6.86E-15	Tumor Cells
CEP89	5.56E-43	0.265489991	0.247	0.156	1.66E-38	Tumor Cells
RNMT	9.42E-08	0.265429398	0.438	0.435	0.002816065	Tumor Cells
KANSL1L	2.96E-33	0.265410378	0.535	0.469	8.84E-29	Tumor Cells
CDK13	2.82E-26	0.26540576	0.861	0.848	8.43E-22	Tumor Cells
CKAP2	1.45E-28	0.265213884	0.193	0.126	4.32E-24	Tumor Cells
SRSF12	4.64E-50	0.265090538	0.267	0.169	1.39E-45	Tumor Cells
RP11-849I19.1	6.64E-86	0.264985077	0.165	0.052	1.98E-81	Tumor Cells
SCML4	3.35E-48	0.264213058	0.128	0.052	1.00E-43	Tumor Cells
MKLN1	6.76E-86	0.263989193	0.974	0.953	2.02E-81	Tumor Cells
SPON1	9.01E-31	0.263918738	0.105	0.049	2.69E-26	Tumor Cells
SGIP1	4.82E-42	0.263809876	0.485	0.373	1.44E-37	Tumor Cells
CBX3	3.45E-33	0.263730999	0.444	0.367	1.03E-28	Tumor Cells
OSBPL6	6.75E-43	0.263554842	0.424	0.311	2.02E-38	Tumor Cells
PRPF3	4.37E-28	0.26336379	0.326	0.258	1.31E-23	Tumor Cells
WWOX	8.85E-23	0.263183359	0.895	0.898	2.65E-18	Tumor Cells
ASCL1	4.35E-66	0.262450474	0.161	0.062	1.30E-61	Tumor Cells
VOPP1	9.12E-25	0.261854777	0.492	0.431	2.73E-20	Tumor Cells
RP11-37B2.1	1.45E-12	0.261814591	0.369	0.341	4.35E-08	Tumor Cells
BMP7	4.67E-52	0.261690372	0.184	0.091	1.40E-47	Tumor Cells
MBD5	1.80E-28	0.261448922	0.928	0.91	5.37E-24	Tumor Cells
EMC3-AS1	9.18E-49	0.261282269	0.227	0.132	2.75E-44	Tumor Cells
CEP57	2.09E-27	0.260978631	0.469	0.42	6.25E-23	Tumor Cells
FARP1	8.24E-57	0.260337518	0.46	0.327	2.46E-52	Tumor Cells
MPP6	3.85E-26	0.260000429	0.254	0.185	1.15E-21	Tumor Cells
TOPBP1	4.53E-34	0.259867644	0.351	0.272	1.35E-29	Tumor Cells
CPSF6	8.67E-49	0.259706853	0.744	0.679	2.59E-44	Tumor Cells
VAT1L	1.16E-40	0.259633621	0.158	0.083	3.48E-36	Tumor Cells
KIF2C	1.08E-55	0.259609333	0.129	0.047	3.23E-51	Tumor Cells
TSPAN11	1.41E-48	0.259588808	0.235	0.139	4.23E-44	Tumor Cells
C5orf42	3.45E-30	0.259444816	0.703	0.652	1.03E-25	Tumor Cells
BAALC	1.26E-37	0.259150178	0.531	0.438	3.76E-33	Tumor Cells
CANX	6.94E-35	0.259090924	0.615	0.55	2.08E-30	Tumor Cells
HOXD3	7.60E-57	0.258610405	0.227	0.123	2.27E-52	Tumor Cells
TBX15	1.73E-50	0.258530017	0.227	0.128	5.18E-46	Tumor Cells
KLHDC8A	3.92E-59	0.258241403	0.158	0.066	1.17E-54	Tumor Cells
POLE2	1.03E-45	0.258084687	0.202	0.113	3.09E-41	Tumor Cells
CHCHD2	9.28E-22	0.258015363	0.333	0.278	2.78E-17	Tumor Cells
AGPAT5	7.98E-25	0.257873713	0.431	0.376	2.39E-20	Tumor Cells
TAF7	5.59E-25	0.257745682	0.258	0.194	1.67E-20	Tumor Cells
TTC26	4.16E-31	0.257699479	0.232	0.159	1.24E-26	Tumor Cells
PRICKLE2	5.67E-43	0.257352423	0.284	0.183	1.70E-38	Tumor Cells
NAA15	2.10E-31	0.257226084	0.587	0.537	6.27E-27	Tumor Cells
STIL	6.51E-50	0.257203383	0.165	0.079	1.95E-45	Tumor Cells
DYNC2LI1	8.17E-24	0.25719594	0.262	0.205	2.44E-19	Tumor Cells
C16orf45	1.02E-26	0.257075354	0.509	0.457	3.06E-22	Tumor Cells
ZNF711	9.95E-32	0.256871753	0.287	0.212	2.98E-27	Tumor Cells
BCL6	3.85E-38	0.256792183	0.345	0.246	1.15E-33	Tumor Cells
RP11-76I14.1	5.17E-67	0.256790433	0.104	0.023	1.55E-62	Tumor Cells
KDM1A	3.02E-31	0.256554667	0.525	0.47	9.04E-27	Tumor Cells
SND1	3.26E-20	0.256421353	0.766	0.74	9.74E-16	Tumor Cells
SEC63	3.15E-33	0.256253741	0.607	0.557	9.43E-29	Tumor Cells
CEP128	3.80E-19	0.255889116	0.286	0.227	1.14E-14	Tumor Cells
SMO	2.74E-60	0.255797682	0.183	0.085	8.18E-56	Tumor Cells
RP11-317N12.1	2.42E-59	0.255530929	0.658	0.491	7.25E-55	Tumor Cells
CDCA7L	1.17E-65	0.255107224	0.183	0.079	3.49E-61	Tumor Cells
DDIT3	2.42E-20	0.254845842	0.134	0.085	7.24E-16	Tumor Cells
POU3F2	4.84E-50	0.254748915	0.208	0.114	1.45E-45	Tumor Cells
RGMA	2.29E-32	0.254489379	0.145	0.08	6.85E-28	Tumor Cells
CEP70	7.94E-21	0.254165378	0.297	0.246	2.37E-16	Tumor Cells
H2AFZ	7.28E-31	0.254123608	0.231	0.157	2.18E-26	Tumor Cells
SFXN1	5.55E-27	0.25383572	0.422	0.37	1.66E-22	Tumor Cells
SLITRK2	2.10E-63	0.252877808	0.188	0.086	6.29E-59	Tumor Cells
LINC00969	6.01E-20	0.252623133	0.516	0.495	1.80E-15	Tumor Cells
RRM1	3.87E-41	0.252511893	0.271	0.18	1.16E-36	Tumor Cells
BRAF	5.62E-40	0.252441708	0.905	0.884	1.68E-35	Tumor Cells
IRF2BP2	3.64E-33	0.252404805	0.24	0.16	1.09E-28	Tumor Cells
LRRN3	3.69E-10	0.252295096	0.319	0.282	1.10E-05	Tumor Cells
ZNF300P1	1.13E-41	0.252034891	0.331	0.238	3.39E-37	Tumor Cells
RP11-268G12.1	2.69E-27	0.25187908	0.2	0.133	8.05E-23	Tumor Cells
JAM2	5.26E-30	0.251665362	0.22	0.147	1.57E-25	Tumor Cells
7SK	0.068458311	0.251524142	0.168	0.16	1	Tumor Cells
FAM110B	6.12E-65	0.251442075	0.79	0.634	1.83E-60	Tumor Cells
NGLY1	1.71E-14	0.250952867	0.405	0.375	5.12E-10	Tumor Cells
GAN	1.24E-18	0.250942964	0.283	0.233	3.72E-14	Tumor Cells
GPR156	5.72E-29	0.250194755	0.219	0.148	1.71E-24	Tumor Cells
RP11-120D5.1	3.25E-13	0.250013346	0.216	0.171	9.72E-09	Tumor Cells
RAB28	2.76E-27	0.25000328	0.533	0.483	8.26E-23	Tumor Cells
p_val	avg_log2FC	pct.1	pct.2	p_val_adj	V6
CHD5	0	1.258181165	0.743	0.038	0	Inhibitory neurons
HOOK1	0	0.69623798	0.443	0.015	0	Inhibitory neurons
SLC6A17	0	1.191154146	0.684	0.022	0	Inhibitory neurons
PCP4L1	0	0.855307291	0.473	0.012	0	Inhibitory neurons
VSNL1	0	1.803901332	0.743	0.044	0	Inhibitory neurons
LYPD6B	0	1.053400188	0.426	0.013	0	Inhibitory neurons
KCNJ3	0	2.346944429	0.903	0.068	0	Inhibitory neurons
DLX1	0	0.321034206	0.181	0.001	0	Inhibitory neurons
ZNF385B	0	2.625762415	0.726	0.054	0	Inhibitory neurons
Mar-04	0	1.224936467	0.574	0.026	0	Inhibitory neurons
CNTN4	0	3.465543731	0.945	0.1	0	Inhibitory neurons
SYN2	0	2.501391135	0.954	0.115	0	Inhibitory neurons
GRIP2	0	0.959565161	0.553	0.012	0	Inhibitory neurons
ENTPD3	0	1.085406893	0.578	0.026	0	Inhibitory neurons
SYNPR	0	3.622864046	0.772	0.026	0	Inhibitory neurons
EPHA6	0	3.491122265	0.878	0.063	0	Inhibitory neurons
GPR149	0	0.633070176	0.241	0.002	0	Inhibitory neurons
PPP2R2C	0	1.26534749	0.764	0.068	0	Inhibitory neurons
GABRA4	0	1.158712005	0.616	0.036	0	Inhibitory neurons
PARM1	0	1.386128462	0.582	0.033	0	Inhibitory neurons
CCSER1	0	3.684286856	0.996	0.109	0	Inhibitory neurons
FSTL5	0	3.037153127	0.705	0.039	0	Inhibitory neurons
SPOCK3	0	2.923289329	0.928	0.085	0	Inhibitory neurons
GALNTL6	0	4.082108391	0.797	0.064	0	Inhibitory neurons
AC108142.1	0	0.735790467	0.359	0.006	0	Inhibitory neurons
TENM3	0	3.939566044	0.954	0.054	0	Inhibitory neurons
ADCY2	0	2.566434683	0.962	0.139	0	Inhibitory neurons
Mar-11	0	1.394309874	0.591	0.014	0	Inhibitory neurons
CDH18	0	3.186780906	0.844	0.068	0	Inhibitory neurons
CDH9	0	2.700254984	0.679	0.023	0	Inhibitory neurons
HCN1	0	3.099348968	0.941	0.044	0	Inhibitory neurons
CAMK2A	0	1.541624127	0.844	0.077	0	Inhibitory neurons
ADRA1B	0	0.780881391	0.376	0.016	0	Inhibitory neurons
GABRB2	0	3.033980414	0.932	0.046	0	Inhibitory neurons
GABRA1	0	1.415356933	0.637	0.021	0	Inhibitory neurons
GABRG2	0	1.680881632	0.835	0.025	0	Inhibitory neurons
RANBP17	0	1.676716341	0.738	0.039	0	Inhibitory neurons
FAM153B	0	1.340957972	0.692	0.029	0	Inhibitory neurons
FAM153A	0	0.996439886	0.57	0.029	0	Inhibitory neurons
FAM153C	0	1.050012713	0.603	0.026	0	Inhibitory neurons
FAM65B	0	1.458749535	0.759	0.042	0	Inhibitory neurons
PACSIN1	0	0.908796853	0.591	0.017	0	Inhibitory neurons
KHDRBS2	0	2.844665407	0.873	0.079	0	Inhibitory neurons
COL12A1	0	1.247452743	0.485	0.018	0	Inhibitory neurons
HTR1E	0	1.288066739	0.414	0.012	0	Inhibitory neurons
CLVS2	0	1.272682098	0.641	0.024	0	Inhibitory neurons
RSPO3	0	0.621467081	0.232	0.003	0	Inhibitory neurons
VIP	0	0.707285608	0.165	0.001	0	Inhibitory neurons
INHBA-AS1	0	0.538313679	0.278	0.004	0	Inhibitory neurons
CAMK2B	0	1.566190712	0.861	0.065	0	Inhibitory neurons
WBSCR17	0	3.269240364	0.92	0.073	0	Inhibitory neurons
RUNDC3B	0	1.602072035	0.844	0.095	0	Inhibitory neurons
DLX6-AS1	0	1.698698936	0.658	0.003	0	Inhibitory neurons
TMEM130	0	0.957564866	0.599	0.027	0	Inhibitory neurons
CLEC2L	0	0.925769303	0.527	0.023	0	Inhibitory neurons
DLGAP2	0	2.030145132	0.709	0.044	0	Inhibitory neurons
SGCZ	0	4.981551815	0.759	0.07	0	Inhibitory neurons
CHRNA2	0	0.505194334	0.249	0.001	0	Inhibitory neurons
PNOC	0	0.959056063	0.35	0.012	0	Inhibitory neurons
ANK1	0	1.910170371	0.793	0.047	0	Inhibitory neurons
MIR124-2HG	0	1.199306294	0.717	0.043	0	Inhibitory neurons
GABBR2	0	2.114619162	0.962	0.13	0	Inhibitory neurons
GRIN3A	0	1.450365027	0.523	0.012	0	Inhibitory neurons
LHX6	0	0.439297341	0.232	0.003	0	Inhibitory neurons
KCNT1	0	1.149838275	0.62	0.016	0	Inhibitory neurons
GRIN1	0	1.432831386	0.793	0.036	0	Inhibitory neurons
CACNA1B	0	2.289219299	0.983	0.141	0	Inhibitory neurons
GAD2	0	2.193833442	0.73	0.018	0	Inhibitory neurons
SPOCK2	0	1.172249789	0.713	0.054	0	Inhibitory neurons
CALY	0	1.162706358	0.557	0.026	0	Inhibitory neurons
RP11-626H12.1	0	0.284712536	0.16	0.001	0	Inhibitory neurons
NAALAD2	0	0.942220908	0.553	0.03	0	Inhibitory neurons
IQSEC3	0	1.132980104	0.688	0.033	0	Inhibitory neurons
PRMT8	0	0.879349976	0.523	0.032	0	Inhibitory neurons
RP11-766N7.3	0	1.451051492	0.591	0.03	0	Inhibitory neurons
WIF1	0	0.501962369	0.224	0.004	0	Inhibitory neurons
GRIP1	0	3.19894633	0.949	0.14	0	Inhibitory neurons
RP11-123O10.4	0	3.189291398	0.941	0.14	0	Inhibitory neurons
PTPRR	0	1.188549369	0.498	0.024	0	Inhibitory neurons
KCNC2	0	3.527374969	0.949	0.077	0	Inhibitory neurons
MGAT4C	0	3.410759131	0.751	0.043	0	Inhibitory neurons
BTBD11	0	2.418740537	0.759	0.021	0	Inhibitory neurons
WSCD2	0	0.882028824	0.439	0.014	0	Inhibitory neurons
SVOP	0	1.09063259	0.641	0.044	0	Inhibitory neurons
KSR2	0	2.056811317	0.954	0.084	0	Inhibitory neurons
SRRM4	0	2.072820391	0.907	0.084	0	Inhibitory neurons
RIMBP2	0	1.396777861	0.827	0.076	0	Inhibitory neurons
ATP8A2	0	3.046118643	0.992	0.128	0	Inhibitory neurons
MTUS2	0	3.219312522	0.895	0.06	0	Inhibitory neurons
SIAH3	0	0.805830098	0.435	0.009	0	Inhibitory neurons
LINC01551	0	0.973968336	0.536	0.03	0	Inhibitory neurons
MIPOL1	0	1.025707424	0.574	0.039	0	Inhibitory neurons
SLC35F4	0	1.540568412	0.595	0.029	0	Inhibitory neurons
GPR135	0	0.581841372	0.359	0.012	0	Inhibitory neurons
PPP4R4	0	1.178966729	0.582	0.027	0	Inhibitory neurons
MEG3	0	3.81881505	1	0.13	0	Inhibitory neurons
RP11-123M6.2	0	0.790805627	0.435	0.013	0	Inhibitory neurons
MEG8	0	2.309518406	0.949	0.039	0	Inhibitory neurons
SNHG23	0	1.608330872	0.802	0.03	0	Inhibitory neurons
PWRN1	0	1.341308572	0.557	0.013	0	Inhibitory neurons
GABRG3	0	2.853712353	0.857	0.064	0	Inhibitory neurons
RP11-814P5.1	0	0.415046912	0.228	0.002	0	Inhibitory neurons
CKMT1B	0	0.385124034	0.236	0.005	0	Inhibitory neurons
CATSPER2	0	0.886970067	0.578	0.036	0	Inhibitory neurons
LINC01197	0	0.732114626	0.325	0.008	0	Inhibitory neurons
GRIN2A	0	3.224000225	0.911	0.096	0	Inhibitory neurons
CACNG3	0	1.372231618	0.595	0.024	0	Inhibitory neurons
CALB2	0	1.205951541	0.359	0.005	0	Inhibitory neurons
ARHGAP44	0	1.710889038	0.84	0.066	0	Inhibitory neurons
CORO6	0	0.792756023	0.46	0.01	0	Inhibitory neurons
ASIC2	0	3.531133218	0.781	0.087	0	Inhibitory neurons
ABCA9	0	0.81820698	0.473	0.024	0	Inhibitory neurons
ABCA6	0	0.903640441	0.506	0.023	0	Inhibitory neurons
ABCA10	0	1.368595053	0.781	0.055	0	Inhibitory neurons
RBFOX3	0	1.900308887	0.844	0.052	0	Inhibitory neurons
ANKRD20A5P	0	0.675667006	0.308	0.009	0	Inhibitory neurons
ANKRD29	0	0.760335211	0.392	0.012	0	Inhibitory neurons
CDH7	0	1.298268853	0.489	0.013	0	Inhibitory neurons
IGFL4	0	0.581214981	0.38	0.013	0	Inhibitory neurons
ZIM2	0	0.801510365	0.473	0.024	0	Inhibitory neurons
SLC32A1	0	0.529632591	0.295	0.003	0	Inhibitory neurons
HRH3	0	0.789298469	0.262	0.006	0	Inhibitory neurons
KCNJ6	0	1.269856352	0.629	0.035	0	Inhibitory neurons
SHISA8	0	0.963783173	0.304	0.008	0	Inhibitory neurons
MPPED1	0	0.666766351	0.354	0.013	0	Inhibitory neurons
FRMPD4	0	3.294515108	0.962	0.057	0	Inhibitory neurons
MAP7D2	0	0.867503538	0.582	0.039	0	Inhibitory neurons
ARX	0	0.603530221	0.338	0.005	0	Inhibitory neurons
ATP2B3	0	0.56805992	0.367	0.008	0	Inhibitory neurons
KIAA1324	1.31E-305	1.297087734	0.759	0.074	3.91E-301	Inhibitory neurons
RP11-664H17.1	4.37E-305	1.000401624	0.498	0.03	1.31E-300	Inhibitory neurons
SLC35F3	1.75E-303	1.918927381	0.73	0.07	5.22E-299	Inhibitory neurons
LRRC7	3.85E-300	3.288390571	0.979	0.165	1.15E-295	Inhibitory neurons
RP11-405A12.2	4.99E-300	1.497428311	0.654	0.056	1.49E-295	Inhibitory neurons
ACSL6	6.77E-299	1.26728785	0.743	0.074	2.02E-294	Inhibitory neurons
PTPRN	1.46E-298	1.034537157	0.688	0.06	4.37E-294	Inhibitory neurons
RP11-707M1.1	3.47E-294	1.211575442	0.481	0.03	1.04E-289	Inhibitory neurons
SLC5A8	9.47E-294	0.375489192	0.181	0.003	2.83E-289	Inhibitory neurons
AJAP1	7.80E-293	0.970314958	0.536	0.037	2.33E-288	Inhibitory neurons
ZMAT4	1.43E-292	2.564869712	0.667	0.065	4.29E-288	Inhibitory neurons
RP1-240B8.3	2.76E-288	0.820307586	0.384	0.018	8.26E-284	Inhibitory neurons
IGF1	1.78E-285	0.999109439	0.536	0.037	5.32E-281	Inhibitory neurons
RCAN2	1.13E-284	1.525940016	0.827	0.097	3.37E-280	Inhibitory neurons
NEBL	1.35E-282	2.032938329	0.958	0.145	4.04E-278	Inhibitory neurons
RP11-25L3.3	1.66E-282	1.063377436	0.278	0.009	4.97E-278	Inhibitory neurons
HMGCLL1	3.11E-281	0.576047653	0.329	0.013	9.30E-277	Inhibitory neurons
RYR2	3.31E-280	2.721163341	0.937	0.144	9.90E-276	Inhibitory neurons
SLC24A4	3.37E-278	1.135850886	0.414	0.023	1.01E-273	Inhibitory neurons
ITGA8	1.34E-275	1.059186703	0.304	0.011	4.02E-271	Inhibitory neurons
CACNG2	4.40E-275	1.333227405	0.789	0.09	1.32E-270	Inhibitory neurons
KCNAB1	4.15E-274	2.40800184	0.84	0.114	1.24E-269	Inhibitory neurons
NEGR1	1.79E-273	3.766379649	0.979	0.185	5.34E-269	Inhibitory neurons
LINGO2	1.95E-268	3.19050321	0.73	0.088	5.84E-264	Inhibitory neurons
NRIP3	9.39E-267	1.13245701	0.662	0.064	2.81E-262	Inhibitory neurons
PTPN5	3.56E-263	0.750305491	0.485	0.033	1.06E-258	Inhibitory neurons
SLC12A5	4.98E-259	0.729875638	0.46	0.03	1.49E-254	Inhibitory neurons
NDST3	1.13E-258	1.577702317	0.447	0.029	3.38E-254	Inhibitory neurons
OPRK1	4.41E-258	0.306381573	0.139	0.001	1.32E-253	Inhibitory neurons
EML6	2.96E-256	1.95212752	0.895	0.14	8.84E-252	Inhibitory neurons
LGI1	1.96E-254	0.609803554	0.392	0.022	5.87E-250	Inhibitory neurons
PLCXD3	2.70E-254	1.242844413	0.384	0.021	8.06E-250	Inhibitory neurons
AK5	1.22E-253	1.551333351	0.789	0.094	3.66E-249	Inhibitory neurons
PCLO	4.30E-253	2.551229991	0.962	0.182	1.29E-248	Inhibitory neurons
VSTM2A	2.36E-252	0.389601163	0.207	0.005	7.07E-248	Inhibitory neurons
ST6GALNAC5	2.52E-252	2.207781707	0.489	0.037	7.53E-248	Inhibitory neurons
CXCL14	7.18E-252	1.860427929	0.316	0.014	2.15E-247	Inhibitory neurons
ANO1	9.46E-252	0.37537327	0.19	0.004	2.83E-247	Inhibitory neurons
CHL1	9.23E-251	1.54987656	0.679	0.071	2.76E-246	Inhibitory neurons
SAMD12	1.31E-249	2.019499167	0.932	0.156	3.91E-245	Inhibitory neurons
TAC3	2.50E-249	1.10110271	0.194	0.004	7.47E-245	Inhibitory neurons
FAM189A1	4.39E-247	1.972282987	0.831	0.123	1.31E-242	Inhibitory neurons
TLL1	1.47E-245	1.358997911	0.274	0.01	4.40E-241	Inhibitory neurons
TAC1	4.55E-245	0.49512172	0.181	0.004	1.36E-240	Inhibitory neurons
LRFN2	3.13E-244	1.290894606	0.523	0.044	9.35E-240	Inhibitory neurons
MAP7	1.59E-243	1.567893615	0.907	0.137	4.74E-239	Inhibitory neurons
CREG2	2.92E-242	1.01705164	0.536	0.044	8.72E-238	Inhibitory neurons
GPR176	3.33E-241	0.86041487	0.532	0.044	9.97E-237	Inhibitory neurons
PTHLH	1.25E-240	0.436231959	0.207	0.005	3.73E-236	Inhibitory neurons
DYNC1I1	2.22E-240	1.990149736	0.916	0.157	6.65E-236	Inhibitory neurons
OLFM3	4.67E-240	1.804022712	0.439	0.031	1.40E-235	Inhibitory neurons
RP5-921G16.1	6.58E-239	1.540508725	0.616	0.063	1.97E-234	Inhibitory neurons
PPM1H	7.78E-239	1.401729059	0.831	0.115	2.33E-234	Inhibitory neurons
GRIN2D	3.42E-236	1.015055486	0.633	0.064	1.02E-231	Inhibitory neurons
VSTM2L	1.87E-235	0.750640389	0.481	0.036	5.59E-231	Inhibitory neurons
PRKCB	2.15E-235	1.869974491	0.882	0.137	6.43E-231	Inhibitory neurons
ATP2B2	7.15E-235	2.006001793	0.958	0.194	2.14E-230	Inhibitory neurons
LINC00599	1.08E-233	1.175888069	0.747	0.094	3.24E-229	Inhibitory neurons
PIP5K1B	7.40E-233	1.268071952	0.624	0.066	2.21E-228	Inhibitory neurons
RSPO2	1.45E-232	1.106411735	0.342	0.019	4.33E-228	Inhibitory neurons
PCSK2	6.52E-232	1.571854564	0.738	0.093	1.95E-227	Inhibitory neurons
CFAP46	3.48E-231	0.62532031	0.388	0.024	1.04E-226	Inhibitory neurons
LINC00290	2.52E-230	0.321515179	0.177	0.004	7.52E-226	Inhibitory neurons
SH3PXD2A	4.19E-230	1.562597673	0.776	0.11	1.25E-225	Inhibitory neurons
BRINP1	3.50E-228	1.387876281	0.776	0.103	1.05E-223	Inhibitory neurons
CACNA2D3	5.58E-225	2.749270121	0.654	0.081	1.67E-220	Inhibitory neurons
STAT4	7.68E-225	0.714481487	0.376	0.023	2.30E-220	Inhibitory neurons
BICDL1	2.92E-222	1.295253274	0.776	0.107	8.72E-218	Inhibitory neurons
ANKRD30BL	3.22E-221	1.98522484	0.882	0.161	9.64E-217	Inhibitory neurons
MAST4	2.63E-220	2.151105632	0.937	0.186	7.86E-216	Inhibitory neurons
NMNAT2	1.10E-219	1.938759681	0.954	0.201	3.29E-215	Inhibitory neurons
NHS	3.96E-219	1.373902332	0.789	0.111	1.18E-214	Inhibitory neurons
SNRPN	1.03E-216	2.197723559	0.979	0.237	3.09E-212	Inhibitory neurons
SYT12	4.31E-216	0.665804994	0.435	0.032	1.29E-211	Inhibitory neurons
ADRA1A	8.05E-216	1.296026024	0.603	0.065	2.41E-211	Inhibitory neurons
SPTB	1.46E-212	0.809245646	0.485	0.042	4.37E-208	Inhibitory neurons
MICAL2	6.10E-212	1.160852569	0.679	0.084	1.82E-207	Inhibitory neurons
PDE2A	2.62E-210	0.816400351	0.553	0.054	7.83E-206	Inhibitory neurons
SEZ6L2	9.02E-210	1.06895556	0.662	0.08	2.70E-205	Inhibitory neurons
GALNT18	6.99E-207	1.537017305	0.776	0.116	2.09E-202	Inhibitory neurons
RP11-305F18.1	1.23E-206	0.463080776	0.228	0.008	3.69E-202	Inhibitory neurons
LINC00923	8.59E-206	0.983018362	0.321	0.018	2.57E-201	Inhibitory neurons
CNTN5	8.61E-205	4.295494207	0.768	0.138	2.57E-200	Inhibitory neurons
RP5-862P8.2	3.79E-204	0.576177382	0.325	0.019	1.13E-199	Inhibitory neurons
LGI2	8.86E-203	0.497081613	0.308	0.017	2.65E-198	Inhibitory neurons
CACNA2D2	2.69E-200	0.514919993	0.354	0.023	8.05E-196	Inhibitory neurons
CYP4X1	1.49E-198	0.348245764	0.215	0.008	4.44E-194	Inhibitory neurons
MBL1P	4.29E-198	0.375113927	0.224	0.009	1.28E-193	Inhibitory neurons
CNTNAP2	1.49E-197	4.886452178	0.996	0.357	4.47E-193	Inhibitory neurons
ADGRL2	1.85E-197	1.627242819	0.709	0.1	5.53E-193	Inhibitory neurons
ANKRD30B	6.63E-197	0.873110692	0.283	0.015	1.98E-192	Inhibitory neurons
SST	2.00E-196	0.597392899	0.152	0.003	5.98E-192	Inhibitory neurons
SGSM1	1.34E-195	1.572334269	0.814	0.142	4.00E-191	Inhibitory neurons
DOK6	1.26E-194	1.768479365	0.819	0.148	3.76E-190	Inhibitory neurons
GABRB3	2.06E-193	1.731557004	0.941	0.207	6.16E-189	Inhibitory neurons
KNDC1	6.13E-192	0.933698745	0.591	0.068	1.83E-187	Inhibitory neurons
UNC5D	1.75E-190	2.561563713	0.717	0.115	5.24E-186	Inhibitory neurons
C8orf34	8.50E-190	1.994396714	0.633	0.088	2.54E-185	Inhibitory neurons
CELF4	2.27E-189	1.613439004	0.945	0.205	6.79E-185	Inhibitory neurons
NPM2	2.76E-188	0.493261544	0.291	0.016	8.25E-184	Inhibitory neurons
SIDT1	7.19E-188	0.703093163	0.354	0.025	2.15E-183	Inhibitory neurons
KCNB1	5.41E-187	1.087041168	0.734	0.107	1.62E-182	Inhibitory neurons
TRHDE	3.57E-186	1.532551245	0.376	0.029	1.07E-181	Inhibitory neurons
GABRA2	1.41E-185	1.191825166	0.624	0.081	4.20E-181	Inhibitory neurons
GNB5	2.13E-184	1.01373947	0.696	0.098	6.36E-180	Inhibitory neurons
ABCB9	5.66E-183	0.887395863	0.578	0.068	1.69E-178	Inhibitory neurons
CALN1	8.72E-183	2.253340062	0.755	0.137	2.61E-178	Inhibitory neurons
GABRB1	2.44E-181	1.607763417	0.916	0.189	7.28E-177	Inhibitory neurons
LRTM2	2.92E-181	0.257983429	0.143	0.003	8.72E-177	Inhibitory neurons
PPP1R13B	3.00E-181	1.485373901	0.911	0.199	8.97E-177	Inhibitory neurons
RAP1GAP2	1.54E-180	1.054892989	0.705	0.102	4.60E-176	Inhibitory neurons
CDS1	1.78E-180	0.561792801	0.376	0.029	5.32E-176	Inhibitory neurons
RBFOX1	1.66E-179	3.632974205	0.945	0.286	4.97E-175	Inhibitory neurons
RP5-896L10.1	3.67E-179	0.866017898	0.494	0.051	1.10E-174	Inhibitory neurons
GABRA6	4.97E-178	0.437597438	0.194	0.007	1.49E-173	Inhibitory neurons
RP11-656G20.1	5.28E-178	0.492467714	0.194	0.007	1.58E-173	Inhibitory neurons
TMEM233	2.87E-177	0.542114755	0.241	0.012	8.59E-173	Inhibitory neurons
COL25A1	3.92E-177	1.1673153	0.405	0.036	1.17E-172	Inhibitory neurons
CLSTN3	2.27E-176	0.889401044	0.62	0.08	6.79E-172	Inhibitory neurons
PDE4A	2.83E-176	0.74206554	0.515	0.055	8.47E-172	Inhibitory neurons
GAD1	5.01E-176	1.814256814	0.924	0.23	1.50E-171	Inhibitory neurons
SLC6A15	6.54E-176	0.557489277	0.338	0.024	1.95E-171	Inhibitory neurons
RP11-58C22.1	7.30E-176	1.255214579	0.418	0.038	2.18E-171	Inhibitory neurons
RTN1	9.05E-176	1.640723473	0.907	0.21	2.71E-171	Inhibitory neurons
NRSN1	2.03E-175	0.915132402	0.586	0.073	6.07E-171	Inhibitory neurons
FMN1	2.22E-175	1.406083047	0.612	0.081	6.65E-171	Inhibitory neurons
DAPK1	4.29E-174	1.434067186	0.827	0.158	1.28E-169	Inhibitory neurons
PTPRB	1.15E-173	0.669507811	0.316	0.021	3.44E-169	Inhibitory neurons
ABCA5	3.43E-173	1.295248186	0.857	0.169	1.03E-168	Inhibitory neurons
SLC6A1	1.51E-172	1.631303614	0.835	0.177	4.53E-168	Inhibitory neurons
AC136289.1	2.25E-172	0.715607264	0.473	0.048	6.72E-168	Inhibitory neurons
CNNM1	4.19E-172	0.658871991	0.43	0.04	1.25E-167	Inhibitory neurons
KCNC1	1.82E-171	0.759359483	0.553	0.065	5.44E-167	Inhibitory neurons
COL26A1	1.94E-171	0.755092234	0.473	0.048	5.81E-167	Inhibitory neurons
OSBPL10	3.59E-171	1.106329556	0.553	0.069	1.07E-166	Inhibitory neurons
[truncated: 12,089 more rows]
