# Supplementary material for: Data mining of bulk and single-cell RNA sequencing introduces OBI1-AS1 as an astrocyte marker with possible role in glioma recurrence and progression
Source: Clin Epigenetics. 2022 Mar 8;14:35. doi: 10.1186/s13148-022-01260-4 (PMC8905821; doi:10.1186/s13148-022-01260-4)
Supplement: Supplementary file 5 — Additional file 5. The result of methylation analysis (LGG vs GBM). [file 13148_2022_1260_MOESM5_ESM.xlsx]

## Sheet: DMCs(GBM_vs_LGG)
Probe	chr	pos	strand	Relation_to_Island	DMR	Enhancer	HMM_Island	Regulatory_Feature_Name	Regulatory_Feature_Group	DHS	logFC	AveExpr	t	P.Value	adj.P.Val	B
cg10223233	chr10	64373395	+	OpenSea		TRUE					2.82871	0.567912	14.4374	1.65236e-27	5.55226e-22	51.9095
cg18437209	chr11	35105199	+	OpenSea		TRUE		11:35104887-35105458	Promoter_Associated	TRUE	4.04604	-1.4046	14.2191	5.07802e-27	8.53161e-22	50.8106
cg00524374	chr10	3894968	+	OpenSea		TRUE		10:3894579-3895067	Unclassified_Cell_type_specific	TRUE	3.73484	0.197521	13.9643	1.89432e-26	2.12177e-21	49.5215
cg13749927	chr11	47237958	+	S_Shore		TRUE		11:47237643-47238073	Promoter_Associated_Cell_type_specific		3.70942	-1.36563	13.8964	2.69412e-26	2.2632e-21	49.1766
cg19095568	chr15	41062113	+	OpenSea				15:41060977-41062235	Gene_Associated	TRUE	3.20522	0.876157	13.8104	4.20848e-26	2.61787e-21	48.7397
cg27467383	chr22	38073472	-	S_Shore				22:38072739-38073820	Promoter_Associated	TRUE	3.39149	-1.01235	13.7902	4.67447e-26	2.61787e-21	48.6368
cg15275625	chr3	13343118	+	OpenSea	DMR			3:13342989-13343266	Unclassified_Cell_type_specific	TRUE	4.00157	-1.91724	13.7274	6.4832e-26	2.79388e-21	48.3164
cg27454102	chr10	32428473	-	OpenSea		TRUE		10:32428438-32428600	Unclassified_Cell_type_specific	TRUE	3.63869	-1.50238	13.7224	6.65168e-26	2.79388e-21	48.2913
cg18640514	chr7	53664246	-	OpenSea		TRUE					3.5543	0.950108	13.6899	7.87714e-26	2.93761e-21	48.1256
cg01065586	chr5	52404911	-	N_Shore				5:52404659-52406434	Promoter_Associated		4.18127	-0.501576	13.6543	9.48374e-26	2.93761e-21	47.9437
cg16962463	chr12	89968675	-	OpenSea		TRUE					4.29394	-0.399661	13.6516	9.61657e-26	2.93761e-21	47.9301
cg22098324	chr2	232645906	-	Island			2:232353175-232354749	2:232645826-232646651	Promoter_Associated		0.475123	-5.83316	13.6098	1.19588e-25	3.34866e-21	47.7165
cg07891533	chr3	45209039	-	OpenSea	RDMR	TRUE		3:45208553-45209465	Unclassified_Cell_type_specific	TRUE	3.78395	-0.431603	13.5671	1.49432e-25	3.83903e-21	47.4982
cg16998835	chr7	32767856	+	Island			7:32734072-32735414	7:32767719-32767911	Unclassified_Cell_type_specific	TRUE	0.429806	-6.27751	13.5541	1.5995e-25	3.83903e-21	47.4316
cg13957558	chr19	11435095	-	OpenSea		TRUE		19:11434977-11435313	Unclassified_Cell_type_specific	TRUE	4.89531	-1.70539	13.481	2.34381e-25	5.25045e-21	47.0572
cg09238677	chr12	8218922	+	OpenSea				12:8218742-8219288	Promoter_Associated		4.21318	-0.367858	13.4432	2.85572e-25	5.99739e-21	46.8635
cg10460033	chr3	13894328	+	N_Shore		TRUE					2.82184	-0.0353738	13.4167	3.27945e-25	6.48215e-21	46.728
cg21327194	chr17	72443018	+	Island			17:69954597-69954718				3.1771	-0.412622	13.3969	3.63838e-25	6.79206e-21	46.6262
cg20706495	chr1	12222054	-	OpenSea		TRUE		1:12221765-12222442	Unclassified	TRUE	3.68522	-1.49323	13.3728	4.1277e-25	7.29997e-21	46.5025
cg25250968	chr6	11318770	-	OpenSea				6:11318408-11318875	NonGene_Associated	TRUE	3.94325	-1.21568	13.3251	5.29891e-25	8.46297e-21	46.2577
cg02389317	chr12	76577488	+	OpenSea		TRUE		12:76577436-76577572	Unclassified_Cell_type_specific	TRUE	4.18	-0.475248	13.3213	5.40506e-25	8.46297e-21	46.2382
cg09410512	chr2	224564400	+	OpenSea	DMR	TRUE				TRUE	3.68321	-0.396682	13.309	5.76608e-25	8.46297e-21	46.1748
cg27147615	chr13	40976678	-	OpenSea		TRUE		13:40976575-40976731	Unclassified_Cell_type_specific	TRUE	4.30523	-2.76757	13.3081	5.79274e-25	8.46297e-21	46.1703
cg20530855	chr10	125755151	+	S_Shelf		TRUE	10:125744890-125745227	10:125755004-125755765	Unclassified_Cell_type_specific		4.02159	-0.435488	13.2955	6.18801e-25	8.57972e-21	46.1056
cg09436562	chr11	18415874	+	N_Shore				11:18415827-18416180	Promoter_Associated		3.67417	-2.91745	13.2896	6.38332e-25	8.57972e-21	46.0751
cg24504349	chr4	120974344	-	OpenSea		TRUE					2.58999	1.6854	13.2524	7.75989e-25	1.00288e-20	45.8837
cg25247183	chr22	38073049	-	Island			22:36402947-36403358	22:38072739-38073820	Promoter_Associated	TRUE	5.47155	-1.72714	13.1714	1.18732e-24	1.47764e-20	45.4668
cg12435551	chr1	118679290	-	OpenSea		TRUE		1:118679082-118679455	Unclassified_Cell_type_specific		4.2968	-1.19718	13.1531	1.30727e-24	1.56882e-20	45.3724
cg00510447	chr16	3071608	+	S_Shore			16:3010064-3011610	16:3071370-3071919	Promoter_Associated		3.7765	-1.31488	13.1302	1.47426e-24	1.70821e-20	45.2545
cg02064267	chr10	112220471	+	OpenSea	DMR						3.26303	-0.765585	13.1006	1.72313e-24	1.93003e-20	45.1016
cg04742550	chr16	31366429	-	OpenSea				16:31366140-31366570	Unclassified	TRUE	5.0062	-1.41978	13.0831	1.88868e-24	2.04721e-20	45.0117
cg21686890	chr22	35773089	-	N_Shelf		TRUE		22:35772770-35773347	Unclassified		4.7194	-2.8011	13.0709	2.01416e-24	2.115e-20	44.9486
cg24441922	chr2	235401950	+	N_Shelf							3.63151	-0.314056	13.0535	2.20742e-24	2.21821e-20	44.8588
cg23023970	chr10	134385698	-	OpenSea	DMR	TRUE		10:134385236-134386063	Promoter_Associated	TRUE	2.54529	0.52921	13.0479	2.27371e-24	2.21821e-20	44.8297
cg15229994	chr17	75471203	-	OpenSea				17:75471179-75471334	Promoter_Associated_Cell_type_specific		3.44721	0.346587	13.0449	2.31049e-24	2.21821e-20	44.814
cg11716106	chr19	46380134	+	Island		TRUE	19:51071729-51072235	19:46379547-46380316	Unclassified_Cell_type_specific	TRUE	4.47344	-2.33156	12.9839	3.18542e-24	2.97324e-20	44.4991
cg01363662	chr15	76016306	+	OpenSea		TRUE		15:76016218-76016488	Unclassified_Cell_type_specific		3.81784	-2.20565	12.9768	3.30719e-24	3.00347e-20	44.4623
cg04071964	chr3	100328745	-	OpenSea							4.01046	0.602939	12.9616	3.58317e-24	3.12899e-20	44.3837
cg13037245	chr11	67141961	+	S_Shore			11:66898529-66898607				3.61297	-1.90878	12.9579	3.654e-24	3.12899e-20	44.3645
cg14831539	chr1	18988324	-	OpenSea		TRUE					2.59321	-0.634698	12.9535	3.73964e-24	3.12899e-20	44.3418
cg07372034	chr22	48486164	+	OpenSea	DMR						3.50157	-1.63727	12.9496	3.81787e-24	3.12899e-20	44.3215
cg23313885	chr8	133773115	-	OpenSea				8:133772510-133773141	Unclassified_Cell_type_specific	TRUE	4.30632	-0.743053	12.9421	3.9707e-24	3.17676e-20	44.283
cg13985234	chr5	138582143	-	OpenSea		TRUE		5:138582090-138582332	Unclassified	TRUE	2.90783	0.227992	12.9259	4.32441e-24	3.32955e-20	44.1993
cg00188055	chr6	32076079	-	OpenSea		TRUE				TRUE	3.64097	-1.73842	12.9232	4.38726e-24	3.32955e-20	44.1852
cg04394254	chr8	22422816	+	Island			8:22478480-22479647			TRUE	3.41739	-2.33125	12.9201	4.45894e-24	3.32955e-20	44.1693
cg19948701	chr17	75471193	-	OpenSea				17:75471179-75471334	Promoter_Associated_Cell_type_specific		3.20206	0.200079	12.8934	5.13559e-24	3.75145e-20	44.0307
cg27115863	chr22	37921640	-	OpenSea	DMR	TRUE				TRUE	3.77811	-0.252468	12.8654	5.95187e-24	4.12442e-20	43.8861
cg11721913	chr10	102825997	+	Island			10:102815977-102817675				2.50125	-0.80031	12.865	5.96668e-24	4.12442e-20	43.8836
cg05726661	chr17	7348438	-	Island			17:7289022-7289995			TRUE	4.29665	-1.64796	12.8634	6.01441e-24	4.12442e-20	43.8758
cg10897459	chr7	73237042	+	OpenSea		TRUE		7:73236983-73237195	Unclassified_Cell_type_specific	TRUE	3.10996	0.85366	12.8378	6.8851e-24	4.54308e-20	43.7432
cg02694489	chr17	7348399	+	Island			17:7289022-7289995			TRUE	3.16422	-1.40968	12.8376	6.89531e-24	4.54308e-20	43.7418
cg14156441	chr8	126447096	+	S_Shelf	RDMR			8:126446388-126447237	NonGene_Associated	TRUE	3.43097	-0.62491	12.8194	7.58915e-24	4.90407e-20	43.6477
cg15522677	chr18	658883	+	S_Shore				18:658860-659444	Promoter_Associated		2.50713	-1.56132	12.8129	7.8567e-24	4.92678e-20	43.6137
cg17809170	chr5	149461325	-	OpenSea	DMR						3.13115	0.0321911	12.8088	8.0255e-24	4.92678e-20	43.5929
cg22373687	chr3	193930951	-	OpenSea		TRUE					3.62681	-1.04529	12.8079	8.06417e-24	4.92678e-20	43.5882
cg01612140	chr6	78166436	-	OpenSea		TRUE				TRUE	3.73423	-0.0187913	12.8014	8.34832e-24	5.0093e-20	43.5542
cg25784280	chr18	32289350	+	OpenSea		TRUE					3.23857	0.18154	12.7975	8.52187e-24	5.02373e-20	43.534
cg08548498	chr20	43883546	+	OpenSea						TRUE	4.21495	-0.3838	12.7902	8.85881e-24	5.05976e-20	43.496
cg02518245	chr16	51573168	+	OpenSea		TRUE				TRUE	3.66956	-1.33063	12.7896	8.88442e-24	5.05976e-20	43.4932
cg14014799	chr10	22606053	-	S_Shore			10:22645988-22646112			TRUE	3.52783	0.157801	12.7864	9.03471e-24	5.05976e-20	43.4767
cg08604594	chr10	33798231	+	OpenSea		TRUE				TRUE	4.45805	-0.982462	12.782	9.24692e-24	5.09371e-20	43.4539
cg18476530	chr11	67141747	-	S_Shore			11:66898283-66898369	11:67141580-67141941	Promoter_Associated		4.42249	-2.30386	12.7723	9.73332e-24	5.2003e-20	43.4037
cg26695387	chr17	21189768	-	S_Shore	RDMR					TRUE	3.63229	-2.44495	12.772	9.74996e-24	5.2003e-20	43.402
cg04003582	chr5	92936507	+	N_Shelf	RDMR						3.71107	-0.636884	12.7621	1.02758e-23	5.39514e-20	43.3505
cg09035736	chr22	38599166	+	S_Shore							3.59035	-2.25796	12.75	1.09561e-23	5.64711e-20	43.2876
cg27449200	chr15	80938098	-	OpenSea		TRUE					3.68772	-0.353036	12.7469	1.1137e-23	5.64711e-20	43.2715
cg09501687	chr5	150169781	-	OpenSea		TRUE				TRUE	4.06963	-0.170428	12.7448	1.12599e-23	5.64711e-20	43.2608
cg07235218	chr11	2954824	-	S_Shelf				11:2954782-2954834	Unclassified_Cell_type_specific	TRUE	2.94361	-1.19842	12.7409	1.14947e-23	5.68009e-20	43.2405
cg20130571	chr3	35974541	-	OpenSea		TRUE					4.20151	-0.172622	12.7355	1.18295e-23	5.76083e-20	43.2123
cg02076355	chr10	45474372	-	OpenSea				10:45474252-45474707	Unclassified_Cell_type_specific		3.17008	0.539684	12.7258	1.24481e-23	5.93123e-20	43.1624
cg24671734	chr12	107909364	-	OpenSea		TRUE				TRUE	4.15162	-0.535594	12.7232	1.26213e-23	5.93123e-20	43.1488
cg05336982	chr16	69564735	+	OpenSea	DMR	TRUE		16:69564532-69564808	Promoter_Associated	TRUE	3.62037	-1.34961	12.7207	1.27914e-23	5.93123e-20	43.1357
cg20912172	chr1	211500571	-	Island			1:209566625-209567476	1:211499503-211501341	Promoter_Associated		4.80529	-2.11476	12.7193	1.28855e-23	5.93123e-20	43.1285
cg17866692	chr12	110228049	-	OpenSea							2.71206	0.787632	12.7146	1.32141e-23	6.00029e-20	43.1038
cg23754390	chr11	835074	+	S_Shore						TRUE	3.08084	-1.40521	12.7067	1.37729e-23	6.17064e-20	43.0632
cg17389988	chr7	40740924	+	OpenSea		TRUE					3.45465	0.0754154	12.702	1.41233e-23	6.24438e-20	43.0385
cg25579180	chr7	71098623	+	OpenSea		TRUE				TRUE	3.61306	-2.25719	12.6866	1.53253e-23	6.60553e-20	42.9584
cg01152624	chr11	106239635	-	OpenSea		TRUE				TRUE	3.44462	-0.149752	12.6821	1.56886e-23	6.60553e-20	42.9354
cg26226555	chr3	143162764	+	OpenSea		TRUE				TRUE	3.55645	0.225417	12.6805	1.5823e-23	6.60553e-20	42.927
cg17536822	chr3	72226488	+	OpenSea	DMR	TRUE					2.82207	-1.83652	12.6805	1.5825e-23	6.60553e-20	42.9269
cg23656110	chr21	45232531	-	OpenSea				21:45232382-45232825	Unclassified_Cell_type_specific		3.53742	-1.64899	12.6793	1.5923e-23	6.60553e-20	42.9209
cg11767757	chr21	40145404	-	OpenSea		TRUE				TRUE	3.21344	1.15019	12.6766	1.61589e-23	6.62162e-20	42.9064
cg07067993	chr12	130322378	-	OpenSea	DMR						3.14643	0.274405	12.6716	1.6586e-23	6.69005e-20	42.8808
cg26284735	chr3	5065165	+	N_Shelf						TRUE	4.49851	1.1355	12.6701	1.67241e-23	6.69005e-20	42.8727
cg25982657	chr4	8193353	-	OpenSea			4:8244023-8244316			TRUE	2.41736	-0.565449	12.6595	1.76869e-23	6.96896e-20	42.8178
cg12776171	chr17	72442928	-	Island							2.39007	0.0477538	12.6579	1.78361e-23	6.96896e-20	42.8096
cg05599550	chr17	48711902	+	N_Shore			17:46066901-46067692	17:48711364-48711942	Unclassified_Cell_type_specific	TRUE	4.08316	-1.56436	12.655	1.81162e-23	6.99703e-20	42.7943
cg22507023	chr17	55946195	-	OpenSea		TRUE		17:55945132-55946227	Unclassified		3.22889	-0.611211	12.6524	1.83627e-23	7.01167e-20	42.781
cg18975416	chr1	25349562	+	OpenSea	DMR			1:25348676-25349815	Promoter_Associated	TRUE	2.91688	-1.4328	12.6455	1.90439e-23	7.19005e-20	42.7453
cg00980058	chr1	233248709	+	OpenSea	DMR	TRUE				TRUE	3.08901	-0.943746	12.6392	1.96982e-23	7.35446e-20	42.7121
cg07962303	chr19	11253944	+	OpenSea	DMR	TRUE					2.81584	-1.42802	12.6334	2.03069e-23	7.49838e-20	42.6823
cg04645070	chr11	34393106	+	OpenSea		TRUE				TRUE	3.36669	-1.58385	12.6261	2.11076e-23	7.69844e-20	42.6443
cg19239199	chr7	852714	+	N_Shore	RDMR	TRUE		7:852307-853277	Unclassified	TRUE	4.09734	-1.4501	12.6244	2.13068e-23	7.69844e-20	42.6351
cg09501509	chr6	89745356	+	OpenSea		TRUE				TRUE	3.60625	-0.158033	12.6188	2.19481e-23	7.84578e-20	42.606
cg20311846	chr4	77356250	+	OpenSea							3.95907	-1.12658	12.6098	2.30183e-23	8.14172e-20	42.5593
cg15048832	chr3	150130775	-	S_Shelf							3.34243	-1.056	12.6042	2.37128e-23	8.23071e-20	42.5302
cg13586420	chr6	33160262	+	Island		TRUE	6:33268007-33268477			TRUE	5.00475	-2.1381	12.5983	2.4457e-23	8.23071e-20	42.4999
cg26198197	chr4	108204800	-	OpenSea		TRUE					2.97122	0.739214	12.5951	2.48801e-23	8.23071e-20	42.483
cg05496203	chr2	66664798	-	S_Shelf			2:66518302-66518513				4.34311	-1.20498	12.5948	2.49185e-23	8.23071e-20	42.4815
cg17988310	chr22	40355732	+	OpenSea		TRUE		22:40355181-40356130	Promoter_Associated		3.99269	-0.785841	12.5947	2.49295e-23	8.23071e-20	42.4811
cg09248694	chr11	5301844	-	OpenSea		TRUE				TRUE	3.44631	0.367702	12.5907	2.54615e-23	8.23071e-20	42.4604
cg06251289	chr16	66639593	-	S_Shore				16:66639423-66639611	Promoter_Associated	TRUE	4.59457	-2.26251	12.5905	2.54928e-23	8.23071e-20	42.4592
cg02788637	chr7	853229	-	Island	DMR	TRUE	7:819468-819756	7:852307-853277	Unclassified	TRUE	4.28842	-1.47801	12.5897	2.56027e-23	8.23071e-20	42.4549
cg09220326	chr3	45175421	+	OpenSea		TRUE				TRUE	3.68996	-1.0442	12.5894	2.56393e-23	8.23071e-20	42.4535
cg20000099	chr19	33864973	+	Island			19:38556017-38557074	19:33864967-33865215	Promoter_Associated		0.445831	-6.10173	12.5888	2.57194e-23	8.23071e-20	42.4505
cg13199127	chr6	32049196	+	S_Shelf		TRUE				TRUE	4.41549	1.16449	12.5819	2.66816e-23	8.4581e-20	42.4144
cg09872737	chr6	32076270	+	OpenSea		TRUE		6:32076231-32076331	Unclassified_Cell_type_specific	TRUE	3.09046	-1.72327	12.5777	2.7284e-23	8.50207e-20	42.3925
cg24550644	chr17	30846204	-	Island		TRUE	17:27870017-27870815	17:30845987-30847882	Unclassified	TRUE	4.45868	-1.0355	12.5764	2.74767e-23	8.50207e-20	42.3856
cg17668731	chr5	159696341	+	OpenSea		TRUE				TRUE	3.591	-2.06317	12.5748	2.77099e-23	8.50207e-20	42.3774
cg19579005	chr6	30782272	-	OpenSea		TRUE		6:30781901-30782710	Unclassified_Cell_type_specific	TRUE	4.5292	-0.0284614	12.5734	2.79159e-23	8.50207e-20	42.3701
cg19319487	chr11	73232747	+	OpenSea		TRUE					4.03335	-0.182481	12.5713	2.82278e-23	8.50207e-20	42.3592
cg13485320	chr11	2920128	-	N_Shelf		TRUE		11:2919715-2920315	Unclassified_Cell_type_specific	TRUE	2.86238	-2.69035	12.5706	2.83385e-23	8.50207e-20	42.3553
cg18098839	chr3	167742700	-	OpenSea		TRUE				TRUE	2.96639	-1.20115	12.5614	2.97483e-23	8.84607e-20	42.3077
cg14192542	chr17	64187581	-	N_Shore	RDMR						3.35543	-0.117405	12.5594	3.00665e-23	8.86225e-20	42.2973
cg19419581	chr17	79482410	+	Island				17:79482398-79482559	Promoter_Associated		3.07799	-1.35535	12.5531	3.10825e-23	9.04274e-20	42.2647
cg25840433	chr6	167104903	-	OpenSea			6:167024893-167024933			TRUE	1.92612	0.705085	12.5523	3.1217e-23	9.04274e-20	42.2604
cg16793781	chr2	173558030	-	OpenSea		TRUE				TRUE	3.19712	-2.51362	12.5486	3.18345e-23	9.14279e-20	42.2412
cg02272667	chr7	1922866	-	OpenSea		TRUE		7:1922786-1922936	Unclassified_Cell_type_specific	TRUE	1.79376	-0.324584	12.5431	3.27903e-23	9.33747e-20	42.2122
cg00301239	chr8	103801487	-	OpenSea		TRUE		8:103801375-103801660	Unclassified	TRUE	2.62762	-1.3008	12.5353	3.41643e-23	9.57039e-20	42.1719
cg18274619	chr3	127494852	-	OpenSea		TRUE		3:127494797-127494962	Unclassified_Cell_type_specific	TRUE	3.01008	-1.5743	12.534	3.44028e-23	9.57039e-20	42.1651
cg10547050	chr17	27253274	-	OpenSea		TRUE		17:27252984-27253643	Promoter_Associated_Cell_type_specific		3.47647	0.325779	12.5337	3.44626e-23	9.57039e-20	42.1634
cg15316206	chr8	22422678	+	Island			8:22478480-22479647			TRUE	3.67295	-1.36771	12.5314	3.48838e-23	9.60794e-20	42.1515
cg16355945	chr12	132654742	-	S_Shore		TRUE				TRUE	3.82305	-0.819855	12.5263	3.58385e-23	9.79063e-20	42.125
cg23482132	chr2	153415027	-	OpenSea		TRUE					3.71434	0.282688	12.5186	3.73312e-23	1.01162e-19	42.0849
cg07931714	chr10	100174962	-	OpenSea		TRUE		10:100174301-100175341	Promoter_Associated		2.87305	-3.11765	12.5154	3.797e-23	1.0207e-19	42.0683
cg06021088	chr2	127822551	-	OpenSea	DMR	TRUE		2:127822311-127822713	Unclassified		2.82025	-1.1522	12.5121	3.86479e-23	1.03067e-19	42.0509
cg10732871	chr19	1102675	+	N_Shore				19:1102583-1103017	Unclassified_Cell_type_specific	TRUE	3.1096	0.628543	12.5029	4.05696e-23	1.0734e-19	42.0033
cg03813377	chr6	30737455	-	OpenSea		TRUE		6:30736753-30737699	Unclassified_Cell_type_specific	TRUE	1.9661	-0.493532	12.4986	4.15208e-23	1.08999e-19	41.9806
cg25100871	chr3	52039819	-	OpenSea		TRUE		3:52039814-52040121	Unclassified_Cell_type_specific	TRUE	3.21776	-0.584874	12.4925	4.28726e-23	1.11198e-19	41.9492
cg08437570	chr10	104195699	+	S_Shelf				10:104195363-104195755	Unclassified		2.82695	-2.27052	12.4919	4.30205e-23	1.11198e-19	41.9458
cg18178715	chr1	43795999	+	OpenSea		TRUE				TRUE	3.40937	-0.340932	12.487	4.4141e-23	1.12436e-19	41.9206
cg20731529	chr2	200296767	+	OpenSea		TRUE					3.73377	-0.892553	12.4867	4.42293e-23	1.12436e-19	41.9186
cg10888900	chr10	134872087	-	OpenSea	RDMR					TRUE	3.05731	0.0228301	12.4855	4.4503e-23	1.12436e-19	41.9125
cg02849507	chr16	14051717	-	OpenSea		TRUE		16:14051477-14051838	Unclassified_Cell_type_specific		3.34548	-0.975416	12.4839	4.48874e-23	1.1256e-19	41.9041
cg22809726	chr17	48262067	+	OpenSea				17:48261248-48262109	Unclassified		2.90508	-1.60894	12.479	4.60646e-23	1.14657e-19	41.8787
cg14096180	chr11	67141628	+	S_Shore				11:67141580-67141941	Promoter_Associated		3.72565	-1.98334	12.4766	4.66678e-23	1.15168e-19	41.8659
cg09888297	chr1	226189878	-	S_Shelf		TRUE		1:226189694-226190269	Promoter_Associated_Cell_type_specific		3.63269	-1.76702	12.4754	4.69556e-23	1.15168e-19	41.8599
cg22017996	chr22	37640314	+	OpenSea				22:37639894-37640899	Promoter_Associated	TRUE	3.54859	-2.18026	12.4729	4.75861e-23	1.15869e-19	41.8468
cg02436098	chr19	4640159	-	S_Shore							2.54365	-1.02975	12.4654	4.95245e-23	1.19492e-19	41.8076
cg10826338	chr17	78193351	+	N_Shore				17:78193288-78193466	Promoter_Associated		2.47373	-1.96691	12.4644	4.97851e-23	1.19492e-19	41.8025
cg23651808	chr4	8200974	+	OpenSea		TRUE	4:8251799-8252482	4:8200670-8201152	Unclassified		3.26277	-1.55292	12.4609	5.07153e-23	1.20861e-19	41.7843
cg15034393	chr3	152856773	-	OpenSea		TRUE		3:152856526-152856795	Unclassified_Cell_type_specific	TRUE	4.01629	0.0611822	12.4546	5.2434e-23	1.24077e-19	41.7516
cg01093696	chr5	92936528	+	N_Shelf	RDMR						3.76648	-0.0685389	12.4527	5.29702e-23	1.24469e-19	41.7416
cg25024670	chr12	81331796	-	S_Shore	DMR		12:79854469-79855995			TRUE	3.63512	-1.01073	12.4482	5.42682e-23	1.25764e-19	41.7179
cg05675514	chr6	22026015	-	OpenSea		TRUE		6:22025821-22026072	Unclassified_Cell_type_specific		4.64961	-1.5445	12.4481	5.42699e-23	1.25764e-19	41.7179
cg06192866	chr12	89748300	-	S_Shore	RDMR		12:88271218-88272656	12:89747962-89749741	Promoter_Associated		3.92305	-2.3791	12.4416	5.6185e-23	1.29311e-19	41.6838
cg14181956	chr14	93532563	+	OpenSea				14:93532370-93532682	Unclassified		3.23774	0.235009	12.4402	5.66195e-23	1.29424e-19	41.6763
cg15057238	chr7	29725150	-	Island			7:29690673-29691945	7:29725025-29725254	Unclassified_Cell_type_specific	TRUE	0.390304	-6.54982	12.4367	5.76637e-23	1.3092e-19	41.6583
cg07854113	chr5	172347685	+	OpenSea		TRUE				TRUE	2.7633	1.59905	12.4289	6.01115e-23	1.35562e-19	41.6176
cg24800754	chr19	6234327	+	S_Shelf		TRUE				TRUE	2.10344	0.300593	12.4201	6.29942e-23	1.40342e-19	41.5716
cg12165685	chr19	47288109	-	N_Shelf				19:47287361-47288340	Promoter_Associated		2.88503	-0.179365	12.4199	6.30664e-23	1.40342e-19	41.5705
cg01015663	chr1	23729692	+	OpenSea		TRUE					3.18554	-0.0225556	12.4127	6.55029e-23	1.44805e-19	41.5333
cg17455261	chr4	87882899	-	OpenSea		TRUE		4:87882558-87883046	Unclassified_Cell_type_specific		3.19074	0.3426	12.4084	6.70466e-23	1.47249e-19	41.5104
cg18808506	chr5	142078020	-	OpenSea		TRUE		5:142077568-142079220	Unclassified		2.74451	0.662797	12.4066	6.76587e-23	1.47628e-19	41.5015
cg23056703	chr3	5470788	-	OpenSea	DMR						3.49073	-0.158118	12.4024	6.91971e-23	1.49355e-19	41.4794
cg27026202	chr2	235200560	+	OpenSea		TRUE		2:235200329-235200648	Promoter_Associated		2.63699	-1.00791	12.402	6.93391e-23	1.49355e-19	41.4774
cg25298754	chr3	111314102	-	OpenSea							2.70399	1.87343	12.397	7.12321e-23	1.52455e-19	41.451
cg24725263	chr12	56101328	+	Island		TRUE	12:54387555-54388157	12:56099391-56102320	Unclassified	TRUE	5.0282	-2.36567	12.3942	7.22958e-23	1.53753e-19	41.4365
cg19378631	chr10	22606072	-	S_Shore			10:22645988-22646112			TRUE	3.62584	-0.618402	12.3889	7.43456e-23	1.5621e-19	41.409
cg26666978	chr21	47038531	+	OpenSea	CDMR						2.62329	-1.32532	12.3888	7.43812e-23	1.5621e-19	41.4086
cg04320629	chr2	178013040	-	OpenSea		TRUE		2:178012822-178013168	Unclassified_Cell_type_specific		3.43925	-0.71753	12.3862	7.54445e-23	1.57459e-19	41.3946
cg16802592	chr15	37179603	-	Island	RDMR		15:34966809-34967115	15:37179513-37179673	Unclassified_Cell_type_specific		4.51995	-0.713892	12.3839	7.63455e-23	1.57871e-19	41.383
cg11461670	chr8	22454935	-	N_Shore		TRUE					3.49224	-2.03826	12.3833	7.65816e-23	1.57871e-19	41.3799
cg14936968	chr3	57198533	+	Island			3:57173298-57174476	3:57198330-57198900	Unclassified_Cell_type_specific		5.83278	-2.65013	12.38	7.796e-23	1.59246e-19	41.3624
cg17552357	chr17	76932332	-	OpenSea			17:74443898-74443951			TRUE	4.8209	2.0626	12.3794	7.81962e-23	1.59246e-19	41.3595
cg16783186	chr2	30516374	-	OpenSea		TRUE					3.44311	-0.28434	12.378	7.87826e-23	1.59445e-19	41.3521
cg00026222	chr1	2144244	+	Island		TRUE	1:2133892-2134859	1:2143659-2145688	Promoter_Associated		4.15852	-3.00529	12.3769	7.92428e-23	1.59445e-19	41.3464
cg09933836	chr8	29595133	+	OpenSea		TRUE		8:29595035-29595249	Unclassified_Cell_type_specific	TRUE	3.73055	0.16298	12.3753	7.99241e-23	1.59858e-19	41.338
cg18650367	chr10	133909949	-	OpenSea	DMR						3.69938	0.0418425	12.3711	8.1737e-23	1.62517e-19	41.316
cg21446981	chr7	37534909	-	OpenSea		TRUE					3.41607	0.0202981	12.3683	8.2944e-23	1.63947e-19	41.3016
cg10723711	chr17	7348379	+	Island			17:7289022-7289995			TRUE	3.26754	-1.09785	12.3627	8.54782e-23	1.66874e-19	41.2721
cg18030943	chr3	182876556	-	N_Shelf						TRUE	2.76253	0.28925	12.3621	8.57611e-23	1.66874e-19	41.2689
cg24951100	chr10	13760075	-	OpenSea		TRUE	10:13800081-13800204	10:13760059-13760420	Unclassified_Cell_type_specific	TRUE	3.84074	-0.3476	12.3616	8.59898e-23	1.66874e-19	41.2662
cg24939196	chr6	169588809	+	OpenSea		TRUE				TRUE	3.48529	-0.876096	12.3606	8.64116e-23	1.66874e-19	41.2614
cg17282904	chr10	102826005	+	Island			10:102815977-102817675				2.67912	-1.31757	12.3556	8.87532e-23	1.69702e-19	41.2352
cg18483487	chr3	45208900	+	OpenSea	RDMR	TRUE		3:45208553-45209465	Unclassified_Cell_type_specific	TRUE	3.25731	-0.43808	12.3553	8.88858e-23	1.69702e-19	41.2337
cg20030711	chr17	75471308	+	OpenSea				17:75471179-75471334	Promoter_Associated_Cell_type_specific		2.83987	0.487222	12.3464	9.321e-23	1.76952e-19	41.1871
cg24479590	chr17	7348322	-	Island			17:7289022-7289995			TRUE	4.89407	-2.69081	12.3439	9.44793e-23	1.78354e-19	41.1739
cg16411883	chr5	106878353	+	OpenSea		TRUE				TRUE	3.24748	-2.37851	12.3402	9.63489e-23	1.80867e-19	41.1546
cg22373770	chr1	9224198	+	OpenSea	DMR	TRUE		1:9222653-9224245	Unclassified	TRUE	3.74152	-1.87898	12.3376	9.76853e-23	1.81171e-19	41.1411
cg18461347	chr7	78947094	-	OpenSea		TRUE				TRUE	3.37839	1.40207	12.3363	9.83462e-23	1.81171e-19	41.1345
cg03125341	chr6	157882207	+	OpenSea		TRUE		6:157882056-157882424	Unclassified		3.38918	-0.238544	12.3361	9.84346e-23	1.81171e-19	41.1336
cg10214045	chr7	111846472	-	Island			7:111632600-111634370	7:111846314-111846960	Promoter_Associated		0.418857	-6.33641	12.335	9.90503e-23	1.81171e-19	41.1275
cg14783993	chr12	87106229	+	OpenSea		TRUE				TRUE	2.70437	-1.30285	12.3347	9.92065e-23	1.81171e-19	41.1259
cg22365167	chr11	62306861	+	OpenSea		TRUE		11:62306777-62306968	Unclassified_Cell_type_specific	TRUE	2.45283	-1.71477	12.3298	1.01838e-22	1.8417e-19	41.1003
cg17094249	chr1	24867657	+	OpenSea		TRUE		1:24867338-24867752	Unclassified_Cell_type_specific		4.12966	-0.32399	12.3296	1.01945e-22	1.8417e-19	41.0992
cg21499459	chr4	174254427	-	N_Shore	RDMR						2.39176	-0.314498	12.3285	1.025e-22	1.84183e-19	41.0939
cg05711474	chr3	57937462	-	OpenSea		TRUE				TRUE	2.06924	-1.47395	12.3263	1.03722e-22	1.85387e-19	41.0823
cg01610979	chr4	8193310	+	OpenSea	DMR		4:8244023-8244316			TRUE	3.17588	-0.309954	12.3233	1.05414e-22	1.87415e-19	41.0664
cg12403889	chr1	11753338	-	S_Shore		TRUE		1:11752330-11753948	Unclassified_Cell_type_specific		2.4904	-2.45512	12.322	1.06123e-22	1.87683e-19	41.0598
cg27181375	chr15	74249189	+	OpenSea	DMR	TRUE				TRUE	5.09665	-0.443134	12.3205	1.06952e-22	1.88158e-19	41.0522
cg02246928	chr6	144586678	+	OpenSea		TRUE					3.92451	-0.874924	12.3173	1.08791e-22	1.90396e-19	41.0354
cg17344085	chr7	100450162	+	Island			7:100287720-100288553	7:100449288-100451262	Promoter_Associated		0.402036	-6.37233	12.3156	1.09784e-22	1.91138e-19	41.0265
cg23505299	chr5	149461424	+	OpenSea	DMR			5:149461389-149461608	Unclassified_Cell_type_specific		4.32437	-0.972953	12.3076	1.14599e-22	1.98494e-19	40.9844
cg24438354	chr12	12111838	-	OpenSea		TRUE				TRUE	2.54568	0.0304566	12.3033	1.17252e-22	2.02047e-19	40.9619
cg17427639	chr1	20803085	+	OpenSea			1:20675403-20675681			TRUE	4.47934	-1.84328	12.3002	1.1917e-22	2.04305e-19	40.946
cg14770102	chr11	58984446	-	OpenSea	DMR						3.86275	-0.799194	12.2969	1.21295e-22	2.06891e-19	40.9287
cg10778862	chr22	38453075	-	N_Shore			22:36783018-36783442	22:38452433-38453795	Promoter_Associated		4.0027	-2.02311	12.2958	1.22028e-22	2.07091e-19	40.9228
cg03567939	chr7	151506147	-	OpenSea			7:151136914-151137090	7:151506132-151506419	Unclassified_Cell_type_specific	TRUE	2.68929	1.25085	12.2935	1.23508e-22	2.08549e-19	40.9109
cg22787977	chr6	159240566	-	Island			6:159158959-159160763	6:159240274-159240825	Promoter_Associated		4.68575	-3.50551	12.2925	1.24146e-22	2.08578e-19	40.9059
cg19782880	chr3	9757565	-	OpenSea		TRUE		3:9757151-9758000	Unclassified	TRUE	3.45103	-2.33382	12.2879	1.27235e-22	2.12705e-19	40.8818
cg05788125	chr6	170559721	+	OpenSea			6:170401639-170401841				2.80177	1.41248	12.286	1.28521e-22	2.13792e-19	40.8719
cg07759162	chr15	75488313	-	OpenSea		TRUE				TRUE	2.99751	0.813475	12.2794	1.33105e-22	2.20325e-19	40.8375
cg21449597	chr4	154036828	-	OpenSea		TRUE		4:154036749-154037774	Promoter_Associated_Cell_type_specific	TRUE	3.12237	0.887473	12.2759	1.35669e-22	2.23369e-19	40.8188
cg08939394	chr1	17614144	-	OpenSea		TRUE				TRUE	2.65207	0.453767	12.2745	1.36661e-22	2.23369e-19	40.8116
cg00576402	chr7	77167212	+	Island			7:77003655-77005817				0.411974	-6.56069	12.2741	1.36938e-22	2.23369e-19	40.8096
cg03129324	chr10	124889295	-	N_Shelf							3.41005	-0.156125	12.2715	1.38872e-22	2.24439e-19	40.7959
cg02849956	chr19	4634827	-	N_Shore		TRUE				TRUE	3.08749	0.581384	12.2714	1.3893e-22	2.24439e-19	40.7955
cg06485603	chr11	2847258	+	OpenSea	RDMR	TRUE				TRUE	3.68691	-1.33126	12.2698	1.40113e-22	2.25267e-19	40.7872
cg27018070	chr1	38470578	+	N_Shore				1:38469935-38471721	Promoter_Associated		3.72024	-2.32899	12.2647	1.44012e-22	2.28886e-19	40.7602
cg05357039	chr11	67141686	-	S_Shore				11:67141580-67141941	Promoter_Associated		3.06059	-1.46289	12.2646	1.4408e-22	2.28886e-19	40.7597
cg09529667	chr19	18531111	+	Island			19:18390315-18392298				3.00999	-1.66218	12.2638	1.44674e-22	2.28886e-19	40.7557
cg26550214	chr5	34609493	+	OpenSea		TRUE				TRUE	3.00264	-0.116132	12.2633	1.45088e-22	2.28886e-19	40.7529
cg09693811	chr5	73553751	+	OpenSea		TRUE					3.59658	-1.31376	12.2617	1.46262e-22	2.2966e-19	40.745
cg08666707	chr6	41456441	+	OpenSea		TRUE				TRUE	2.11036	0.266381	12.2577	1.49475e-22	2.32917e-19	40.7237
cg17346857	chr16	66639560	+	Island				16:66639423-66639611	Promoter_Associated		3.15629	-1.74097	12.2572	1.49801e-22	2.32917e-19	40.7215
cg24364535	chr11	133098499	+	OpenSea			11:132603616-132603743				4.59331	-1.08175	12.2565	1.50416e-22	2.32917e-19	40.7175
cg18026062	chr5	167642863	+	OpenSea		TRUE					2.4074	0.723182	12.2436	1.61073e-22	2.48274e-19	40.6503
cg09509952	chr10	102447466	+	OpenSea			10:102437419-102437497				4.39833	-1.57105	12.2406	1.6368e-22	2.51141e-19	40.6346
cg03272310	chr17	39704454	+	N_Shore		TRUE		17:39704426-39704623	Unclassified_Cell_type_specific		3.76916	-0.0624742	12.2354	1.68318e-22	2.56009e-19	40.6072
cg26451547	chr11	36397596	+	N_Shore							2.4952	-2.44419	12.2353	1.68376e-22	2.56009e-19	40.6068
cg17473896	chr11	67272980	+	S_Shore				11:67272687-67273078	Promoter_Associated		2.94472	-1.47223	12.2272	1.75831e-22	2.66139e-19	40.5643
cg22437153	chr2	73110657	-	N_Shelf				2:73110627-73110697	Unclassified_Cell_type_specific	TRUE	4.1241	-2.591	12.219	1.83699e-22	2.76197e-19	40.5213
cg01238435	chr5	141595696	-	OpenSea	DMR	TRUE				TRUE	4.04155	-0.353111	12.2185	1.8412e-22	2.76197e-19	40.5191
cg08570639	chr6	113371757	+	OpenSea		TRUE					3.32037	0.360872	12.2158	1.86844e-22	2.77668e-19	40.5047
cg00460322	chr13	112980649	-	OpenSea			13:112028650-112028712				2.2547	-0.224657	12.2154	1.87219e-22	2.77668e-19	40.5027
cg12542656	chr2	43269469	-	OpenSea		TRUE				TRUE	3.31279	0.334244	12.215	1.8758e-22	2.77668e-19	40.5008
cg26140475	chr8	126525558	-	OpenSea	DMR	TRUE				TRUE	2.98862	-0.534191	12.2126	1.90067e-22	2.79339e-19	40.4879
cg14091978	chr1	34652610	-	OpenSea		TRUE					2.85669	0.96517	12.2123	1.90371e-22	2.79339e-19	40.4863
cg26663490	chr17	72443066	+	Island			17:69954597-69954718				2.36966	-0.336669	12.2078	1.94973e-22	2.84847e-19	40.4629
cg25490585	chr15	55581420	+	N_Shore				15:55581357-55581457	Promoter_Associated		3.19343	-1.18935	12.2063	1.9649e-22	2.85821e-19	40.4553
cg17820591	chr17	4853706	-	Island			17:4793268-4794642				3.91419	-1.74149	12.2045	1.98375e-22	2.87319e-19	40.4459
cg04775505	chr4	71114913	-	OpenSea							2.52769	2.20622	12.2	2.03212e-22	2.91856e-19	40.4223
cg26376241	chr2	65594021	-	OpenSea		TRUE				TRUE	3.84908	0.0203932	12.2	2.03244e-22	2.91856e-19	40.4221
cg14509535	chr11	65670832	+	S_Shelf						TRUE	3.26476	-2.58557	12.1986	2.04761e-22	2.92783e-19	40.4148
cg27624229	chr6	32049053	+	S_Shore		TRUE				TRUE	1.64172	0.121999	12.1972	2.06231e-22	2.93635e-19	40.4078
cg05684266	chr3	149825195	+	OpenSea		TRUE					2.83634	0.270985	12.1961	2.07466e-22	2.94148e-19	40.4019
cg09782560	chr15	92058845	-	OpenSea		TRUE				TRUE	3.10332	-0.11701	12.1944	2.09356e-22	2.95579e-19	40.393
cg00661399	chr6	32049177	+	S_Shelf		TRUE				TRUE	4.20936	0.816025	12.1932	2.10768e-22	2.96198e-19	40.3864
cg06822952	chr22	38073178	+	Island			22:36402947-36403358	22:38072739-38073820	Promoter_Associated	TRUE	5.29991	-3.1521	12.1925	2.11557e-22	2.96198e-19	40.3828
cg01894985	chr3	123589179	+	OpenSea		TRUE				TRUE	3.18044	0.932062	12.1896	2.14801e-22	2.97495e-19	40.3678
cg09718987	chr2	75275351	-	OpenSea		TRUE				TRUE	2.7248	1.49904	12.1895	2.14855e-22	2.97495e-19	40.3676
cg01650818	chr15	29247458	-	OpenSea		TRUE		15:29247093-29247658	Unclassified_Cell_type_specific		4.15499	0.12187	12.1893	2.15139e-22	2.97495e-19	40.3663
cg16371229	chr1	233248845	-	OpenSea	DMR	TRUE				TRUE	4.08434	-0.612052	12.1854	2.19646e-22	3.02233e-19	40.346
cg12493906	chr11	5009311	+	OpenSea							2.91993	1.79219	12.1848	2.20365e-22	3.02233e-19	40.3427
cg24495643	chr8	29230953	-	OpenSea	DMR	TRUE				TRUE	3.31123	-1.36468	12.1839	2.21469e-22	3.02513e-19	40.3378
cg26351132	chr17	47049890	+	OpenSea	DMR	TRUE				TRUE	2.78745	-1.55924	12.1703	2.38129e-22	3.23953e-19	40.2667
cg24799448	chr11	1404215	-	Island		TRUE	11:1360721-1361287	11:1403216-1405025	Promoter_Associated		3.28309	-1.99238	12.1605	2.50781e-22	3.39789e-19	40.2158
cg21164232	chr18	3452359	+	Island			18:3441340-3442616	18:3451182-3452834	Promoter_Associated		4.06089	-1.95915	12.1574	2.54988e-22	3.44102e-19	40.1995
cg22176709	chr3	193859889	+	S_Shore			3:195341285-195342584	3:193858276-193860244	Unclassified		3.83942	-0.746807	12.156	2.56963e-22	3.4538e-19	40.1919
cg05604486	chr13	38173002	-	OpenSea							3.29556	-0.79623	12.1524	2.61943e-22	3.5067e-19	40.1731
cg10820936	chr2	216871234	+	OpenSea		TRUE		2:216870942-216871337	Unclassified		3.45859	-1.45644	12.142	2.76905e-22	3.68432e-19	40.1186
cg13606889	chr11	121335457	-	OpenSea		TRUE		11:121335026-121335755	Unclassified	TRUE	3.46865	-1.26227	12.1416	2.77404e-22	3.68432e-19	40.1168
cg01633184	chr17	78193423	+	N_Shore				17:78193288-78193466	Promoter_Associated		2.52388	-2.12267	12.1362	2.855e-22	3.77341e-19	40.0886
cg14750367	chr8	105257227	+	OpenSea	DMR						3.44056	-0.418566	12.1357	2.86357e-22	3.77341e-19	40.0857
cg20229339	chr7	74867602	+	Island			7:74704639-74706180	7:74867496-74867731	Unclassified_Cell_type_specific		0.460259	-5.7978	12.1285	2.97475e-22	3.89169e-19	40.0483
cg19735698	chr2	23729523	+	OpenSea		TRUE					3.1194	-0.220325	12.1284	2.97649e-22	3.89169e-19	40.0477
cg11240439	chr6	57087088	-	Island			6:57194997-57195321	6:57086836-57087232	Promoter_Associated		0.482764	-5.83481	12.1254	3.0252e-22	3.94005e-19	40.0318
cg20432350	chr1	112438321	-	OpenSea			1:112239838-112240056				2.73793	0.583051	12.1238	3.05059e-22	3.95776e-19	40.0236
cg07470314	chr8	21766704	-	N_Shelf		TRUE				TRUE	2.92984	-1.76549	12.1208	3.09915e-22	4.0053e-19	40.0081
cg11884546	chr16	31366377	-	OpenSea				16:31366140-31366570	Unclassified		3.19979	-1.85229	12.1193	3.12488e-22	4.01579e-19	39.9999
cg13207501	chr1	38470665	-	Island			1:38243205-38243924	1:38469935-38471721	Promoter_Associated	TRUE	3.99208	-2.35605	12.1189	3.13116e-22	4.01579e-19	39.998
cg23732182	chr21	44898090	-	OpenSea	DMR	TRUE				TRUE	1.99177	0.320185	12.1174	3.15725e-22	4.03002e-19	39.9898
cg17375396	chr11	67202808	-	N_Shore				11:67202594-67203057	Promoter_Associated_Cell_type_specific	TRUE	1.94738	1.55065	12.1168	3.16624e-22	4.03002e-19	39.987
cg23683800	chr10	115086103	+	OpenSea		TRUE				TRUE	3.34969	-0.96635	12.1161	3.17861e-22	4.03049e-19	39.9832
cg22829164	chr10	101156363	-	OpenSea		TRUE				TRUE	1.93877	1.00093	12.1145	3.20582e-22	4.0453e-19	39.9748
cg06136702	chr6	31082631	+	OpenSea		TRUE				TRUE	2.6208	-0.442355	12.1139	3.21595e-22	4.0453e-19	39.9717
cg09333580	chr20	31606541	-	OpenSea				20:31606374-31606697	Unclassified_Cell_type_specific		2.0093	0.0787664	12.1133	3.22641e-22	4.0453e-19	39.9686
cg25124300	chr2	31607761	-	OpenSea		TRUE				TRUE	2.44153	1.27823	12.1091	3.29885e-22	4.12075e-19	39.9468
cg14777903	chr3	192958565	+	N_Shore						TRUE	2.6281	-0.834315	12.1077	3.32374e-22	4.13646e-19	39.9394
cg18637459	chr12	108991991	+	OpenSea						TRUE	3.9067	-0.600538	12.1017	3.43179e-22	4.25518e-19	39.908
cg03966751	chr17	48367746	-	OpenSea		TRUE		17:48367609-48368258	Unclassified_Cell_type_specific	TRUE	2.56994	0.0968897	12.0999	3.46568e-22	4.28141e-19	39.8983
cg25623535	chr19	41196524	-	Island			19:45888127-45888938	19:41195867-41197262	Promoter_Associated		0.433183	-6.03942	12.0989	3.48336e-22	4.28748e-19	39.8934
cg26994334	chr3	125094183	-	Island			3:126576078-126577229	3:125094111-125094238	Promoter_Associated		1.10044	-3.711	12.0976	3.50731e-22	4.3012e-19	39.8866
cg25007705	chr1	21588799	-	OpenSea		TRUE				TRUE	2.96008	-0.556545	12.0958	3.54138e-22	4.32719e-19	39.8771
cg12918895	chr4	3464870	-	Island			4:3434609-3435214	4:3464628-3465008	Unclassified_Cell_type_specific	TRUE	5.12935	-1.28216	12.0839	3.77466e-22	4.58692e-19	39.8145
cg08215191	chr13	51795926	+	N_Shore	RDMR						3.2583	-1.6841	12.0836	3.78124e-22	4.58692e-19	39.8128
cg05406954	chr3	52280124	+	Island		TRUE	3:52254087-52255180	3:52278847-52280705	Promoter_Associated		3.01806	-1.81787	12.0754	3.94949e-22	4.77378e-19	39.7701
cg19371349	chr4	174254281	-	N_Shore	RDMR			4:174254252-174254290	Promoter_Associated		3.66768	-0.936267	12.0741	3.97692e-22	4.7897e-19	39.7633
cg05583087	chr3	12894947	+	OpenSea		TRUE				TRUE	2.22322	-0.596572	12.0712	4.03786e-22	4.84573e-19	39.7484
cg01617990	chr16	1245967	-	S_Shore			16:1185912-1186041				4.03213	2.61325	12.0666	4.13958e-22	4.94259e-19	39.7239
cg18836122	chr4	75720078	-	S_Shore						TRUE	3.7591	-2.6854	12.0662	4.14799e-22	4.94259e-19	39.722
cg05500734	chr7	73437649	-	OpenSea		TRUE		7:73437299-73438148	Unclassified_Cell_type_specific	TRUE	2.49398	-1.14808	12.0636	4.20525e-22	4.99311e-19	39.7085
cg26540559	chr10	102447443	+	OpenSea			10:102437419-102437497				4.21453	-2.09145	12.0603	4.2813e-22	5.06551e-19	39.6909
cg10809485	chr8	53456003	-	OpenSea		TRUE					3.9987	-0.573759	12.0586	4.32063e-22	5.09412e-19	39.6819
cg05913906	chr6	30923370	-	Island		TRUE	6:31031220-31031746	6:30922724-30924044	Unclassified	TRUE	4.54245	-2.46864	12.053	4.45181e-22	5.22434e-19	39.6526
cg02832485	chr3	13595054	+	OpenSea			3:13569910-13570055				1.98182	-0.568852	12.0525	4.46218e-22	5.22434e-19	39.6503
cg24211908	chr17	72443401	-	S_Shore				17:72443383-72443616	Unclassified_Cell_type_specific		2.23531	0.170833	12.0471	4.59375e-22	5.35971e-19	39.6218
cg07119067	chr11	115487685	+	OpenSea		TRUE					2.76914	-0.154114	12.044	4.66997e-22	5.42956e-19	39.6056
cg09889848	chr10	370009	+	S_Shore		TRUE	10:359948-360049	10:369759-370193	Unclassified_Cell_type_specific	TRUE	3.213	0.476006	12.0434	4.68594e-22	5.42956e-19	39.6023
cg11740416	chr3	194409431	+	S_Shore							1.91752	0.871426	12.0401	4.76893e-22	5.497e-19	39.585
cg12725760	chr1	192873912	+	OpenSea	DMR						3.1282	-0.551875	12.0398	4.77686e-22	5.497e-19	39.5834
cg17927917	chr7	155089006	-	Island			7:154719387-154721328	7:155088257-155089770	Promoter_Associated		3.75954	-2.27109	12.0369	4.84927e-22	5.56129e-19	39.5686
cg06136199	chr11	9597577	-	S_Shore							3.36461	-0.318895	12.0301	5.03042e-22	5.73431e-19	39.5326
cg06655216	chr12	89619329	+	OpenSea		TRUE		12:89618920-89619560	Unclassified		2.89206	1.54391	12.0294	5.04897e-22	5.73431e-19	39.529
cg26253134	chr2	70751721	+	OpenSea		TRUE		2:70751053-70751787	Unclassified_Cell_type_specific	TRUE	2.46223	0.342517	12.0293	5.0519e-22	5.73431e-19	39.5285
cg27246744	chr3	31746590	+	OpenSea		TRUE				TRUE	2.95904	-2.28197	12.028	5.08702e-22	5.73431e-19	39.5217
cg12498094	chr2	40356782	-	OpenSea		TRUE					2.76226	1.25794	12.0275	5.10115e-22	5.73431e-19	39.5189
cg13727473	chr9	137097280	-	OpenSea		TRUE					2.61851	1.1798	12.0274	5.10254e-22	5.73431e-19	39.5187
cg06769820	chr4	54554571	+	OpenSea		TRUE		4:54554506-54554716	Unclassified_Cell_type_specific	TRUE	3.57821	-0.898969	12.0221	5.24964e-22	5.87996e-19	39.4908
cg24229662	chr2	121499644	-	S_Shore		TRUE	2:121215648-121216397				3.12907	-0.408967	12.0208	5.28441e-22	5.88926e-19	39.4843
cg02983090	chr16	27437892	-	OpenSea		TRUE		16:27437775-27438676	Promoter_Associated	TRUE	3.38045	-2.43201	12.0205	5.29299e-22	5.88926e-19	39.4827
cg06080224	chr7	107204581	+	Island			7:106991124-106992064	7:107203759-107205056	Promoter_Associated	TRUE	0.401217	-5.75233	12.0186	5.34899e-22	5.93192e-19	39.4724
cg21823426	chr6	1001966	+	OpenSea							3.53711	0.625513	12.0169	5.39782e-22	5.96528e-19	39.4634
cg18065599	chr11	47968995	-	OpenSea		TRUE				TRUE	1.97017	1.44424	12.0163	5.41458e-22	5.96528e-19	39.4604
cg08651573	chr13	31675073	+	OpenSea		TRUE					2.30944	-0.676538	12.0148	5.45764e-22	5.98459e-19	39.4526
cg02502361	chr9	135117928	+	Island			9:134107635-134107998				4.30967	-2.43979	12.0145	5.46772e-22	5.98459e-19	39.4508
cg13975336	chr16	67204216	-	Island		TRUE	16:65761426-65762302	16:67203266-67204985	Unclassified		4.27215	-2.50902	12.0134	5.49804e-22	5.99823e-19	39.4454
cg04820773	chr17	17349669	-	OpenSea		TRUE				TRUE	2.84649	0.66968	12.0115	5.55347e-22	6.0391e-19	39.4355
cg17031787	chr6	32049235	-	S_Shelf		TRUE				TRUE	4.20323	1.66782	12.0102	5.59432e-22	6.0639e-19	39.4283
cg26429629	chr5	169758391	-	OpenSea				5:169758101-169758651	Unclassified	TRUE	3.2994	-1.84029	12.008	5.65844e-22	6.11369e-19	39.4172
cg16383109	chr16	126451	-	N_Shore		TRUE		16:126099-126567	Unclassified_Cell_type_specific		2.80184	-0.828208	12.0074	5.67743e-22	6.11453e-19	39.4139
cg15198335	chr15	66586003	+	Island			15:64372639-64373548	15:66585776-66586039	Promoter_Associated	TRUE	0.4714	-6.22939	12.0048	5.75866e-22	6.1822e-19	39.3999
cg20817661	chr6	6321364	-	OpenSea							3.55593	-1.04811	12.0037	5.79149e-22	6.19765e-19	39.3943
cg14687145	chr2	29234537	-	OpenSea		TRUE					3.01607	-0.150955	12.0029	5.81547e-22	6.20266e-19	39.3903
cg06946797	chr16	11422409	+	OpenSea		TRUE		16:11422185-11422769	Unclassified	TRUE	4.00576	-1.29573	12.0023	5.83309e-22	6.20266e-19	39.3873
cg24409566	chr11	2933967	+	S_Shelf		TRUE		11:2933839-2934014	Unclassified_Cell_type_specific		2.97608	0.640286	11.9994	5.92431e-22	6.27979e-19	39.3721
cg07679695	chr9	74384615	-	Island			9:73572623-73574513	9:74383145-74385073	Promoter_Associated		3.56529	-2.28945	11.997	6.00098e-22	6.32904e-19	39.3595
cg19899609	chr4	38320761	-	OpenSea		TRUE	4:37996995-37997170	4:38320384-38322463	Promoter_Associated		4.22359	-2.14009	11.9968	6.00844e-22	6.32904e-19	39.3582
cg18025409	chr1	8001046	+	N_Shore				1:8001033-8001065	Unclassified_Cell_type_specific		3.33159	0.343099	11.9957	6.04399e-22	6.34659e-19	39.3525
cg05605029	chr17	16189554	+	OpenSea		TRUE		17:16188532-16190062	Promoter_Associated	TRUE	3.17049	-1.35174	11.9949	6.06916e-22	6.35317e-19	39.3484
cg13135241	chr12	104765292	-	OpenSea		TRUE				TRUE	3.00592	-0.64847	11.9941	6.09678e-22	6.36225e-19	39.3439
cg00950718	chr1	159859904	-	OpenSea		TRUE		1:159859744-159860014	Unclassified_Cell_type_specific	TRUE	2.97895	-2.156	11.993	6.13079e-22	6.37794e-19	39.3385
cg08348900	chr6	153072083	-	OpenSea							3.33981	-1.82503	11.9901	6.22714e-22	6.45818e-19	39.3232
cg17738213	chr2	60776302	+	N_Shore	RDMR						3.57881	0.0909701	11.9881	6.29477e-22	6.50422e-19	39.3126
cg04943879	chr1	12609705	-	OpenSea		TRUE	1:12531830-12532404			TRUE	3.30363	0.533097	11.9874	6.31898e-22	6.50422e-19	39.3088
cg16567330	chr6	106577558	+	OpenSea		TRUE				TRUE	2.92567	1.20326	11.9871	6.3296e-22	6.50422e-19	39.3071
cg27132471	chr15	92613280	-	OpenSea	DMR					TRUE	3.30841	0.145854	11.9849	6.40238e-22	6.55894e-19	39.2959
cg08824847	chr11	35052388	+	OpenSea		TRUE				TRUE	2.39312	-0.173491	11.9774	6.66472e-22	6.80694e-19	39.2565
cg24037813	chr17	61528078	+	S_Shelf							2.5486	-0.144357	11.9708	6.90503e-22	7.02124e-19	39.2217
cg23898497	chr8	128822543	-	OpenSea		TRUE				TRUE	2.73489	1.01675	11.9705	6.91633e-22	7.02124e-19	39.2201
cg09788693	chr1	208063733	+	OpenSea		TRUE				TRUE	2.69347	-1.17945	11.9675	7.02711e-22	7.11222e-19	39.2045
cg10952663	chr22	38073334	-	Island			22:36402947-36403358	22:38072739-38073820	Promoter_Associated	TRUE	2.96828	-1.20008	11.9661	7.08034e-22	7.14458e-19	39.1971
cg00105253	chr14	105647194	-	N_Shore				14:105646800-105648756	Unclassified		2.77451	-1.28189	11.9632	7.18799e-22	7.23148e-19	39.1823
cg20942867	chr1	27426144	+	OpenSea		TRUE				TRUE	3.15809	-1.73239	11.9596	7.32838e-22	7.33312e-19	39.1633
cg22975695	chr17	41640496	-	OpenSea		TRUE					4.39176	-1.6114	11.9593	7.34311e-22	7.33312e-19	39.1613
cg14692854	chr2	97198126	+	OpenSea				2:97197593-97198472	Unclassified_Cell_type_specific		3.3372	-2.27656	11.9586	7.36729e-22	7.33312e-19	39.1581
cg17213713	chr7	37617628	-	OpenSea		TRUE					2.85	0.851117	11.9584	7.3763e-22	7.33312e-19	39.1569
cg01511901	chr13	31004719	+	OpenSea		TRUE				TRUE	2.77025	-0.361418	11.9518	7.64195e-22	7.57479e-19	39.1222
cg24519393	chr1	38470540	+	N_Shore				1:38469935-38471721	Promoter_Associated	TRUE	3.68423	-1.51088	11.9478	7.80794e-22	7.71656e-19	39.1011
cg25707745	chr3	34884326	+	OpenSea		TRUE					3.3243	0.688835	11.9466	7.85737e-22	7.74264e-19	39.0949
cg06822193	chr15	78133639	+	OpenSea		TRUE					3.35541	1.04535	11.9455	7.90469e-22	7.76649e-19	39.089
cg02431866	chr8	14710899	+	OpenSea							2.98826	1.80651	11.9441	7.96146e-22	7.79947e-19	39.082
cg14475875	chr3	193856076	+	S_Shore				3:193855362-193856333	Unclassified		2.77929	-2.16676	11.9415	8.07417e-22	7.88689e-19	39.0682
cg20645040	chr20	45946271	+	OpenSea	DMR			20:45946026-45946564	Unclassified_Cell_type_specific	TRUE	3.3781	-1.65639	11.94	8.13726e-22	7.92548e-19	39.0605
cg19228181	chr11	102218075	+	Island			11:101722713-101723572	11:102217109-102218951	Promoter_Associated	TRUE	0.439811	-6.32669	11.9366	8.2898e-22	8.05071e-19	39.0423
cg00902153	chr3	188506715	-	OpenSea		TRUE		3:188506265-188506753	Unclassified_Cell_type_specific	TRUE	3.18579	1.14777	11.9338	8.4149e-22	8.14866e-19	39.0276
cg08854560	chr22	38453474	-	Island		TRUE	22:36783018-36783442	22:38452433-38453795	Promoter_Associated		4.63054	-2.88452	11.9327	8.46205e-22	8.17077e-19	39.0221
cg02859866	chr10	13760165	+	OpenSea		TRUE	10:13800081-13800204	10:13760059-13760420	Unclassified_Cell_type_specific	TRUE	2.10503	-0.552509	11.9275	8.699e-22	8.3755e-19	38.995
cg01711073	chr1	37980396	-	Island			1:37752025-37753449	1:37979441-37981010	Promoter_Associated		0.374696	-6.00038	11.9218	8.97038e-22	8.6121e-19	38.9649
cg12107018	chr7	155276169	+	OpenSea		TRUE	7:154968784-154968931				3.61023	-0.702368	11.9199	9.06218e-22	8.67545e-19	38.9549
cg15639581	chr19	13318873	-	N_Shore	DMR	TRUE					2.26456	-2.28841	11.9192	9.09482e-22	8.68196e-19	38.9513
cg18179075	chr7	129913008	-	OpenSea		TRUE	7:129700233-129700319	7:129912909-129913624	Unclassified_Cell_type_specific		4.54751	-1.93548	11.9175	9.17957e-22	8.73804e-19	38.9422
cg09187007	chr1	3514990	+	S_Shelf		TRUE	1:3504685-3505055				4.61927	-2.25948	11.9165	9.22804e-22	8.73958e-19	38.9371
cg16788391	chr20	35201809	-	Island			20:34634686-34637035	20:35201524-35202001	Promoter_Associated		4.07343	-2.56386	11.9161	9.25001e-22	8.73958e-19	38.9347
cg24843609	chr1	156211434	+	N_Shelf						TRUE	3.51376	-0.88352	11.9159	9.25922e-22	8.73958e-19	38.9337
cg18780288	chr10	111659903	-	OpenSea		TRUE					3.27914	-0.523842	11.9134	9.38364e-22	8.83222e-19	38.9206
cg25948982	chr20	45179157	+	OpenSea							2.71317	-1.07201	11.9116	9.4751e-22	8.89339e-19	38.9111
cg06085713	chr18	3453726	+	S_Shore							3.79484	-1.69791	11.9093	9.59041e-22	8.97654e-19	38.8992
cg17886678	chr15	71054899	-	Island			15:68841953-68843315	15:71054810-71056659	Unclassified		3.16531	-2.23288	11.9085	9.63355e-22	8.99187e-19	38.8948
cg19412743	chr4	190747919	+	OpenSea		TRUE					2.77655	0.405502	11.9055	9.78595e-22	9.10883e-19	38.8794
cg13255056	chr3	52280128	+	Island		TRUE	3:52254087-52255180	3:52278847-52280705	Promoter_Associated		3.13613	-2.07008	11.9024	9.9525e-22	9.23064e-19	38.8629
cg22009908	chr5	106724064	-	OpenSea		TRUE					3.428	0.505916	11.9016	9.99215e-22	9.23064e-19	38.859
cg07480754	chr16	88298508	-	OpenSea		TRUE	16:86856009-86856298				1.97978	-0.558323	11.9015	9.99924e-22	9.23064e-19	38.8583
cg16100690	chr12	7260877	+	OpenSea				12:7260803-7261519	Promoter_Associated	TRUE	2.77081	-1.89228	11.8999	1.00824e-21	9.28188e-19	38.8501
cg09867667	chr10	22605982	-	S_Shore			10:22645988-22646112	10:22605711-22606036	Unclassified	TRUE	3.48484	-0.85767	11.8993	1.01146e-21	9.28614e-19	38.847
cg01600621	chr19	42681426	+	Island			19:47373000-47373423	19:42680021-42681775	Unclassified		0.500656	-5.99532	11.8988	1.01439e-21	9.28767e-19	38.8442
cg25616514	chr3	11798996	-	OpenSea		TRUE					2.31941	0.00334164	11.8964	1.0275e-21	9.35522e-19	38.8316
cg11088672	chr4	142678613	-	OpenSea		TRUE		4:142678503-142678876	NonGene_Associated		2.99479	1.33494	11.8963	1.02821e-21	9.35522e-19	38.8309
cg14096207	chr1	223407010	-	OpenSea	DMR					TRUE	3.25448	0.426582	11.8959	1.03012e-21	9.35522e-19	38.8291
cg22825961	chr13	112859362	+	OpenSea	RDMR	TRUE	13:111907136-111907644				3.18587	-1.46255	11.8947	1.03711e-21	9.39325e-19	38.8224
cg01888869	chr16	31366418	+	OpenSea				16:31366140-31366570	Unclassified	TRUE	3.96697	-1.34165	11.894	1.04103e-21	9.40341e-19	38.8187
cg04603130	chr19	2550027	-	S_Shelf		TRUE		19:2549871-2550038	Unclassified_Cell_type_specific	TRUE	4.19055	-0.669699	11.8911	1.05676e-21	9.51998e-19	38.804
cg01005439	chr16	67204010	-	N_Shore		TRUE	16:65761426-65762302	16:67203266-67204985	Unclassified		3.86756	-2.05343	11.8882	1.07373e-21	9.64695e-19	38.7884
cg00832457	chr12	32287236	-	OpenSea		TRUE					3.23367	0.561713	11.8863	1.08467e-21	9.71924e-19	38.7784
cg25234117	chr3	155423168	-	OpenSea							2.27655	0.233126	11.8851	1.0915e-21	9.75441e-19	38.7723
cg27181765	chr6	33160250	+	Island		TRUE	6:33268007-33268477			TRUE	4.90078	-1.56857	11.8785	1.13044e-21	1.00756e-18	38.7378
cg10244364	chr1	107289595	+	OpenSea		TRUE					3.83572	-1.00279	11.877	1.13957e-21	1.01295e-18	38.7299
cg02888518	chr10	75716672	-	OpenSea		TRUE		10:75716286-75717412	Unclassified		2.29317	-0.831759	11.8766	1.14251e-21	1.01295e-18	38.7274
cg23335414	chr12	13254620	-	Island			12:13145094-13145898	12:13253528-13255524	Promoter_Associated		3.30787	-2.20955	11.875	1.15205e-21	1.01872e-18	38.7192
cg23180780	chr2	12260486	-	OpenSea		TRUE					2.74538	0.879583	11.874	1.15797e-21	1.02127e-18	38.7142
cg10106284	chr2	16847988	-	OpenSea							3.14864	0.278271	11.871	1.17707e-21	1.03219e-18	38.6982
cg16536964	chr8	16051412	-	OpenSea							2.57112	0.533786	11.8709	1.17787e-21	1.03219e-18	38.6975
cg19991899	chr2	9347943	+	Island			2:9263636-9265469	2:9347405-9348151	Unclassified_Cell_type_specific		2.77077	-3.00358	11.8706	1.17957e-21	1.03219e-18	38.6961
cg20766702	chr5	102594493	+	Island			5:102622022-102623449	5:102594000-102594636	Promoter_Associated		0.593571	-6.04629	11.8698	1.18441e-21	1.03373e-18	38.6921
cg01871427	chr12	90341955	+	OpenSea		TRUE					2.71682	0.459523	11.8685	1.19249e-21	1.03809e-18	38.6854
cg18621256	chr10	119221444	-	OpenSea		TRUE				TRUE	2.39822	0.0686719	11.8679	1.19662e-21	1.03899e-18	38.682
cg13775299	chr9	131937583	-	Island			9:130977215-130977618	9:131936857-131938721	Promoter_Associated		4.67935	-2.6777	11.8658	1.21006e-21	1.04795e-18	38.671
cg04855433	chr14	105663093	-	Island	DMR	TRUE	14:104733647-104734636				4.26727	-3.28743	11.8614	1.23907e-21	1.07032e-18	38.6478
cg07851290	chr2	31108366	+	OpenSea		TRUE					1.87391	-0.403195	11.8596	1.25078e-21	1.07766e-18	38.6385
cg01795122	chr19	48828859	+	S_Shelf				19:48828441-48829017	Promoter_Associated		3.45773	-2.09601	11.8576	1.26423e-21	1.08598e-18	38.628
cg07664000	chr17	28659293	-	OpenSea				17:28659256-28659576	Unclassified_Cell_type_specific		2.77406	0.075759	11.8572	1.2669e-21	1.08598e-18	38.626
cg13938909	chr1	89873226	+	OpenSea							3.37787	-0.242004	11.8565	1.27159e-21	1.08723e-18	38.6223
cg12339133	chr7	1031174	+	S_Shore			7:997218-997802				2.9742	1.39837	11.8532	1.29428e-21	1.10263e-18	38.605
cg08528170	chr19	13947914	+	S_Shelf				19:13947120-13948280	Unclassified	TRUE	3.02478	-2.10268	11.853	1.29617e-21	1.10263e-18	38.6035
cg04645430	chr4	38320671	+	OpenSea		TRUE	4:37996995-37997170	4:38320384-38322463	Promoter_Associated		4.48169	-2.26142	11.8474	1.33552e-21	1.13324e-18	38.5742
cg27020260	chr4	25175711	-	OpenSea		TRUE					2.38937	2.02658	11.8468	1.33981e-21	1.13402e-18	38.571
cg04367197	chr11	13300320	+	Island			11:13255037-13257298				3.37473	-2.64986	11.8461	1.34462e-21	1.13494e-18	38.5675
cg14204281	chr9	137217473	-	Island			9:136357262-136358860				3.33539	-2.10279	11.8452	1.35132e-21	1.13494e-18	38.5626
cg14022913	chr4	178229651	+	N_Shore							3.12746	0.852043	11.8451	1.35211e-21	1.13494e-18	38.5621
cg07338782	chr12	101480470	-	OpenSea							4.20044	-0.749872	11.8447	1.35441e-21	1.13494e-18	38.5604
cg13555050	chr4	111985640	+	OpenSea		TRUE					2.40273	1.61529	11.844	1.3601e-21	1.13687e-18	38.5563
cg05001848	chr19	30566045	-	OpenSea	CDMR						2.91854	2.2088	11.8339	1.4353e-21	1.19675e-18	38.5034
cg23557926	chr1	196620963	+	OpenSea							3.29043	0.244826	11.8319	1.45064e-21	1.20654e-18	38.493
cg22099723	chr8	27348453	-	N_Shore		TRUE		8:27347952-27349739	Promoter_Associated		3.67435	-2.75069	11.8307	1.46032e-21	1.2116e-18	38.4865
cg03820795	chr17	4337140	+	OpenSea				17:4336770-4337365	Promoter_Associated		1.97132	-0.294627	11.83	1.46567e-21	1.21304e-18	38.4829
cg06817455	chr1	212626474	+	OpenSea		TRUE					3.4172	-0.640884	11.8273	1.48715e-21	1.22405e-18	38.4686
cg04809787	chr17	7348339	+	Island			17:7289022-7289995			TRUE	2.94973	-1.64957	11.827	1.48954e-21	1.22405e-18	38.467
cg25928474	chr17	48716301	+	S_Shelf						TRUE	2.40224	1.2594	11.8269	1.4899e-21	1.22405e-18	38.4668
cg24525763	chr10	135075002	-	Island			10:134924740-134925866	10:135074796-135075582	Promoter_Associated		2.94534	-1.41196	11.8257	1.49969e-21	1.22909e-18	38.4604
cg27579771	chr5	142431272	-	OpenSea		TRUE					2.94808	-0.222128	11.8245	1.50939e-21	1.23403e-18	38.454
cg05004855	chr5	149644009	+	OpenSea		TRUE				TRUE	1.75854	-0.499296	11.8235	1.5177e-21	1.23782e-18	38.4486
cg02793828	chr16	85196116	+	N_Shore			16:83753593-83754007			TRUE	4.73871	0.185594	11.8207	1.54065e-21	1.25347e-18	38.4339
cg21147203	chr5	134529659	-	S_Shelf		TRUE					2.77364	0.457599	11.8194	1.55107e-21	1.25347e-18	38.4273
cg02576092	chr1	27668556	-	OpenSea		TRUE		1:27667789-27669342	Promoter_Associated	TRUE	1.76729	-2.11479	11.8189	1.55496e-21	1.25347e-18	38.4248
cg15013617	chr20	2795378	+	OpenSea						TRUE	2.96599	-0.0681419	11.8187	1.55664e-21	1.25347e-18	38.4238
cg12140975	chr1	33351568	+	N_Shore						TRUE	3.38626	-1.8924	11.8186	1.55799e-21	1.25347e-18	38.4229
cg00539347	chr22	30592296	-	OpenSea	DMR	TRUE				TRUE	3.627	-0.606455	11.818	1.56249e-21	1.25347e-18	38.4201
cg04923845	chr10	114575681	-	OpenSea						TRUE	3.29947	-1.86662	11.818	1.56301e-21	1.25347e-18	38.4198
cg05360477	chr2	12959313	+	OpenSea		TRUE				TRUE	3.33848	-0.288855	11.8142	1.59526e-21	1.27629e-18	38.3997
cg16898822	chr8	142626817	+	N_Shelf		TRUE	8:142695759-142696335				2.77272	-1.65854	11.8135	1.60081e-21	1.27769e-18	38.3963
cg12016746	chr11	68084453	-	S_Shelf						TRUE	2.74621	0.415485	11.8119	1.61495e-21	1.28429e-18	38.3877
cg08072465	chr17	72450475	-	Island			17:69961457-69962267	17:72449143-72450756	Unclassified		3.39242	-2.44951	11.8117	1.61673e-21	1.28429e-18	38.3866
cg14864508	chr5	173959644	+	OpenSea		TRUE				TRUE	3.1364	-2.98604	11.8079	1.64945e-21	1.30719e-18	38.3669
cg19038540	chr1	101701364	+	N_Shore				1:101701230-101702700	Unclassified		3.20191	-2.44378	11.8063	1.66378e-21	1.31544e-18	38.3584
cg04199303	chr7	156332650	-	OpenSea							2.56815	1.07907	11.8058	1.66847e-21	1.31606e-18	38.3557
cg14666404	chr3	183016948	+	OpenSea		TRUE				TRUE	3.07711	0.170422	11.8047	1.67765e-21	1.31634e-18	38.3503
cg00289254	chr11	65197783	+	OpenSea							3.47191	-1.58156	11.8047	1.67825e-21	1.31634e-18	38.3499
cg15652933	chr6	33141807	+	OpenSea							1.28483	-0.541282	11.8044	1.68058e-21	1.31634e-18	38.3486
cg00406392	chr10	13749405	-	OpenSea			10:13789199-13789559			TRUE	3.45066	-2.27637	11.8035	1.68875e-21	1.31831e-18	38.3438
cg23757738	chr4	3464887	-	Island			4:3434609-3435214	4:3464628-3465008	Unclassified_Cell_type_specific	TRUE	4.60204	-2.65821	11.8033	1.69094e-21	1.31831e-18	38.3425
cg07902749	chr2	37813553	-	OpenSea	DMR			2:37813133-37813679	Unclassified		4.1603	-1.08651	11.8016	1.70611e-21	1.32565e-18	38.3338
cg20969896	chr20	35201751	+	Island			20:34634686-34637035	20:35201524-35202001	Promoter_Associated		4.72516	-3.18071	11.8014	1.70825e-21	1.32565e-18	38.3325
cg15064086	chr6	1075978	+	OpenSea		TRUE					3.05583	0.846934	11.8008	1.71324e-21	1.32646e-18	38.3297
cg00187614	chr1	42500967	+	Island			1:42273443-42274567	1:42500457-42502397	Promoter_Associated		0.920126	-2.62189	11.7997	1.72388e-21	1.33163e-18	38.3236
cg11277143	chr2	10334372	-	OpenSea		TRUE				TRUE	3.19108	0.68848	11.7981	1.73868e-21	1.33998e-18	38.3152
cg11827925	chr7	30951498	+	OpenSea							2.79085	-0.657337	11.7946	1.77151e-21	1.36216e-18	38.2968
cg16225405	chr11	67141422	-	S_Shore			11:66897808-66898073				3.67345	-1.66827	11.7936	1.78077e-21	1.36616e-18	38.2917
cg15697257	chr5	150020212	+	OpenSea						TRUE	2.01738	-1.79739	11.7909	1.80645e-21	1.3827e-18	38.2777
cg02330500	chr14	95731916	+	OpenSea		TRUE		14:95731747-95732110	Unclassified_Cell_type_specific	TRUE	3.54015	-0.213075	11.7843	1.87183e-21	1.42749e-18	38.2428
cg05807672	chr1	110881050	+	Island			1:110682369-110683486	1:110880806-110882218	Promoter_Associated		0.38592	-5.87731	11.7841	1.87346e-21	1.42749e-18	38.2419
cg22794304	chr5	169734762	-	OpenSea		TRUE		5:169734651-169735056	Unclassified_Cell_type_specific		2.42663	-0.270675	11.7776	1.94022e-21	1.47201e-18	38.2075
cg05738715	chr12	118018768	-	OpenSea		TRUE					3.34503	-1.09093	11.7775	1.94065e-21	1.47201e-18	38.2073
cg13248574	chr14	77504561	-	OpenSea		TRUE	14:76574055-76574358	14:77504304-77504842	Unclassified_Cell_type_specific		3.60693	-1.77351	11.7769	1.94684e-21	1.47338e-18	38.2042
cg01077100	chr10	124067280	-	OpenSea	DMR			10:124067221-124067521	Unclassified_Cell_type_specific	TRUE	2.33288	1.51056	11.7691	2.03028e-21	1.53307e-18	38.163
cg19323059	chr7	41749344	+	S_Shelf						TRUE	2.84907	0.922483	11.7654	2.07104e-21	1.56034e-18	38.1435
cg08305575	chr5	158018481	-	OpenSea		TRUE					3.59	-0.246876	11.7629	2.09868e-21	1.57202e-18	38.1305
cg27642428	chr11	63705693	-	N_Shore			11:63462242-63462459	11:63705478-63707402	Promoter_Associated		4.92557	-2.3086	11.7629	2.09897e-21	1.57202e-18	38.1303
cg20311544	chr1	110880452	-	Island			1:110681918-110682147				3.7299	-2.26073	11.7627	2.10058e-21	1.57202e-18	38.1296
cg22216738	chr19	18721711	+	Island			19:18582542-18583145	19:18721460-18722011	Unclassified_Cell_type_specific		4.92587	-2.83314	11.7611	2.11881e-21	1.58214e-18	38.1211
cg06619077	chr1	47656003	+	OpenSea						TRUE	3.75536	-0.515351	11.7602	2.12963e-21	1.5867e-18	38.1161
cg24044501	chr10	72056549	-	OpenSea		TRUE				TRUE	2.14741	0.205582	11.7546	2.19437e-21	1.63131e-18	38.0867
cg14085262	chr1	203155938	-	OpenSea		TRUE					2.71448	-0.883056	11.7538	2.20402e-21	1.63487e-18	38.0824
cg15478441	chr4	2758381	-	S_Shore			4:2727482-2728246	4:2756910-2758712	Promoter_Associated		3.18507	-1.53473	11.7514	2.23244e-21	1.65231e-18	38.0698
cg07809589	chr2	66664535	-	S_Shelf							3.50957	-1.61492	11.7505	2.24341e-21	1.65678e-18	38.065
cg08290076	chr11	110581434	+	N_Shore	CDMR		11:110086558-110086719	11:110581382-110581931	Unclassified		4.13465	-0.618506	11.7436	2.32745e-21	1.71507e-18	38.0289
cg25449700	chr4	38320637	+	OpenSea		TRUE	4:37996995-37997170	4:38320384-38322463	Promoter_Associated		4.17463	-2.96702	11.741	2.36021e-21	1.73541e-18	38.0152
cg26975351	chr11	10315761	-	Island			11:10271784-10273045			TRUE	0.392483	-6.39129	11.7404	2.36732e-21	1.73684e-18	38.0122
cg03323597	chr16	1131489	-	S_Shore			16:1071408-1071636				2.85928	-1.28924	11.7399	2.37393e-21	1.73789e-18	38.0095
cg10625931	chr12	57632417	-	Island			12:55918200-55919484				3.31054	-2.00542	11.7349	2.43797e-21	1.78089e-18	37.9833
cg07469637	chr7	92466386	+	Island			7:92303385-92304344				3.81344	-1.38358	11.7334	2.45801e-21	1.79163e-18	37.9753
cg25237365	chr4	3464874	-	Island			4:3434609-3435214	4:3464628-3465008	Unclassified_Cell_type_specific	TRUE	5.44338	-1.55136	11.7317	2.48061e-21	1.80419e-18	37.9663
cg11906021	chr17	47467221	+	OpenSea		TRUE					3.34654	0.168602	11.7291	2.51561e-21	1.8257e-18	37.9526
cg05977053	chr8	41752508	+	N_Shore							2.46362	0.493455	11.7283	2.52593e-21	1.82923e-18	37.9485
cg22994272	chr14	104346241	-	OpenSea			14:103415554-103416349	14:104345891-104347104	Unclassified_Cell_type_specific	TRUE	2.81624	-1.39928	11.727	2.54404e-21	1.83689e-18	37.9415
cg22571544	chr5	32014638	-	OpenSea		TRUE					2.68053	0.917066	11.7267	2.54743e-21	1.83689e-18	37.9402
cg02666008	chr1	110880366	+	N_Shore							4.37962	-1.36994	11.7242	2.58205e-21	1.85787e-18	37.927
cg13817046	chr7	29609310	-	S_Shelf		TRUE					3.93256	-0.099902	11.7226	2.60435e-21	1.86991e-18	37.9185
cg04147642	chr6	32054659	-	N_Shore		TRUE				TRUE	1.89829	-0.605033	11.7197	2.6448e-21	1.8949e-18	37.9034
cg05698069	chr8	22436246	+	N_Shore			8:22492064-22493021			TRUE	2.37944	-0.990874	11.7186	2.66103e-21	1.90247e-18	37.8974
cg09120873	chr4	184686773	-	OpenSea			4:184923695-184923768				3.48286	-1.23488	11.7153	2.70773e-21	1.93175e-18	37.8803
cg24047377	chr1	156595178	-	Island	DMR	TRUE	1:154860372-154862434				3.09654	-1.19289	11.7145	2.71954e-21	1.93436e-18	37.876
cg23090529	chr1	51442133	-	N_Shore	RDMR						3.6976	-0.540179	11.7141	2.72594e-21	1.93436e-18	37.8737
cg16730737	chr6	31702632	-	OpenSea				6:31702445-31703047	Promoter_Associated	TRUE	2.89065	-1.62067	11.7139	2.72866e-21	1.93436e-18	37.8727
cg11173131	chr20	45179226	-	OpenSea							2.70351	-0.201968	11.7127	2.74536e-21	1.9421e-18	37.8667
cg04976685	chr17	43449285	+	Island			17:40804838-40805124	17:43449076-43449423	Unclassified_Cell_type_specific		4.09092	-2.14658	11.7112	2.76767e-21	1.95377e-18	37.8588
cg11352146	chr11	65192550	+	S_Shore	RDMR			11:65191998-65193022	Promoter_Associated		3.46604	-1.86289	11.7098	2.78875e-21	1.96116e-18	37.8514
cg26035201	chr7	1607146	+	N_Shelf		TRUE	7:1573556-1573978			TRUE	2.8879	0.894655	11.7098	2.7898e-21	1.96116e-18	37.851
cg22314900	chr2	109150331	-	Island				2:109150131-109151817	Promoter_Associated		3.18035	-2.73858	11.7076	2.8215e-21	1.97689e-18	37.8399
cg10830713	chr1	62904021	+	S_Shore							3.5684	-2.28671	11.7073	2.82728e-21	1.97689e-18	37.8379
cg09298313	chr14	55569959	-	OpenSea		TRUE		14:55569674-55570161	Promoter_Associated	TRUE	2.68333	0.773334	11.7068	2.83398e-21	1.97689e-18	37.8356
cg07187103	chr11	18415850	+	N_Shore				11:18415827-18416180	Promoter_Associated		4.35584	-3.36516	11.7067	2.83573e-21	1.97689e-18	37.835
cg08461576	chr4	102277629	+	OpenSea		TRUE					2.63631	1.41039	11.7058	2.84999e-21	1.98084e-18	37.83
cg06662568	chr19	13266738	+	Island			19:13126762-13127997	19:13265724-13267553	Promoter_Associated	TRUE	3.32512	-0.902878	11.7056	2.85317e-21	1.98084e-18	37.8289
cg19414967	chr8	49468296	+	N_Shore	RDMR	TRUE	8:49630705-49630925				3.42482	0.039305	11.7051	2.86019e-21	1.98162e-18	37.8265
cg26689770	chr16	84328352	+	N_Shore		TRUE	16:82885766-82886201				2.36741	-3.15853	11.7039	2.87828e-21	1.99005e-18	37.8203
cg04212239	chr3	160119314	+	S_Shore				3:160119184-160119386	Promoter_Associated		4.0871	-1.25939	11.7006	2.93002e-21	2.02166e-18	37.8028
cg22392708	chr17	39093770	+	OpenSea							2.16579	-0.865371	11.6997	2.94442e-21	2.02744e-18	37.798
cg21307155	chr20	3216740	-	N_Shore						TRUE	1.98763	1.0302	11.6974	2.98121e-21	2.04857e-18	37.7858
cg27038634	chr8	49468341	-	N_Shore	RDMR	TRUE	8:49630705-49630925				3.29287	-0.685029	11.6965	2.99447e-21	2.05348e-18	37.7815
cg26835302	chr12	90343791	-	OpenSea		TRUE		12:90343578-90344218	Unclassified		3.77008	-0.430465	11.696	3.00252e-21	2.05481e-18	37.7788
cg06942649	chr8	436813	-	OpenSea	DMR			8:436345-437094	Unclassified	TRUE	3.17844	-1.58117	11.6945	3.02696e-21	2.06732e-18	37.7709
cg10030837	chr12	69754254	+	S_Shore				12:69752854-69754366	Promoter_Associated		3.44649	-2.55023	11.692	3.06777e-21	2.09094e-18	37.7577
cg16720405	chr3	122790178	-	S_Shelf				3:122790029-122790208	Unclassified_Cell_type_specific		2.4377	1.49905	11.6883	3.12963e-21	2.12879e-18	37.7381
cg09790325	chr5	55903504	+	OpenSea		TRUE					3.2282	0.326577	11.6875	3.14338e-21	2.12888e-18	37.7338
cg15409004	chr10	126850362	-	Island			10:126840312-126840701				3.27621	-3.08796	11.6873	3.14661e-21	2.12888e-18	37.7328
cg22700686	chr1	153538764	-	OpenSea				1:153538686-153538820	Unclassified_Cell_type_specific		3.07234	-1.34988	11.6872	3.14877e-21	2.12888e-18	37.7321
cg12563847	chr17	17529499	+	OpenSea		TRUE					2.25802	-0.448274	11.6861	3.16706e-21	2.13694e-18	37.7265
cg19998150	chr10	14051838	+	OpenSea			10:14091819-14091857	10:14050971-14052411	Unclassified		4.56478	-1.94439	11.6825	3.22864e-21	2.17413e-18	37.7076
cg13065206	chr15	41062017	+	OpenSea				15:41060977-41062235	Gene_Associated	TRUE	2.46368	-1.47825	11.6771	3.32277e-21	2.23304e-18	37.6793
cg23678594	chr1	1712021	-	N_Shore	RDMR	TRUE		1:1711156-1712609	Promoter_Associated	TRUE	3.18567	-1.68128	11.6756	3.35057e-21	2.2462e-18	37.6712
cg09621958	chr3	112395854	+	OpenSea		TRUE		3:112395716-112396091	Unclassified	TRUE	3.24042	-2.01734	11.6752	3.35727e-21	2.2462e-18	37.6692
cg18080604	chr7	30951492	+	OpenSea							2.43231	-1.07291	11.6749	3.36241e-21	2.2462e-18	37.6677
cg18261413	chr2	37551024	+	N_Shore	RDMR		2:37404528-37404637				4.32029	-3.23374	11.6744	3.37086e-21	2.24669e-18	37.6652
cg05573378	chr15	42876795	+	S_Shelf							2.5225	0.398947	11.6741	3.37651e-21	2.24669e-18	37.6636
cg01827726	chr7	2673408	-	S_Shore	RDMR						2.18178	-3.81378	11.6711	3.43222e-21	2.27924e-18	37.6475
cg26007189	chr5	176166980	+	N_Shelf			5:176099235-176099609				4.47816	-0.976978	11.6703	3.44664e-21	2.28431e-18	37.6434
cg04464085	chr6	30923327	-	Island		TRUE	6:31031220-31031746	6:30922724-30924044	Unclassified	TRUE	4.03884	-2.48543	11.6679	3.49151e-21	2.30588e-18	37.6307
cg23637791	chr15	76016262	-	OpenSea		TRUE		15:76016218-76016488	Unclassified_Cell_type_specific		2.28067	-1.95363	11.6675	3.49886e-21	2.30588e-18	37.6286
cg27305460	chr15	29969096	-	S_Shore		TRUE				TRUE	3.68027	-0.0728488	11.6674	3.49977e-21	2.30588e-18	37.6284
cg03628148	chr11	18415880	+	N_Shore				11:18415827-18416180	Promoter_Associated		2.9816	-2.71503	11.6664	3.51887e-21	2.31392e-18	37.623
cg19578660	chr10	3511600	-	OpenSea	DMR					TRUE	3.27166	-1.43416	11.6653	3.54036e-21	2.32335e-18	37.6171
cg16908123	chr1	244486252	+	OpenSea		TRUE				TRUE	3.30296	-0.461315	11.6648	3.54984e-21	2.32335e-18	37.6144
cg20300541	chr17	15295802	-	OpenSea		TRUE				TRUE	2.78495	0.437256	11.6646	3.55395e-21	2.32335e-18	37.6133
cg22234930	chr15	72519739	+	N_Shelf	RDMR			15:72518461-72519760	Promoter_Associated		2.98229	-1.44642	11.6623	3.59703e-21	2.34694e-18	37.6015
cg18204684	chr4	99859711	+	OpenSea		TRUE					2.83552	0.773356	11.6606	3.62952e-21	2.36178e-18	37.5926
cg04846648	chr14	105190590	+	Island			14:104260996-104262008	14:105189909-105190634	Promoter_Associated		4.01385	-4.18731	11.6604	3.63382e-21	2.36178e-18	37.5915
cg16785213	chr16	75599104	+	N_Shore				16:75598892-75599337	Unclassified	TRUE	3.18696	0.183381	11.6596	3.649e-21	2.36707e-18	37.5874
cg27100760	chr8	10708248	+	OpenSea		TRUE		8:10707825-10708574	Unclassified	TRUE	3.85841	-2.4001	11.6576	3.68986e-21	2.38896e-18	37.5765
cg03854262	chr9	95896872	-	Island			9:94935809-94936786	9:95895390-95897271	Promoter_Associated		3.73075	-2.36521	11.6567	3.70726e-21	2.39561e-18	37.5718
cg10962166	chr9	140210997	+	Island			9:139330020-139330960	9:140210204-140211407	Unclassified		2.71061	-1.61137	11.656	3.72108e-21	2.39992e-18	37.5682
cg14140691	chr9	141012312	+	N_Shelf							2.67204	-0.216548	11.6531	3.77814e-21	2.43206e-18	37.5532
cg13257044	chr4	1714050	+	Island			4:1682756-1684752	4:1713936-1714831	Promoter_Associated		0.385235	-6.20135	11.6498	3.84703e-21	2.47167e-18	37.5355
cg02501120	chr7	150736638	+	OpenSea		TRUE				TRUE	2.53381	-3.06456	11.6481	3.88209e-21	2.48944e-18	37.5266
cg23043143	chr7	2612101	+	OpenSea		TRUE	7:2578397-2578628				2.99928	0.843235	11.6464	3.91821e-21	2.50276e-18	37.5175
cg00866953	chr1	15417078	+	OpenSea		TRUE				TRUE	2.62385	-0.443152	11.6458	3.92977e-21	2.50276e-18	37.5146
cg21249371	chr12	122019117	+	S_Shore	RDMR		12:120503188-120503547	12:122019013-122020752	Promoter_Associated		4.37334	-0.816483	11.6457	3.93211e-21	2.50276e-18	37.514
cg08217285	chr17	27917879	+	N_Shore		TRUE		17:27917775-27919250	Unclassified		3.61776	-0.536935	11.6457	3.93266e-21	2.50276e-18	37.5139
cg03211864	chr10	124060833	+	OpenSea		TRUE					1.92132	-0.276712	11.6424	4.0013e-21	2.53728e-18	37.4969
cg03855256	chr4	142142274	-	Island			4:142361464-142361919	4:142141400-142143250	NonGene_Associated		0.399589	-6.32088	11.6424	4.00201e-21	2.53728e-18	37.4967
cg06100756	chr17	43221575	-	N_Shore		TRUE	17:40577349-40578127	17:43221108-43222234	Unclassified	TRUE	4.30347	-1.08231	11.6408	4.03633e-21	2.55186e-18	37.4883
cg17451419	chr1	86047227	+	Island			1:85818724-85819828				3.44787	-1.71666	11.6406	4.04019e-21	2.55186e-18	37.4874
cg05866411	chr4	1006278	+	Island			4:993057-996478				4.95063	-1.57985	11.6393	4.06927e-21	2.5654e-18	37.4804
cg17154395	chr17	37752605	-	N_Shore		TRUE					3.40448	-0.601617	11.6372	4.11491e-21	2.58799e-18	37.4694
cg11484353	chr20	39958249	-	OpenSea	DMR	TRUE		20:39958143-39958523	Unclassified_Cell_type_specific	TRUE	3.9089	-0.83334	11.637	4.12051e-21	2.58799e-18	37.4681
cg07474269	chr5	166722513	+	OpenSea		TRUE		5:166722498-166722574	Unclassified_Cell_type_specific	TRUE	3.40248	1.06329	11.6332	4.20416e-21	2.63476e-18	37.4483
cg03046346	chr11	61658150	+	N_Shore				11:61657946-61659805	Promoter_Associated		2.84416	-2.20037	11.6329	4.21065e-21	2.63476e-18	37.4468
cg07932290	chr14	74252976	-	N_Shore			14:73322498-73322834	14:74252517-74253327	Promoter_Associated	TRUE	3.13154	-2.0282	11.6325	4.22057e-21	2.63606e-18	37.4445
cg09680447	chr4	1037615	+	OpenSea		TRUE	4:1027611-1027961				3.43622	-1.72926	11.6317	4.23794e-21	2.642e-18	37.4405
cg25878452	chr7	6746558	-	Island			7:6712393-6713325	7:6745613-6747241	Unclassified		0.479126	-6.00246	11.6305	4.266e-21	2.65456e-18	37.434
cg14094027	chr12	120669080	+	OpenSea				12:120668988-120670168	Unclassified	TRUE	3.57835	0.365818	11.6288	4.3054e-21	2.67413e-18	37.425
cg27109748	chr7	2150016	+	OpenSea		TRUE	7:2116101-2116595	7:2150010-2150165	Unclassified		3.69028	2.2397	11.6277	4.32905e-21	2.68386e-18	37.4196
cg26642420	chr4	146601345	-	OpenSea						TRUE	3.10852	-0.779828	11.6271	4.34428e-21	2.68834e-18	37.4161
cg18426477	chr17	48764504	+	OpenSea		TRUE				TRUE	2.48908	0.992724	11.6259	4.37246e-21	2.70081e-18	37.4098
cg26210364	chr11	26800135	-	OpenSea		TRUE					2.89848	1.44723	11.6246	4.40367e-21	2.70945e-18	37.4028
cg10240148	chr14	105663019	+	Island	DMR	TRUE	14:104733647-104734636				2.89838	-2.04125	11.6245	4.40613e-21	2.70945e-18	37.4023
cg06586046	chr17	78038103	-	N_Shore			17:75652597-75652758			TRUE	1.49327	0.530956	11.6242	4.41332e-21	2.70945e-18	37.4007
cg08827454	chr6	30922981	+	N_Shore		TRUE		6:30922724-30924044	Unclassified		3.03507	0.0923251	11.6239	4.4187e-21	2.70945e-18	37.3995
cg06410591	chr19	6741181	-	Island	DMR						4.92441	-2.90285	11.62	4.51226e-21	2.76178e-18	37.3789
cg00207280	chr8	126441393	+	N_Shore			8:126510528-126513615				2.79748	-2.35661	11.6177	4.56805e-21	2.79084e-18	37.3668
cg04270347	chr19	46012688	+	S_Shore			19:50704419-50704529	19:46012605-46012721	Promoter_Associated		3.51249	-1.54267	11.6167	4.59435e-21	2.80063e-18	37.3612
cg17496447	chr4	144435124	+	Island			4:144653717-144654793	4:144433968-144435513	Promoter_Associated		0.360615	-5.98205	11.6164	4.60075e-21	2.80063e-18	37.3598
cg07244202	chr10	127750970	-	OpenSea		TRUE		10:127750915-127751122	Unclassified_Cell_type_specific	TRUE	2.79497	0.167304	11.6135	4.67304e-21	2.83949e-18	37.3445
cg04085822	chr16	2521840	-	Island			16:2461230-2462061				3.77249	-3.46277	11.6129	4.68748e-21	2.84313e-18	37.3415
cg08121478	chr19	47217786	+	N_Shore				19:47216698-47218193	Promoter_Associated		2.77611	-1.8593	11.6124	4.70138e-21	2.84642e-18	37.3386
cg23633330	chr1	207510679	-	OpenSea				1:207510620-207510742	Gene_Associated		2.21544	-0.239556	11.6111	4.73421e-21	2.85715e-18	37.3318
cg25856090	chr7	143028708	+	OpenSea		TRUE				TRUE	2.44338	0.373064	11.6108	4.74145e-21	2.85715e-18	37.3303
cg08774969	chr4	1006240	+	Island			4:993057-996478				4.5878	-2.12605	11.6106	4.74462e-21	2.85715e-18	37.3296
cg11159295	chr3	52280139	+	Island		TRUE	3:52254087-52255180	3:52278847-52280705	Promoter_Associated		2.97043	-1.04536	11.61	4.7608e-21	2.86177e-18	37.3263
cg24581657	chr20	866087	-	S_Shore						TRUE	3.38581	-0.981479	11.6089	4.78943e-21	2.87384e-18	37.3204
cg21766667	chr17	48287888	-	OpenSea	DMR	TRUE				TRUE	2.78177	0.0454169	11.6042	4.91215e-21	2.93871e-18	37.2955
cg22274117	chr6	16713613	+	OpenSea		TRUE		6:16713588-16713787	Unclassified_Cell_type_specific		3.91378	-1.82369	11.6037	4.92376e-21	2.93871e-18	37.2932
cg03179435	chr10	14051821	+	OpenSea			10:14091819-14091857	10:14050971-14052411	Unclassified		3.70585	-1.20803	11.6032	4.93844e-21	2.93871e-18	37.2903
cg07964219	chr21	46847898	-	S_Shore			21:45671934-45672739	21:46847802-46848061	Unclassified_Cell_type_specific		2.71586	0.171426	11.6032	4.93891e-21	2.93871e-18	37.2902
cg22637538	chr17	7348327	-	Island			17:7289022-7289995			TRUE	4.73464	-2.38846	11.6028	4.94932e-21	2.93871e-18	37.2881
cg15792487	chr17	7348316	-	Island			17:7289022-7289995			TRUE	2.96611	-2.57798	11.6025	4.95719e-21	2.93871e-18	37.2866
cg10949113	chr7	1362962	+	Island			7:1329003-1329515				3.56089	-0.308589	11.6023	4.96187e-21	2.93871e-18	37.2856
cg17819732	chr1	203147367	+	OpenSea		TRUE				TRUE	2.81814	0.80479	11.6021	4.96751e-21	2.93871e-18	37.2845
cg14480116	chr2	65594890	-	OpenSea							3.36707	0.285952	11.5972	5.09876e-21	3.01106e-18	37.2589
cg10031769	chr10	35483963	+	OpenSea		TRUE		10:35483755-35484189	Promoter_Associated_Cell_type_specific		2.15918	1.52934	11.5959	5.13549e-21	3.02395e-18	37.2519
cg00512280	chr19	2282161	-	S_Shelf		TRUE	19:2233161-2233299	19:2281906-2282485	Unclassified	TRUE	3.01973	-2.14901	11.5958	5.1386e-21	3.02395e-18	37.2513
cg04314652	chr16	69597925	+	N_Shore	RDMR						2.00107	-0.473485	11.5922	5.23756e-21	3.0768e-18	37.2325
cg23314364	chr8	29230998	+	OpenSea	DMR	TRUE				TRUE	4.07087	-0.65553	11.5908	5.27849e-21	3.08989e-18	37.2249
cg07325562	chr11	65150083	+	N_Shelf		TRUE		11:65149260-65150575	Promoter_Associated	TRUE	3.56883	-1.65544	11.5907	5.28156e-21	3.08989e-18	37.2243
cg21495715	chr17	18854560	-	OpenSea			17:18795281-18795525				2.4551	1.96581	11.5904	5.28742e-21	3.08989e-18	37.2232
cg22982093	chr17	41669401	-	OpenSea		TRUE	17:39024783-39024994	17:41668931-41669880	Unclassified_Cell_type_specific	TRUE	3.50044	1.10052	11.5883	5.34719e-21	3.11939e-18	37.2122
cg16500987	chr6	167104761	-	OpenSea		TRUE	6:167024591-167024757			TRUE	1.73889	0.414865	11.5867	5.39474e-21	3.13691e-18	37.2035
cg06817490	chr17	55888548	-	OpenSea		TRUE	17:53243447-53243584				4.65221	-3.06844	11.5867	5.39589e-21	3.13691e-18	37.2033
cg19700087	chr12	130315506	-	OpenSea		TRUE					3.04361	0.367241	11.5853	5.43661e-21	3.15143e-18	37.1959
cg11384924	chr6	33160224	+	Island		TRUE	6:33268007-33268477			TRUE	2.98046	-0.437519	11.5852	5.43964e-21	3.15143e-18	37.1954
cg04427462	chr19	47218031	-	N_Shore				19:47216698-47218193	Promoter_Associated		2.33261	-0.980471	11.5846	5.45642e-21	3.15572e-18	37.1924
cg19442415	chr11	116567334	+	OpenSea		TRUE					2.00479	-0.64895	11.5817	5.54186e-21	3.19963e-18	37.1771
cg19579160	chr2	173940277	+	N_Shore							2.52152	-1.20364	11.5798	5.5968e-21	3.2258e-18	37.1674
cg15555970	chr18	3452317	+	Island			18:3441340-3442616	18:3451182-3452834	Promoter_Associated		5.03492	-2.67838	11.5791	5.61948e-21	3.23333e-18	37.1634
cg23699463	chr8	127559126	+	OpenSea		TRUE					2.62416	1.15372	11.5756	5.72603e-21	3.289e-18	37.145
cg16048161	chr11	31391307	+	Island			11:31347601-31348285	11:31390787-31391826	Promoter_Associated	TRUE	0.39533	-5.88929	11.5717	5.84594e-21	3.35215e-18	37.1247
cg00650953	chr7	147500503	-	OpenSea	CDMR						3.21433	1.13034	11.5688	5.93719e-21	3.39867e-18	37.1094
cg16463452	chr13	29195249	+	OpenSea		TRUE					3.01764	0.641127	11.5678	5.9699e-21	3.41159e-18	37.104
cg22254983	chr8	136181389	-	OpenSea		TRUE					3.58007	-0.654136	11.5663	6.01857e-21	3.42954e-18	37.0961
cg02819992	chr7	95099917	+	OpenSea		TRUE		7:95099869-95100138	Unclassified_Cell_type_specific		3.0651	0.0757207	11.5662	6.02174e-21	3.42954e-18	37.0956
cg07795614	chr5	141812398	+	OpenSea				5:141811895-141812956	Unclassified_Cell_type_specific		1.91141	-0.641546	11.5639	6.09638e-21	3.46618e-18	37.0835
cg21820652	chr14	104902678	+	OpenSea		TRUE				TRUE	3.99149	-2.5201	11.5603	6.21629e-21	3.52694e-18	37.0643
cg15816464	chr17	2026533	-	OpenSea		TRUE		17:2025608-2026657	Unclassified	TRUE	2.55103	-1.09374	11.56	6.22424e-21	3.52694e-18	37.0631
cg27222736	chr6	1617377	+	N_Shore	RDMR						2.93639	0.45799	11.5595	6.24173e-21	3.52901e-18	37.0603
cg17186163	chr10	45474317	+	OpenSea				10:45474252-45474707	Unclassified_Cell_type_specific		1.82925	-0.721904	11.5591	6.25643e-21	3.52901e-18	37.058
cg23261343	chr6	45413792	+	OpenSea		TRUE				TRUE	3.33064	-0.828815	11.559	6.25941e-21	3.52901e-18	37.0576
cg22661239	chr7	105331690	-	OpenSea		TRUE	7:105118864-105118927	7:105331281-105331913	Promoter_Associated	TRUE	4.02752	-2.49014	11.5572	6.31841e-21	3.5563e-18	37.0483
cg20225745	chr12	52585849	+	OpenSea		TRUE				TRUE	2.23482	0.919816	11.5567	6.3368e-21	3.5563e-18	37.0455
cg23515460	chr14	73361747	+	S_Shore	RDMR						3.82233	-2.07045	11.5566	6.33955e-21	3.5563e-18	37.0451
cg04633683	chr16	29837056	-	OpenSea				16:29836628-29837084	Unclassified	TRUE	2.60133	-0.865178	11.555	6.39589e-21	3.58192e-18	37.0364
cg20294319	chr13	47253842	-	OpenSea		TRUE		13:47253683-47254279	Unclassified		3.82693	-1.16646	11.5531	6.45861e-21	3.61103e-18	37.0268
cg02500883	chr9	104356619	+	N_Shore							2.89706	0.572566	11.5526	6.47752e-21	3.61206e-18	37.0239
cg12358050	chr2	241309998	+	OpenSea		TRUE				TRUE	2.36438	0.147044	11.5525	6.48196e-21	3.61206e-18	37.0232
cg06135425	chr6	136316734	+	OpenSea		TRUE					3.40614	0.299987	11.5508	6.54116e-21	3.63902e-18	37.0143
cg00095326	chr1	228940949	-	OpenSea		TRUE		1:228940774-228941014	Unclassified_Cell_type_specific		3.19764	-0.0257976	11.5504	6.55464e-21	3.64049e-18	37.0123
cg27461254	chr20	39135472	-	OpenSea	DMR					TRUE	2.48147	-0.35178	11.55	6.56783e-21	3.6418e-18	37.0103
cg26314240	chr11	45599468	-	OpenSea		TRUE					2.98686	0.0491412	11.5486	6.61666e-21	3.65247e-18	37.0031
cg26807095	chr6	1833916	-	OpenSea		TRUE					2.44522	1.06745	11.5483	6.62867e-21	3.65247e-18	37.0013
cg25625872	chr20	62258572	+	Island			20:61727873-61729920	20:62258173-62258961	Promoter_Associated		0.366388	-6.36175	11.5483	6.62908e-21	3.65247e-18	37.0012
cg09974990	chr16	67204447	+	Island		TRUE	16:65761426-65762302	16:67203266-67204985	Unclassified		5.21484	-2.37995	11.5482	6.63078e-21	3.65247e-18	37.001
cg08761693	chr7	87563649	-	Island			7:87401168-87401868	7:87562761-87564504	Promoter_Associated	TRUE	0.425656	-5.82695	11.5476	6.65296e-21	3.65247e-18	36.9977
cg01635061	chr6	33160234	+	Island		TRUE	6:33268007-33268477			TRUE	3.07028	-0.452841	11.5474	6.66108e-21	3.65247e-18	36.9965
cg13782615	chr11	4079556	+	OpenSea		TRUE		11:4079484-4079760	Unclassified		3.69376	-0.306287	11.5473	6.66317e-21	3.65247e-18	36.9962
cg15808835	chr10	110282010	-	OpenSea		TRUE					2.91608	0.746473	11.5467	6.68613e-21	3.65909e-18	36.9928
cg19898258	chr12	52399891	-	N_Shore				12:52399833-52399988	Unclassified_Cell_type_specific	TRUE	2.24039	-0.828187	11.5458	6.71854e-21	3.67085e-18	36.988
cg22291084	chr11	355901	+	N_Shore			11:345681-346427	11:355009-356634	Unclassified		3.97793	-2.34644	11.5429	6.8236e-21	3.72219e-18	36.9728
cg19827780	chr17	38347659	-	Island		TRUE	17:35600985-35601551	17:38346579-38348542	Unclassified		3.29286	-2.76784	11.5425	6.83614e-21	3.72299e-18	36.971
cg18017908	chr17	16394618	-	N_Shore		TRUE		17:16394389-16396172	Unclassified_Cell_type_specific		2.77851	-0.124886	11.5419	6.85963e-21	3.72974e-18	36.9676
cg07271186	chr7	142028043	-	OpenSea							3.93598	-0.480972	11.5401	6.92519e-21	3.75931e-18	36.9583
cg22401796	chr4	185905321	+	OpenSea			4:186142203-186142335	4:185904969-185905509	Unclassified_Cell_type_specific	TRUE	3.03021	-2.3552	11.5378	7.01126e-21	3.79989e-18	36.9462
cg21844316	chr22	36851007	+	Island			22:35180840-35181412	22:36850641-36851924	Promoter_Associated		4.3088	-3.63807	11.5361	7.07798e-21	3.82987e-18	36.9369
cg22698489	chr1	159893696	-	N_Shore	RDMR			1:159893107-159893722	Promoter_Associated		3.78276	-0.886851	11.5347	7.1297e-21	3.85166e-18	36.9297
cg08438529	chr16	1052939	-	N_Shelf		TRUE	16:992497-993004	16:1052731-1054554	Unclassified_Cell_type_specific	TRUE	3.90452	-0.0445326	11.5324	7.21804e-21	3.89312e-18	36.9176
cg11553618	chr4	185905046	+	OpenSea			4:186142002-186142088	4:185904969-185905509	Unclassified_Cell_type_specific	TRUE	4.43212	-0.523152	11.5305	7.29309e-21	3.92729e-18	36.9075
cg02584610	chr11	68856883	-	OpenSea			11:68613393-68613501	11:68855179-68856886	Unclassified		2.58281	1.92446	11.5273	7.41927e-21	3.98885e-18	36.8906
cg06183244	chr6	89089654	+	OpenSea		TRUE					3.04641	0.658724	11.5267	7.4437e-21	3.98961e-18	36.8874
cg16788099	chr11	67141792	-	S_Shore			11:66898283-66898369	11:67141580-67141941	Promoter_Associated		3.75347	-2.03915	11.5267	7.44443e-21	3.98961e-18	36.8873
cg22916722	chr14	76605056	+	Island			14:75674715-75675116				4.85258	-3.21094	11.5241	7.54581e-21	4.0375e-18	36.874
cg11993160	chr18	12404041	+	N_Shelf						TRUE	2.70055	0.294471	11.5233	7.58113e-21	4.04526e-18	36.8694
cg20220678	chr8	19243209	+	OpenSea		TRUE		8:19243192-19243309	Unclassified_Cell_type_specific		3.43233	0.0324067	11.5231	7.58949e-21	4.04526e-18	36.8684
cg02441833	chr5	159743203	-	S_Shelf						TRUE	2.82931	-0.43848	11.5229	7.59643e-21	4.04526e-18	36.8675
cg27478659	chr17	39769012	+	OpenSea							2.10453	0.860581	11.5217	7.64641e-21	4.06543e-18	36.861
cg21505923	chr3	72226668	+	OpenSea	DMR	TRUE					2.3246	-0.8841	11.5213	7.66009e-21	4.06628e-18	36.8593
cg26930816	chr1	20802941	-	OpenSea			1:20675403-20675681			TRUE	4.02375	-1.95204	11.5187	7.77053e-21	4.11697e-18	36.8452
cg05415549	chr7	73242574	+	N_Shelf				7:73242399-73242896	Unclassified_Cell_type_specific	TRUE	2.39113	-0.889565	11.5184	7.78009e-21	4.11697e-18	36.844
cg20711218	chr20	51110021	+	OpenSea	DMR	TRUE					3.04736	0.081937	11.5173	7.82782e-21	4.13571e-18	36.838
cg12598870	chr11	20861490	+	OpenSea		TRUE					3.59497	0.121959	11.5157	7.893e-21	4.1636e-18	36.8299
cg07593390	chr3	136714183	-	OpenSea		TRUE				TRUE	3.09017	0.399458	11.5124	8.03382e-21	4.23124e-18	36.8125
cg26192309	chr1	211765568	+	OpenSea		TRUE				TRUE	3.73964	1.1749	11.5113	8.08465e-21	4.25135e-18	36.8063
cg00764668	chr19	18108895	-	Island				19:18108835-18110358	Unclassified_Cell_type_specific	TRUE	1.72464	1.12458	11.5102	8.13206e-21	4.2696e-18	36.8006
cg24181174	chr10	123900861	+	OpenSea		TRUE				TRUE	2.0963	-0.307355	11.5098	8.14771e-21	4.27114e-18	36.7987
cg06416097	chr10	133989812	-	OpenSea		TRUE					2.74123	-2.00466	11.5082	8.21734e-21	4.30093e-18	36.7903
cg26340149	chr11	69988497	+	OpenSea		TRUE					3.50785	-0.577722	11.5069	8.27459e-21	4.32416e-18	36.7835
cg04664697	chr5	176160709	-	OpenSea			5:176093113-176093387				3.04687	0.509326	11.5066	8.28819e-21	4.32454e-18	36.7819
cg10081994	chr2	100908637	+	OpenSea		TRUE				TRUE	3.22402	1.03633	11.5038	8.41741e-21	4.38169e-18	36.7667
cg05614013	chr19	11253754	+	OpenSea	DMR	TRUE					3.13237	-1.86362	11.5036	8.42379e-21	4.38169e-18	36.766
cg20525088	chr13	112859484	+	OpenSea	RDMR	TRUE	13:111907136-111907644				3.35643	-1.28601	11.5027	8.46691e-21	4.39527e-18	36.7609
cg19108771	chr6	32076337	+	OpenSea		TRUE				TRUE	3.84809	-0.833559	11.5022	8.48665e-21	4.39527e-18	36.7587
cg16199747	chr6	147235033	+	OpenSea		TRUE				TRUE	3.27153	-0.669523	11.5022	8.48915e-21	4.39527e-18	36.7584
cg07243147	chr7	150744274	-	N_Shore		TRUE				TRUE	2.27162	-0.858203	11.5008	8.55308e-21	4.42156e-18	36.751
cg27405731	chr7	101571203	+	OpenSea			7:101357903-101357990				4.3736	-0.398461	11.4975	8.70571e-21	4.49355e-18	36.7336
cg08442798	chr11	72388033	+	OpenSea			11:72065610-72065951	11:72387540-72388529	Unclassified_Cell_type_specific		5.7239	-2.56983	11.4943	8.85335e-21	4.56275e-18	36.7171
cg10275917	chr7	7478820	-	OpenSea		TRUE				TRUE	2.29908	0.675676	11.4936	8.88844e-21	4.57382e-18	36.7132
cg06422467	chr6	30720484	+	OpenSea		TRUE				TRUE	2.93144	-1.36575	11.4931	8.91084e-21	4.57833e-18	36.7108
cg07529210	chr12	122019110	+	S_Shore	RDMR		12:120503188-120503547	12:122019013-122020752	Promoter_Associated		2.64657	-0.45193	11.4915	8.98924e-21	4.61156e-18	36.7022
cg01219048	chr4	110623974	+	Island			4:110843409-110844335	4:110622908-110625046	Promoter_Associated		4.04201	-3.03828	11.4892	9.10222e-21	4.6624e-18	36.6899
cg15022039	chr5	139081063	+	Island							4.13242	-0.713492	11.4885	9.13756e-21	4.6672e-18	36.6861
cg15442037	chr11	69286293	+	Island		TRUE	11:68995412-68995629			TRUE	2.6271	0.25961	11.4884	9.13936e-21	4.6672e-18	36.6859
cg07561162	chr16	10174417	-	OpenSea	DMR					TRUE	2.66196	-2.30967	11.4875	9.1864e-21	4.6841e-18	36.6809
cg07826431	chr7	156182208	+	OpenSea			7:155874398-155875069				2.73456	2.58701	11.4845	9.33574e-21	4.75304e-18	36.665
cg23257225	chr1	203123144	+	OpenSea		TRUE				TRUE	3.07943	0.826011	11.484	9.35997e-21	4.75816e-18	36.6625
cg08046512	chr17	72450493	-	Island			17:69961457-69962267	17:72449143-72450756	Unclassified		3.94689	-1.97822	11.4835	9.38407e-21	4.76e-18	36.66
cg02512902	chr17	25799447	+	OpenSea		TRUE					3.0974	0.67959	11.4833	9.39191e-21	4.76e-18	36.6591
cg06209897	chr10	53635551	+	OpenSea		TRUE					2.65764	0.705463	11.4823	9.44454e-21	4.77545e-18	36.6536
cg04364517	chr1	2478362	+	Island		TRUE	1:2467593-2468495				4.08462	-1.96162	11.4822	9.45082e-21	4.77545e-18	36.653
cg22550815	chr19	11276529	+	OpenSea		TRUE					3.27189	1.55311	11.4799	9.56826e-21	4.82079e-18	36.6409
cg06062821	chr5	120278165	-	OpenSea		TRUE					2.56971	2.06475	11.4799	9.56924e-21	4.82079e-18	36.6408
cg06442240	chr16	19129228	-	S_Shore				16:19128988-19129286	Unclassified		3.16464	0.204886	11.4788	9.62095e-21	4.83768e-18	36.6355
cg13512951	chr9	127029180	+	OpenSea	RDMR						2.67068	-0.635199	11.4786	9.63156e-21	4.83768e-18	36.6344
cg23438592	chr11	102714352	-	OpenSea							2.89571	0.804787	11.4782	9.65363e-21	4.84153e-18	36.6321
cg04835051	chr6	31794519	+	N_Shore				6:31794482-31794612	Promoter_Associated_Cell_type_specific		3.74278	-1.59636	11.4752	9.81388e-21	4.91456e-18	36.616
cg18411108	chr3	63955727	-	OpenSea		TRUE					3.08347	0.822135	11.4747	9.8388e-21	4.91971e-18	36.6135
cg16236851	chr12	130529951	+	S_Shelf		TRUE	12:129095725-129096075				3.97044	-1.75566	11.473	9.92535e-21	4.94878e-18	36.6049
cg03355101	chr19	16449718	+	OpenSea	DMR	TRUE		19:16449171-16450231	Promoter_Associated	TRUE	3.05386	-0.960758	11.473	9.9264e-21	4.94878e-18	36.6048
cg07342322	chr1	192508724	-	OpenSea		TRUE					3.38039	0.120225	11.4721	9.97634e-21	4.96631e-18	36.5999
cg02291556	chr1	47656140	-	OpenSea						TRUE	2.66452	-0.123749	11.4713	1.00162e-20	4.97544e-18	36.5959
cg16927242	chr2	66664667	-	S_Shelf							3.58069	-1.22587	11.4712	1.00243e-20	4.97544e-18	36.5951
cg00664697	chr16	80061290	+	OpenSea	DMR			16:80061276-80061365	Unclassified_Cell_type_specific	TRUE	4.39805	-1.22435	11.4697	1.0103e-20	5.00712e-18	36.5875
cg13632630	chr15	90206329	-	N_Shelf						TRUE	2.42622	0.251221	11.4683	1.01838e-20	5.03971e-18	36.5796
cg18533883	chr1	11919464	+	Island			1:11841448-11842142	1:11918948-11919990	Unclassified		5.54748	-2.49749	11.468	1.01995e-20	5.04008e-18	36.5781
cg07752304	chr19	925903	+	Island			19:875881-877931	19:925408-926182	Promoter_Associated		0.358356	-6.31081	11.4673	1.02364e-20	5.05087e-18	36.5746
cg27118035	chr16	31891978	+	OpenSea		TRUE					3.41859	-1.63978	11.466	1.03075e-20	5.07409e-18	36.5678
cg11783050	chr7	853078	+	Island	RDMR	TRUE	7:819468-819756	7:852307-853277	Unclassified	TRUE	2.57568	-2.997	11.4659	1.03136e-20	5.07409e-18	36.5672
cg25748136	chr17	63555464	-	N_Shore			17:60985483-60986222				3.10981	-1.77973	11.4653	1.03486e-20	5.08386e-18	36.5639
cg25346059	chr1	154599894	+	Island			1:152866388-152867129	1:154599502-154601101	Promoter_Associated	TRUE	0.393262	-6.47402	11.4639	1.04266e-20	5.11469e-18	36.5565
cg16097858	chr2	46765700	+	N_Shelf							2.85952	0.00871196	11.4629	1.04801e-20	5.13345e-18	36.5515
cg14574489	chr3	143021680	-	OpenSea		TRUE					2.67795	-1.23713	11.4602	1.06347e-20	5.20159e-18	36.5371
cg06457736	chr3	11178683	+	OpenSea		TRUE					4.1548	0.279971	11.4538	1.10043e-20	5.37451e-18	36.5036
cg22046661	chr11	68890686	-	OpenSea		TRUE		11:68890008-68891446	Unclassified_Cell_type_specific		3.53604	-1.90998	11.4532	1.10416e-20	5.38493e-18	36.5002
cg02864688	chr1	11752342	-	Island			1:11673250-11675232	1:11752330-11753948	Unclassified_Cell_type_specific		2.14115	-0.533173	11.452	1.11144e-20	5.41255e-18	36.4938
cg14630933	chr6	32076093	-	OpenSea		TRUE				TRUE	4.06012	-0.707952	11.4502	1.1222e-20	5.45705e-18	36.4843
cg04374719	chr11	103235562	+	OpenSea		TRUE					2.4614	1.20895	11.4496	1.12541e-20	5.46476e-18	36.4815
cg09961100	chr19	5978428	+	Island			19:5928441-5929816	19:5977508-5978708	Promoter_Associated		0.407935	-5.93578	11.4481	1.13489e-20	5.50282e-18	36.4733
cg11827097	chr2	231280903	-	OpenSea				2:231280510-231281142	Promoter_Associated_Cell_type_specific	TRUE	2.81329	-1.0212	11.4434	1.16402e-20	5.63594e-18	36.4484
cg20955836	chr20	55836224	+	N_Shelf	CDMR		20:55269579-55269652				3.31324	-0.426101	11.4422	1.17106e-20	5.65517e-18	36.4425
cg23435821	chr12	109592934	-	S_Shore			12:108077222-108077409	12:109591912-109593277	Promoter_Associated		4.0606	-2.74812	11.4422	1.17136e-20	5.65517e-18	36.4422
cg04196298	chr17	1480710	-	S_Shore		TRUE				TRUE	3.49304	-2.21695	11.4414	1.17634e-20	5.66743e-18	36.4381
cg19917083	chr2	112814452	+	S_Shore	RDMR						3.67632	-2.0298	11.4412	1.17727e-20	5.66743e-18	36.4373
cg13910493	chr12	53628120	+	S_Shelf							3.11529	-1.20603	11.4405	1.18213e-20	5.68268e-18	36.4332
cg03208951	chr19	48828835	+	S_Shelf				19:48828441-48829017	Promoter_Associated	TRUE	4.98833	-1.97586	11.4376	1.20074e-20	5.76135e-18	36.4179
cg20564913	chr4	1006270	+	Island			4:993057-996478				5.59676	-1.4128	11.4371	1.20353e-20	5.76135e-18	36.4156
cg03929205	chr22	38453489	-	Island		TRUE	22:36783018-36783442	22:38452433-38453795	Promoter_Associated		3.34226	-2.17608	11.4371	1.20364e-20	5.76135e-18	36.4155
cg09767076	chr12	124199914	+	S_Shelf							2.78501	0.389284	11.4362	1.2093e-20	5.78024e-18	36.4109
cg11203377	chr11	46402051	+	N_Shore			11:46358023-46358628	11:46401984-46402299	Unclassified		3.22076	-1.81124	11.436	1.21112e-20	5.7807e-18	36.4094
cg23197862	chr8	135732917	+	OpenSea		TRUE		8:135732577-135733126	Unclassified	TRUE	3.36599	-0.515738	11.4341	1.22317e-20	5.82995e-18	36.3997
cg04822278	chr12	125023878	+	S_Shore		TRUE					3.34148	0.931451	11.4328	1.23172e-20	5.86238e-18	36.3929
cg06527318	chr1	25349006	+	OpenSea		TRUE		1:25348676-25349815	Promoter_Associated	TRUE	2.74662	0.405878	11.4326	1.23351e-20	5.8626e-18	36.3915
cg19657603	chr15	26095616	+	OpenSea	DMR		15:23646605-23646934	15:26095292-26096442	Promoter_Associated	TRUE	2.79271	-3.49042	11.4302	1.24922e-20	5.92888e-18	36.379
cg06321266	chr17	42853592	+	Island			17:40207796-40209177	17:42851788-42853737	Promoter_Associated		3.02957	-2.56495	11.4285	1.26047e-20	5.96816e-18	36.3702
cg03884082	chr1	19971709	+	Island			1:19842843-19844572				3.64158	-2.02756	11.4284	1.26105e-20	5.96816e-18	36.3698
cg06171420	chr21	47058388	+	S_Shore	RDMR						2.9675	-0.604116	11.4265	1.27418e-20	6.02184e-18	36.3596
cg14110111	chr9	4297626	+	N_Shore			9:4287569-4289078	9:4297226-4297739	Promoter_Associated	TRUE	3.92995	-2.47254	11.4245	1.28811e-20	6.07643e-18	36.3489
cg12138695	chr3	149160934	-	OpenSea		TRUE				TRUE	2.83661	0.90676	11.4243	1.28935e-20	6.07643e-18	36.348
cg02635726	chr3	195907058	+	OpenSea	DMR	TRUE		3:195906003-195907382	Promoter_Associated	TRUE	2.38069	-2.26046	11.4238	1.29255e-20	6.08297e-18	36.3455
cg04552531	chr22	39638361	+	Island			22:37967793-37970912				5.26714	-2.98017	11.4235	1.29464e-20	6.08429e-18	36.344
cg26336935	chr17	39769213	-	OpenSea							2.56858	-0.171594	11.4214	1.30964e-20	6.14616e-18	36.3327
cg10227331	chr1	8181647	+	OpenSea		TRUE	1:8104133-8104235				3.14088	-0.666334	11.4207	1.31454e-20	6.16058e-18	36.329
cg01113435	chr3	52479105	+	OpenSea		TRUE		3:52478888-52479637	Promoter_Associated	TRUE	2.58235	-0.93385	11.4204	1.31667e-20	6.16194e-18	36.3274
cg03214297	chr22	38453296	-	Island			22:36783018-36783442	22:38452433-38453795	Promoter_Associated		4.94298	-2.96227	11.4194	1.32399e-20	6.18762e-18	36.3219
cg15043615	chr17	74025708	+	OpenSea		TRUE		17:74025456-74026022	Unclassified_Cell_type_specific	TRUE	2.84255	-1.73754	11.4189	1.32709e-20	6.19349e-18	36.3196
cg18347010	chr17	55888532	-	OpenSea		TRUE	17:53243447-53243584				3.29867	-1.18734	11.4181	1.33287e-20	6.20768e-18	36.3154
cg00509136	chr19	50141490	+	N_Shore						TRUE	2.59493	-1.12058	11.418	1.33383e-20	6.20768e-18	36.3147
cg08479629	chr2	19387323	+	OpenSea		TRUE					2.00725	0.292849	11.4171	1.33996e-20	6.21907e-18	36.3102
cg24284369	chr12	109592987	+	S_Shore			12:108077222-108077409	12:109591912-109593277	Promoter_Associated		5.27038	-2.11558	11.4171	1.33998e-20	6.21907e-18	36.3102
cg23480341	chr20	43883705	-	OpenSea						TRUE	3.40697	-1.13072	11.4165	1.34463e-20	6.23206e-18	36.3068
cg02279625	chr15	78384520	-	OpenSea							2.04121	0.97825	11.4159	1.34895e-20	6.24349e-18	36.3036
cg20238355	chr7	100612155	-	S_Shelf	RDMR						3.54806	-2.1256	11.4129	1.37106e-20	6.33706e-18	36.2876
cg15616496	chr17	73860607	-	OpenSea	CDMR	TRUE		17:73860560-73860924	Unclassified	TRUE	3.52532	-0.855571	11.4118	1.37868e-20	6.36355e-18	36.2822
cg06075789	chr19	39894767	+	Island			19:44586258-44586608	19:39893973-39894849	Promoter_Associated		4.30662	-1.3087	11.4109	1.38564e-20	6.38689e-18	36.2773
cg02853703	chr15	25889298	-	OpenSea		TRUE				TRUE	3.54707	-1.19831	11.4082	1.40551e-20	6.46801e-18	36.2633
cg19253809	chr15	74689005	+	OpenSea		TRUE		15:74688926-74689089	Unclassified_Cell_type_specific		2.13655	-0.298934	11.408	1.40709e-20	6.46801e-18	36.2622
cg19319088	chr7	6388563	+	Island			7:6354520-6355309	7:6387936-6388968	Promoter_Associated		0.511149	-6.44497	11.4064	1.41923e-20	6.51491e-18	36.2537
cg21324456	chr20	50248076	-	OpenSea	DMR	TRUE				TRUE	3.14581	-0.690614	11.4044	1.43502e-20	6.5784e-18	36.2429
cg22032364	chr13	26112093	-	OpenSea							2.96492	1.63468	11.4036	1.44094e-20	6.59654e-18	36.2388
cg15473868	chr16	56716621	-	S_Shore		TRUE		16:56715696-56717003	Promoter_Associated		3.09963	-1.67582	11.4027	1.448e-20	6.61986e-18	36.234
cg05951609	chr4	77356507	-	OpenSea		TRUE					4.04025	-1.26085	11.4014	1.4581e-20	6.64958e-18	36.2272
cg16289210	chr1	203320396	-	OpenSea	RDMR			1:203320368-203320601	Unclassified_Cell_type_specific		2.9953	-0.0167323	11.4013	1.45846e-20	6.64958e-18	36.227
cg02696790	chr15	75250997	-	N_Shore			15:73037721-73038992	15:75250560-75251600	Unclassified	TRUE	4.11013	-2.5017	11.4003	1.46694e-20	6.67918e-18	36.2213
cg19007269	chr10	105420501	+	N_Shore	RDMR	TRUE		10:105419167-105420771	Promoter_Associated		2.91876	-1.97264	11.3992	1.47505e-20	6.70699e-18	36.2159
cg01784327	chr4	1166755	+	S_Shore		TRUE				TRUE	3.1585	-1.21953	11.3975	1.48908e-20	6.75301e-18	36.2066
cg13385220	chr1	202250453	+	OpenSea		TRUE					2.76547	1.47353	11.3975	1.48919e-20	6.75301e-18	36.2065
cg18925548	chr11	46402535	+	N_Shore			11:46358699-46360747				4.36483	-2.50625	11.3967	1.49522e-20	6.76802e-18	36.2025
cg13038685	chr14	77504478	+	OpenSea		TRUE	14:76574055-76574358	14:77504304-77504842	Unclassified_Cell_type_specific		2.42908	-2.4763	11.3966	1.49652e-20	6.76802e-18	36.2017
cg26766403	chr8	49701487	-	OpenSea		TRUE		8:49701299-49701724	Unclassified_Cell_type_specific	TRUE	2.32275	-1.85111	11.3943	1.51438e-20	6.83957e-18	36.19
cg26925717	chr14	21467316	+	OpenSea		TRUE				TRUE	2.00102	-0.0441608	11.3936	1.52014e-20	6.85638e-18	36.1863
cg26445292	chr2	152955650	+	Island			2:152662819-152664382	2:152954394-152956058	Unclassified_Cell_type_specific	TRUE	0.416915	-6.19299	11.3924	1.5304e-20	6.89338e-18	36.1797
cg21604970	chr1	77505574	+	OpenSea		TRUE				TRUE	2.82417	1.80367	11.3904	1.54647e-20	6.95646e-18	36.1694
cg00752263	chr4	3486116	-	Island		TRUE	4:3455731-3456130				2.66729	-0.860341	11.3901	1.54968e-20	6.96155e-18	36.1674
cg23949782	chr14	79452439	-	OpenSea		TRUE					3.5173	0.59558	11.3895	1.55443e-20	6.9736e-18	36.1644
cg00831222	chr10	134893675	-	S_Shore			10:134743530-134743666			TRUE	4.19594	0.206738	11.3873	1.57246e-20	7.04507e-18	36.1531
cg25082710	chr1	152880108	+	OpenSea							3.35402	0.359403	11.3867	1.57803e-20	7.05882e-18	36.1496
cg20659169	chr19	36103557	+	Island			19:40795287-40795644	19:36103348-36104211	Promoter_Associated		0.361303	-6.37625	11.3865	1.57973e-20	7.05882e-18	36.1485
cg17064090	chr11	69264679	-	OpenSea	DMR	TRUE	11:68973790-68973866	11:69264220-69264869	Unclassified_Cell_type_specific	TRUE	2.39486	-0.792737	11.3858	1.58523e-20	7.06722e-18	36.1451
cg21577472	chr7	2561029	-	S_Shore			7:2527502-2527650	7:2561018-2561366	Promoter_Associated		4.47274	-3.40915	11.3858	1.58582e-20	7.06722e-18	36.1448
cg17319576	chr1	86047239	+	Island			1:85818724-85819828				3.01838	-2.26302	11.3839	1.6018e-20	7.12897e-18	36.1349
cg07911953	chr10	76345850	-	OpenSea		TRUE		10:76345750-76346217	Unclassified		3.08572	-0.279871	11.3825	1.61373e-20	7.17257e-18	36.1276
cg02238178	chr22	37545969	+	OpenSea				22:37544958-37546487	Promoter_Associated		2.76164	-0.614402	11.3821	1.61695e-20	7.17738e-18	36.1257
cg26315984	chr1	173176501	+	OpenSea							3.63889	-1.46072	11.3803	1.63267e-20	7.23296e-18	36.1162
cg22708944	chr15	74164906	+	OpenSea							3.15044	1.70756	11.3802	1.63377e-20	7.23296e-18	36.1155
cg22878414	chr14	78870133	+	OpenSea		TRUE					2.44983	-0.735518	11.3796	1.63953e-20	7.24799e-18	36.112
cg18221341	chr13	30607830	-	OpenSea		TRUE				TRUE	2.66685	0.898928	11.3793	1.6421e-20	7.24799e-18	36.1105
cg17588800	chr7	42278067	-	S_Shore			7:42242529-42244622				2.64691	-0.842623	11.379	1.64458e-20	7.24799e-18	36.109
cg14209781	chr4	147932916	-	OpenSea		TRUE					2.6854	1.44029	11.3788	1.6458e-20	7.24799e-18	36.1083
cg18175606	chr21	42543209	+	S_Shelf				21:42541873-42543233	Unclassified_Cell_type_specific		2.25359	0.0980003	11.3782	1.65143e-20	7.2633e-18	36.1049
cg12978253	chr10	134258602	+	OpenSea		TRUE					1.58075	-0.738501	11.3766	1.66579e-20	7.31688e-18	36.0964
cg06348773	chr16	1087129	-	N_Shore		TRUE				TRUE	2.66766	0.672571	11.3739	1.68991e-20	7.41314e-18	36.0823
cg21462844	chr8	67628165	-	S_Shelf							2.82911	0.750427	11.3733	1.69542e-20	7.4276e-18	36.0791
cg06330722	chr7	100201795	-	Island			7:100039577-100040924				2.98171	-3.58326	11.3711	1.71524e-20	7.50463e-18	36.0677
cg11676189	chr2	69875470	-	S_Shelf							2.53509	0.782385	11.3695	1.73046e-20	7.5614e-18	36.059
cg26864028	chr19	11494980	+	S_Shore			19:11355753-11356031	19:11493435-11495178	Unclassified_Cell_type_specific	TRUE	2.71415	-2.64327	11.3684	1.74059e-20	7.58718e-18	36.0533
cg08831077	chr3	11178745	-	OpenSea		TRUE				TRUE	3.28979	0.869526	11.3684	1.74088e-20	7.58718e-18	36.0531
cg25087341	chr3	111487811	-	OpenSea		TRUE					2.83342	1.35454	11.3664	1.75968e-20	7.65919e-18	36.0426
cg27180563	chr19	13056485	+	Island			19:12917459-12918207	19:13056263-13057317	Promoter_Associated		0.404948	-6.57048	11.3649	1.77384e-20	7.71082e-18	36.0347
cg06933574	chr5	134370282	+	Island			5:134396478-134398430	5:134368495-134370442	Promoter_Associated		5.77894	-0.995834	11.3631	1.791e-20	7.75956e-18	36.0253
cg24847163	chr6	29600980	+	S_Shore			6:29708032-29709134	6:29600820-29601180	Promoter_Associated		0.385102	-6.06297	11.363	1.79168e-20	7.75956e-18	36.0249
cg10919204	chr5	31193340	+	N_Shore							3.05952	0.407883	11.363	1.79198e-20	7.75956e-18	36.0247
cg07233159	chr5	121414322	-	S_Shore		TRUE				TRUE	3.42659	-2.3041	11.3625	1.7968e-20	7.77042e-18	36.0221
cg15073631	chr13	104796427	-	OpenSea		TRUE					3.49783	-0.523882	11.3622	1.79979e-20	7.77337e-18	36.0205
cg26785220	chr3	23792669	+	OpenSea		TRUE					3.11327	0.43049	11.3608	1.81376e-20	7.82366e-18	36.0129
cg21757921	chr5	17427098	+	OpenSea		TRUE					2.77699	1.59586	11.3604	1.81678e-20	7.82662e-18	36.0112
cg23588713	chr12	56523270	-	Island				12:56521461-56523427	Promoter_Associated		3.94572	-2.06902	11.359	1.83113e-20	7.87836e-18	36.0035
cg02153814	chr3	194014525	+	Island			3:195497192-195497287			TRUE	3.67888	-0.687006	11.3579	1.84159e-20	7.91322e-18	35.9979
cg23716141	chr17	75360477	+	OpenSea		TRUE		17:75360477-75360541	Unclassified_Cell_type_specific		2.82612	1.54354	11.3574	1.84634e-20	7.92347e-18	35.9954
cg01406381	chr19	47288263	+	N_Shelf				19:47287361-47288340	Promoter_Associated		2.44478	-1.50453	11.3565	1.85522e-20	7.9424e-18	35.9907
cg17542751	chr22	44568725	-	OpenSea		TRUE					2.31614	-0.91537	11.3565	1.85547e-20	7.9424e-18	35.9905
cg05902522	chr3	149348590	-	OpenSea		TRUE					2.53571	1.75672	11.3561	1.85997e-20	7.95153e-18	35.9882
cg01464515	chr10	72254323	+	OpenSea							2.8001	0.158331	11.3554	1.86703e-20	7.97154e-18	35.9844
cg17639959	chr2	73297338	-	N_Shore							2.39122	-1.36357	11.3549	1.87117e-20	7.97909e-18	35.9823
cg08977639	chr16	1047820	+	Island			16:987578-988051			TRUE	2.11259	-0.667432	11.3537	1.88399e-20	8.02091e-18	35.9756
cg24651977	chr4	37978758	+	Island			4:37655153-37656034	4:37978527-37978974	Promoter_Associated		3.67988	-2.19032	11.3535	1.88575e-20	8.02091e-18	35.9746
cg01910484	chr16	56642229	+	Island			16:55199631-55200375	16:56641665-56642992	Promoter_Associated	TRUE	4.29051	-2.93072	11.3505	1.91613e-20	8.13984e-18	35.959
cg01817714	chr3	184032711	-	Island			3:185514912-185515912	3:184031995-184033573	Promoter_Associated		0.35067	-6.23691	11.3491	1.9313e-20	8.19391e-18	35.9512
cg13393476	chr19	39894666	-	Island			19:44586258-44586608	19:39893973-39894849	Promoter_Associated		4.00818	-2.72472	11.348	1.9427e-20	8.2262e-18	35.9454
cg17647863	chr3	127771317	-	Island			3:129253396-129254314	3:127770239-127772053	Promoter_Associated		0.341577	-6.28758	11.3477	1.9458e-20	8.2262e-18	35.9439
cg08115556	chr8	142137922	-	N_Shore				8:142137355-142139037	Promoter_Associated		2.83484	-2.74478	11.3476	1.94626e-20	8.2262e-18	35.9436
cg01607232	chr6	31765614	+	S_Shore				6:31765387-31765832	Promoter_Associated_Cell_type_specific		1.1327	-0.837975	11.3468	1.95535e-20	8.25425e-18	35.9391
cg14462645	chr6	52226698	+	N_Shore			6:52334513-52335922	6:52226688-52227975	Promoter_Associated		3.46656	-2.03437	11.3452	1.97175e-20	8.31302e-18	35.9309
cg26650359	chr12	57674183	-	OpenSea		TRUE		12:57673915-57674480	Unclassified_Cell_type_specific	TRUE	3.55962	0.488587	11.3439	1.9858e-20	8.3618e-18	35.9239
cg17896573	chr19	34175278	+	N_Shore			19:38867073-38867922			TRUE	3.74648	-2.53565	11.3417	2.00865e-20	8.44492e-18	35.9127
cg20819617	chr6	43045052	-	Island	DMR					TRUE	2.42748	-1.8338	11.3416	2.01057e-20	8.44492e-18	35.9117
cg23269029	chr12	117037408	+	OpenSea		TRUE	12:115521603-115521810	12:117036582-117038125	Unclassified	TRUE	3.58757	-2.07493	11.3408	2.0186e-20	8.46808e-18	35.9078
cg04867652	chr17	75178514	+	OpenSea		TRUE		17:75178401-75178732	Unclassified_Cell_type_specific		3.22384	-1.46204	11.3398	2.03006e-20	8.49927e-18	35.9022
cg16524701	chr7	42275601	-	N_Shore			7:42242126-42242449				2.79285	-1.51374	11.3397	2.0311e-20	8.49927e-18	35.9017
cg05976753	chr8	29205988	+	Island	RDMR		8:29261332-29264797	8:29205975-29206109	Unclassified		4.00703	-1.89526	11.3391	2.03717e-20	8.51406e-18	35.8988
cg26207380	chr8	144222015	+	OpenSea		TRUE	8:144293359-144293522				3.41396	-0.283501	11.3388	2.04086e-20	8.5189e-18	35.897
cg25011257	chr11	2193187	+	OpenSea				11:2193148-2193325	Unclassified_Cell_type_specific		2.24538	0.0821391	11.338	2.04953e-20	8.5445e-18	35.8929
cg04659689	chr7	2903377	+	OpenSea		TRUE		7:2903060-2903694	Unclassified	TRUE	3.74427	-0.979643	11.3373	2.05673e-20	8.56386e-18	35.8894
cg02037425	chr14	42662538	+	OpenSea		TRUE					3.48126	-0.475891	11.3356	2.07645e-20	8.6353e-18	35.88
cg05883167	chr10	102826029	+	Island			10:102815977-102817675				2.7897	-2.63915	11.3349	2.08447e-20	8.65793e-18	35.8763
cg12296532	chr17	79482181	-	Island			17:77092293-77096956				4.71408	-2.67467	11.3339	2.09471e-20	8.68971e-18	35.8715
cg26412374	chr11	63437874	-	N_Shore	RDMR			11:63437735-63439653	Promoter_Associated		3.67965	-0.542239	11.3335	2.09997e-20	8.70081e-18	35.869
cg15447540	chr8	132054713	-	Island			8:132120898-132124107				3.13969	-2.35355	11.3328	2.10802e-20	8.7113e-18	35.8652
cg18914023	chr14	74868443	+	OpenSea		TRUE		14:74868073-74868986	Unclassified	TRUE	3.3704	-1.40061	11.3324	2.11174e-20	8.7113e-18	35.8635
cg15176413	chr7	4764443	+	N_Shore		TRUE		7:4764341-4765248	Promoter_Associated	TRUE	2.22653	-1.5829	11.3324	2.11217e-20	8.7113e-18	35.8633
cg24232444	chr13	99545448	+	OpenSea		TRUE					3.62166	0.773779	11.3323	2.11302e-20	8.7113e-18	35.8629
cg06774875	chr13	28363840	+	Island			13:27261744-27262269	13:28362987-28364501	Unclassified_Cell_type_specific		4.08344	-1.92924	11.3321	2.11547e-20	8.7113e-18	35.8618
cg03762081	chr19	51523565	+	S_Shore							2.82701	-1.9291	11.3313	2.1242e-20	8.73655e-18	35.8577
cg21333674	chr8	96705765	-	OpenSea		TRUE					2.84506	-0.585409	11.3311	2.12738e-20	8.73891e-18	35.8563
cg01594125	chr4	185905070	+	OpenSea			4:186142002-186142088	4:185904969-185905509	Unclassified_Cell_type_specific	TRUE	3.23975	-1.02634	11.3306	2.13246e-20	8.74333e-18	35.8539
cg01264639	chr5	73839484	-	OpenSea		TRUE				TRUE	2.91197	-2.32609	11.3305	2.13366e-20	8.74333e-18	35.8534
cg12018888	chr6	106583218	-	OpenSea		TRUE	6:106689847-106689917				3.00008	1.57468	11.3296	2.14418e-20	8.77573e-18	35.8485
cg19305111	chr8	142428139	-	Island			8:142496596-142497533				4.62958	-2.94592	11.3281	2.16173e-20	8.83681e-18	35.8405
cg27627209	chr7	129913258	-	OpenSea		TRUE	7:129700384-129700569	7:129912909-129913624	Unclassified_Cell_type_specific		4.16857	-2.34634	11.327	2.17385e-20	8.87559e-18	35.835
cg11033617	chr5	179562118	-	N_Shore						TRUE	2.09646	-0.732273	11.3262	2.18405e-20	8.90638e-18	35.8304
cg02556655	chr11	63975026	-	Island		TRUE	11:63731219-63731615	11:63974822-63975553	Promoter_Associated	TRUE	2.31965	-0.907168	11.3253	2.19454e-20	8.93454e-18	35.8257
cg00347746	chr19	48970082	+	N_Shelf						TRUE	2.14086	0.365356	11.3249	2.1988e-20	8.93454e-18	35.8238
cg18061327	chr18	2916738	+	S_Shelf		TRUE					2.17584	-0.899549	11.3249	2.1991e-20	8.93454e-18	35.8237
cg11942971	chr5	1386742	+	Island		TRUE	5:1439582-1439759	5:1385451-1387298	Promoter_Associated		3.78286	-2.01264	11.3247	2.20159e-20	8.93454e-18	35.8226
cg01995660	chr13	41238844	-	Island			13:40136501-40138924				3.68535	-3.09048	11.3236	2.21396e-20	8.96482e-18	35.8171
cg27298570	chr16	8623004	-	S_Shelf				16:8622736-8623613	Unclassified_Cell_type_specific		3.23296	-2.07839	11.3236	2.21439e-20	8.96482e-18	35.8169
cg18493030	chr11	1826972	+	OpenSea			11:1783506-1783613				2.03294	2.4341	11.3232	2.21928e-20	8.97318e-18	35.8147
cg08080475	chr2	110962626	-	Island		TRUE	2:110319690-110320012	2:110962099-110963503	Promoter_Associated		0.415829	-6.05382	11.3228	2.22412e-20	8.97318e-18	35.8126
cg03476673	chr16	84870203	-	OpenSea		TRUE	16:83427540-83427705			TRUE	2.62063	-1.5892	11.3228	2.22446e-20	8.97318e-18	35.8124
cg13714378	chr11	34702946	-	OpenSea		TRUE					2.61171	1.71834	11.3219	2.23495e-20	9.0047e-18	35.8078
cg10991579	chr14	79365788	+	OpenSea		TRUE					2.68358	0.750994	11.3202	2.25519e-20	9.07536e-18	35.799
cg12073537	chr12	49658926	-	Island			12:47944942-47945654	12:49657956-49660670	Promoter_Associated		3.58645	-0.97345	11.3198	2.25985e-20	9.08321e-18	35.7969
cg25751371	chr12	49659053	+	Island			12:47944942-47945654	12:49657956-49660670	Promoter_Associated		3.85623	-1.13537	11.3191	2.26823e-20	9.10601e-18	35.7933
cg00751021	chr2	206474068	+	OpenSea		TRUE					3.00436	0.507661	11.3185	2.27567e-20	9.12497e-18	35.7901
cg24601517	chr6	5004202	-	Island			6:4948714-4949634	6:5003503-5005082	Promoter_Associated		0.617739	-5.93113	11.3175	2.28815e-20	9.15995e-18	35.7847
cg07440826	chr16	89882328	-	N_Shore			16:88409682-88410944	16:89882147-89883636	Promoter_Associated		3.3713	-1.68484	11.3174	2.28985e-20	9.15995e-18	35.784
cg12081645	chr4	157920476	-	OpenSea		TRUE				TRUE	3.23205	-1.81621	11.3158	2.3085e-20	9.2236e-18	35.776
cg27625456	chr17	25958267	-	OpenSea				17:25957977-25958727	Promoter_Associated	TRUE	3.42559	-1.63952	11.3155	2.31294e-20	9.23034e-18	35.7741
cg12141659	chr11	2847462	+	OpenSea		TRUE	11:2804038-2804272			TRUE	1.90548	-1.576	11.3149	2.32062e-20	9.25001e-18	35.7709
cg12980527	chr5	36875537	+	N_Shore			5:36911171-36911357	5:36875522-36875593	Promoter_Associated		0.486868	-5.69715	11.3141	2.33033e-20	9.27772e-18	35.7668
cg11169848	chr11	67142030	-	S_Shore			11:66898529-66898607				2.74238	0.735635	11.3138	2.33385e-20	9.28075e-18	35.7653
cg15765546	chr3	133776357	+	OpenSea		TRUE					2.20606	1.28269	11.3125	2.35042e-20	9.33557e-18	35.7583
cg26239233	chr16	10970801	-	N_Shore				16:10970618-10971220	Unclassified		3.16523	-1.37464	11.3113	2.36529e-20	9.38354e-18	35.7522
cg24757926	chr3	66643528	+	OpenSea		TRUE					3.52802	0.372789	11.3107	2.37313e-20	9.39561e-18	35.7489
cg27640794	chr4	169555699	-	S_Shelf		TRUE				TRUE	3.3598	-0.145391	11.3106	2.37392e-20	9.39561e-18	35.7486
cg03140135	chr12	13350820	+	OpenSea		TRUE					2.19618	-1.1962	11.31	2.38163e-20	9.41504e-18	35.7454
cg01118078	chr20	33297179	+	Island			20:32760214-32761839	20:33296408-33297551	Promoter_Associated	TRUE	4.20636	-1.47618	11.3095	2.38854e-20	9.43126e-18	35.7425
cg22305268	chr3	193857540	+	N_Shore			3:195340104-195340235	3:193856762-193857917	Unclassified		2.87661	1.36006	11.3079	2.40903e-20	9.50099e-18	35.7342
cg07162820	chr14	24837146	+	N_Shore				14:24834531-24838393	Unclassified		3.02113	-0.879375	11.3074	2.41559e-20	9.51569e-18	35.7315
cg24741430	chr15	67095711	+	OpenSea		TRUE					2.02248	0.268942	11.3044	2.45441e-20	9.65732e-18	35.7158
cg24996979	chr14	74223355	+	N_Shelf				14:74223088-74223502	Promoter_Associated_Cell_type_specific	TRUE	1.71461	-2.26529	11.3016	2.49157e-20	9.76827e-18	35.7011
cg06940792	chr5	126626557	-	Island		TRUE	5:126653687-126654771	5:126625043-126627039	Unclassified_Cell_type_specific	TRUE	4.60476	-2.21893	11.3016	2.49172e-20	9.76827e-18	35.701
cg04837922	chr5	139126907	-	Island			5:139106950-139107986	5:139126507-139127079	Unclassified		3.19794	-2.07384	11.3016	2.49191e-20	9.76827e-18	35.7009
cg27554509	chr20	61847579	+	Island			20:61317142-61318498	20:61846284-61847956	Promoter_Associated		0.394242	-6.49	11.3014	2.49424e-20	9.76827e-18	35.7
cg23674344	chr17	48503163	+	Island			17:45858118-45858818	17:48503146-48503244	Unclassified		4.67313	-2.20546	11.3005	2.50726e-20	9.80781e-18	35.6949
cg15657686	chr4	37978666	-	N_Shore				4:37978527-37978974	Promoter_Associated		3.53313	-2.59492	11.2985	2.53423e-20	9.90178e-18	35.6844
cg12441066	chr17	55456535	-	OpenSea		TRUE		17:55456508-55456603	Unclassified_Cell_type_specific		2.40434	0.763848	11.2979	2.54264e-20	9.9231e-18	35.6812
cg11951952	chr5	175395053	+	Island			5:175327457-175327981	5:175395022-175395370	Unclassified_Cell_type_specific		0.496909	-6.13538	11.2969	2.55654e-20	9.95575e-18	35.6758
cg01434562	chr10	106201507	-	OpenSea	DMR					TRUE	3.31748	-0.129019	11.2968	2.55693e-20	9.95575e-18	35.6756
cg22632840	chr11	67071646	+	Island	DMR		11:66826962-66828354	11:67070184-67071837	Promoter_Associated	TRUE	5.35841	-2.77551	11.2957	2.57213e-20	1.00033e-17	35.6698
cg07094298	chr4	2748026	+	OpenSea	DMR			4:2747877-2748459	Unclassified	TRUE	3.51049	0.156622	11.295	2.58278e-20	1.00259e-17	35.6658
cg00167841	chr6	30923672	+	S_Shore		TRUE	6:31031220-31031746	6:30922724-30924044	Unclassified	TRUE	4.35411	-1.59784	11.2949	2.5839e-20	1.00259e-17	35.6653
cg18101140	chr11	67142001	-	S_Shore			11:66898529-66898607				2.6484	-0.0703505	11.2936	2.60162e-20	1.0083e-17	35.6586
cg17154586	chr17	37753185	-	Island	DMR		17:35006391-35007117				3.44183	-2.68677	11.2909	2.63947e-20	1.02004e-17	35.6444
cg20928945	chr7	960411	+	S_Shore	DMR		7:926251-927305	7:960216-960539	Unclassified_Cell_type_specific	TRUE	3.86431	2.16483	11.2908	2.64091e-20	1.02004e-17	35.6439
cg02865832	chr17	77083140	-	OpenSea			17:74594464-74594748				2.41223	0.808121	11.2908	2.64101e-20	1.02004e-17	35.6439
cg24354933	chr19	14049294	+	OpenSea						TRUE	2.16468	-1.59037	11.2906	2.64433e-20	1.02015e-17	35.6426
cg07352859	chr16	89050672	+	OpenSea			16:87577912-87578391				2.54384	-0.0913231	11.2891	2.66479e-20	1.02686e-17	35.6351
cg03899643	chr1	90205170	+	OpenSea		TRUE					2.51018	-0.0219013	11.2888	2.66959e-20	1.02753e-17	35.6333
cg25702651	chr3	192675515	-	OpenSea		TRUE				TRUE	3.88018	-0.189269	11.2882	2.6785e-20	1.02978e-17	35.63
cg13693328	chr1	9256341	-	N_Shelf						TRUE	2.78347	-0.427364	11.2871	2.69427e-20	1.03466e-17	35.6243
cg05915866	chr16	73090838	-	N_Shore	RDMR						2.97721	-0.268431	11.2856	2.71557e-20	1.04165e-17	35.6165
cg09925428	chr11	76777863	+	Island			11:76454726-76456081	11:76776951-76778614	Promoter_Associated		0.361303	-5.9139	11.2854	2.71895e-20	1.04176e-17	35.6153
cg02304427	chr11	46402548	-	N_Shore			11:46358699-46360747				3.30562	-1.51294	11.2847	2.72953e-20	1.04462e-17	35.6115
cg03461967	chr17	27896173	+	S_Shore							3.70587	-1.49516	11.2829	2.75524e-20	1.05326e-17	35.6023
cg03144848	chr8	142377368	-	OpenSea		TRUE				TRUE	2.42127	-1.74952	11.2827	2.75904e-20	1.05352e-17	35.6009
cg26843807	chr2	215887370	+	OpenSea		TRUE					2.85175	0.24653	11.2817	2.77283e-20	1.05712e-17	35.596
cg05113000	chr11	65343833	+	Island							1.79499	-1.56442	11.2816	2.77477e-20	1.05712e-17	35.5954
cg09210666	chr2	173941575	+	S_Shore			2:173649652-173649832				4.05172	-1.26089	11.2803	2.79431e-20	1.06336e-17	35.5885
cg00699986	chr20	25057444	-	N_Shore				20:25057237-25058086	Unclassified	TRUE	2.81142	-0.28471	11.2801	2.79786e-20	1.06351e-17	35.5872
cg18149745	chr3	197094595	+	OpenSea		TRUE				TRUE	1.5351	1.17246	11.2789	2.81512e-20	1.06886e-17	35.5812
cg24883709	chr7	2595326	+	Island			7:2561281-2562044	7:2594136-2595701	Promoter_Associated		0.370487	-6.54751	11.2785	2.82191e-20	1.07023e-17	35.5788
cg20517614	chr10	13749625	+	OpenSea				10:13749587-13750236	Unclassified_Cell_type_specific	TRUE	3.64371	-2.326	11.2781	2.82701e-20	1.07095e-17	35.577
cg03486832	chr12	122019525	+	S_Shore	RDMR			12:122019013-122020752	Promoter_Associated		3.0703	-1.56413	11.2774	2.83883e-20	1.07422e-17	35.5729
cg19548479	chr17	41363737	-	Island			17:38719236-38719789	17:41363351-41364480	Promoter_Associated	TRUE	4.33669	-1.53619	11.2764	2.85433e-20	1.07887e-17	35.5676
cg18779283	chr3	45636154	+	S_Shore			3:45611059-45611195				2.9995	-1.55648	11.2756	2.86637e-20	1.0822e-17	35.5635
cg02946885	chr14	90378680	-	OpenSea		TRUE					2.55707	1.40266	11.2751	2.87413e-20	1.08258e-17	35.5608
cg07551659	chr15	57669165	-	S_Shore		TRUE	15:55455319-55456615				2.82821	-2.03506	11.275	2.87493e-20	1.08258e-17	35.5605
cg26705574	chr14	24836219	+	Island			14:23905663-23906156	14:24834531-24838393	Unclassified		3.53413	-1.59514	11.2749	2.87703e-20	1.08258e-17	35.5598
cg08327371	chr16	23849401	-	S_Shore	RDMR			16:23848972-23849521	Unclassified		3.5446	-0.553193	11.2746	2.88086e-20	1.08281e-17	35.5585
cg00164941	chr2	73523056	+	S_Shelf				2:73522887-73523086	Unclassified_Cell_type_specific		3.94914	0.155426	11.2728	2.90864e-20	1.09203e-17	35.5491
cg07070728	chr3	141399954	-	OpenSea		TRUE				TRUE	3.03758	-0.996405	11.2726	2.91309e-20	1.09248e-17	35.5476
cg16196939	chr12	132863118	+	S_Shore			12:131372686-131373192			TRUE	2.73714	-2.37639	11.2717	2.92689e-20	1.09643e-17	35.5429
cg11895596	chr3	57955820	+	OpenSea		TRUE				TRUE	1.93183	1.2572	11.2714	2.93174e-20	1.09702e-17	35.5413
cg02929431	chr12	51713220	+	OpenSea		TRUE		12:51712458-51713362	Unclassified_Cell_type_specific		2.84343	0.403093	11.2698	2.95617e-20	1.10388e-17	35.5332
cg05794117	chr1	228394559	-	OpenSea		TRUE					3.43476	2.42567	11.2698	2.95664e-20	1.10388e-17	35.533
cg26588812	chr17	72428976	+	Island			17:69938308-69940708	17:72427583-72429027	Unclassified		2.40586	-0.781361	11.2679	2.98764e-20	1.11422e-17	35.5228
cg01708411	chr12	57631839	-	N_Shore	RDMR						4.07521	-0.424804	11.2666	3.00728e-20	1.1203e-17	35.5163
cg26346718	chr17	79482045	-	Island			17:77092293-77096956	17:79481537-79482133	Promoter_Associated		4.72022	-2.91957	11.2664	3.01167e-20	1.12069e-17	35.5149
cg08282819	chr16	27437900	+	OpenSea		TRUE		16:27437775-27438676	Promoter_Associated	TRUE	2.78884	-2.1576	11.266	3.0184e-20	1.12195e-17	35.5127
cg23523668	chr11	65194989	-	S_Shelf				11:65194498-65195147	Promoter_Associated		3.48328	-1.2579	11.2651	3.03191e-20	1.12508e-17	35.5083
cg06093152	chr1	212662017	-	OpenSea		TRUE					3.16612	-0.627869	11.265	3.0335e-20	1.12508e-17	35.5078
cg09938462	chr22	19706365	-	Island	DMR		22:18085311-18086745				4.11447	-2.0113	11.2645	3.04154e-20	1.12682e-17	35.5052
cg11176924	chr14	24740855	+	Island		TRUE	14:23810238-23810769	14:24739839-24741475	Promoter_Associated		0.375946	-5.68166	11.2632	3.06284e-20	1.13346e-17	35.4984
cg04100595	chr12	27615138	-	OpenSea	DMR						3.43254	0.138117	11.2625	3.07522e-20	1.13679e-17	35.4944
cg05429895	chr9	120466640	-	OpenSea		TRUE					3.37008	-2.32341	11.2615	3.09083e-20	1.1413e-17	35.4894
cg27035734	chr12	86230557	-	OpenSea							2.82726	-0.102451	11.2609	3.1008e-20	1.14299e-17	35.4863
cg24607755	chr11	36171375	-	OpenSea		TRUE		11:36171261-36171413	Unclassified_Cell_type_specific		3.43476	-1.77336	11.2609	3.10221e-20	1.14299e-17	35.4858
cg03464366	chr2	106227786	-	OpenSea							2.74021	1.23395	11.2602	3.11374e-20	1.1449e-17	35.4822
cg24342283	chr11	118758603	+	OpenSea	DMR	TRUE				TRUE	2.23565	-0.634003	11.2601	3.1142e-20	1.1449e-17	35.482
cg13860006	chr19	6741178	-	Island	DMR						4.52592	-3.21062	11.2599	3.11898e-20	1.1454e-17	35.4805
cg17010941	chr8	102218219	-	Island			8:102286261-102287637	8:102217618-102218349	Promoter_Associated		0.376798	-6.38304	11.2587	3.13772e-20	1.15102e-17	35.4746
cg09327847	chr16	24087793	+	OpenSea		TRUE		16:24087684-24087895	Unclassified_Cell_type_specific		3.1723	0.451118	11.2577	3.1552e-20	1.15618e-17	35.4692
cg10466548	chr16	10965217	+	OpenSea		TRUE		16:10964967-10965282	Unclassified_Cell_type_specific	TRUE	2.35918	-0.804763	11.2564	3.17795e-20	1.16325e-17	35.4621
cg18952026	chr12	1940380	+	OpenSea		TRUE	12:1810610-1810818	12:1939931-1940497	Unclassified_Cell_type_specific	TRUE	3.93094	-1.25986	11.2543	3.21417e-20	1.17522e-17	35.451
cg20802826	chr6	30782080	-	OpenSea		TRUE		6:30781901-30782710	Unclassified_Cell_type_specific	TRUE	1.71942	1.99199	11.2538	3.22235e-20	1.17693e-17	35.4485
cg04956949	chr7	73119262	+	S_Shore		TRUE				TRUE	2.507	0.140304	11.2535	3.22756e-20	1.17756e-17	35.4469
cg18184107	chr14	74252745	+	N_Shore			14:73322498-73322834	14:74252517-74253327	Promoter_Associated	TRUE	4.25657	-2.18956	11.2518	3.25764e-20	1.18724e-17	35.4378
cg03974423	chr12	53614109	+	Island			12:51899393-51900554				3.92202	-2.50283	11.2512	3.26744e-20	1.18952e-17	35.4349
cg27417997	chr4	77356416	+	OpenSea		TRUE					3.30169	-0.280149	11.2505	3.27932e-20	1.19202e-17	35.4313
cg00870242	chr8	10530148	+	OpenSea						TRUE	2.44227	-0.880306	11.2504	3.28159e-20	1.19202e-17	35.4306
cg00430895	chr18	13136340	+	N_Shore	DMR		18:13126167-13126341			TRUE	3.62307	-1.15799	11.2502	3.28495e-20	1.19202e-17	35.4296
cg21956614	chr4	129439073	+	OpenSea		TRUE		4:129439024-129439378	Unclassified_Cell_type_specific	TRUE	2.75831	-2.68274	11.2495	3.2975e-20	1.19529e-17	35.4259
cg06557507	chr17	42853611	+	Island			17:40207796-40209177	17:42851788-42853737	Promoter_Associated		3.50621	-1.44657	11.2483	3.31819e-20	1.20078e-17	35.4197
cg20178976	chr20	52357117	+	OpenSea	DMR						3.77365	0.353561	11.2482	3.31991e-20	1.20078e-17	35.4192
cg03268893	chr13	27557503	+	OpenSea		TRUE				TRUE	3.43571	0.268208	11.248	3.32337e-20	1.20078e-17	35.4182
cg04173396	chr8	61821400	-	N_Shore						TRUE	2.9919	0.538825	11.2478	3.3284e-20	1.2013e-17	35.4167
cg18750756	chr17	4337231	-	OpenSea				17:4336770-4337365	Promoter_Associated		2.18066	-0.32821	11.2447	3.3838e-20	1.21999e-17	35.4005
cg14023999	chr15	90543224	+	N_Shore		TRUE		15:90542412-90543270	Unclassified_Cell_type_specific		3.92184	-1.36729	11.2442	3.39281e-20	1.22079e-17	35.3979
cg12985065	chr8	140744488	-	Island							1.56912	0.628574	11.2442	3.39329e-20	1.22079e-17	35.3977
cg14064762	chr9	123688745	+	N_Shelf		TRUE		9:123688502-123689327	Unclassified	TRUE	1.98712	1.05575	11.243	3.41499e-20	1.22728e-17	35.3915
cg15256164	chr2	174220625	-	S_Shore			2:173927424-173928904	2:174220436-174220695	Promoter_Associated	TRUE	3.69305	-2.22939	11.2427	3.42047e-20	1.22794e-17	35.3899
cg14567593	chr19	13265338	-	N_Shore			19:13126117-13126500	19:13265100-13265340	Promoter_Associated	TRUE	3.8038	-1.57593	11.2424	3.42658e-20	1.22882e-17	35.3882
cg01357892	chr3	126191181	-	N_Shelf				3:126191103-126191333	Promoter_Associated_Cell_type_specific	TRUE	3.18845	-2.37699	11.2421	3.43039e-20	1.22887e-17	35.3871
cg22713976	chr10	50815015	+	N_Shelf				10:50814999-50815433	Unclassified_Cell_type_specific		3.65457	-2.04708	11.2419	3.43424e-20	1.22894e-17	35.386
cg19206653	chr22	38453239	-	Island			22:36783018-36783442	22:38452433-38453795	Promoter_Associated		4.56855	-2.98029	11.2413	3.44532e-20	1.2316e-17	35.3828
cg27342781	chr16	84566279	+	OpenSea		TRUE				TRUE	3.06903	0.207787	11.2388	3.49245e-20	1.24579e-17	35.3695
cg15234492	chr12	122019076	-	S_Shore	RDMR		12:120503188-120503547	12:122019013-122020752	Promoter_Associated		3.7401	-1.13903	11.2388	3.49245e-20	1.24579e-17	35.3695
cg18514820	chr10	17271944	-	Island			10:17310178-17312830	10:17271905-17273358	Promoter_Associated		3.18171	-4.01576	11.238	3.50698e-20	1.24924e-17	35.3654
cg04883026	chr11	66487938	-	OpenSea		TRUE		11:66487805-66487948	Unclassified_Cell_type_specific	TRUE	3.00758	0.127553	11.2377	3.51261e-20	1.24924e-17	35.3638
cg24167606	chr3	183103843	-	OpenSea		TRUE		3:183103765-183104594	Unclassified		2.66169	-2.83717	11.2377	3.51327e-20	1.24924e-17	35.3636
cg12019109	chr7	99574383	+	OpenSea							2.98225	1.57624	11.2356	3.55243e-20	1.26183e-17	35.3527
cg00482398	chr6	43424018	+	S_Shore							3.00644	-0.293801	11.2347	3.57132e-20	1.2672e-17	35.3475
cg17330093	chr6	79380538	+	OpenSea		TRUE					2.98833	-0.246588	11.2339	3.58522e-20	1.27079e-17	35.3437
cg26902557	chr11	1585852	+	OpenSea		TRUE		11:1585767-1586215	Unclassified_Cell_type_specific	TRUE	2.48357	-1.36882	11.2332	3.59875e-20	1.27424e-17	35.34
cg14671011	chr5	134544423	+	OpenSea		TRUE		5:134543822-134544835	Unclassified_Cell_type_specific	TRUE	2.61042	1.42022	11.2321	3.62084e-20	1.27973e-17	35.334
cg19711815	chr12	53765078	-	OpenSea		TRUE	12:52051320-52051472	12:53764468-53765894	Unclassified		2.50907	-3.29414	11.232	3.62186e-20	1.27973e-17	35.3337
cg17601191	chr13	31264764	-	OpenSea		TRUE		13:31264572-31264863	Promoter_Associated_Cell_type_specific	TRUE	4.97001	0.111066	11.2317	3.62754e-20	1.28039e-17	35.3322
cg13300246	chr7	64597604	-	N_Shelf							3.05248	0.775704	11.2311	3.641e-20	1.28379e-17	35.3285
cg07024458	chr16	56390600	-	OpenSea			16:54947812-54948102	16:56390027-56391514	Unclassified		3.15657	-1.84005	11.2299	3.66329e-20	1.2903e-17	35.3226
cg25181684	chr10	105456466	+	S_Shelf		TRUE		10:105456167-105456902	Unclassified		3.19624	-1.5658	11.229	3.68139e-20	1.29515e-17	35.3177
cg24434056	chr13	112550360	+	S_Shelf			13:111598318-111598456				2.08313	0.602813	11.2288	3.68479e-20	1.29515e-17	35.3168
cg16334524	chr21	44898123	-	OpenSea		TRUE				TRUE	1.91961	-0.176374	11.2285	3.69175e-20	1.29624e-17	35.315
cg14580211	chr5	150161299	-	S_Shelf		TRUE					2.95355	0.623671	11.2282	3.69769e-20	1.29638e-17	35.3134
cg08887327	chr2	238582364	+	OpenSea			2:238246615-238247217	2:238581505-238582817	Promoter_Associated		2.76326	-2.64455	11.2281	3.69986e-20	1.29638e-17	35.3128
cg13518625	chr8	29522838	+	OpenSea		TRUE		8:29522663-29523124	Unclassified	TRUE	4.0669	-1.2729	11.2271	3.7201e-20	1.30212e-17	35.3074
cg08291342	chr4	4398276	-	OpenSea		TRUE	4:4448843-4449188	4:4397170-4398519	Unclassified_Cell_type_specific		2.79007	-0.518685	11.2263	3.73533e-20	1.30609e-17	35.3034
cg04126760	chr7	132299570	+	OpenSea	DMR	TRUE	7:131950110-131950315	7:132299512-132299612	Unclassified_Cell_type_specific		2.52023	-1.78577	11.2261	3.73934e-20	1.30613e-17	35.3024
cg05920454	chr12	6310391	+	Island			12:6178980-6180653	12:6309269-6310880	Unclassified_Cell_type_specific	TRUE	3.77632	-2.58109	11.2255	3.75209e-20	1.30922e-17	35.299
cg01959516	chr6	2449276	+	OpenSea		TRUE		6:2449053-2450009	Unclassified	TRUE	3.2983	-1.55072	11.2214	3.83414e-20	1.33646e-17	35.2778
cg07552707	chr20	44519093	+	Island			20:43952319-43953757				1.95884	-2.52645	11.2211	3.84221e-20	1.33789e-17	35.2757
cg06578342	chr16	4349215	+	OpenSea		TRUE					2.77062	-0.295016	11.2204	3.85498e-20	1.34095e-17	35.2725
cg19959648	chr3	197687180	-	Island			3:199171252-199172284	3:197686441-197687723	Promoter_Associated		0.385731	-6.43231	11.22	3.86386e-20	1.34215e-17	35.2702
cg23821329	chr10	17269643	-	N_Shore		TRUE					3.88752	-0.318387	11.2199	3.86643e-20	1.34215e-17	35.2696
cg24576260	chr1	1217664	-	OpenSea		TRUE				TRUE	2.67777	0.00399682	11.2196	3.87274e-20	1.34295e-17	35.268
cg26705720	chr20	10652787	+	Island			20:10600591-10601761	20:10652681-10653107	Unclassified		5.75945	-2.25244	11.2189	3.88723e-20	1.34659e-17	35.2643
cg19482049	chr3	30647725	+	N_Shore				3:30647633-30649121	Promoter_Associated_Cell_type_specific		3.64874	-2.14114	11.2187	3.89214e-20	1.3469e-17	35.263
cg27227042	chr11	93754094	+	OpenSea							2.20007	-0.572443	11.2179	3.90749e-20	1.35082e-17	35.2592
cg14753356	chr6	30720108	-	OpenSea		TRUE				TRUE	3.4167	-1.32284	11.2171	3.92378e-20	1.35506e-17	35.2551
cg01973920	chr5	980997	-	OpenSea	CDMR						3.40403	-0.48698	11.2153	3.96258e-20	1.36705e-17	35.2454
cg06377473	chr10	116528363	+	Island		TRUE	10:116517530-116518449	10:116527156-116528445	Unclassified_Cell_type_specific	TRUE	4.1071	-3.14727	11.2135	4.0014e-20	1.37903e-17	35.2359
cg11935153	chr6	30923306	+	Island		TRUE	6:31031220-31031746	6:30922724-30924044	Unclassified	TRUE	4.75409	-1.44875	11.2123	4.02664e-20	1.38631e-17	35.2297
cg12433217	chr1	25758112	-	Island							0.454211	-6.16803	11.2117	4.03925e-20	1.38923e-17	35.2266
cg18079128	chr20	10652722	+	Island			20:10600591-10601761	20:10652681-10653107	Unclassified		3.95669	-1.39836	11.2111	4.05239e-20	1.39096e-17	35.2234
cg17340391	chr3	128151578	-	N_Shore		TRUE	3:129633908-129634805	3:128151133-128152320	Unclassified_Cell_type_specific	TRUE	3.42335	-0.891241	11.2111	4.05257e-20	1.39096e-17	35.2234
cg26705724	chr15	41061984	+	OpenSea				15:41060977-41062235	Gene_Associated	TRUE	2.21181	-0.284923	11.2109	4.05708e-20	1.39109e-17	35.2223
cg12346491	chr4	145277815	-	OpenSea		TRUE					3.71566	-0.695288	11.2097	4.08499e-20	1.39923e-17	35.2156
cg02858132	chr3	136469005	-	N_Shore	RDMR						2.53287	1.45483	11.2089	4.10059e-20	1.40314e-17	35.2118
cg13409704	chr22	22012495	-	Island			22:20341566-20342609	22:22011063-22012798	Promoter_Associated		3.00584	-1.21775	11.2085	4.11127e-20	1.40536e-17	35.2093
cg02524099	chr4	1037816	-	OpenSea		TRUE	4:1027611-1027961	4:1037742-1037912	Unclassified_Cell_type_specific		2.77424	-0.738591	11.208	4.12087e-20	1.40722e-17	35.207
cg20477147	chr20	57265991	-	N_Shore	RDMR			20:57265937-57266151	Unclassified_Cell_type_specific		2.64594	-0.224085	11.2077	4.12742e-20	1.40802e-17	35.2054
cg18133966	chr12	120765718	+	OpenSea							2.42398	0.36604	11.2065	4.15493e-20	1.41597e-17	35.1989
cg21940313	chr17	41620911	-	N_Shore	RDMR						2.61873	-0.776346	11.2058	4.17009e-20	1.41935e-17	35.1953
cg26870745	chr19	3133503	-	OpenSea	DMR			19:3132935-3133984	Unclassified	TRUE	3.54112	-1.54917	11.2057	4.1733e-20	1.41935e-17	35.1945
cg05217983	chr6	45406867	-	OpenSea		TRUE					3.08317	-0.28959	11.2049	4.19012e-20	1.42335e-17	35.1906
cg09435170	chr4	184256627	+	OpenSea		TRUE				TRUE	2.84333	0.748183	11.2046	4.19709e-20	1.42335e-17	35.189
cg01046593	chr21	45079544	+	Island			21:43903697-43904431	21:45078760-45080204	Promoter_Associated_Cell_type_specific		0.440477	-6.20772	11.2046	4.19778e-20	1.42335e-17	35.1888
cg18506744	chr19	1102627	-	N_Shore				19:1102583-1103017	Unclassified_Cell_type_specific	TRUE	2.31958	-1.35819	11.2041	4.208e-20	1.42538e-17	35.1864
cg09681043	chr2	128293239	-	OpenSea							3.10145	-0.0620538	11.2024	4.2475e-20	1.43731e-17	35.1772
cg05685023	chr3	187870940	+	N_Shore	RDMR		3:189353455-189355033				2.42437	-0.727091	11.2017	4.26288e-20	1.44096e-17	35.1737
cg08003353	chr13	31407120	+	OpenSea		TRUE				TRUE	5.08278	-1.19965	11.2016	4.26686e-20	1.44096e-17	35.1728
cg04482110	chr17	41364121	-	Island			17:38719236-38719789	17:41363351-41364480	Promoter_Associated		2.87021	-0.869967	11.2011	4.27735e-20	1.44305e-17	35.1704
cg26027052	chr6	36821364	-	OpenSea		TRUE					2.28392	0.370212	11.2005	4.29115e-20	1.44534e-17	35.1672
cg12935478	chr21	44898206	+	OpenSea		TRUE					2.099	-0.402748	11.2004	4.29273e-20	1.44534e-17	35.1668
cg22774472	chr2	190044636	-	OpenSea							3.48871	-1.34884	11.2001	4.30064e-20	1.44655e-17	35.165
cg01420159	chr16	85335889	+	OpenSea		TRUE	16:83893380-83893467			TRUE	2.76616	1.72176	11.1995	4.31311e-20	1.4493e-17	35.1622
cg13686807	chr1	14343114	-	OpenSea		TRUE					2.70831	1.2683	11.1991	4.32274e-20	1.45108e-17	35.16
cg23241863	chr10	102295624	-	OpenSea			10:102285554-102285615	10:102295127-102296245	Promoter_Associated		-0.65265	-5.77176	-11.1983	4.34128e-20	1.45535e-17	35.1558
cg13487666	chr9	127021157	-	S_Shore	RDMR					TRUE	4.09884	-1.33908	11.1981	4.34606e-20	1.45535e-17	35.1547
cg10851739	chr12	131996019	+	OpenSea	DMR			12:131995813-131996301	Unclassified		2.96332	-0.448015	11.198	4.34846e-20	1.45535e-17	35.1542
cg18756580	chr20	47803232	-	N_Shore	RDMR						3.5507	-1.0505	11.1972	4.36891e-20	1.46074e-17	35.1496
cg05587419	chr12	110270636	+	N_Shore		TRUE				TRUE	2.74405	-0.962386	11.195	4.41879e-20	1.47595e-17	35.1384
cg12930882	chr5	37825585	-	OpenSea		TRUE					2.79254	0.152166	11.1924	4.48194e-20	1.49456e-17	35.1245
cg10037049	chr12	48276633	+	OpenSea		TRUE					2.95468	-1.94113	11.1922	4.48671e-20	1.49456e-17	35.1234
cg21611187	chr4	38321009	+	OpenSea		TRUE		4:38320384-38322463	Promoter_Associated		3.68317	-1.75305	11.1922	4.48784e-20	1.49456e-17	35.1232
cg22877366	chr1	12107668	-	OpenSea				1:12107272-12108029	Promoter_Associated		2.145	0.885795	11.1908	4.52136e-20	1.50423e-17	35.1159
cg27138600	chr5	121627091	+	OpenSea		TRUE					2.95538	1.67802	11.1894	4.55538e-20	1.51405e-17	35.1085
cg08694802	chr16	15149554	+	Island			16:15056663-15057728	16:15149058-15150428	Promoter_Associated		1.98572	-3.24762	11.1871	4.61147e-20	1.53118e-17	35.0965
cg22705918	chr2	25518238	+	OpenSea		TRUE		2:25517015-25518736	Unclassified	TRUE	3.78859	-2.35743	11.1864	4.62959e-20	1.53568e-17	35.0926
cg06350404	chr18	3452443	-	S_Shore			18:3441340-3442616	18:3451182-3452834	Promoter_Associated		3.62914	-1.51334	11.1854	4.65354e-20	1.5421e-17	35.0876
cg10584986	chr15	29825929	-	OpenSea		TRUE					2.12629	-0.369482	11.185	4.66275e-20	1.54363e-17	35.0856
cg03146413	chr7	156296744	-	OpenSea			7:155989505-155989824				2.61038	0.419553	11.1844	4.67856e-20	1.54732e-17	35.0823
cg08530859	chr8	143851287	+	OpenSea							3.71411	2.31459	11.1842	4.68312e-20	1.54732e-17	35.0814
cg05815906	chr4	140374338	+	N_Shore				4:140374026-140375641	Promoter_Associated		3.72116	-2.17323	11.1835	4.70193e-20	1.55201e-17	35.0774
cg11326574	chr12	59271109	-	OpenSea		TRUE				TRUE	2.24931	0.733743	11.1829	4.7165e-20	1.55529e-17	35.0744
cg01700462	chr20	45179230	-	OpenSea							2.64545	0.520631	11.1816	4.75014e-20	1.56461e-17	35.0674
cg20831492	chr7	93633593	+	Island			7:93471304-93471943	7:93632926-93634333	Promoter_Associated		0.386709	-5.85931	11.1814	4.75407e-20	1.56461e-17	35.0666
cg05419581	chr6	155464121	+	OpenSea		TRUE		6:155463998-155464819	Promoter_Associated_Cell_type_specific		2.83713	-2.1679	11.1805	4.77933e-20	1.57138e-17	35.0614
cg12577850	chr6	139351113	-	S_Shore	RDMR		6:139392806-139392891				3.47801	-0.414685	11.1798	4.79576e-20	1.57461e-17	35.058
cg23053742	chr8	71564125	-	OpenSea		TRUE		8:71563899-71564306	Promoter_Associated_Cell_type_specific		2.71342	0.980115	11.1797	4.7985e-20	1.57461e-17	35.0575
cg09233395	chr8	116678582	-	N_Shore							3.51913	-1.65349	11.1781	4.84037e-20	1.58679e-17	35.0489
cg26628751	chr17	80981644	+	N_Shore			17:78574823-78575038				1.82664	0.921244	11.1779	4.84591e-20	1.58706e-17	35.0478
cg05230054	chr19	34175419	+	Island			19:38867073-38867922			TRUE	4.82208	-2.72446	11.1776	4.85418e-20	1.58822e-17	35.0461
cg21402364	chr15	74257642	+	OpenSea		TRUE		15:74257069-74258542	Unclassified	TRUE	2.50414	0.470285	11.1764	4.88454e-20	1.5966e-17	35.04
cg16591816	chr6	170190914	-	S_Shore		TRUE	6:169931704-169932897	6:170189397-170191276	Unclassified		3.31985	-3.06879	11.1752	4.91626e-20	1.60541e-17	35.0336
cg11351709	chr8	829623	-	N_Shelf	CDMR						2.47021	0.858402	11.1734	4.96436e-20	1.61873e-17	35.0241
cg25149251	chr7	100488527	-	N_Shore			7:100326458-100326526				3.75265	-1.46444	11.1733	4.9667e-20	1.61873e-17	35.0236
cg25677394	chr3	11178758	-	OpenSea		TRUE				TRUE	2.56905	0.645842	11.1731	4.97153e-20	1.61874e-17	35.0227
cg05207048	chr5	167513456	-	OpenSea		TRUE					2.77458	-0.448473	11.1726	4.98528e-20	1.62164e-17	35.02
cg13010797	chr3	42725643	+	N_Shore		TRUE					2.18065	-2.62536	11.1719	5.00431e-20	1.62513e-17	35.0162
cg15259904	chr6	55559213	-	OpenSea		TRUE					3.10071	0.87155	11.1718	5.0083e-20	1.62513e-17	35.0154
cg02155796	chr14	105940179	+	N_Shore							2.58341	-0.607563	11.1717	5.01051e-20	1.62513e-17	35.015
cg19408145	chr1	160681530	-	OpenSea				1:160681390-160682087	Promoter_Associated		2.60386	-0.318058	11.17	5.05577e-20	1.63682e-17	35.0062
cg02544257	chr16	70510663	-	S_Shelf		TRUE		16:70510195-70511109	Unclassified	TRUE	2.63169	-0.393632	11.17	5.05628e-20	1.63682e-17	35.0061
cg13414270	chr2	45465395	-	OpenSea		TRUE		2:45465374-45466223	Unclassified_Cell_type_specific	TRUE	2.32293	0.70357	11.1696	5.06697e-20	1.6387e-17	35.004
cg07963181	chr3	11195902	+	Island			3:11170902-11171612				4.37522	-2.64517	11.1659	5.16799e-20	1.66976e-17	34.9846
cg17452615	chr12	122019080	-	S_Shore	RDMR		12:120503188-120503547	12:122019013-122020752	Promoter_Associated		3.42493	-1.87348	11.1653	5.18601e-20	1.67338e-17	34.9812
cg10699871	chr22	19879696	-	OpenSea	DMR	TRUE	22:18259377-18259697	22:19879650-19879728	Promoter_Associated		2.31906	-0.426941	11.1652	5.18914e-20	1.67338e-17	34.9806
cg16170006	chr1	90099704	+	S_Shore	RDMR		1:89870819-89872310	1:90097915-90099788	Promoter_Associated		3.11509	-0.567802	11.1638	5.22605e-20	1.68366e-17	34.9736
cg25834130	chr3	128151666	-	Island		TRUE	3:129633908-129634805	3:128151133-128152320	Unclassified_Cell_type_specific	TRUE	2.5238	-1.79551	11.1633	5.24115e-20	1.68691e-17	34.9708
cg08456051	chr4	190225902	-	N_Shelf		TRUE					2.51696	1.29629	11.1626	5.26108e-20	1.69171e-17	34.9671
cg01530803	chr22	30877800	-	OpenSea							3.03692	1.24071	11.1618	5.28423e-20	1.69746e-17	34.9628
cg16134717	chr1	11752494	+	Island			1:11673250-11675232	1:11752330-11753948	Unclassified_Cell_type_specific		3.86192	-1.15794	11.1616	5.28909e-20	1.69746e-17	34.9619
cg21687216	chr4	87857413	+	S_Shore	RDMR		4:88074898-88076460	4:87857299-87857769	Promoter_Associated	TRUE	3.41284	-2.32307	11.1603	5.3252e-20	1.70669e-17	34.9552
cg15436606	chr4	87881747	+	OpenSea		TRUE					3.14853	0.67742	11.1602	5.32798e-20	1.70669e-17	34.9547
cg03175635	chr2	203736521	-	Island			2:203444171-203444871	2:203735190-203736975	Promoter_Associated		0.378973	-6.27644	11.1591	5.36084e-20	1.71558e-17	34.9486
cg01034251	chr16	88748522	+	S_Shore				16:88747518-88748794	Promoter_Associated		2.7464	-2.52794	11.158	5.3927e-20	1.72327e-17	34.9428
cg17736230	chr2	25391720	-	Island			2:25244577-25245344	2:25390959-25392100	Unclassified_Cell_type_specific		3.05927	-1.5105	11.1579	5.39513e-20	1.72327e-17	34.9424
cg07150145	chr1	47656137	-	OpenSea						TRUE	2.06532	0.00547278	11.1571	5.41879e-20	1.72918e-17	34.9381
cg11128956	chr7	158280771	+	N_Shore			7:157973501-157973547				3.35676	0.639252	11.1563	5.4436e-20	1.73545e-17	34.9336
cg01502396	chr11	46403923	-	Island		TRUE	11:46358699-46360747				4.08533	-1.61749	11.1552	5.47355e-20	1.74334e-17	34.9282
cg25953220	chr6	159240552	-	Island			6:159158959-159160763	6:159240274-159240825	Promoter_Associated		4.06223	-3.64567	11.155	5.48069e-20	1.74397e-17	34.9269
cg26808293	chr16	3072207	-	N_Shore		TRUE		16:3072200-3072632	Unclassified_Cell_type_specific		2.67871	-2.27081	11.1539	5.51283e-20	1.75253e-17	34.9212
cg06222012	chr2	67442562	+	OpenSea		TRUE					2.6543	0.672721	11.1525	5.55365e-20	1.76384e-17	34.9139
cg03072035	chr10	73076664	+	N_Shelf							2.34818	0.983139	11.152	5.56916e-20	1.7671e-17	34.9112
cg05228717	chr12	132863109	+	S_Shore			12:131372686-131373192			TRUE	3.661	-2.3156	11.1512	5.59314e-20	1.77303e-17	34.907
cg13593553	chr12	7260888	+	OpenSea				12:7260803-7261519	Promoter_Associated	TRUE	2.91464	-2.32567	11.1487	5.66915e-20	1.79543e-17	34.8937
cg24327132	chr15	72520632	+	N_Shore	RDMR						3.13921	-1.0696	11.1478	5.6976e-20	1.80274e-17	34.8888
cg06537680	chr16	67204316	+	Island		TRUE	16:65761426-65762302	16:67203266-67204985	Unclassified		4.45398	-2.96411	11.1453	5.77284e-20	1.8247e-17	34.8759
cg22277636	chr2	218621320	+	Island			2:218329466-218329675	2:218621230-218621758	Unclassified_Cell_type_specific	TRUE	5.09229	-2.84719	11.1452	5.77787e-20	1.8247e-17	34.8751
cg22940789	chr13	36704709	-	N_Shore	CDMR	TRUE	13:35602439-35603640				3.0865	-2.10765	11.1449	5.78583e-20	1.8255e-17	34.8737
cg19777900	chr20	56284917	-	Island			20:55717280-55718801				0.340076	-6.10617	11.1437	5.82266e-20	1.8354e-17	34.8675
cg04638710	chr4	183167912	-	OpenSea		TRUE	4:183404886-183404938				2.42165	0.802024	11.1422	5.87107e-20	1.84892e-17	34.8593
cg05598678	chr8	133773099	+	OpenSea				8:133772510-133773141	Unclassified_Cell_type_specific	TRUE	3.25327	-1.5016	11.1392	5.96578e-20	1.87699e-17	34.8436
cg04725507	chr4	83483375	+	S_Shore			4:83701637-83702512			TRUE	3.80551	-2.35453	11.1378	6.01041e-20	1.88793e-17	34.8363
cg04981492	chr19	15218713	-	S_Shore				19:15217447-15218971	Unclassified_Cell_type_specific		3.42561	-3.05093	11.1378	6.01178e-20	1.88793e-17	34.8361
cg25588725	chr6	31703139	-	OpenSea				6:31703081-31704398	Promoter_Associated		2.48995	-2.9371	11.1372	6.03009e-20	1.89191e-17	34.8331
cg25640382	chr7	28590511	+	OpenSea		TRUE					3.58201	0.756102	11.1369	6.04106e-20	1.89359e-17	34.8313
cg11447922	chr17	78161572	+	N_Shelf		TRUE				TRUE	2.23471	-0.434474	11.1359	6.07383e-20	1.90208e-17	34.826
cg05032848	chr17	33390854	+	OpenSea		TRUE		17:33390472-33391505	Promoter_Associated	TRUE	3.98176	-2.14893	11.1356	6.08411e-20	1.90336e-17	34.8243
cg27096232	chr4	3287777	+	OpenSea		TRUE	4:3257114-3257621	4:3287397-3288182	Unclassified	TRUE	2.24162	-0.996594	11.1353	6.093e-20	1.90336e-17	34.8229
cg03165356	chr2	216882347	+	S_Shelf				2:216882322-216882505	Unclassified_Cell_type_specific	TRUE	2.75867	1.22117	11.1352	6.0949e-20	1.90336e-17	34.8226
cg22609522	chr22	46403218	-	OpenSea	DMR	TRUE		22:46401893-46403323	Unclassified		2.50376	-0.389687	11.134	6.13456e-20	1.91141e-17	34.8162
cg21185662	chr12	45662797	-	OpenSea		TRUE		12:45662427-45663176	Unclassified_Cell_type_specific		3.41521	0.442699	11.1339	6.13759e-20	1.91141e-17	34.8157
cg02049210	chr8	48647583	+	N_Shelf				8:48647459-48648245	Promoter_Associated_Cell_type_specific	TRUE	3.18784	-1.27844	11.1339	6.13775e-20	1.91141e-17	34.8157
cg08609578	chr6	169828158	+	OpenSea		TRUE				TRUE	3.43074	0.111404	11.1331	6.16526e-20	1.9182e-17	34.8113
cg05634495	chr6	122364658	+	OpenSea		TRUE					2.98493	0.49955	11.1316	6.21443e-20	1.93171e-17	34.8035
cg13629753	chr1	89591719	+	OpenSea		TRUE		1:89591416-89592210	Unclassified_Cell_type_specific		2.82546	-1.80318	11.1308	6.24117e-20	1.93823e-17	34.7993
cg12045443	chr12	89777963	-	OpenSea		TRUE					2.60653	-2.03676	11.1302	6.26112e-20	1.94263e-17	34.7962
cg20034372	chr15	37179610	-	Island	RDMR		15:34966809-34967115	15:37179513-37179673	Unclassified_Cell_type_specific		3.86685	-0.298505	11.1275	6.35317e-20	1.96937e-17	34.7818
cg25267863	chr7	1363124	-	Island	DMR		7:1329650-1330307				2.53378	-0.800065	11.1266	6.38377e-20	1.97558e-17	34.7771
cg02090654	chr7	126698344	-	OpenSea							2.9925	1.41709	11.1266	6.38496e-20	1.97558e-17	34.7769
cg08985333	chr16	10970960	+	N_Shore				16:10970618-10971220	Unclassified	TRUE	2.33529	-0.790557	11.1264	6.39259e-20	1.97612e-17	34.7758
cg16846518	chr3	128062608	-	OpenSea		TRUE				TRUE	2.6507	0.0811006	11.1251	6.43788e-20	1.98666e-17	34.7688
cg26051755	chr2	97198107	+	OpenSea				2:97197593-97198472	Unclassified_Cell_type_specific		3.1241	-1.51233	11.125	6.4385e-20	1.98666e-17	34.7687
cg16936953	chr17	57915665	+	OpenSea							3.53222	-0.0255493	11.1246	6.45397e-20	1.9896e-17	34.7664
cg09889479	chr16	2082689	+	N_Shelf				16:2082601-2082851	Unclassified_Cell_type_specific	TRUE	1.8725	-1.08978	11.1243	6.46449e-20	1.99102e-17	34.7648
cg07545640	chr16	67464829	+	Island			16:66021945-66023023	16:67463960-67465526	Unclassified_Cell_type_specific		4.17507	-3.37172	11.124	6.47578e-20	1.99267e-17	34.7631
cg26690592	chr11	19261879	-	N_Shore				11:19261661-19263333	Promoter_Associated		3.44165	-2.01548	11.1237	6.48647e-20	1.99414e-17	34.7614
cg15287092	chr3	52479069	-	OpenSea		TRUE		3:52478888-52479637	Promoter_Associated	TRUE	2.65558	-1.11347	11.1228	6.51816e-20	2.00205e-17	34.7567
cg09839177	chr4	124791563	+	OpenSea		TRUE					2.42868	-0.0232003	11.1219	6.54731e-20	2.00916e-17	34.7523
cg25015038	chr14	89604062	-	OpenSea		TRUE				TRUE	2.42079	-0.502079	11.1204	6.60025e-20	2.02356e-17	34.7444
cg03475182	chr11	110581454	+	N_Shore	CDMR		11:110086558-110086719	11:110581382-110581931	Unclassified		4.01747	-0.444418	11.1176	6.70151e-20	2.05273e-17	34.7294
cg07041720	chr7	2556962	-	N_Shore		TRUE				TRUE	2.04955	1.14823	11.1172	6.7176e-20	2.05579e-17	34.7271
cg02856420	chr7	101571219	+	OpenSea			7:101357903-101357990				4.06172	-1.7468	11.1169	6.72565e-20	2.05638e-17	34.7259
cg21525330	chr5	149999182	+	OpenSea			5:149979204-149979472			TRUE	1.86027	0.086195	11.1166	6.7384e-20	2.0584e-17	34.724
cg26877720	chr10	14647530	-	S_Shore	RDMR						1.67996	1.4009	11.1163	6.74919e-20	2.05867e-17	34.7225
cg00695391	chr1	2525548	-	N_Shore		TRUE					2.54447	-1.15949	11.1162	6.75153e-20	2.05867e-17	34.7221
cg13190306	chr11	18415923	-	Island			11:18372499-18373644	11:18415827-18416180	Promoter_Associated		3.35492	-2.63429	11.116	6.75771e-20	2.05869e-17	34.7212
cg15636519	chr2	191894418	+	OpenSea							2.93969	0.415854	11.1155	6.77714e-20	2.06044e-17	34.7184
cg01566260	chr1	32180356	+	Island		TRUE	1:31952719-31954031	1:32179878-32181603	Unclassified		4.48985	-1.93597	11.1154	6.77971e-20	2.06044e-17	34.718
cg21336434	chr7	54271282	+	OpenSea							3.24783	1.08351	11.1154	6.78187e-20	2.06044e-17	34.7177
cg21899942	chr14	72943540	+	OpenSea	DMR			14:72943380-72943928	Unclassified		2.77885	-2.07133	11.1151	6.79149e-20	2.06142e-17	34.7163
cg18254819	chr19	50922194	+	OpenSea		TRUE		19:50921529-50922247	Unclassified		3.39055	-1.99478	11.1148	6.803e-20	2.06142e-17	34.7147
cg23817169	chr12	113950659	-	OpenSea		TRUE					3.67489	-1.27145	11.1148	6.8035e-20	2.06142e-17	34.7146
cg21176326	chr7	148788010	+	Island			7:148418355-148419676	7:148787274-148789019	Promoter_Associated		0.419217	-5.50977	11.114	6.834e-20	2.0688e-17	34.7102
cg08259514	chr16	1131634	-	S_Shore			16:1071408-1071636				4.58587	-1.71001	11.112	6.9072e-20	2.08908e-17	34.6997
cg03435901	chr3	57125501	-	OpenSea		TRUE					2.67672	1.00623	11.1109	6.94658e-20	2.09801e-17	34.6941
cg08289567	chr4	129307231	+	OpenSea		TRUE					2.88118	0.410616	11.1105	6.96387e-20	2.09801e-17	34.6917
cg18923740	chr1	19971790	-	Island			1:19842843-19844572				2.20565	-1.2627	11.1103	6.97055e-20	2.09801e-17	34.6908
cg06060137	chr13	72650518	-	OpenSea	DMR						3.6746	-0.821898	11.1102	6.9742e-20	2.09801e-17	34.6902
cg04658027	chr6	31702774	+	OpenSea				6:31702445-31703047	Promoter_Associated	TRUE	3.62675	-1.49346	11.1102	6.97521e-20	2.09801e-17	34.6901
cg18190847	chr3	11195751	-	N_Shore							3.07886	-0.996262	11.1099	6.98582e-20	2.09801e-17	34.6886
cg18332849	chr19	45682064	-	Island			19:50372947-50374959	19:45681142-45682416	Promoter_Associated		0.357349	-6.3072	11.1099	6.98588e-20	2.09801e-17	34.6886
cg04951797	chr3	20226964	+	N_Shore			3:20201958-20201999				3.3922	-1.25653	11.1099	6.98668e-20	2.09801e-17	34.6885
cg00334245	chr6	30923446	-	Island		TRUE	6:31031220-31031746	6:30922724-30924044	Unclassified	TRUE	4.98176	-2.20751	11.1092	7.01217e-20	2.10212e-17	34.6849
cg19864007	chr19	52408259	+	OpenSea	DMR		19:57099442-57100184	19:52407590-52408536	Unclassified	TRUE	0.442543	-5.73949	11.1092	7.01289e-20	2.10212e-17	34.6848
cg25748441	chr2	202122587	+	OpenSea		TRUE		2:202122320-202123661	Promoter_Associated	TRUE	3.79314	-0.834528	11.108	7.05804e-20	2.11377e-17	34.6785
cg01868612	chr1	2478046	-	Island		TRUE	1:2467593-2468495				3.21792	-2.91124	11.1058	7.13983e-20	2.13636e-17	34.6672
cg25435917	chr3	12917884	-	Island			3:12892392-12892944			TRUE	2.25368	-1.90907	11.1052	7.16543e-20	2.14211e-17	34.6637
cg16104139	chr5	134829480	-	S_Shore		TRUE				TRUE	2.38491	-0.250256	11.1049	7.17623e-20	2.14344e-17	34.6622
cg06002524	chr14	74225627	-	Island			14:73295199-73297005				2.07365	-1.38929	11.1047	7.18278e-20	2.14349e-17	34.6613
cg01751245	chr2	65593761	+	OpenSea		TRUE				TRUE	3.35396	1.22734	11.1045	7.19097e-20	2.14403e-17	34.6602
cg11977605	chr4	1076247	+	OpenSea		TRUE				TRUE	2.03674	-1.0939	11.1039	7.2128e-20	2.14863e-17	34.6572
cg19652483	chr6	76191813	-	OpenSea		TRUE					3.1381	0.624267	11.1033	7.23869e-20	2.15443e-17	34.6537
cg15875860	chr22	38453467	-	Island		TRUE	22:36783018-36783442	22:38452433-38453795	Promoter_Associated		4.17568	-3.16954	11.1026	7.26633e-20	2.16074e-17	34.6499
cg12166570	chr14	74225642	-	Island			14:73295199-73297005				2.05881	-1.36855	11.1022	7.27877e-20	2.16253e-17	34.6483
cg16582517	chr3	5025885	-	S_Shore	RDMR			3:5025642-5026215	Unclassified		2.87127	-1.18378	11.1019	7.29018e-20	2.16401e-17	34.6467
cg15961007	chr6	153023279	-	OpenSea		TRUE					3.21677	-0.0514777	11.1017	7.29791e-20	2.16439e-17	34.6457
cg27198485	chr19	34175308	-	N_Shore			19:38867073-38867922			TRUE	2.95159	-1.42377	11.1005	7.34822e-20	2.17739e-17	34.6389
cg13209613	chr17	44849789	-	Island			17:42203413-42205054				3.18598	-1.25157	11.1	7.36718e-20	2.18108e-17	34.6364
cg23089425	chr8	19034837	+	OpenSea		TRUE					3.44076	0.876118	11.0994	7.39093e-20	2.18619e-17	34.6332
cg01323212	chr6	42719001	+	S_Shelf							2.37232	0.761337	11.0989	7.4091e-20	2.1886e-17	34.6308
cg12009872	chr15	51520739	-	OpenSea				15:51520482-51520925	Unclassified_Cell_type_specific	TRUE	2.16558	-0.444362	11.0989	7.41211e-20	2.1886e-17	34.6304
cg06492744	chr11	65406254	+	N_Shelf				11:65404865-65406474	Promoter_Associated		3.72866	-1.69758	11.0982	7.43911e-20	2.19464e-17	34.6269
cg05142140	chr3	49055321	+	Island			3:49030270-49031308			TRUE	2.54951	-2.91169	11.0968	7.49497e-20	2.20918e-17	34.6195
cg00124095	chr3	72305082	+	OpenSea		TRUE		3:72305024-72305627	Unclassified_Cell_type_specific	TRUE	2.21035	-0.0783418	11.0961	7.52202e-20	2.2126e-17	34.616
cg18502397	chr6	45798436	+	OpenSea		TRUE		6:45798375-45798545	Unclassified_Cell_type_specific		2.52062	-0.358319	11.096	7.52525e-20	2.2126e-17	34.6156
cg26448394	chr4	157519438	-	OpenSea		TRUE					2.55093	-0.227177	11.096	7.52632e-20	2.2126e-17	34.6154
cg20965866	chr4	185767168	-	OpenSea		TRUE					2.51416	1.36714	11.0954	7.55076e-20	2.21784e-17	34.6122
cg07294177	chr3	160283371	+	Island			3:161765159-161766698	3:160283210-160283549	Promoter_Associated		0.385909	-6.21452	11.0948	7.57653e-20	2.22347e-17	34.6089
cg21279955	chr1	153747551	+	N_Shore							2.58915	-1.54119	11.0944	7.59215e-20	2.22461e-17	34.6069
cg22957381	chr1	112532078	-	Island			1:112333011-112335273	1:112532029-112532175	Unclassified_Cell_type_specific		0.401625	-5.877	11.0943	7.59561e-20	2.22461e-17	34.6064
cg00641409	chr6	21666778	+	Island			6:21772497-21774919				4.12543	-2.74358	11.0942	7.60028e-20	2.22461e-17	34.6058
cg05485204	chr6	2971192	-	Island			6:2916099-2916961	6:2970980-2972242	Promoter_Associated	TRUE	3.31428	-2.29077	11.0924	7.67348e-20	2.24408e-17	34.5964
cg19748027	chr5	154892698	-	OpenSea		TRUE					3.00885	0.0607052	11.0919	7.69546e-20	2.24855e-17	34.5936
cg23546512	chr12	125160999	+	OpenSea		TRUE	12:123726432-123727593			TRUE	2.70795	-1.53673	11.0912	7.72327e-20	2.25472e-17	34.5901
cg06880420	chr1	200119987	-	S_Shelf						TRUE	2.39852	2.21694	11.0903	7.76124e-20	2.26384e-17	34.5852
cg26038700	chr14	74225349	+	N_Shore				14:74224235-74225484	Promoter_Associated		2.59527	-3.00976	11.0897	7.7867e-20	2.26929e-17	34.582
cg06796713	chr2	66664871	+	S_Shelf			2:66518302-66518513				3.63165	-0.766145	11.0889	7.82072e-20	2.27399e-17	34.5777
cg01928078	chr21	34638373	-	N_Shore			21:33560243-33560911	21:34637884-34639713	Promoter_Associated		3.80097	-1.28975	11.0888	7.82467e-20	2.27399e-17	34.5772
cg11409096	chr6	42928337	-	Island			6:43035937-43036809	6:42928116-42928827	Unclassified_Cell_type_specific	TRUE	3.70472	-1.99207	11.0888	7.82496e-20	2.27399e-17	34.5772
cg14825736	chr5	142077949	-	OpenSea		TRUE		5:142077568-142079220	Unclassified		2.40951	1.06565	11.0886	7.83096e-20	2.27399e-17	34.5764
cg23718195	chr17	21300791	-	OpenSea		TRUE	17:21241281-21241426				2.08337	2.25255	11.0885	7.83664e-20	2.27399e-17	34.5757
cg14311362	chr2	121498812	-	N_Shore	RDMR						2.73008	0.117281	11.0882	7.84901e-20	2.27561e-17	34.5742
cg20183778	chr7	102105344	-	Island			7:101891826-101892845	7:102104718-102105992	Promoter_Associated		0.332871	-6.48208	11.0878	7.86481e-20	2.27822e-17	34.5722
cg10707081	chr13	67721697	-	OpenSea		TRUE					3.4002	-0.604423	11.0875	7.87766e-20	2.27998e-17	34.5706
cg22742299	chr19	1313502	+	Island	DMR	TRUE	19:1263841-1264503				1.77288	0.583257	11.0871	7.89501e-20	2.28125e-17	34.5684
cg17553286	chr6	153072091	-	OpenSea							2.95429	-1.35679	11.087	7.90116e-20	2.28125e-17	34.5677
cg06085011	chr4	54965999	-	N_Shore	DMR		4:54660586-54662992	4:54965980-54967157	Unclassified_Cell_type_specific	TRUE	4.04356	-2.26892	11.087	7.90239e-20	2.28125e-17	34.5675
cg05309989	chr14	50527872	-	OpenSea		TRUE		14:50527847-50528046	Unclassified_Cell_type_specific	TRUE	2.96664	-0.396791	11.0864	7.92428e-20	2.2856e-17	34.5648
cg24653100	chr15	74422545	-	Island		TRUE	15:72206804-72210507				4.55656	-2.68611	11.0855	7.96379e-20	2.29503e-17	34.5599
cg14425468	chr8	144437541	+	OpenSea			8:144508879-144508917	8:144437110-144437725	Unclassified_Cell_type_specific		3.84619	-0.694399	11.0852	7.97629e-20	2.29666e-17	34.5584
cg05259872	chr4	169552310	+	N_Shore				4:169552220-169552361	Unclassified_Cell_type_specific	TRUE	2.80828	0.0576283	11.0838	8.03719e-20	2.31221e-17	34.5509
cg23206630	chr15	62942319	-	OpenSea							2.57814	0.517916	11.0836	8.04431e-20	2.31228e-17	34.5501
cg01832012	chr7	144437395	+	OpenSea							2.35595	2.01769	11.0833	8.06142e-20	2.31344e-17	34.548
cg25628989	chr11	57093345	+	S_Shore	RDMR			11:57092468-57093497	Promoter_Associated		2.90132	-0.82383	11.0832	8.0621e-20	2.31344e-17	34.5479
cg24986840	chr11	112693829	+	OpenSea		TRUE					2.30485	-1.19608	11.0829	8.07813e-20	2.31606e-17	34.5459
cg13753946	chr17	61040773	+	N_Shelf						TRUE	2.0236	2.3897	11.0818	8.12445e-20	2.32549e-17	34.5403
cg14222307	chr15	61097246	+	OpenSea		TRUE					3.24684	1.58049	11.0817	8.12726e-20	2.32549e-17	34.54
cg20446824	chr12	125076771	-	OpenSea		TRUE				TRUE	1.85447	-0.0428312	11.0816	8.13177e-20	2.32549e-17	34.5394
cg11131549	chr1	211500852	+	S_Shore			1:209566625-209567476	1:211499503-211501341	Promoter_Associated	TRUE	2.75735	-0.802272	11.0814	8.14339e-20	2.32562e-17	34.538
cg12842013	chr14	23755227	+	Island			14:22824849-22825745	14:23754135-23756196	Promoter_Associated		0.358394	-6.48235	11.0812	8.15045e-20	2.32562e-17	34.5372
cg24906819	chr8	8231531	+	OpenSea		TRUE				TRUE	2.61095	1.3606	11.0812	8.153e-20	2.32562e-17	34.5369
cg04868132	chr11	65265060	-	Island			11:65021425-65021974	11:65264667-65265382	Promoter_Associated	TRUE	0.35266	-6.28926	11.0796	8.22264e-20	2.34349e-17	34.5285
cg26203383	chr22	40297048	+	OpenSea				22:40296872-40297356	Promoter_Associated		2.88146	1.02214	11.0781	8.28617e-20	2.3596e-17	34.521
cg14603031	chr7	2563184	-	N_Shore			7:2529710-2529806				2.5065	-0.326895	11.076	8.381e-20	2.38458e-17	34.5098
cg21092373	chr13	36430038	+	OpenSea		TRUE					3.16356	0.0999389	11.0758	8.38936e-20	2.38494e-17	34.5088
cg10151367	chr11	2847642	-	OpenSea		TRUE	11:2804038-2804272			TRUE	2.01081	-0.29277	11.0754	8.4075e-20	2.38706e-17	34.5067
cg04376360	chr2	12147243	-	OpenSea		TRUE					2.83359	1.91764	11.0754	8.41102e-20	2.38706e-17	34.5063
cg00073090	chr19	1265879	+	Island			19:1216855-1218910	19:1265823-1267361	Promoter_Associated		2.19708	-0.406373	11.0746	8.44378e-20	2.39434e-17	34.5025
cg26008007	chr2	232545866	+	Island		TRUE	2:232253394-232254882	2:232545707-232546283	Unclassified		5.12891	-3.02792	11.074	8.47346e-20	2.40072e-17	34.499
cg17095179	chr1	9969424	+	N_Shore							2.58843	-1.67736	11.0736	8.48996e-20	2.40337e-17	34.4971
cg26557179	chr3	46538716	-	OpenSea		TRUE		3:46538180-46538858	Unclassified_Cell_type_specific		2.43776	-0.131127	11.0727	8.53132e-20	2.41305e-17	34.4923
cg00830283	chr1	145743676	+	OpenSea		TRUE				TRUE	2.22318	2.5116	11.0723	8.54944e-20	2.41614e-17	34.4902
cg11524235	chr1	33351587	+	N_Shore				1:33351586-33351756	Unclassified_Cell_type_specific	TRUE	2.83102	-1.38206	11.0712	8.60364e-20	2.42941e-17	34.484
cg24498636	chr6	33288372	+	N_Shore		TRUE				TRUE	2.46507	0.469614	11.0706	8.63116e-20	2.43514e-17	34.4809
cg13212283	chr12	57632120	+	Island			12:55918200-55919484				4.4173	-1.4849	11.0674	8.7787e-20	2.47469e-17	34.4643
cg00968536	chr1	51442672	+	N_Shore	RDMR					TRUE	4.04535	-2.32738	11.067	8.79749e-20	2.47791e-17	34.4622
cg10149326	chr7	6630190	-	Island			7:6595914-6596844	7:6629095-6630511	Promoter_Associated		0.538266	-6.17075	11.0661	8.83945e-20	2.48764e-17	34.4575
cg10673318	chr7	155276097	-	OpenSea		TRUE	7:154968784-154968931				3.65043	0.0626366	11.0651	8.88944e-20	2.49961e-17	34.4519
cg05508862	chr17	18885437	-	OpenSea		TRUE		17:18885373-18885614	Unclassified_Cell_type_specific	TRUE	1.63013	0.357321	11.0637	8.95733e-20	2.5166e-17	34.4445
cg12444166	chr4	8359458	-	OpenSea		TRUE					3.06661	1.23605	11.063	8.98798e-20	2.5231e-17	34.4411
cg18633600	chr12	1940452	+	OpenSea		TRUE	12:1810610-1810818	12:1939931-1940497	Unclassified_Cell_type_specific	TRUE	3.02002	-0.87335	11.0626	9.00986e-20	2.52713e-17	34.4387
cg13631075	chr6	80310885	+	OpenSea		TRUE					2.73585	1.77383	11.062	9.03749e-20	2.53277e-17	34.4357
cg14694744	chr3	39234137	-	OpenSea							2.65337	1.42649	11.0615	9.06235e-20	2.53762e-17	34.433
cg04452095	chr17	75315868	+	OpenSea		TRUE		17:75315343-75315871	Promoter_Associated	TRUE	1.98427	-0.144858	11.0611	9.08327e-20	2.54136e-17	34.4308
cg11979837	chr19	3047669	-	S_Shore				19:3046655-3048081	Unclassified_Cell_type_specific		3.65986	-0.863124	11.06	9.13538e-20	2.55381e-17	34.4251
cg14455403	chr3	8596772	-	OpenSea		TRUE				TRUE	4.08711	1.75302	11.0576	9.25544e-20	2.58024e-17	34.4123
cg05165935	chr12	113957941	-	OpenSea			12:112441813-112442504				3.65383	-2.82724	11.0575	9.25732e-20	2.58024e-17	34.4121
cg00734904	chr17	55888454	-	OpenSea		TRUE	17:53243447-53243584				2.72451	-2.19372	11.0575	9.25913e-20	2.58024e-17	34.4119
cg17715141	chr4	182609697	+	OpenSea		TRUE					2.97639	0.0138425	11.0575	9.26064e-20	2.58024e-17	34.4118
cg05757654	chr1	11919554	+	Island			1:11841448-11842142	1:11918948-11919990	Unclassified		3.47078	-2.3699	11.0572	9.27512e-20	2.58213e-17	34.4102
cg26106316	chr2	56701451	+	OpenSea		TRUE					2.8551	1.12045	11.0566	9.30266e-20	2.58766e-17	34.4073
cg06805925	chr17	16233044	+	OpenSea		TRUE					3.25895	0.123591	11.0565	9.31071e-20	2.58775e-17	34.4065
cg15832311	chr2	242675047	-	Island			2:242322369-242323774	2:242673450-242675123	Promoter_Associated		1.84756	-2.95775	11.0561	9.32902e-20	2.5907e-17	34.4045
cg25230363	chr7	30951425	+	OpenSea							2.73274	-1.2146	11.0549	9.3895e-20	2.60534e-17	34.3982
cg12603671	chr1	71418388	+	OpenSea							3.10761	0.597584	11.0546	9.40602e-20	2.60777e-17	34.3965
cg15319311	chr4	145568991	-	S_Shore	CDMR						3.52522	-0.857595	11.0541	9.43003e-20	2.61227e-17	34.394
cg05653691	chr1	16175060	+	Island			1:16046263-16047983	1:16173682-16176432	Promoter_Associated		0.380021	-5.95332	11.053	9.48503e-20	2.62466e-17	34.3882
cg13001963	chr5	10467973	-	OpenSea		TRUE					2.68929	0.0548599	11.0529	9.49035e-20	2.62466e-17	34.3877
cg18545695	chr8	69665987	+	OpenSea		TRUE					3.29665	-0.254617	11.0527	9.50026e-20	2.62524e-17	34.3867
cg00733115	chr6	37105406	-	OpenSea		TRUE				TRUE	1.94622	-0.00656887	11.0526	9.50865e-20	2.6254e-17	34.3858
cg08117110	chr15	81605232	+	OpenSea		TRUE				TRUE	2.39621	0.153573	11.0519	9.54398e-20	2.63299e-17	34.3822
cg18334211	chr7	151328924	-	OpenSea			7:150959675-150960783	7:151328761-151329892	Promoter_Associated	TRUE	0.365855	-6.45481	11.051	9.59051e-20	2.64229e-17	34.3774
cg14394253	chr9	95896880	-	Island			9:94935809-94936786	9:95895390-95897271	Promoter_Associated		5.21162	-2.68329	11.0509	9.59345e-20	2.64229e-17	34.3771
cg04719574	chr5	169758340	+	OpenSea				5:169758101-169758651	Unclassified	TRUE	2.83187	-1.30373	11.0504	9.62244e-20	2.64811e-17	34.3741
cg12044889	chr6	3000430	-	Island			6:2944335-2945666	6:2998140-3000716	Promoter_Associated		3.61164	-2.68531	11.0495	9.66405e-20	2.65499e-17	34.3699
cg10787981	chr11	15148999	+	OpenSea		TRUE					2.26607	1.22053	11.0495	9.66518e-20	2.65499e-17	34.3698
cg25723459	chr11	126245829	-	OpenSea		TRUE					1.97811	1.0113	11.0494	9.67115e-20	2.65499e-17	34.3692
cg20867963	chr6	3743529	+	OpenSea		TRUE	6:3688224-3688561	6:3741631-3743739	Unclassified		3.77262	-1.09301	11.0483	9.73006e-20	2.66898e-17	34.3632
cg01351032	chr16	10971191	+	N_Shore				16:10970618-10971220	Unclassified	TRUE	2.32553	-0.926044	11.0481	9.74076e-20	2.66957e-17	34.3621
cg04263511	chr8	128962092	-	OpenSea		TRUE		8:128962066-128962191	Unclassified_Cell_type_specific	TRUE	1.71374	0.527958	11.0479	9.74808e-20	2.66957e-17	34.3614
cg25524473	chr10	112258394	-	Island			10:112247105-112248743				2.87569	-1.64115	11.0476	9.76325e-20	2.67002e-17	34.3599
cg05022087	chr14	62407567	-	OpenSea		TRUE					2.75596	0.708717	11.0476	9.76561e-20	2.67002e-17	34.3596
cg02000328	chr16	15901917	+	OpenSea		TRUE					2.6729	0.0792238	11.0473	9.78312e-20	2.67099e-17	34.3579
cg12883629	chr6	25042497	-	OpenSea				6:25041980-25042604	Promoter_Associated		4.55863	-0.696717	11.0472	9.78506e-20	2.67099e-17	34.3577
cg27230118	chr6	732106	-	OpenSea		TRUE					3.29828	0.370227	11.0462	9.83737e-20	2.68114e-17	34.3524
cg17546478	chr3	184322189	+	Island			3:185804328-185805330	3:184321370-184322289	Unclassified_Cell_type_specific		3.35952	-2.22749	11.0462	9.83822e-20	2.68114e-17	34.3523
cg05876069	chr5	150020288	+	OpenSea						TRUE	1.75552	-0.933496	11.0457	9.86373e-20	2.68591e-17	34.3498
cg05128520	chr16	84676746	-	OpenSea		TRUE		16:84676628-84677550	Unclassified_Cell_type_specific	TRUE	2.73529	-0.27007	11.045	9.90497e-20	2.69461e-17	34.3457
cg18458509	chr11	2920189	+	N_Shelf		TRUE		11:2919715-2920315	Unclassified_Cell_type_specific	TRUE	2.45642	-0.431124	11.0448	9.91169e-20	2.69461e-17	34.345
cg22019649	chr5	139027535	+	Island			5:139006907-139010593				1.86544	-3.58159	11.0442	9.94572e-20	2.70089e-17	34.3417
cg11566054	chr3	93698964	-	Island			3:95181454-95182123	3:93698457-93699454	Promoter_Associated		0.334263	-6.17341	11.0441	9.95088e-20	2.70089e-17	34.3412
cg17083575	chr7	4746131	+	OpenSea	RDMR	TRUE					2.93789	-1.11193	11.0434	9.99151e-20	2.70973e-17	34.3372
cg24554987	chr7	155943952	-	N_Shelf							3.02838	1.0951	11.0425	1.00351e-19	2.71801e-17	34.3329
cg09642408	chr15	101208028	+	OpenSea		TRUE	15:99025551-99025633				4.9619	1.05159	11.0425	1.00382e-19	2.71801e-17	34.3326
cg04212979	chr17	63096635	-	N_Shore		TRUE		17:63095954-63097716	Unclassified		3.37874	-2.66116	11.0412	1.01101e-19	2.73463e-17	34.3256
cg00583426	chr16	1209990	-	Island		TRUE	16:1149811-1150946	16:1209903-1210161	Unclassified_Cell_type_specific		3.6027	-1.47245	11.0411	1.01159e-19	2.73463e-17	34.325
cg03327307	chr4	140586881	+	OpenSea				4:140586824-140587710	Promoter_Associated_Cell_type_specific	TRUE	3.22122	-2.07231	11.0399	1.01766e-19	2.74687e-17	34.3191
cg20423183	chr22	36782980	-	Island			22:35112762-35114438				2.70132	-3.02851	11.0399	1.01805e-19	2.74687e-17	34.3188
cg03694261	chr11	122753977	+	S_Shore	DMR		11:122258579-122259300	11:122753273-122754639	Promoter_Associated_Cell_type_specific	TRUE	4.60336	-2.53348	11.0398	1.01857e-19	2.74687e-17	34.3183
cg02708722	chr12	124118329	-	Island			12:122684051-122684432	12:124117774-124118696	Promoter_Associated		0.474717	-6.32775	11.0391	1.0225e-19	2.75526e-17	34.3145
cg05178604	chr16	67193015	+	Island							3.6302	-0.484695	11.0387	1.02447e-19	2.75835e-17	34.3126
cg10922232	chr17	73238491	-	OpenSea			17:70750032-70750119				1.58411	-0.542037	11.0384	1.02628e-19	2.75905e-17	34.3109
cg15119377	chr3	124606501	-	Island			3:126087578-126089409	3:124605215-124606699	Unclassified		4.45414	-2.7888	11.0384	1.02637e-19	2.75905e-17	34.3108
cg26028440	chr1	27982716	-	N_Shelf		TRUE				TRUE	2.48871	-0.387545	11.0379	1.02873e-19	2.76142e-17	34.3085
cg24021846	chr7	103556529	+	OpenSea		TRUE					3.40159	0.247377	11.0379	1.02907e-19	2.76142e-17	34.3082
cg00184457	chr8	8946301	-	OpenSea		TRUE				TRUE	3.12046	-0.650221	11.0378	1.02972e-19	2.76142e-17	34.3076
cg01257194	chr9	116161247	-	N_Shore		TRUE					1.963	2.04616	11.0368	1.03519e-19	2.77205e-17	34.3024
cg23365482	chr15	40764195	+	Island			15:38550149-38551488	15:40762777-40764497	Promoter_Associated		2.51994	-1.4343	11.0367	1.03533e-19	2.77205e-17	34.3022
cg19843457	chr12	132288611	-	S_Shelf						TRUE	3.49266	-0.994831	11.0364	1.03738e-19	2.77533e-17	34.3003
cg12152352	chr11	68856906	-	OpenSea			11:68613393-68613501				1.99878	2.2937	11.0361	1.03907e-19	2.77648e-17	34.2987
cg05267543	chr1	155036802	+	S_Shore				1:155036730-155036869	Promoter_Associated		2.52109	-2.33049	11.036	1.03946e-19	2.77648e-17	34.2983
cg26666292	chr13	113540557	+	Island		TRUE					2.94967	-0.626901	11.0352	1.04398e-19	2.78632e-17	34.2941
cg09335647	chr7	147097440	+	OpenSea		TRUE					2.07177	0.576192	11.0337	1.05269e-19	2.80736e-17	34.2859
cg02341503	chr20	45947123	-	OpenSea		TRUE					2.78142	-0.878684	11.0324	1.0598e-19	2.82372e-17	34.2793
cg16817070	chr1	152020284	+	OpenSea		TRUE		1:152020000-152021192	Promoter_Associated	TRUE	3.38549	-1.80308	11.0323	1.06051e-19	2.82372e-17	34.2786
cg11674355	chr2	65610261	+	OpenSea		TRUE		2:65609769-65610321	Unclassified	TRUE	2.96323	-0.947203	11.0321	1.06153e-19	2.8242e-17	34.2777
cg24405951	chr1	19337477	+	OpenSea		TRUE		1:19337392-19338087	Unclassified	TRUE	2.98559	0.682085	11.0316	1.06447e-19	2.82978e-17	34.275
cg26118809	chr14	105663402	+	Island			14:104733647-104734636				3.68006	-2.64154	11.0309	1.06863e-19	2.83681e-17	34.2711
cg15148573	chr7	103498566	+	OpenSea		TRUE					2.56424	1.40492	11.0308	1.0688e-19	2.83681e-17	34.271
cg08718031	chr8	145017243	+	N_Shore							2.58171	-2.42466	11.0305	1.07055e-19	2.83921e-17	34.2694
cg00677574	chr17	43221327	-	N_Shore		TRUE	17:40576904-40577264	17:43221108-43222234	Unclassified	TRUE	3.76009	-1.3938	11.0296	1.07582e-19	2.85075e-17	34.2645
cg17701168	chr9	131445948	+	OpenSea				9:131445938-131447317	Promoter_Associated		2.89221	-0.954939	11.0295	1.0766e-19	2.85075e-17	34.2638
cg03300177	chr16	56390811	-	OpenSea		TRUE	16:54948288-54948398	16:56390027-56391514	Unclassified		5.28283	-1.48651	11.0293	1.0777e-19	2.85141e-17	34.2628
cg27107970	chr17	79520734	-	S_Shore	RDMR		17:77131058-77131389				2.48665	-0.734268	11.0288	1.08053e-19	2.85623e-17	34.2603
cg08271031	chr22	44568812	-	OpenSea		TRUE					2.86606	-0.863864	11.0287	1.08122e-19	2.85623e-17	34.2596
cg03363565	chr16	474528	-	N_Shore	RDMR		16:414431-414530				3.0384	-1.28459	11.0257	1.09852e-19	2.89966e-17	34.244
cg11700824	chr10	88730823	-	Island			10:88720563-88721596	10:88730467-88731914	Promoter_Associated		3.07738	-2.97106	11.0239	1.10954e-19	2.92645e-17	34.2342
cg22513637	chr17	79283028	-	N_Shore		TRUE		17:79282128-79283828	Unclassified		2.64204	-2.46533	11.0224	1.11828e-19	2.94668e-17	34.2265
cg17251319	chr5	16617427	+	Island		TRUE	5:16669262-16670659			TRUE	2.86189	-2.28771	11.0222	1.11962e-19	2.94668e-17	34.2254
cg03859915	chr2	28112817	-	N_Shore			2:27966277-27966422	2:28112624-28114459	Unclassified		3.95211	-0.769469	11.0222	1.11989e-19	2.94668e-17	34.2251
cg11069470	chr7	149388394	-	N_Shore			7:149019327-149019484			TRUE	2.51416	-0.970967	11.0219	1.12155e-19	2.94668e-17	34.2237
cg05673882	chr5	74862702	+	OpenSea		TRUE					2.60829	-1.29122	11.0219	1.1216e-19	2.94668e-17	34.2236
cg13984393	chr1	52831958	-	Island			1:52603815-52604809	1:52830766-52832706	Promoter_Associated		0.367146	-6.4269	11.0215	1.12387e-19	2.95034e-17	34.2216
cg23882545	chr2	202122653	-	OpenSea		TRUE		2:202122320-202123661	Promoter_Associated	TRUE	3.21478	-1.20089	11.0211	1.12612e-19	2.95395e-17	34.2197
cg09608765	chr3	45636137	+	S_Shore			3:45611059-45611195				2.85227	-0.464268	11.0207	1.1284e-19	2.95693e-17	34.2177
cg24527751	chr2	171877888	-	OpenSea		TRUE					2.65906	2.12323	11.0206	1.12902e-19	2.95693e-17	34.2171
cg16293484	chr17	75471401	+	OpenSea							1.95861	0.0441276	11.0194	1.13674e-19	2.97483e-17	34.2105
cg05390077	chr15	25726500	+	OpenSea		TRUE					2.49072	-0.439034	11.0185	1.14182e-19	2.9857e-17	34.2061
cg22052291	chr13	24153096	+	Island	DMR		13:23050900-23052127	13:24152437-24153216	Promoter_Associated		4.45761	-3.80784	11.0184	1.14267e-19	2.9857e-17	34.2053
cg03059420	chr6	30923241	-	Island		TRUE	6:31031220-31031746	6:30922724-30924044	Unclassified		3.49806	-1.6049	11.0182	1.14386e-19	2.98649e-17	34.2043
cg24680129	chr12	13318625	-	OpenSea		TRUE		12:13318412-13318944	Unclassified_Cell_type_specific	TRUE	2.49258	-0.892552	11.0175	1.14801e-19	2.99499e-17	34.2008
cg21557473	chr7	69289866	+	OpenSea		TRUE		7:69289551-69289886	Unclassified_Cell_type_specific		2.93724	-0.710861	11.0172	1.14996e-19	2.99776e-17	34.1991
cg07832772	chr5	8461832	+	S_Shelf							2.54579	0.940925	11.0169	1.15222e-19	2.99961e-17	34.1972
cg20856545	chr13	114917297	-	S_Shelf			13:113935243-113935425	13:114917192-114917442	Unclassified_Cell_type_specific	TRUE	2.27924	1.51247	11.0168	1.15246e-19	2.99961e-17	34.197
cg02311540	chr15	76030565	-	Island			15:73817589-73818719	15:76030510-76031808	Promoter_Associated		3.2104	-0.938722	11.0163	1.15596e-19	3.0064e-17	34.194
cg01186980	chr17	75826713	-	OpenSea		TRUE				TRUE	2.74058	0.724397	11.0148	1.16509e-19	3.02781e-17	34.1863
cg24674445	chr1	156076363	+	OpenSea			1:154342880-154343017	1:156075871-156077131	Promoter_Associated		4.21094	-2.15541	11.014	1.17004e-19	3.03832e-17	34.1821
cg04761746	chr4	141177756	+	S_Shelf						TRUE	2.37398	1.25877	11.0132	1.17517e-19	3.04929e-17	34.1778
cg08750951	chr4	89378894	-	Island	DMR		4:89597222-89598100	4:89377294-89379268	Promoter_Associated		4.53696	-2.73329	11.0129	1.17706e-19	3.04972e-17	34.1762
cg06946838	chr7	114563609	+	S_Shore				7:114563508-114563796	Promoter_Associated	TRUE	3.55783	-0.73065	11.0129	1.17715e-19	3.04972e-17	34.1761
cg09365002	chr6	33288329	+	N_Shore		TRUE				TRUE	4.00951	2.05062	11.0124	1.18042e-19	3.05531e-17	34.1734
cg20761810	chr8	140723642	+	OpenSea			8:140792766-140792857				3.41722	0.358535	11.0123	1.18113e-19	3.05531e-17	34.1728
cg20147326	chr11	33913538	-	OpenSea							2.59296	-0.792579	11.0119	1.18364e-19	3.05945e-17	34.1707
cg00227781	chr17	72450036	-	Island			17:69961457-69962267	17:72449143-72450756	Unclassified		4.72794	-1.81165	11.0115	1.1859e-19	3.06293e-17	34.1689
cg14962032	chr2	202122669	-	OpenSea		TRUE		2:202122320-202123661	Promoter_Associated	TRUE	2.90227	-2.52993	11.0113	1.18752e-19	3.0635e-17	34.1675
cg06108360	chr16	84871405	-	OpenSea		TRUE				TRUE	2.29325	1.13594	11.0112	1.18794e-19	3.0635e-17	34.1672
cg03027661	chr22	29426832	+	Island			22:27756536-27756873				3.9538	-2.02563	11.0095	1.19868e-19	3.08881e-17	34.1583
cg00708603	chr2	16463534	-	OpenSea		TRUE					2.69475	0.519778	11.0081	1.20817e-19	3.11088e-17	34.1506
cg05472974	chr2	71205399	+	N_Shore		TRUE		2:71204917-71206407	Unclassified		3.47455	-1.25452	11.0074	1.21228e-19	3.11908e-17	34.1473
cg08467103	chr2	65593933	-	OpenSea		TRUE				TRUE	3.82344	0.887803	11.0071	1.21454e-19	3.12092e-17	34.1454
cg09883131	chr7	35077755	+	Island			7:35042835-35044333	7:35077028-35078282	Promoter_Associated		0.454899	-6.04887	11.007	1.21485e-19	3.12092e-17	34.1452
cg03064100	chr2	46720801	-	OpenSea		TRUE					3.29374	-0.177756	11.0068	1.21648e-19	3.12272e-17	34.1439
cg12817840	chr5	124070989	+	OpenSea		TRUE	5:124098885-124099007			TRUE	3.27385	-1.10388	11.0066	1.21785e-19	3.12383e-17	34.1428
cg26275371	chr1	225840376	+	Island			1:223906797-223908418			TRUE	0.385276	-6.46239	11.0063	1.21968e-19	3.12582e-17	34.1413
cg24822529	chr5	134582880	+	OpenSea		TRUE				TRUE	3.24465	0.145553	11.0062	1.22048e-19	3.12582e-17	34.1406
cg01568736	chr18	61441730	+	OpenSea							2.66931	2.06173	11.0036	1.2378e-19	3.16775e-17	34.1268
cg03704700	chr16	75529019	-	Island			16:74086126-74086938			TRUE	3.65228	-1.75391	11.0028	1.24307e-19	3.17884e-17	34.1226
cg20662858	chr2	235166931	-	OpenSea		TRUE		2:235166552-235167501	Unclassified_Cell_type_specific	TRUE	3.50116	-1.60397	11.0014	1.2523e-19	3.19999e-17	34.1154
cg07842521	chr16	85157762	+	N_Shore			16:83715236-83715498			TRUE	2.41556	-0.32903	11.0009	1.25545e-19	3.2056e-17	34.1129
cg04087207	chr20	31669392	-	OpenSea							2.433	1.00683	11.0007	1.25677e-19	3.20655e-17	34.1119
cg12235877	chr12	323392	+	OpenSea							2.96899	-0.962198	10.9998	1.26271e-19	3.21924e-17	34.1072
cg23896816	chr22	39473253	+	OpenSea				22:39472813-39473462	Unclassified_Cell_type_specific	TRUE	3.49217	-2.00205	10.9993	1.26646e-19	3.22514e-17	34.1043
cg18449361	chr6	2689154	-	S_Shelf						TRUE	2.89622	1.82976	10.9992	1.26694e-19	3.22514e-17	34.104
cg26929348	chr16	4357716	+	Island			16:4297439-4297985	16:4356326-4358296	Promoter_Associated		5.11502	-3.46264	10.9982	1.2737e-19	3.2399e-17	34.0987
cg24736734	chr5	102114455	+	OpenSea		TRUE					2.59307	1.0102	10.9978	1.27704e-19	3.24592e-17	34.0962
cg00365505	chr7	150066001	-	Island			7:149696281-149697262	7:150065673-150066080	Promoter_Associated		0.596834	-5.78218	10.9971	1.28177e-19	3.25544e-17	34.0925
cg14062589	chr14	105662787	+	Island		TRUE	14:104733647-104734636				4.33728	-2.4189	10.9969	1.28272e-19	3.25544e-17	34.0918
cg07046969	chr19	6741049	+	Island			19:6691670-6692170				2.29078	-2.88071	10.9953	1.29405e-19	3.2804e-17	34.0832
cg19238380	chr1	156093948	-	OpenSea		TRUE		1:156093909-156094050	Promoter_Associated		2.23828	-0.888045	10.9952	1.29451e-19	3.2804e-17	34.0828
cg03446062	chr6	14477353	-	OpenSea		TRUE				TRUE	2.92138	-0.63007	10.995	1.29617e-19	3.28213e-17	34.0816
cg09835220	chr14	34021446	+	OpenSea		TRUE					2.26215	1.60382	10.9947	1.29835e-19	3.28519e-17	34.0799
cg07035320	chr1	9885517	+	S_Shore				1:9885437-9885986	Promoter_Associated	TRUE	3.1585	-1.39976	10.9933	1.3077e-19	3.30636e-17	34.0728
cg03954667	chr12	11806065	-	S_Shelf	RDMR			12:11806019-11806218	Promoter_Associated		3.59415	-1.05354	10.9926	1.31262e-19	3.31629e-17	34.0692
cg20918730	chr15	34629953	-	Island			15:32416598-32417688	15:34629185-34630654	Promoter_Associated		0.334632	-6.35646	10.9921	1.31662e-19	3.32391e-17	34.0662
cg05526498	chr17	49012893	+	S_Shelf						TRUE	2.41387	-0.018261	10.991	1.32412e-19	3.34034e-17	34.0606
cg08540010	chr20	48770450	+	Island			20:48203274-48204239	20:48770122-48770574	Promoter_Associated		0.381737	-6.18624	10.9887	1.34076e-19	3.37912e-17	34.0483
cg06905130	chr2	287148	+	N_Shore	RDMR	TRUE		2:287141-287405	Unclassified_Cell_type_specific		3.64574	-0.798506	10.9886	1.34151e-19	3.37912e-17	34.0478
cg08917795	chr16	56716597	-	S_Shore		TRUE		16:56715696-56717003	Promoter_Associated		4.21609	-1.90512	10.988	1.34572e-19	3.3872e-17	34.0447
cg07336872	chr6	150393535	-	S_Shelf				6:150393377-150393643	Unclassified_Cell_type_specific	TRUE	2.35614	0.989941	10.9869	1.35394e-19	3.40533e-17	34.0387
cg11075693	chr6	82461261	+	Island	RDMR		6:82517919-82519320				3.78793	-1.60757	10.9864	1.35739e-19	3.41145e-17	34.0362
cg15416179	chr17	21189859	-	S_Shore	RDMR					TRUE	4.19622	-1.93247	10.9855	1.36427e-19	3.42416e-17	34.0313
cg01974549	chr2	190151266	+	OpenSea		TRUE					2.62655	2.07891	10.9854	1.36448e-19	3.42416e-17	34.0311
cg02577436	chr4	8271369	-	Island		TRUE	4:8321634-8323065			TRUE	2.59752	-1.24828	10.9851	1.36738e-19	3.42887e-17	34.029
cg04564980	chr10	134974877	+	S_Shore			10:134824838-134825841				4.00016	-2.08743	10.9849	1.36875e-19	3.42974e-17	34.028
cg05392440	chr1	2478653	+	S_Shore		TRUE		1:2478390-2478719	Promoter_Associated		3.23659	-1.00448	10.9838	1.3764e-19	3.44635e-17	34.0226
cg17787502	chr3	123452994	-	OpenSea		TRUE				TRUE	2.73487	1.29399	10.9821	1.389e-19	3.47532e-17	34.0136
cg00187557	chr5	139081136	-	Island							2.40137	-0.60296	10.9797	1.40723e-19	3.51646e-17	34.0008
cg11351746	chr19	34175242	-	N_Shore			19:38867073-38867922			TRUE	3.98472	-1.42031	10.9797	1.40754e-19	3.51646e-17	34.0006
cg07020001	chr12	122019031	+	S_Shore	RDMR		12:120503188-120503547	12:122019013-122020752	Promoter_Associated		3.81733	-2.21624	10.9788	1.41451e-19	3.53125e-17	33.9957
cg11835347	chr1	113248232	+	N_Shore				1:113247443-113248715	Unclassified		2.82145	-0.110152	10.9785	1.41673e-19	3.53416e-17	33.9942
cg22388948	chr6	82460558	-	N_Shore	RDMR			6:82460391-82460863	Promoter_Associated_Cell_type_specific		4.20356	-0.552477	10.9783	1.41834e-19	3.53555e-17	33.9931
cg03714531	chr6	30923590	-	Island		TRUE	6:31031220-31031746	6:30922724-30924044	Unclassified	TRUE	3.62778	-1.82548	10.9779	1.42106e-19	3.53969e-17	33.9912
cg15263021	chr11	61273282	+	N_Shelf						TRUE	3.01064	0.446234	10.9765	1.43196e-19	3.56084e-17	33.9837
cg18006568	chr2	71205891	+	Island		TRUE	2:71059028-71059935	2:71204917-71206407	Unclassified	TRUE	3.09881	-0.991611	10.9764	1.43221e-19	3.56084e-17	33.9835
cg16929739	chr3	11178593	+	OpenSea		TRUE				TRUE	3.14635	0.970074	10.9762	1.43377e-19	3.56084e-17	33.9825
cg03209642	chr15	91427605	-	Island			15:89228454-89228848			TRUE	4.86954	-2.36669	10.9761	1.43458e-19	3.56084e-17	33.9819
cg16230352	chr8	42123158	-	OpenSea		TRUE					2.11976	0.0243702	10.9761	1.43484e-19	3.56084e-17	33.9817
cg12179658	chr3	11178652	-	OpenSea		TRUE				TRUE	2.48569	0.568042	10.9757	1.43782e-19	3.56559e-17	33.9797
cg13976502	chr14	74227875	+	S_Shore		TRUE					2.51893	1.0188	10.974	1.45129e-19	3.59635e-17	33.9705
cg15016701	chr12	63211683	-	OpenSea		TRUE		12:63211270-63211819	Unclassified_Cell_type_specific		3.18809	-1.00189	10.9732	1.45709e-19	3.60744e-17	33.9666
cg09272225	chr2	101519794	-	OpenSea		TRUE				TRUE	2.96425	1.55158	10.9731	1.45792e-19	3.60744e-17	33.9661
cg04389736	chr14	105144253	-	Island		TRUE	14:104215293-104215548	14:105143859-105145056	Unclassified		3.26342	-2.98092	10.973	1.45926e-19	3.60811e-17	33.9651
cg05913451	chr5	140090684	+	OpenSea			5:140070743-140070950	5:140090189-140091253	Promoter_Associated		2.80012	-3.31228	10.9718	1.4688e-19	3.62903e-17	33.9587
cg26466921	chr12	117037546	-	OpenSea		TRUE	12:115521929-115522028	12:117036582-117038125	Unclassified	TRUE	2.71772	-2.98908	10.9713	1.47271e-19	3.63601e-17	33.9561
cg12636543	chr8	137878016	+	OpenSea			8:137947120-137947199				2.77003	0.750927	10.9708	1.47646e-19	3.6426e-17	33.9536
cg13573474	chr12	13043734	+	N_Shore				12:13043698-13044833	Unclassified		3.06977	-1.92085	10.9691	1.49001e-19	3.67291e-17	33.9447
cg09715545	chr16	85196350	-	N_Shore			16:83753593-83754007			TRUE	3.05662	0.990662	10.969	1.49093e-19	3.67291e-17	33.9441
cg09682128	chr13	100613240	-	S_Shore	CDMR						3.62251	-0.319854	10.9682	1.49736e-19	3.68604e-17	33.9398
cg04630321	chr11	74204613	+	Island			11:73881784-73882624	11:74203963-74205449	Promoter_Associated		0.40895	-6.11104	10.968	1.49885e-19	3.687e-17	33.9389
cg01969701	chr11	69286145	+	Island		TRUE	11:68994906-68995358			TRUE	5.00311	-0.124203	10.9678	1.50036e-19	3.68803e-17	33.9379
cg02458188	chr15	60966344	-	OpenSea		TRUE				TRUE	2.11647	2.24104	10.9676	1.50221e-19	3.68843e-17	33.9367
cg03049782	chr17	41363891	-	Island			17:38719236-38719789	17:41363351-41364480	Promoter_Associated	TRUE	3.47699	-1.37777	10.9675	1.50272e-19	3.68843e-17	33.9363
cg26860750	chr10	98955810	-	N_Shore		TRUE		10:98955636-98956963	Unclassified		2.7098	-0.243984	10.967	1.50695e-19	3.69612e-17	33.9336
cg24287110	chr10	3824687	-	S_Shore	RDMR			10:3824634-3826417	Promoter_Associated		3.54787	-0.971035	10.9665	1.51086e-19	3.70257e-17	33.931
cg07145284	chr11	66084631	-	S_Shore		TRUE		11:66084482-66084775	Unclassified	TRUE	3.10912	-1.21633	10.9664	1.51179e-19	3.70257e-17	33.9304
cg24529736	chr13	96205679	-	S_Shore	CDMR		13:95002693-95003732				3.76886	-1.15788	10.9652	1.52118e-19	3.72286e-17	33.9243
cg10778971	chr14	94577101	-	OpenSea						TRUE	2.43717	1.11518	10.9644	1.52834e-19	3.73765e-17	33.9197
cg05651778	chr17	60729731	-	Island			17:58083319-58084427				5.61158	-2.30676	10.9638	1.53297e-19	3.74627e-17	33.9167
cg14174912	chr10	3824516	+	S_Shore	RDMR						3.56259	-0.152954	10.9605	1.56015e-19	3.80992e-17	33.8995
cg24739326	chr19	34175354	+	Island			19:38867073-38867922			TRUE	3.95563	-1.86361	10.9599	1.56532e-19	3.81976e-17	33.8962
cg17299899	chr18	76738478	-	Island			18:74839381-74842350				3.91017	-1.30561	10.9595	1.56935e-19	3.82682e-17	33.8937
cg18051762	chr19	40388677	-	N_Shelf				19:40388219-40389000	Unclassified	TRUE	1.53324	-2.33771	10.9589	1.57409e-19	3.8356e-17	33.8908
cg26923410	chr7	30951432	+	OpenSea							2.63268	-1.65196	10.9586	1.57634e-19	3.83829e-17	33.8894
cg26605467	chr2	191399880	-	S_Shore						TRUE	4.10081	-1.65834	10.9584	1.5783e-19	3.84028e-17	33.8881
cg18515872	chr14	72943461	-	OpenSea	DMR			14:72943380-72943928	Unclassified		3.05094	-1.89053	10.9578	1.58314e-19	3.84733e-17	33.8851
cg24686551	chr3	134047274	-	OpenSea		TRUE				TRUE	2.47186	1.5341	10.9578	1.58349e-19	3.84733e-17	33.8849
cg01596674	chr9	130342290	+	OpenSea		TRUE					1.71315	0.470129	10.9576	1.58539e-19	3.84917e-17	33.8837
cg16688232	chr8	126010694	+	Island			8:126079233-126080573	8:126009738-126012167	Promoter_Associated		0.482282	-5.97838	10.9555	1.60286e-19	3.88877e-17	33.873
cg08423562	chr1	38466544	+	OpenSea		TRUE				TRUE	2.80753	-2.29408	10.9549	1.60867e-19	3.90005e-17	33.8694
cg09109383	chr16	16083164	-	OpenSea		TRUE					3.03045	0.44607	10.953	1.62488e-19	3.93605e-17	33.8596
cg02987482	chr19	6274208	+	S_Shelf			19:6224364-6225209				2.82103	-2.20032	10.9529	1.62586e-19	3.93605e-17	33.859
cg06745704	chr1	27668325	+	OpenSea		TRUE		1:27667789-27669342	Promoter_Associated	TRUE	1.96662	0.429945	10.9522	1.63171e-19	3.9459e-17	33.8554
cg15319470	chr12	62546183	-	OpenSea	DMR						3.19521	0.177673	10.9521	1.63228e-19	3.9459e-17	33.8551
cg00501622	chr9	139563832	-	N_Shore							1.38052	-0.297548	10.9514	1.6388e-19	3.95882e-17	33.8512
cg20972199	chr11	69065333	-	OpenSea	DMR	TRUE		11:69064559-69065561	Unclassified		1.76614	-0.128539	10.9508	1.64455e-19	3.9672e-17	33.8477
cg17910586	chr3	52479098	+	OpenSea		TRUE		3:52478888-52479637	Promoter_Associated	TRUE	2.41097	-0.592185	10.9507	1.64463e-19	3.9672e-17	33.8477
cg01708458	chr2	49097906	-	OpenSea		TRUE					2.92437	0.837832	10.9499	1.65238e-19	3.98304e-17	33.8431
cg00020474	chr1	8214963	+	OpenSea		TRUE		1:8214844-8214981	Unclassified_Cell_type_specific		3.60624	-1.13392	10.9492	1.65881e-19	3.99567e-17	33.8393
cg00060484	chr4	3287598	-	OpenSea			4:3257114-3257621	4:3287397-3288182	Unclassified	TRUE	1.83257	-0.0205976	10.949	1.6604e-19	3.99663e-17	33.8383
cg13700939	chr2	128166166	-	Island		TRUE	2:127882102-127882859	2:128165106-128166558	Unclassified_Cell_type_specific		2.64814	-0.737496	10.9479	1.67029e-19	4.01755e-17	33.8325
cg26166004	chr2	201983237	+	Island		TRUE	2:201691277-201691901	2:201983042-201983708	Promoter_Associated		3.54764	-2.16252	10.9471	1.67683e-19	4.02767e-17	33.8287
cg25548415	chr8	145016475	+	Island			8:145088463-145088904	8:145015987-145017124	Promoter_Associated		3.86105	-3.61281	10.9471	1.67689e-19	4.02767e-17	33.8286
cg08005122	chr11	110779637	-	OpenSea		TRUE					2.22541	-1.21538	10.9469	1.67917e-19	4.03026e-17	33.8273
cg10572969	chr11	13690188	+	Island			11:13646165-13647300	11:13689488-13691393	Promoter_Associated		0.413618	-6.43334	10.9467	1.68089e-19	4.03152e-17	33.8263
cg04052235	chr11	122870002	-	OpenSea		TRUE					3.20678	-0.930651	10.9466	1.6821e-19	4.03153e-17	33.8256
cg13366537	chr7	30029754	+	Island			7:29995012-29996347	7:30028222-30029762	Unclassified	TRUE	3.0847	-1.65361	10.946	1.68682e-19	4.03997e-17	33.8228
cg13997435	chr1	153538406	-	OpenSea							2.43302	0.167913	10.944	1.70539e-19	4.08153e-17	33.8121
cg24461052	chr2	118607738	-	OpenSea		TRUE					3.11004	-1.55836	10.9439	1.70674e-19	4.08185e-17	33.8113
cg04779720	chr1	11919376	+	Island			1:11841448-11842142	1:11918948-11919990	Unclassified		5.13652	-2.38121	10.9436	1.70876e-19	4.08377e-17	33.8101
cg09816756	chr4	69047758	-	N_Shore							3.03797	1.35242	10.9433	1.71188e-19	4.08833e-17	33.8083
cg03671191	chr19	52207353	+	Island	DMR		19:56898962-56899517	19:52206037-52208766	Promoter_Associated		5.31958	-3.15659	10.9431	1.71341e-19	4.08907e-17	33.8075
cg15434853	chr3	52570586	-	Island			3:52545385-52546113	3:52569755-52571287	Promoter_Associated		0.539907	-5.7477	10.9424	1.72016e-19	4.10227e-17	33.8036
cg03239935	chr19	18721740	-	Island			19:18582542-18583145	19:18721460-18722011	Unclassified_Cell_type_specific		3.82959	-2.46342	10.9422	1.72193e-19	4.10358e-17	33.8026
cg02013148	chr3	149238478	+	OpenSea							1.7815	2.4736	10.9416	1.72742e-19	4.11373e-17	33.7995
cg14654171	chr9	130151001	-	OpenSea		TRUE		9:130150561-130151097	Unclassified_Cell_type_specific	TRUE	3.05139	-1.42185	10.9415	1.72873e-19	4.11394e-17	33.7987
cg14630032	chr3	148898124	-	OpenSea		TRUE				TRUE	2.0284	-0.681097	10.9411	1.73231e-19	4.11955e-17	33.7967
cg27178940	chr17	74965090	-	Island			17:72476587-72476990	17:74964844-74965923	Unclassified_Cell_type_specific	TRUE	3.47047	-2.52323	10.9407	1.73573e-19	4.12342e-17	33.7947
cg10971895	chr1	201438445	-	Island			1:199704252-199705473	1:201438098-201438661	Unclassified		0.40921	-6.41909	10.9406	1.73735e-19	4.12342e-17	33.7938
cg13408344	chr15	31631240	-	OpenSea		TRUE		15:31630825-31631396	Promoter_Associated_Cell_type_specific	TRUE	2.80322	-1.47751	10.9405	1.73805e-19	4.12342e-17	33.7934
cg17153138	chr6	130005350	+	OpenSea				6:130005079-130005476	Unclassified	TRUE	3.57169	-0.08789	10.9403	1.74007e-19	4.12342e-17	33.7923
cg03221054	chr7	93113377	-	OpenSea							2.02397	2.57365	10.9403	1.74007e-19	4.12342e-17	33.7923
cg07961632	chr1	27668421	-	OpenSea		TRUE		1:27667789-27669342	Promoter_Associated	TRUE	1.90187	-0.415518	10.94	1.74281e-19	4.12699e-17	33.7908
cg21700166	chr14	91720227	+	Island			14:90789361-90789981	14:91719119-91720759	Promoter_Associated		2.43121	-1.91996	10.9393	1.74887e-19	4.13844e-17	33.7873
cg03429644	chr2	9252446	+	OpenSea		TRUE				TRUE	3.17677	-1.31875	10.939	1.75225e-19	4.14142e-17	33.7854
cg24881255	chr19	3772167	+	S_Shore		TRUE	19:3722602-3723218				3.42119	1.36619	10.9389	1.75329e-19	4.14142e-17	33.7849
cg02952295	chr2	234913188	+	OpenSea		TRUE				TRUE	3.35943	-0.106675	10.9388	1.75383e-19	4.14142e-17	33.7846
cg19412669	chr1	36839270	+	OpenSea		TRUE		1:36839252-36839780	Unclassified		3.47404	-1.59498	10.9386	1.75544e-19	4.1423e-17	33.7837
cg18735402	chr19	46181330	-	Island		TRUE	19:50872052-50873281	19:46180017-46181406	Unclassified	TRUE	3.94627	-2.35002	10.9366	1.77476e-19	4.18496e-17	33.7729
cg20996124	chr1	1144203	+	N_Shore			1:1133488-1134311	1:1143366-1144893	Unclassified		2.40524	0.0466226	10.9355	1.78485e-19	4.20581e-17	33.7673
cg18723937	chr7	37955713	+	Island	DMR		7:37922148-37923080				4.9019	-3.50898	10.9348	1.79242e-19	4.22068e-17	33.7632
cg17806717	chr6	32027519	-	OpenSea							2.84818	1.17479	10.9336	1.80324e-19	4.24317e-17	33.7573
cg07203258	chr10	70660989	-	Island			10:70330920-70331453	10:70660262-70661664	Promoter_Associated		-0.953429	-4.10096	-10.9329	1.81078e-19	4.25635e-17	33.7532
cg15645888	chr8	28285957	-	OpenSea							2.01052	0.446218	10.9328	1.81137e-19	4.25635e-17	33.7529
cg12096762	chr15	88296044	-	OpenSea		TRUE				TRUE	3.05995	0.221337	10.9324	1.8151e-19	4.26214e-17	33.7508
cg04214938	chr2	119496171	+	OpenSea		TRUE				TRUE	3.78668	1.78181	10.932	1.81957e-19	4.26964e-17	33.7484
cg14499058	chr8	141129321	+	OpenSea		TRUE				TRUE	2.74087	-0.895398	10.9303	1.83598e-19	4.30516e-17	33.7396
cg13766043	chr2	69396932	-	OpenSea		TRUE					1.97376	1.83758	10.9289	1.84958e-19	4.33401e-17	33.7324
cg00732815	chr20	44636981	+	N_Shelf							2.47463	-0.831909	10.9286	1.85268e-19	4.33826e-17	33.7307
cg07438401	chr3	67698057	-	OpenSea		TRUE				TRUE	1.61983	2.4132	10.9283	1.85619e-19	4.34346e-17	33.7288
cg05860886	chr17	20059029	-	Island			17:19999601-20000752	17:20058608-20060003	Unclassified		2.66909	-2.6106	10.9276	1.86303e-19	4.35553e-17	33.7252
cg22301854	chr4	8081109	-	OpenSea			4:8132004-8132127				2.68047	-0.144985	10.9275	1.86395e-19	4.35553e-17	33.7248
cg23581183	chr16	56642130	-	Island			16:55199631-55200375	16:56641665-56642992	Promoter_Associated		1.86881	-0.270907	10.9271	1.86768e-19	4.36123e-17	33.7228
cg06452354	chr17	43449123	+	Island			17:40804838-40805124	17:43449076-43449423	Unclassified_Cell_type_specific		3.98826	-2.71551	10.9261	1.87758e-19	4.3813e-17	33.7176
cg13912035	chr5	179105622	-	Island			5:179037776-179038971	5:179104985-179106642	Promoter_Associated		0.38566	-6.25451	10.9257	1.88237e-19	4.38942e-17	33.7151
cg22437316	chr5	177664663	-	OpenSea				5:177664284-177664923	Unclassified_Cell_type_specific	TRUE	1.36971	-0.762289	10.9253	1.88557e-19	4.39383e-17	33.7134
cg05622577	chr10	33710900	+	OpenSea		TRUE				TRUE	2.21501	2.12399	10.925	1.88927e-19	4.39941e-17	33.7115
cg01017395	chr1	12609957	-	OpenSea		TRUE	1:12532544-12532729			TRUE	3.18252	1.02974	10.9248	1.8914e-19	4.40132e-17	33.7104
cg24722348	chr1	21900987	-	OpenSea		TRUE	1:21773574-21773880	1:21900063-21901432	Unclassified_Cell_type_specific	TRUE	2.12471	-0.921047	10.9231	1.9085e-19	4.43804e-17	33.7016
cg04603818	chr17	17255771	+	OpenSea			17:17196020-17196497			TRUE	1.74575	0.166681	10.9228	1.9116e-19	4.44216e-17	33.7
cg26929700	chr16	49732567	+	Island			16:48289670-48290213				4.69341	0.292496	10.9226	1.91346e-19	4.44343e-17	33.699
cg23723410	chr1	59486037	+	OpenSea		TRUE		1:59485556-59486423	Unclassified	TRUE	3.00512	-0.525169	10.9223	1.91651e-19	4.44742e-17	33.6974
cg25661792	chr3	194014530	+	Island			3:195497192-195497287			TRUE	3.0656	-0.0286804	10.922	1.9203e-19	4.45314e-17	33.6955
cg07031551	chr11	72463331	-	Island			11:72140774-72141277	11:72462628-72464574	Promoter_Associated		3.48741	-1.74027	10.9211	1.92922e-19	4.47075e-17	33.6909
cg10124440	chr12	6960295	+	N_Shore	RDMR		12:6830330-6830592				2.10132	-0.122984	10.9207	1.93307e-19	4.47658e-17	33.689
cg05099464	chr11	120302922	+	OpenSea		TRUE				TRUE	2.56169	-1.61729	10.9195	1.94536e-19	4.50174e-17	33.6828
cg26317613	chr5	79784006	-	Island			5:79819392-79820177	5:79783536-79784639	Promoter_Associated		0.361572	-6.28507	10.9194	1.94693e-19	4.50174e-17	33.682
cg05918327	chr16	72955295	-	OpenSea		TRUE	16:71512722-71512874				2.50041	0.0720304	10.9193	1.94795e-19	4.50174e-17	33.6815
cg07067171	chr7	32996829	+	Island			7:32963258-32964205	7:32996715-32997519	Unclassified_Cell_type_specific		4.64694	-2.7874	10.9189	1.95268e-19	4.50955e-17	33.6791
cg06826289	chr12	129468180	+	OpenSea			12:128034080-128034752				2.29265	1.24165	10.9183	1.95804e-19	4.51868e-17	33.6764
cg02739870	chr5	1113320	+	S_Shore							2.12072	1.60639	10.9182	1.95932e-19	4.51868e-17	33.6757
cg11265319	chr3	128839608	-	N_Shore				3:128839121-128839811	Promoter_Associated		2.42756	-3.4482	10.9167	1.97507e-19	4.55189e-17	33.6679
cg11938718	chr2	10526453	+	OpenSea		TRUE				TRUE	1.88027	0.842841	10.9155	1.98859e-19	4.5799e-17	33.6612
cg07933926	chr12	6485881	+	OpenSea		TRUE		12:6485487-6486928	Unclassified	TRUE	2.38201	-0.103433	10.9152	1.99152e-19	4.5835e-17	33.6597
cg03900565	chr1	203031815	+	OpenSea							1.86129	2.42586	10.9151	1.99293e-19	4.58362e-17	33.659
cg10238080	chr12	50445058	+	OpenSea	RDMR					TRUE	2.64607	-0.967956	10.9145	1.9988e-19	4.59262e-17	33.6561
cg18172804	chr1	146714232	-	Island			1:145180693-145181601	1:146713508-146715451	Promoter_Associated		0.36754	-6.40429	10.9144	1.99958e-19	4.59262e-17	33.6558
cg07249274	chr5	112629565	+	N_Shore			5:112657449-112657570	5:112629560-112629703	Unclassified		4.63362	-3.10383	10.914	2.00438e-19	4.5989e-17	33.6534
cg03945538	chr1	173447427	+	S_Shore							2.45359	-1.34959	10.9139	2.00505e-19	4.5989e-17	33.6531
cg18276016	chr1	156076340	+	OpenSea			1:154342880-154343017	1:156075871-156077131	Promoter_Associated		4.29064	-2.00661	10.9137	2.00793e-19	4.60237e-17	33.6517
cg17332573	chr6	26250934	-	N_Shore				6:26250199-26251037	Promoter_Associated		2.97774	-2.16954	10.9128	2.0178e-19	4.62183e-17	33.6469
cg19769080	chr2	44460827	+	OpenSea		TRUE				TRUE	2.14	-0.975314	10.9114	2.03237e-19	4.65205e-17	33.6398
cg01378159	chr22	37703496	-	OpenSea	DMR	TRUE		22:37702719-37704201	Promoter_Associated	TRUE	2.41491	-1.04618	10.9103	2.04416e-19	4.67583e-17	33.6341
cg11380545	chr4	83351682	-	Island			4:83569029-83571100	4:83350491-83352125	Promoter_Associated		0.3682	-6.45419	10.9091	2.05845e-19	4.70499e-17	33.6273
cg00908292	chr17	38699009	+	OpenSea		TRUE		17:38698916-38699627	Promoter_Associated	TRUE	2.01232	-0.83963	10.9089	2.06028e-19	4.70499e-17	33.6264
cg12200124	chr5	179220820	+	N_Shore				5:179220211-179221315	Promoter_Associated_Cell_type_specific	TRUE	1.74774	-1.76439	10.9088	2.06111e-19	4.70499e-17	33.626
cg04797936	chr12	49659154	-	Island			12:47944942-47945654	12:49657956-49660670	Promoter_Associated		4.29174	-1.42021	10.9069	2.08239e-19	4.74898e-17	33.6159
cg23442955	chr1	55680982	-	Island			1:55452662-55454379	1:55680924-55681212	Promoter_Associated	TRUE	0.339135	-6.21154	10.9068	2.0832e-19	4.74898e-17	33.6155
cg05904194	chr2	85132663	+	Island			2:84985493-84987223	2:85131786-85133459	Promoter_Associated		0.348126	-6.30653	10.9064	2.08811e-19	4.75694e-17	33.6132
cg09155346	chr16	89104231	-	OpenSea			16:87631662-87631740	16:89103989-89104334	Unclassified_Cell_type_specific	TRUE	2.74613	-2.18758	10.9056	2.09679e-19	4.77058e-17	33.6091
cg09211399	chr6	108439146	-	Island		TRUE	6:108545488-108546770	6:108438235-108439860	Unclassified	TRUE	4.36658	-1.97073	10.9056	2.09694e-19	4.77058e-17	33.6091
cg25680628	chr10	30724274	-	S_Shore			10:30764200-30764381				3.6509	-0.809365	10.9052	2.10166e-19	4.77809e-17	33.6069
cg00151922	chr20	10652103	-	N_Shore							3.01478	-2.18047	10.9044	2.11019e-19	4.79383e-17	33.6029
cg01061956	chr4	6404880	-	OpenSea		TRUE					2.94651	-2.48143	10.9042	2.11256e-19	4.79383e-17	33.6018
cg08614871	chr10	3824555	-	S_Shore	RDMR						3.24552	-0.445456	10.9042	2.11328e-19	4.79383e-17	33.6014
cg25011475	chr10	88517608	+	S_Shore							-1.26147	-3.21876	-10.9041	2.11429e-19	4.79383e-17	33.601
cg17283383	chr12	94853645	+	Island			12:93377468-93378396	12:94853227-94854476	Promoter_Associated		0.350603	-6.26559	10.9032	2.12417e-19	4.80787e-17	33.5964
cg08554554	chr20	62330618	+	S_Shelf		TRUE		20:62330485-62330632	Unclassified		2.9783	0.242846	10.9032	2.12472e-19	4.80787e-17	33.5961
cg18019132	chr11	65191707	+	S_Shore	RDMR			11:65188622-65191947	Promoter_Associated		3.36615	-1.9186	10.9032	2.12477e-19	4.80787e-17	33.5961
cg16261619	chr7	50132977	-	S_Shore	CDMR		7:50103168-50103547	7:50132066-50133331	Promoter_Associated_Cell_type_specific		0.743254	2.32225	10.9027	2.12965e-19	4.81567e-17	33.5939
cg10656742	chr13	24152779	-	N_Shore				13:24152437-24153216	Promoter_Associated		3.25019	-0.817964	10.9018	2.14055e-19	4.83705e-17	33.5889
cg11825899	chr9	35844849	-	N_Shore		TRUE					2.60144	1.14362	10.9016	2.14227e-19	4.83769e-17	33.5881
cg03303757	chr1	11120145	+	Island			1:11041618-11043261	1:11119741-11120675	Promoter_Associated		0.352348	-6.57795	10.9011	2.14903e-19	4.8497e-17	33.585
cg16506910	chr6	72114693	-	OpenSea		TRUE					2.25747	1.11364	10.9005	2.15551e-19	4.86106e-17	33.582
cg11494773	chr7	48128242	+	Island			7:48094572-48096055	7:48128066-48129834	Promoter_Associated		3.13718	-1.9838	10.9003	2.15741e-19	4.86206e-17	33.5812
cg27093918	chr16	69564625	-	OpenSea	DMR	TRUE		16:69564532-69564808	Promoter_Associated	TRUE	3.18565	-0.513848	10.8997	2.16489e-19	4.87565e-17	33.5778
cg26823762	chr2	42369093	-	OpenSea		TRUE					3.13719	-0.476846	10.8984	2.18016e-19	4.90676e-17	33.5708
cg06744740	chr14	56584485	-	N_Shore			14:55654198-55654531			TRUE	2.9392	-2.1552	10.898	2.18458e-19	4.91086e-17	33.5689
cg23547157	chr12	133199323	+	S_Shelf		TRUE					2.02482	-0.515058	10.898	2.1849e-19	4.91086e-17	33.5687
cg10847673	chr10	111929033	+	OpenSea		TRUE					2.19578	0.455022	10.897	2.19592e-19	4.93232e-17	33.5638
cg14069088	chr9	21996207	+	S_Shore	RDMR		9:21985077-21986224				3.53375	1.0506	10.8962	2.20548e-19	4.95049e-17	33.5595
cg12422844	chr4	8201125	-	OpenSea		TRUE	4:8251799-8252482	4:8200670-8201152	Unclassified		2.31349	-0.294104	10.8961	2.20697e-19	4.95053e-17	33.5588
cg20515580	chr11	66800566	-	OpenSea		TRUE				TRUE	1.80506	-1.31281	10.8955	2.21448e-19	4.96405e-17	33.5555
cg13734410	chr11	47207390	+	Island			11:47163765-47165689				3.88736	-2.47268	10.8952	2.21836e-19	4.96645e-17	33.5538
cg06483559	chr11	123624914	+	OpenSea							1.55552	0.778703	10.8951	2.21851e-19	4.96645e-17	33.5537
cg13860849	chr11	66084469	-	Island		TRUE	11:65840060-65841164			TRUE	2.52524	-0.828642	10.8944	2.22693e-19	4.97937e-17	33.55
cg03840259	chr22	40297036	+	OpenSea				22:40296872-40297356	Promoter_Associated		2.84415	1.3756	10.8944	2.22724e-19	4.97937e-17	33.5499
cg03252313	chr7	148117075	+	OpenSea				7:148117072-148117222	Unclassified_Cell_type_specific		2.60728	1.91153	10.8937	2.23568e-19	4.99492e-17	33.5461
cg03890877	chr3	52272690	-	N_Shore				3:52272362-52273851	Unclassified		2.44023	-3.24117	10.8894	2.28809e-19	5.10862e-17	33.5234
cg26712428	chr10	105218771	+	S_Shore		TRUE		10:105218747-105219420	Unclassified_Cell_type_specific	TRUE	1.8582	0.95268	10.8858	2.33306e-19	5.20555e-17	33.5043
cg10307345	chr11	18771567	-	OpenSea		TRUE				TRUE	2.23821	-0.843761	10.8848	2.34575e-19	5.23039e-17	33.4989
cg20846192	chr7	43012776	-	OpenSea		TRUE					2.7796	1.37748	10.8837	2.36003e-19	5.25611e-17	33.493
cg09081385	chr12	120972070	+	N_Shore				12:120971804-120973330	Promoter_Associated		-0.682261	-4.81611	-10.8836	2.36041e-19	5.25611e-17	33.4928
cg19675778	chr8	22422657	+	Island			8:22478480-22479647			TRUE	3.22536	-1.39214	10.8813	2.3899e-19	5.31825e-17	33.4806
cg09148649	chr11	3253659	+	N_Shore		TRUE				TRUE	2.32412	-2.62282	10.8811	2.39305e-19	5.32174e-17	33.4793
cg12445309	chr11	131615437	+	OpenSea		TRUE		11:131615427-131615441	Unclassified_Cell_type_specific		2.34425	1.40342	10.8782	2.4307e-19	5.40188e-17	33.464
cg17816771	chr8	91099036	-	OpenSea		TRUE					3.40848	-0.197239	10.8778	2.43576e-19	5.40956e-17	33.462
cg25433552	chr5	159560548	-	OpenSea		TRUE	5:159492976-159493406				2.45564	-0.219512	10.8775	2.43926e-19	5.41376e-17	33.4606
cg01931222	chr12	54623795	+	OpenSea						TRUE	2.74183	0.0753773	10.8763	2.4548e-19	5.44465e-17	33.4543
cg20191066	chr17	56413977	-	OpenSea						TRUE	2.45572	-1.09047	10.8761	2.45783e-19	5.44777e-17	33.4531
cg17419597	chr1	156211529	+	N_Shelf						TRUE	1.3825	-2.5896	10.8756	2.46462e-19	5.45922e-17	33.4504
cg14564247	chr3	48594968	-	S_Shore				3:48593456-48595026	Promoter_Associated		3.31028	-2.09194	10.8752	2.46996e-19	5.46744e-17	33.4483
cg23098661	chr13	21287282	-	OpenSea	RDMR		13:20185229-20185327	13:21285684-21287496	Unclassified		3.20232	0.926238	10.875	2.47258e-19	5.46965e-17	33.4472
cg18091385	chr14	99502466	+	OpenSea		TRUE				TRUE	3.00403	-1.73151	10.8748	2.47543e-19	5.47234e-17	33.4461
cg18656024	chr3	48633144	+	S_Shore		TRUE		3:48632459-48633150	Unclassified_Cell_type_specific		2.4608	0.110713	10.8745	2.47981e-19	5.47843e-17	33.4444
cg03651478	chr1	159893671	-	N_Shore	RDMR			1:159893107-159893722	Promoter_Associated		2.97925	-2.19434	10.8739	2.48681e-19	5.49027e-17	33.4416
cg01708552	chr7	100815485	-	Island		TRUE	7:100602034-100602871	7:100815146-100815848	Unclassified		3.11254	-1.50158	10.8731	2.49755e-19	5.51037e-17	33.4374
cg20416037	chr12	57984712	-	N_Shore				12:57984520-57985658	Promoter_Associated		2.61131	-2.12079	10.8727	2.50311e-19	5.51902e-17	33.4352
cg05477165	chr2	129074982	-	N_Shore				2:129074908-129075653	Promoter_Associated_Cell_type_specific		2.94533	-2.42588	10.8722	2.5096e-19	5.52871e-17	33.4326
cg20207763	chr10	13392088	-	OpenSea			10:13432070-13432162	10:13391799-13392503	Unclassified	TRUE	3.77976	-1.71853	10.8722	2.5108e-19	5.52871e-17	33.4322
cg07336438	chr16	1131466	-	S_Shore			16:1071408-1071636				2.32751	-0.658099	10.8716	2.51848e-19	5.54199e-17	33.4292
cg00934037	chr1	100889672	+	OpenSea				1:100889670-100889944	Promoter_Associated_Cell_type_specific		2.13381	2.26506	10.8705	2.5327e-19	5.56651e-17	33.4236
cg00458932	chr2	208199465	+	OpenSea		TRUE		2:208199311-208199541	Unclassified_Cell_type_specific	TRUE	2.30212	-1.19669	10.8705	2.53293e-19	5.56651e-17	33.4235
cg05243293	chr6	42989360	+	Island			6:43097185-43097579	6:42988819-42989852	Promoter_Associated		0.405969	-6.15613	10.8703	2.536e-19	5.5696e-17	33.4224
cg13580321	chr1	93645478	+	Island			1:93417929-93419108	1:93645410-93645532	Promoter_Associated	TRUE	0.387159	-5.80975	10.8699	2.54079e-19	5.57648e-17	33.4205
cg02284273	chr10	14051679	+	OpenSea			10:14091624-14091686	10:14050971-14052411	Unclassified		2.71741	-0.160872	10.8695	2.54639e-19	5.58512e-17	33.4183
cg11567001	chr7	150942958	-	Island	DMR	TRUE	7:150573263-150573948				5.57672	-1.9714	10.8691	2.55176e-19	5.59283e-17	33.4163
cg11549874	chr22	31202478	-	S_Shelf						TRUE	2.46577	0.879788	10.869	2.55336e-19	5.59283e-17	33.4157
cg05276125	chr15	40653601	+	S_Shelf							1.90404	1.82552	10.8689	2.5549e-19	5.59283e-17	33.4151
cg04812189	chr3	119963132	-	OpenSea				3:119962887-119963550	Unclassified	TRUE	3.31689	-0.60677	10.8686	2.55905e-19	5.59827e-17	33.4135
cg26269881	chr3	5023310	-	N_Shore	RDMR						2.81918	-0.297685	10.8679	2.56899e-19	5.61636e-17	33.4097
cg16418183	chr16	51360402	+	OpenSea		TRUE					2.63134	1.26434	10.8674	2.57541e-19	5.62425e-17	33.4072
cg08469834	chr11	104839074	-	OpenSea				11:104838954-104839528	Promoter_Associated		4.08684	-0.863285	10.8674	2.57594e-19	5.62425e-17	33.407
cg26932364	chr7	50603292	-	OpenSea		TRUE				TRUE	2.06753	2.31829	10.8672	2.57825e-19	5.62562e-17	33.4061
cg14914822	chr18	55713183	+	S_Shore			18:53864074-53864204				4.84078	-2.59785	10.867	2.5809e-19	5.62776e-17	33.4051
cg23523648	chr1	65614897	+	Island			1:65385568-65387710	1:65614194-65615008	Promoter_Associated		4.116	-2.75785	10.8668	2.58429e-19	5.62911e-17	33.4038
cg24022651	chr3	171936389	+	OpenSea		TRUE					3.23727	1.34105	10.8668	2.58487e-19	5.62911e-17	33.4036
cg13195954	chr8	142377489	+	OpenSea		TRUE				TRUE	3.39198	-1.90636	10.8661	2.59448e-19	5.64517e-17	33.4
cg04250873	chr1	220473634	-	OpenSea		TRUE					2.30842	2.45463	10.866	2.59561e-19	5.64517e-17	33.3995
cg13521941	chr9	140330627	-	Island		TRUE	9:139450448-139450896				2.50378	0.146132	10.8658	2.59783e-19	5.64636e-17	33.3987
cg01288598	chr6	14118227	+	S_Shore			6:14225513-14226395	6:14117144-14119235	Promoter_Associated		2.26074	-1.82842	10.8649	2.61015e-19	5.66708e-17	33.394
cg11171825	chr6	42939029	+	OpenSea		TRUE				TRUE	2.81423	-0.594547	10.8649	2.61074e-19	5.66708e-17	33.3938
cg04026926	chr11	2323395	+	OpenSea				11:2323268-2323416	Promoter_Associated	TRUE	1.95932	-1.8735	10.8645	2.61634e-19	5.67556e-17	33.3917
cg26843498	chr19	2361574	-	S_Shore				19:2361431-2361680	Unclassified_Cell_type_specific		3.1248	-0.343706	10.8639	2.62502e-19	5.6895e-17	33.3885
cg25481253	chr7	141673384	+	OpenSea							3.46384	0.428927	10.8638	2.62615e-19	5.6895e-17	33.388
cg09391066	chr6	3163814	+	S_Shore				6:3162460-3163974	Unclassified		3.30932	-0.0270808	10.8635	2.63054e-19	5.69241e-17	33.3864
cg08402873	chr20	10653164	-	Island			20:10600591-10601761				3.97034	-1.85875	10.8635	2.63088e-19	5.69241e-17	33.3863
cg17960516	chr4	3465004	+	Island			4:3434609-3435214	4:3464628-3465008	Unclassified_Cell_type_specific	TRUE	3.16989	-2.32851	10.8628	2.64096e-19	5.71054e-17	33.3825
cg25937884	chr5	180674133	-	S_Shore				5:180672931-180674384	Promoter_Associated		1.89551	-1.76052	10.8621	2.651e-19	5.72856e-17	33.3788
cg03841977	chr21	37442777	-	Island				21:37441890-37442843	Unclassified		3.83988	-1.75925	10.8612	2.66369e-19	5.74727e-17	33.3741
cg14699903	chr3	48601227	-	OpenSea						TRUE	1.60587	0.957657	10.8611	2.66477e-19	5.74727e-17	33.3737
cg10083464	chr16	1230997	+	S_Shore			16:1170897-1171189				3.18405	-0.118493	10.8611	2.66479e-19	5.74727e-17	33.3737
cg00622552	chr15	76016335	+	OpenSea		TRUE		15:76016218-76016488	Unclassified_Cell_type_specific		2.47601	-0.771422	10.8607	2.66996e-19	5.75473e-17	33.3718
cg19241468	chr3	122399344	+	N_Shore				3:122397683-122400727	Promoter_Associated		3.21591	-1.44157	10.8604	2.67427e-19	5.76018e-17	33.3702
cg25216403	chr18	35147465	-	Island			18:33401160-33401626	18:35147390-35147589	Unclassified_Cell_type_specific		4.13981	-1.66686	10.8602	2.67744e-19	5.76018e-17	33.369
cg10364115	chr7	2560976	-	S_Shore			7:2527502-2527650				4.00051	-2.00848	10.8601	2.67863e-19	5.76018e-17	33.3686
cg21716693	chr6	36806882	-	Island							2.64536	-0.924165	10.86	2.68005e-19	5.76018e-17	33.3681
cg02747253	chr14	105662805	+	Island		TRUE	14:104733647-104734636				3.09187	-0.868534	10.86	2.68106e-19	5.76018e-17	33.3677
cg05247640	chr17	8067776	+	S_Shore				17:8067369-8067965	Promoter_Associated	TRUE	2.36224	-1.48353	10.8588	2.69833e-19	5.79357e-17	33.3614
cg03822639	chr4	169552346	+	N_Shore				4:169552220-169552361	Unclassified_Cell_type_specific	TRUE	2.47618	0.471524	10.8567	2.72793e-19	5.8534e-17	33.3507
cg24415565	chr19	28284988	-	Island			19:32976001-32977236	19:28283973-28285723	Unclassified		0.522585	-5.47165	10.8566	2.73049e-19	5.85514e-17	33.3498
cg07475973	chr22	42306951	+	Island			22:40635600-40637200				4.34288	-2.20646	10.8545	2.76049e-19	5.9157e-17	33.339
cg08697732	chr17	81014091	-	N_Shore		TRUE	17:78607298-78607384			TRUE	2.95523	0.739298	10.8537	2.77239e-19	5.93743e-17	33.3348
cg01193554	chr1	41846683	-	N_Shore		TRUE					2.27875	-1.88229	10.8532	2.78037e-19	5.95072e-17	33.332
cg16166160	chr6	108479144	-	Island	DMR	TRUE	6:108585187-108586238	6:108478983-108479633	Unclassified_Cell_type_specific	TRUE	4.14515	-2.18591	10.853	2.7842e-19	5.95513e-17	33.3306
cg15835542	chr6	45709808	+	OpenSea		TRUE					2.7245	-0.0437269	10.8525	2.79118e-19	5.96624e-17	33.3282
cg03434262	chr2	233367710	+	N_Shore		TRUE	2:233075711-233076735	2:233367567-233368080	Unclassified_Cell_type_specific	TRUE	2.00321	-2.47071	10.852	2.79793e-19	5.97688e-17	33.3258
cg24497732	chr7	42278077	-	S_Shore			7:42242529-42244622				2.84412	-0.406017	10.8519	2.79998e-19	5.97745e-17	33.3251
cg09108394	chr16	23850106	-	S_Shelf	RDMR			16:23849873-23850115	Unclassified_Cell_type_specific		3.3033	1.1917	10.8518	2.80193e-19	5.97783e-17	33.3244
cg03682712	chr15	74219307	-	Island			15:72005786-72007313				2.79668	-1.57906	10.8507	2.81789e-19	6.00806e-17	33.3188
cg04096735	chr7	2281774	+	Island			7:2247910-2248631	7:2281235-2282660	Promoter_Associated		0.328919	-6.36114	10.8493	2.83984e-19	6.05103e-17	33.3112
cg04317047	chr5	148808388	-	OpenSea							2.47792	-0.139541	10.8489	2.84561e-19	6.05947e-17	33.3092
cg07306331	chr6	32049354	-	S_Shelf		TRUE				TRUE	2.10574	1.16203	10.8475	2.86736e-19	6.10192e-17	33.3017
cg16118803	chr6	29629716	+	OpenSea							2.4847	-0.846936	10.8461	2.88818e-19	6.14233e-17	33.2946
cg14082886	chr11	35164485	+	S_Shelf				11:35164416-35164730	Promoter_Associated_Cell_type_specific		2.91269	1.39762	10.846	2.89099e-19	6.14288e-17	33.2937
cg23151295	chr14	76796070	+	OpenSea		TRUE	14:75865721-75865969				4.13063	-2.88372	10.8459	2.89209e-19	6.14288e-17	33.2933
cg11788465	chr5	134370313	+	Island			5:134396478-134398430	5:134368495-134370442	Promoter_Associated		3.57023	-1.81314	10.8444	2.91563e-19	6.1872e-17	33.2853
cg03597159	chr4	140910561	-	OpenSea		TRUE				TRUE	2.54694	0.150952	10.8442	2.9188e-19	6.1872e-17	33.2843
cg01057268	chr11	131341908	-	OpenSea		TRUE					3.22118	-0.622347	10.8441	2.92013e-19	6.1872e-17	33.2838
cg13536265	chr14	24836539	+	N_Shore				14:24834531-24838393	Unclassified		2.3985	-0.986457	10.8441	2.92061e-19	6.1872e-17	33.2837
cg25906638	chr10	10914374	+	OpenSea		TRUE					2.2404	0.967631	10.844	2.92216e-19	6.1872e-17	33.2831
cg03130627	chr6	159240554	-	Island			6:159158959-159160763	6:159240274-159240825	Promoter_Associated		3.85286	-3.8949	10.8434	2.93101e-19	6.20202e-17	33.2802
cg25951430	chr11	57192432	-	N_Shore				11:57192117-57192966	Promoter_Associated	TRUE	2.20621	-0.171258	10.8427	2.94292e-19	6.22331e-17	33.2762
cg14837165	chr15	40763995	+	Island			15:38550149-38551488	15:40762777-40764497	Promoter_Associated		3.13842	-1.67272	10.8425	2.94609e-19	6.22608e-17	33.2751
cg03498081	chr16	80061357	+	OpenSea	DMR			16:80061276-80061365	Unclassified_Cell_type_specific	TRUE	4.11565	-0.944164	10.8421	2.95199e-19	6.23464e-17	33.2732
cg05010648	chr7	73446865	-	OpenSea		TRUE				TRUE	2.28233	-0.0843736	10.8414	2.96267e-19	6.25326e-17	33.2696
cg00918944	chr9	35908117	-	OpenSea		TRUE					2.5582	-0.964332	10.8395	2.99418e-19	6.3138e-17	33.2592
cg04138756	chr1	152973849	-	OpenSea							2.09385	0.600901	10.8394	2.99511e-19	6.3138e-17	33.2589
cg14583999	chr3	10019040	-	OpenSea		TRUE				TRUE	2.96612	-0.257588	10.8391	2.99925e-19	6.31857e-17	33.2576
cg05270922	chr1	101775452	+	OpenSea		TRUE	1:101547820-101548063	1:101774424-101775802	Promoter_Associated		4.94954	-2.19065	10.8372	3.0303e-19	6.37998e-17	33.2475
cg14538439	chr10	90750381	+	Island	RDMR		10:90740274-90741250	10:90750269-90750609	Promoter_Associated	TRUE	5.17351	-2.34633	10.836	3.04975e-19	6.41691e-17	33.2412
cg02046475	chr8	28047708	+	OpenSea		TRUE		8:28047521-28047743	Unclassified_Cell_type_specific		3.02579	0.492446	10.8359	3.0524e-19	6.41846e-17	33.2403
cg27386912	chr3	52479108	+	OpenSea		TRUE		3:52478888-52479637	Promoter_Associated	TRUE	2.86836	-1.01913	10.835	3.06615e-19	6.44335e-17	33.2359
cg22719308	chr1	214725918	+	S_Shore							3.7702	-1.87344	10.8348	3.07046e-19	6.44837e-17	33.2345
cg09790270	chr1	205774639	+	OpenSea		TRUE					2.39462	0.534027	10.8346	3.07318e-19	6.45004e-17	33.2337
cg08635118	chr7	6144369	+	Island			7:6110574-6111925	7:6144106-6144675	Promoter_Associated		0.371776	-6.34721	10.8341	3.08119e-19	6.4608e-17	33.2311
cg02979487	chr4	88014081	-	OpenSea		TRUE				TRUE	2.6178	-1.14363	10.8341	3.08215e-19	6.4608e-17	33.2308
cg17427702	chr10	87252503	+	OpenSea		TRUE					2.71457	-1.31965	10.8339	3.08505e-19	6.46285e-17	33.2299
cg06126421	chr6	30720080	-	OpenSea		TRUE				TRUE	2.82075	-0.38472	10.8331	3.09833e-19	6.48664e-17	33.2256
cg02157052	chr13	101326091	+	N_Shore			13:100124056-100124236				2.77096	-0.416247	10.8326	3.10595e-19	6.49854e-17	33.2232
cg17237063	chr3	29323182	-	OpenSea							3.81832	-2.22882	10.8322	3.11413e-19	6.5116e-17	33.2207
cg15396800	chr1	178943143	-	OpenSea		TRUE					3.01895	-0.644165	10.8318	3.1201e-19	6.52001e-17	33.2188
cg08409074	chr2	201983242	+	Island		TRUE	2:201691277-201691901	2:201983042-201983708	Promoter_Associated		4.13479	-2.9279	10.8313	3.12883e-19	6.53419e-17	33.216
cg07725033	chr5	160366838	-	OpenSea							2.81305	1.6165	10.8311	3.13181e-19	6.53635e-17	33.2151
cg15887927	chr13	29148952	-	OpenSea	DMR					TRUE	2.57419	0.791199	10.8304	3.14407e-19	6.55787e-17	33.2113
cg19174643	chr18	13136426	-	N_Shore	DMR					TRUE	3.90353	-0.742953	10.8295	3.15893e-19	6.58477e-17	33.2066
cg22706505	chr2	202563406	-	OpenSea							2.60327	0.385357	10.8285	3.17566e-19	6.61555e-17	33.2014
cg05836788	chr1	6551105	-	Island				1:6550913-6551215	Unclassified		2.42219	-2.15463	10.8274	3.19455e-19	6.65077e-17	33.1956
cg11528995	chr1	117210575	-	Island			1:117010886-117012201	1:117209011-117210864	Unclassified_Cell_type_specific		3.31124	-3.38239	10.8271	3.19942e-19	6.65679e-17	33.1941
cg11558474	chr9	74382743	+	N_Shore							2.79002	-0.464081	10.8269	3.20386e-19	6.66191e-17	33.1928
cg06964027	chr11	1073496	-	OpenSea		TRUE				TRUE	2.2181	-1.2667	10.8267	3.20679e-19	6.66388e-17	33.1919
cg06025774	chr5	92498282	-	OpenSea		TRUE					2.85807	0.170526	10.8264	3.21252e-19	6.66952e-17	33.1901
cg25473438	chr6	41169049	-	OpenSea		TRUE		6:41168727-41169111	Promoter_Associated_Cell_type_specific		2.49511	-0.395845	10.8263	3.21347e-19	6.66952e-17	33.1898
cg19020855	chr17	41669266	-	OpenSea		TRUE	17:39024783-39024994	17:41668931-41669880	Unclassified_Cell_type_specific	TRUE	2.70501	0.982721	10.8258	3.22186e-19	6.67951e-17	33.1873
cg11906038	chr17	72450232	+	Island			17:69961457-69962267	17:72449143-72450756	Unclassified		5.27175	-2.71225	10.8258	3.22227e-19	6.67951e-17	33.1871
cg07211259	chr9	5510497	-	OpenSea				9:5510455-5510927	Unclassified_Cell_type_specific		2.92653	-1.15027	10.8253	3.23199e-19	6.69553e-17	33.1842
cg21274857	chr15	57669179	-	S_Shore		TRUE	15:55455319-55456615			TRUE	3.50231	-2.23881	10.825	3.23707e-19	6.70194e-17	33.1826
cg00170438	chr20	60792389	-	N_Shore							1.531	0.0868378	10.8246	3.2431e-19	6.71028e-17	33.1808
cg09375033	chr3	137833634	+	N_Shore						TRUE	3.24501	-0.953452	10.8242	3.25005e-19	6.72052e-17	33.1787
cg26572896	chr2	151386104	-	OpenSea		TRUE					2.89886	-0.405911	10.8239	3.25577e-19	6.72821e-17	33.177
cg07041470	chr10	46993210	+	Island		TRUE	10:46412454-46413680	10:46992808-46993528	Unclassified_Cell_type_specific	TRUE	3.41795	-1.6785	10.8235	3.26354e-19	6.74013e-17	33.1746
cg08409642	chr16	56641373	+	N_Shore	RDMR	TRUE		16:56640918-56641506	Unclassified_Cell_type_specific	TRUE	3.93526	0.701001	10.823	3.27219e-19	6.75384e-17	33.172
cg08140459	chr14	75086513	-	OpenSea		TRUE				TRUE	1.64729	-0.368805	10.8226	3.27931e-19	6.76437e-17	33.1699
cg08900409	chr19	18475669	-	OpenSea		TRUE				TRUE	3.28681	-1.30384	10.8221	3.2871e-19	6.77629e-17	33.1676
cg20701183	chr1	87799914	-	N_Shore				1:87799869-87802023	Promoter_Associated		3.34558	0.19868	10.8212	3.3041e-19	6.80342e-17	33.1625
cg16608498	chr5	158612132	-	OpenSea		TRUE		5:158612027-158612236	Gene_Associated_Cell_type_specific		2.30628	0.136834	10.8211	3.30431e-19	6.80342e-17	33.1624
cg07167933	chr2	85890281	-	OpenSea		TRUE				TRUE	1.58837	0.698722	10.8201	3.3239e-19	6.83956e-17	33.1566
cg10502303	chr2	16847831	+	OpenSea				2:16847773-16847950	Unclassified_Cell_type_specific		2.2788	-1.53632	10.8197	3.33036e-19	6.84738e-17	33.1547
cg24863152	chr6	151134876	+	OpenSea		TRUE		6:151134869-151134923	Unclassified_Cell_type_specific		1.52099	0.176599	10.8196	3.33178e-19	6.84738e-17	33.1543
cg19249874	chr7	28895537	+	S_Shore						TRUE	2.8251	1.42554	10.8192	3.34009e-19	6.85691e-17	33.1519
cg23019886	chr12	6277045	-	OpenSea		TRUE		12:6276966-6277351	Unclassified	TRUE	3.15779	0.277708	10.8191	3.3405e-19	6.85691e-17	33.1517
cg20126775	chr6	49917145	+	OpenSea							2.99974	0.536322	10.8186	3.34911e-19	6.87039e-17	33.1492
cg13134662	chr9	136858680	+	Island			9:135845947-135848502				2.00117	-2.64992	10.8184	3.3533e-19	6.87479e-17	33.148
cg05548488	chr3	50658472	-	S_Shelf							2.5646	-1.07195	10.8181	3.35857e-19	6.8814e-17	33.1464
cg12462720	chr20	62739073	-	S_Shore				20:62738807-62739133	Unclassified_Cell_type_specific		2.26132	0.253477	10.8177	3.36671e-19	6.89388e-17	33.1441
cg09703323	chr11	65197876	-	OpenSea							3.43959	-1.09699	10.8173	3.37382e-19	6.90046e-17	33.142
cg25147026	chr1	186650441	+	S_Shore							3.44102	0.417139	10.8173	3.37403e-19	6.90046e-17	33.1419
cg18419045	chr6	32076147	-	OpenSea		TRUE				TRUE	4.13361	-1.2575	10.8165	3.38726e-19	6.91704e-17	33.1381
cg11332928	chr1	45273680	-	S_Shore		TRUE		1:45272776-45274518	Promoter_Associated		3.42576	-1.94087	10.8165	3.38757e-19	6.91704e-17	33.138
cg22820364	chr14	81901540	-	N_Shore		TRUE		14:81901351-81901553	Unclassified_Cell_type_specific		2.54993	0.56951	10.8165	3.38831e-19	6.91704e-17	33.1378
cg08578212	chr16	1290355	-	OpenSea							1.29998	1.36851	10.8161	3.39624e-19	6.92744e-17	33.1355
cg20587236	chr12	109900956	+	OpenSea		TRUE		12:109900884-109901484	Unclassified_Cell_type_specific	TRUE	2.81967	-0.791004	10.816	3.39753e-19	6.92744e-17	33.1351
cg15511120	chr11	6598119	+	OpenSea		TRUE					1.90417	-0.455132	10.8148	3.41999e-19	6.9667e-17	33.1286
cg08508431	chr17	13319838	-	OpenSea		TRUE					3.12478	0.417696	10.8147	3.42093e-19	6.9667e-17	33.1284
cg11855325	chr7	30029717	+	Island			7:29995012-29996347	7:30028222-30029762	Unclassified	TRUE	4.03221	-3.02239	10.8143	3.4288e-19	6.9785e-17	33.1261
cg16925499	chr10	118502705	+	Island			10:118490859-118492696	10:118501710-118502859	Unclassified_Cell_type_specific		3.35275	-2.08149	10.8132	3.44861e-19	7.01455e-17	33.1205
cg16516556	chr1	55008180	+	Island		TRUE	1:54780258-54781023	1:55007487-55008706	Promoter_Associated		3.35849	-1.98626	10.8129	3.45471e-19	7.02271e-17	33.1187
cg00961326	chr16	58061220	+	Island			16:56616818-56618978				4.5408	-2.66015	10.8112	3.48636e-19	7.08276e-17	33.1098
cg21641817	chr2	173941481	+	S_Shore			2:173649652-173649832			TRUE	3.64539	-2.61638	10.811	3.48914e-19	7.08413e-17	33.109
cg26389380	chr3	11330567	-	OpenSea		TRUE					3.42152	-0.0163226	10.8088	3.53073e-19	7.16425e-17	33.0973
cg25503001	chr13	21476923	-	Island			13:20374251-20375349	13:21476223-21477523	Promoter_Associated		0.370057	-6.02554	10.8087	3.53427e-19	7.16709e-17	33.0964
cg04135246	chr14	97925122	+	OpenSea		TRUE	14:96994748-96995183	14:97924867-97926048	Promoter_Associated_Cell_type_specific		3.46424	-2.71267	10.8083	3.5419e-19	7.17825e-17	33.0942
cg10902825	chr12	29302179	+	Island			12:29193221-29194239	12:29302083-29302278	Promoter_Associated	TRUE	4.01936	-2.69196	10.8079	3.54924e-19	7.18879e-17	33.0922
cg07722360	chr20	17691454	+	OpenSea		TRUE					2.70083	0.479282	10.8071	3.56477e-19	7.21269e-17	33.0879
cg05056497	chr21	35899448	-	OpenSea						TRUE	3.07135	-1.34515	10.807	3.56534e-19	7.21269e-17	33.0878
cg01428115	chr11	46402506	+	N_Shore			11:46358699-46360747				3.40504	-1.98286	10.8064	3.57772e-19	7.2334e-17	33.0843
cg00350519	chr1	53905742	-	S_Shore							-0.671146	4.81905	-10.806	3.58454e-19	7.24154e-17	33.0825
cg06153623	chr12	130529849	-	S_Shelf		TRUE	12:129095725-129096075				3.04057	-2.57566	10.806	3.58606e-19	7.24154e-17	33.0821
cg10190863	chr5	139077047	+	Island			5:139056727-139057292	5:139076721-139077981	Unclassified	TRUE	4.3395	-3.15008	10.8058	3.58836e-19	7.24183e-17	33.0814
cg08717751	chr13	37881008	+	OpenSea		TRUE					2.91649	0.781784	10.8057	3.59121e-19	7.24323e-17	33.0807
cg01873236	chr5	138088662	-	Island			5:138116540-138117775	5:138088351-138089867	Unclassified		3.21558	-1.5972	10.8055	3.59392e-19	7.24435e-17	33.0799
cg07123118	chr8	13133706	-	N_Shore	RDMR	TRUE					2.37772	-1.37678	10.8049	3.60567e-19	7.26368e-17	33.0767
cg14889643	chr18	60985636	-	Island			18:59136113-59136940	18:60985201-60985738	Promoter_Associated		4.17574	-2.87258	10.8045	3.6138e-19	7.27356e-17	33.0745
cg13064571	chr8	67587053	-	OpenSea							2.17584	1.56518	10.8045	3.61491e-19	7.27356e-17	33.0742
cg07586489	chr16	3013227	-	Island		TRUE	16:2952809-2953502	16:3013222-3013466	Unclassified		2.82777	-0.841775	10.8037	3.63019e-19	7.29632e-17	33.0701
cg25755851	chr1	9335794	+	OpenSea				1:9335621-9336056	Unclassified		2.31587	-0.921504	10.8037	3.63056e-19	7.29632e-17	33.07
cg13753527	chr9	37040454	+	S_Shelf		TRUE					2.62944	1.24258	10.8035	3.63393e-19	7.29868e-17	33.069
cg09743500	chr2	238644037	-	Island			2:238308645-238308848				1.22545	2.45597	10.8034	3.63608e-19	7.29868e-17	33.0685
cg03225476	chr12	132680972	-	N_Shore			12:131246604-131246926				3.00584	0.811015	10.8032	3.63935e-19	7.2989e-17	33.0676
cg03508235	chr14	23445994	-	N_Shelf		TRUE					1.84684	0.741433	10.8032	3.64053e-19	7.2989e-17	33.0673
cg25738786	chr6	170532786	-	S_Shelf			6:170374513-170374833	6:170532783-170532852	Unclassified_Cell_type_specific		2.36185	-0.363447	10.8023	3.6568e-19	7.32715e-17	33.0629
cg08623535	chr5	121414267	+	S_Shore		TRUE	5:121440453-121442184			TRUE	3.12053	-0.597964	10.8022	3.65925e-19	7.32769e-17	33.0622
cg21140898	chr1	51442318	+	N_Shore	RDMR		1:51214866-51214950				4.22603	-1.7694	10.8017	3.66878e-19	7.34238e-17	33.0597
cg08905629	chr1	183188297	-	OpenSea		TRUE		1:183188139-183188716	Unclassified_Cell_type_specific		2.85655	-0.904207	10.8015	3.67246e-19	7.34537e-17	33.0587
cg27353073	chr11	76092311	-	Island			11:75768844-75770425	11:76091950-76092571	Promoter_Associated		0.355055	-5.66248	10.8014	3.67599e-19	7.34806e-17	33.0577
cg17095652	chr15	40161645	+	OpenSea		TRUE					2.33648	0.954245	10.8007	3.68984e-19	7.37136e-17	33.054
cg06538426	chr1	16491125	+	N_Shelf		TRUE				TRUE	1.92069	1.92117	10.8004	3.69443e-19	7.37566e-17	33.0528
cg04678315	chr12	125212010	+	OpenSea		TRUE				TRUE	3.67819	-1.48374	10.8003	3.69736e-19	7.37566e-17	33.052
cg25612057	chr4	5368330	+	OpenSea		TRUE					2.71243	1.41356	10.8002	3.69857e-19	7.37566e-17	33.0517
cg23934927	chr5	74162623	+	Island	RDMR		5:74197263-74198681			TRUE	3.63766	-3.60933	10.7999	3.70503e-19	7.38416e-17	33.05
cg24128292	chr8	30419935	-	OpenSea		TRUE					2.78364	0.949686	10.7997	3.70801e-19	7.38571e-17	33.0492
cg06804091	chr7	2563478	-	N_Shore		TRUE		7:2563453-2563709	Unclassified_Cell_type_specific		2.37101	-1.88554	10.7996	3.71074e-19	7.38677e-17	33.0485
cg10586317	chr15	73979250	+	S_Shore						TRUE	2.21317	-0.908324	10.7987	3.72949e-19	7.41969e-17	33.0435
cg15601264	chr17	54864697	+	OpenSea		TRUE					2.26012	0.823694	10.798	3.74334e-19	7.44285e-17	33.0399
cg08954353	chr8	22925656	-	Island			8:22981601-22981751				3.39117	-1.54825	10.7978	3.74619e-19	7.44411e-17	33.0392
cg17940673	chr1	100731786	-	Island			1:100504180-100504891	1:100731203-100732324	Unclassified	TRUE	0.429284	-5.81011	10.7974	3.75519e-19	7.45759e-17	33.0368
cg18192919	chr10	63213104	-	S_Shore	DMR		10:62882016-62883403				2.53605	-2.51426	10.7972	3.75903e-19	7.4608e-17	33.0358
cg09010707	chr12	26392567	-	OpenSea		TRUE				TRUE	1.93072	-1.08539	10.7964	3.77532e-19	7.48871e-17	33.0315
cg05214511	chr4	80572259	-	OpenSea		TRUE					2.54631	1.62796	10.796	3.78256e-19	7.4973e-17	33.0297
cg07019075	chr7	44078913	+	N_Shore				7:44078832-44079140	Unclassified_Cell_type_specific		1.32813	-1.14225	10.796	3.78412e-19	7.4973e-17	33.0293
cg12685560	chr17	2302144	+	N_Shore			17:2248681-2250914	17:2302059-2302194	Promoter_Associated		2.79148	0.3821	10.7953	3.79804e-19	7.52046e-17	33.0257
cg00159243	chr12	109023799	-	OpenSea		TRUE		12:109023520-109023885	Promoter_Associated	TRUE	3.23885	0.849038	10.7946	3.81136e-19	7.54239e-17	33.0222
cg05348708	chr17	79520615	-	S_Shore	RDMR		17:77131058-77131389	17:79520606-79520667	Unclassified		2.8662	-1.69792	10.7944	3.81723e-19	7.54956e-17	33.0207
cg02482699	chr11	1404145	-	N_Shore		TRUE	11:1360721-1361287	11:1403216-1405025	Promoter_Associated		3.2632	-2.00663	10.7937	3.83016e-19	7.56638e-17	33.0174
cg10113526	chr8	142163737	-	OpenSea		TRUE	8:142232782-142232990			TRUE	4.2617	0.941152	10.7937	3.83024e-19	7.56638e-17	33.0174
cg10588135	chr17	59329903	-	OpenSea		TRUE				TRUE	2.71805	-1.35338	10.7927	3.85127e-19	7.60345e-17	33.012
cg12882189	chr17	80402891	+	S_Shore							2.23426	-1.07385	10.7921	3.86448e-19	7.62506e-17	33.0086
cg05978306	chr17	1373774	+	N_Shore			17:1320307-1320907				2.65149	0.495589	10.7919	3.86852e-19	7.62854e-17	33.0076
cg26767389	chr13	30594417	+	OpenSea		TRUE					3.28898	0.675816	10.7916	3.87404e-19	7.63496e-17	33.0062
cg07469815	chr2	174049232	+	OpenSea		TRUE				TRUE	2.20426	0.208373	10.7915	3.8764e-19	7.63513e-17	33.0056
cg13860548	chr1	15853252	-	Island			1:15725476-15726412	1:15852596-15853850	Promoter_Associated		0.360039	-5.51919	10.7911	3.884e-19	7.64561e-17	33.0037
cg23976431	chr11	102867025	+	OpenSea		TRUE				TRUE	2.55286	-0.419693	10.7904	3.89897e-19	7.67058e-17	32.9999
cg27410337	chr4	56501727	-	N_Shore			4:56196468-56196493				3.83251	-3.27926	10.7903	3.90234e-19	7.67272e-17	32.999
cg10490795	chr5	150035893	-	N_Shore			5:150015972-150016732	5:150035638-150037019	Promoter_Associated		2.41968	-1.15485	10.7899	3.90966e-19	7.67841e-17	32.9972
cg08009265	chr1	153044457	+	OpenSea							2.99243	1.2646	10.7899	3.9098e-19	7.67841e-17	32.9972
cg01779447	chr6	29720315	-	N_Shore				6:29719772-29721481	Promoter_Associated		3.62666	-1.84579	10.7895	3.9181e-19	7.68983e-17	32.9951
cg14846368	chr7	37955623	+	Island			7:37922148-37923080				4.47914	-1.6447	10.7894	3.92019e-19	7.68983e-17	32.9946
cg10276869	chr16	85336004	-	OpenSea		TRUE	16:83893505-83893582	16:85335999-85337829	Unclassified	TRUE	2.78411	1.10833	10.7892	3.92384e-19	7.69249e-17	32.9937
cg00973309	chr15	75111129	+	OpenSea				15:75111125-75111365	Unclassified_Cell_type_specific	TRUE	2.67622	0.703078	10.7887	3.93428e-19	7.70846e-17	32.991
cg04603812	chr16	1429265	-	Island			16:1369016-1370105	16:1428912-1430497	Promoter_Associated		4.54872	-2.4361	10.788	3.94909e-19	7.73297e-17	32.9874
cg10149329	chr4	128887145	+	S_Shore				4:128885879-128887485	Promoter_Associated		3.40413	-2.26242	10.7876	3.95879e-19	7.74542e-17	32.9849
cg02952735	chr7	107384187	+	Island			7:107171154-107172335	7:107383409-107385284	Unclassified		0.424478	-5.49334	10.7875	3.96006e-19	7.74542e-17	32.9846
cg10824354	chr17	47049956	-	OpenSea	DMR					TRUE	2.17966	-1.6029	10.7864	3.98331e-19	7.78635e-17	32.9789
cg03607638	chr3	193788482	-	Island		TRUE	3:195270963-195271960	3:193788099-193789448	Unclassified		2.73058	-2.35222	10.7856	4.00233e-19	7.81899e-17	32.9742
cg03770290	chr19	34175247	-	N_Shore			19:38867073-38867922			TRUE	3.17198	-1.18689	10.785	4.01353e-19	7.83476e-17	32.9715
cg22641093	chr19	17536024	+	OpenSea			19:17396928-17397103	19:17535753-17536073	Unclassified_Cell_type_specific	TRUE	2.02146	-1.93963	10.7849	4.01667e-19	7.83476e-17	32.9707
cg14288281	chr1	1093457	-	Island		TRUE	1:1082623-1083899	1:1092690-1093661	Promoter_Associated		4.75597	-2.33948	10.7849	4.0174e-19	7.83476e-17	32.9705
cg02344497	chr3	27472828	-	OpenSea		TRUE				TRUE	2.38533	1.67027	10.7847	4.01994e-19	7.83517e-17	32.9699
cg07095347	chr6	133253256	-	OpenSea		TRUE					2.96328	0.0754704	10.7841	4.03302e-19	7.85611e-17	32.9667
cg20886263	chr3	53196104	+	Island			3:53169778-53171145				3.8459	-1.67812	10.7839	4.03737e-19	7.86003e-17	32.9656
cg12082516	chr1	201440969	+	S_Shelf						TRUE	1.78323	1.90666	10.7836	4.04459e-19	7.86952e-17	32.9639
cg09862950	chr6	132275639	+	S_Shelf		TRUE					2.40296	0.00848514	10.7834	4.04823e-19	7.86964e-17	32.963
cg20202413	chr3	46923068	-	N_Shore			3:46897834-46899609			TRUE	2.80373	-0.690474	10.7834	4.04933e-19	7.86964e-17	32.9627
cg08189659	chr19	17622568	-	Island			19:17483221-17484316	19:17622016-17623901	Promoter_Associated		0.36225	-6.5112	10.7827	4.06387e-19	7.88892e-17	32.9592
cg01880463	chr20	45179413	-	OpenSea							1.76993	0.305661	10.7827	4.06525e-19	7.88892e-17	32.9589
cg13443592	chr10	43429755	-	S_Shore				10:43428657-43429874	Unclassified_Cell_type_specific		1.993	0.125093	10.7826	4.06629e-19	7.88892e-17	32.9586
cg01332534	chr2	42066091	+	N_Shore							3.09852	-0.246704	10.7824	4.07077e-19	7.88941e-17	32.9575
cg15241236	chr8	69355417	+	OpenSea							2.10076	0.494479	10.7824	4.07124e-19	7.88941e-17	32.9574
cg19177600	chr15	38857181	+	Island			15:36643598-36644950	15:38855361-38857705	Promoter_Associated	TRUE	3.13729	-2.68995	10.7819	4.08196e-19	7.90294e-17	32.9548
cg10328583	chr1	6551073	+	Island			1:6472688-6473661	1:6550913-6551215	Unclassified		3.8161	-1.95964	10.7819	4.08293e-19	7.90294e-17	32.9546
cg04177251	chr4	8193123	+	OpenSea			4:8244023-8244316			TRUE	2.3813	-0.14416	10.7817	4.0856e-19	7.90356e-17	32.954
cg00980784	chr17	47287577	-	OpenSea		TRUE					1.85935	-0.13148	10.7815	4.09023e-19	7.90436e-17	32.9529
cg15314170	chr20	1876131	+	S_Shore	DMR		20:1822522-1824263	20:1875127-1876280	Unclassified		2.7916	-3.45344	10.7815	4.09072e-19	7.90436e-17	32.9527
cg26118435	chr2	161350826	+	S_Shore							3.15161	-1.18188	10.7809	4.10383e-19	7.92514e-17	32.9496
cg11192808	chr8	101170185	-	Island			8:101239338-101239936	8:101169972-101171112	Unclassified		3.6961	-2.99018	10.7784	4.15935e-19	8.02773e-17	32.9364
cg02032115	chr1	160069052	+	S_Shore							2.54852	-2.59883	10.7778	4.17269e-19	8.04517e-17	32.9333
cg20253151	chr10	112258544	-	Island	RDMR		10:112247105-112248743				3.79751	-1.76847	10.7778	4.17317e-19	8.04517e-17	32.9331
cg14394171	chr7	41148057	-	OpenSea		TRUE		7:41147928-41148097	Unclassified_Cell_type_specific		3.10642	0.889796	10.7775	4.17906e-19	8.0519e-17	32.9318
cg02954735	chr1	205424972	+	Island	DMR		1:203691453-203691926	1:205424582-205425154	Unclassified_Cell_type_specific		5.16782	-1.85315	10.7772	4.18665e-19	8.06191e-17	32.93
cg06495233	chr5	38671111	+	OpenSea		TRUE					2.27768	1.51024	10.7769	4.1945e-19	8.0724e-17	32.9281
cg18802838	chr19	34287909	+	Island			19:38978051-38980468				0.406385	-6.24539	10.7766	4.19914e-19	8.0767e-17	32.927
cg07569994	chr1	44513877	+	OpenSea				1:44512719-44514060	Unclassified	TRUE	2.71365	-2.73928	10.7762	4.20933e-19	8.09166e-17	32.9247
cg01171887	chr14	104600633	+	N_Shore			14:103670303-103670387				1.98609	0.967006	10.7754	4.22719e-19	8.12136e-17	32.9205
cg19358397	chr11	1794018	+	OpenSea		TRUE		11:1793500-1794086	Unclassified_Cell_type_specific		2.89759	-0.456843	10.7742	4.2558e-19	8.16876e-17	32.9139
cg26719831	chr16	67279967	+	N_Shore				16:67279848-67280096	Unclassified_Cell_type_specific		2.57108	-2.08008	10.7741	4.25673e-19	8.16876e-17	32.9137
cg22696093	chr17	47647659	+	Island			17:45002367-45002861	17:47647198-47647960	Promoter_Associated		2.84026	-2.61485	10.7732	4.27743e-19	8.2038e-17	32.9089
cg01496600	chr6	2246553	+	S_Shore			6:2190118-2191704				3.50113	-2.77287	10.7731	4.28071e-19	8.20541e-17	32.9082
cg00275828	chr17	39222690	-	OpenSea							2.51433	1.96307	10.7727	4.28987e-19	8.21828e-17	32.9061
cg08622198	chr1	239979505	+	OpenSea		TRUE					2.46354	1.39968	10.7725	4.29406e-19	8.22162e-17	32.9051
cg06936290	chr7	13889871	+	OpenSea		TRUE		7:13889694-13890048	Unclassified_Cell_type_specific	TRUE	3.53249	0.1649	10.772	4.30561e-19	8.23719e-17	32.9025
cg25055477	chr6	34360916	+	S_Shore	RDMR		6:34467547-34468908	6:34360321-34361532	Promoter_Associated		2.62574	-1.93681	10.7719	4.30789e-19	8.23719e-17	32.9019
cg04890459	chr16	67204681	+	S_Shore		TRUE	16:65761426-65762302	16:67203266-67204985	Unclassified		4.25752	-2.29979	10.7717	4.31197e-19	8.23719e-17	32.901
cg26506680	chr5	56820679	-	OpenSea		TRUE					2.51587	0.824054	10.7717	4.312e-19	8.23719e-17	32.901
cg26461637	chr10	90750442	-	Island			10:90740274-90741250	10:90750269-90750609	Promoter_Associated	TRUE	4.11654	-2.25448	10.7714	4.32055e-19	8.24773e-17	32.8991
cg24940138	chr17	41363741	-	Island			17:38719236-38719789	17:41363351-41364480	Promoter_Associated	TRUE	5.32799	-1.53567	10.7713	4.32242e-19	8.24773e-17	32.8986
cg25103161	chr5	179230709	-	N_Shore		TRUE		5:179230354-179231432	Promoter_Associated	TRUE	1.2677	0.0305839	10.7711	4.32641e-19	8.24977e-17	32.8977
cg08134678	chr12	57872430	+	S_Shelf							2.70665	0.676635	10.771	4.3284e-19	8.24977e-17	32.8973
cg23290217	chr19	4909290	-	Island			19:4860126-4861521	19:4909175-4909404	Unclassified_Cell_type_specific		3.39078	-2.52817	10.7705	4.33978e-19	8.26677e-17	32.8947
cg21737039	chr4	8271391	-	Island		TRUE	4:8321634-8323065			TRUE	4.20462	-2.24262	10.7699	4.3554e-19	8.29183e-17	32.8912
cg10438282	chr15	79471586	+	OpenSea		TRUE	15:77258417-77258737			TRUE	2.64342	1.09156	10.7694	4.36706e-19	8.3093e-17	32.8885
cg16962115	chr1	236016383	-	OpenSea							2.34095	1.00207	10.7685	4.38645e-19	8.33827e-17	32.8842
cg00898683	chr2	25474675	+	N_Shore			2:25327713-25329102				2.76283	-2.83506	10.7685	4.38725e-19	8.33827e-17	32.884
cg27552711	chr1	27332282	-	N_Shore		TRUE					2.13792	1.6229	10.7683	4.39244e-19	8.34342e-17	32.8828
cg01975672	chr19	55880593	-	Island		TRUE		19:55880238-55882012	Unclassified_Cell_type_specific		2.80734	-2.19445	10.7676	4.40904e-19	8.37023e-17	32.8791
cg26993251	chr11	63934014	+	Island			11:63689648-63690591	11:63932888-63934255	Promoter_Associated		3.42622	-2.23248	10.7674	4.41312e-19	8.37323e-17	32.8782
cg12856114	chr7	73242028	-	N_Shelf				7:73241801-73242114	Unclassified_Cell_type_specific		2.20575	-1.26478	10.7673	4.41572e-19	8.37344e-17	32.8777
cg08267250	chr10	134872255	-	OpenSea	CDMR					TRUE	2.58866	-0.413453	10.767	4.42399e-19	8.3844e-17	32.8758
cg13575217	chr5	139081079	+	Island							2.32804	0.316038	10.7667	4.43074e-19	8.39245e-17	32.8743
cg19866622	chr12	130422754	+	OpenSea		TRUE					2.30518	-0.00532404	10.7666	4.43325e-19	8.39248e-17	32.8738
cg26733301	chr20	61585924	+	S_Shore				20:61585529-61586144	Promoter_Associated	TRUE	3.50658	-0.872293	10.7664	4.43811e-19	8.39695e-17	32.8727
cg00431968	chr8	92528313	+	OpenSea		TRUE					2.40215	1.93967	10.7636	4.50586e-19	8.52033e-17	32.8578
cg06523556	chr8	42623786	+	OpenSea				8:42623619-42624109	Unclassified		3.37622	0.582429	10.7623	4.53741e-19	8.56891e-17	32.851
cg14646244	chr7	107300287	+	N_Shore							2.31668	2.30055	10.7622	4.53819e-19	8.56891e-17	32.8508
cg14504418	chr11	102187898	-	N_Shore	RDMR	TRUE		11:102187818-102189698	Promoter_Associated	TRUE	3.66931	-0.252779	10.7622	4.5392e-19	8.56891e-17	32.8506
cg08594207	chr17	64825662	+	OpenSea	DMR					TRUE	2.74765	-0.939876	10.7621	4.54191e-19	8.56922e-17	32.85
cg09071280	chr1	39541952	+	OpenSea		TRUE					2.07112	2.34766	10.7616	4.55258e-19	8.58453e-17	32.8477
cg20144530	chr4	48915431	-	OpenSea		TRUE					3.36445	0.62188	10.7609	4.57174e-19	8.61583e-17	32.8435
cg14580228	chr15	39803814	-	OpenSea		TRUE				TRUE	2.62617	1.28436	10.76	4.59209e-19	8.64648e-17	32.8392
cg14700577	chr3	47517001	-	Island			3:47491928-47492654	3:47516538-47518383	Promoter_Associated		1.4024	-2.52542	10.76	4.59316e-19	8.64648e-17	32.839
cg15877233	chr7	40611688	+	OpenSea		TRUE		7:40611673-40611792	Unclassified_Cell_type_specific		2.58283	1.28232	10.7598	4.59788e-19	8.65052e-17	32.838
cg26426334	chr1	68403250	+	OpenSea		TRUE					2.21682	-0.385278	10.7594	4.60705e-19	8.66293e-17	32.836
cg06968912	chr17	40573643	+	N_Shore				17:40573590-40573770	Unclassified_Cell_type_specific		2.99737	-0.811175	10.7593	4.60992e-19	8.66347e-17	32.8354
cg18363008	chr17	4675114	-	OpenSea							1.44438	0.0545256	10.7589	4.62108e-19	8.67853e-17	32.833
cg12790424	chr14	53858122	+	OpenSea		TRUE					2.55556	0.181708	10.7587	4.62485e-19	8.67853e-17	32.8322
cg07245678	chr2	85641254	-	Island			2:85494454-85494770				3.16679	-2.28958	10.7587	4.62568e-19	8.67853e-17	32.832
cg18967180	chr7	140241567	-	OpenSea		TRUE				TRUE	1.95245	-2.93082	10.7581	4.64143e-19	8.70322e-17	32.8287
cg03009463	chr7	17980271	-	Island			7:17945970-17947234	7:17979406-17980755	Promoter_Associated		0.450646	-5.89475	10.7578	4.64848e-19	8.71159e-17	32.8272
cg06202737	chr2	128166279	+	S_Shore			2:127882102-127882859	2:128165106-128166558	Unclassified_Cell_type_specific		3.57289	0.416873	10.7573	4.65973e-19	8.72642e-17	32.8248
cg21665738	chr6	70576388	-	N_Shore	DMR		6:70633107-70633307				3.54199	-1.57569	10.7572	4.66159e-19	8.72642e-17	32.8244
cg26811352	chr10	98956178	+	Island		TRUE	10:98945985-98946479	10:98955636-98956963	Unclassified		4.54794	-2.94108	10.7568	4.67275e-19	8.74244e-17	32.8221
cg14713217	chr1	33924313	-	OpenSea		TRUE					2.90528	-0.284795	10.7565	4.68017e-19	8.75144e-17	32.8205
cg26780125	chr8	125388806	-	S_Shelf							2.44867	0.743768	10.7562	4.68822e-19	8.76162e-17	32.8188
cg27391982	chr13	76957970	-	OpenSea		TRUE					2.68693	1.1869	10.7547	4.72675e-19	8.82873e-17	32.8108
cg19653417	chr12	132654924	+	S_Shore		TRUE	12:131220858-131220944			TRUE	2.82723	1.15344	10.7541	4.74019e-19	8.8489e-17	32.808
cg02779724	chr17	20464366	-	OpenSea							2.04964	-0.0964072	10.7534	4.7581e-19	8.87741e-17	32.8043
cg17649243	chr6	143268771	-	Island			6:143307413-143310543	6:143268498-143269140	Unclassified		4.18493	-3.27692	10.7521	4.79139e-19	8.93456e-17	32.7975
cg13924988	chr5	95997723	+	Island			5:96023410-96024976				4.47282	-3.05318	10.752	4.79566e-19	8.93756e-17	32.7966
cg06811166	chr12	52444554	-	Island			12:50730821-50731712				3.33001	-1.63542	10.7507	4.82833e-19	8.99346e-17	32.7899
cg08445039	chr7	32997659	-	S_Shore			7:32963258-32964205				2.85814	-1.93078	10.7503	4.83978e-19	9.0098e-17	32.7876
cg06103746	chr8	13133823	-	N_Shore	DMR	TRUE	8:13178114-13178671			TRUE	2.33879	-2.59952	10.7499	4.84909e-19	9.01883e-17	32.7857
cg19988367	chr6	21808465	-	OpenSea		TRUE					2.85683	0.125669	10.7499	4.85e-19	9.01883e-17	32.7855
cg05928904	chr17	16924597	+	OpenSea		TRUE				TRUE	3.61716	0.854684	10.7493	4.86628e-19	9.0441e-17	32.7822
cg26932432	chr11	31830524	-	N_Shore	RDMR	TRUE		11:31830352-31830637	Unclassified_Cell_type_specific		2.7859	-0.885075	10.7477	4.90742e-19	9.11551e-17	32.774
cg16534233	chr1	42846477	-	Island		TRUE	1:42618610-42619575	1:42846075-42847054	Unclassified		0.385345	-6.1822	10.7474	4.91485e-19	9.12304e-17	32.7725
cg23167506	chr7	1303302	+	OpenSea			7:1269704-1269829				2.37552	1.44308	10.7473	4.9169e-19	9.12304e-17	32.7721
cg24032190	chr15	67442893	-	OpenSea	DMR					TRUE	3.86213	0.922925	10.7471	4.92246e-19	9.1283e-17	32.771
cg09364733	chr13	33163175	+	S_Shore	RDMR						2.68507	1.33189	10.7467	4.93489e-19	9.14631e-17	32.7685
cg06606386	chr19	13947469	-	S_Shelf				19:13947120-13948280	Unclassified		2.44983	0.638733	10.7462	4.94647e-19	9.16272e-17	32.7662
cg17568996	chr22	42828125	+	OpenSea		TRUE					3.03237	-1.90404	10.7458	4.95776e-19	9.17857e-17	32.7639
cg19978669	chr7	105751994	-	N_Shore				7:105751697-105752072	Promoter_Associated		4.48237	-1.87877	10.7454	4.9685e-19	9.18891e-17	32.7618
cg20218907	chr21	38338454	+	Island			21:37260225-37261168	21:38338273-38339431	Promoter_Associated		3.96709	-3.53834	10.7454	4.96881e-19	9.18891e-17	32.7617
cg14066993	chr4	1203049	+	Island			4:1192911-1193178				1.92477	0.844811	10.7436	5.01759e-19	9.27402e-17	32.7522
cg00305740	chr7	73392697	-	OpenSea			7:73030633-73030789	7:73392672-73392699	Unclassified_Cell_type_specific		2.24255	2.79269	10.7433	5.02422e-19	9.28116e-17	32.7509
cg09308580	chr2	43405947	-	OpenSea		TRUE				TRUE	2.44287	0.359823	10.7426	5.04501e-19	9.31367e-17	32.7468
cg24878755	chr6	139349590	-	N_Shore			6:139391225-139392625				4.0023	-2.0224	10.7424	5.04845e-19	9.31367e-17	32.7461
cg25205489	chr13	24125993	+	OpenSea		TRUE					2.79513	0.197538	10.7424	5.05013e-19	9.31367e-17	32.7458
cg19570154	chr2	5513337	+	OpenSea		TRUE					3.80714	-0.51349	10.7415	5.07357e-19	9.35176e-17	32.7413
cg27404351	chr11	123847741	+	OpenSea							1.7911	0.00319797	10.7414	5.07659e-19	9.3522e-17	32.7407
cg12525822	chr1	91487036	-	N_Shore			1:91259539-91260454				0.568769	-4.225	10.7409	5.09059e-19	9.37286e-17	32.738
cg20204401	chr17	78010341	-	Island			17:75623692-75625703				0.308186	-6.29737	10.7408	5.09455e-19	9.37501e-17	32.7372
cg05733463	chr11	13282917	+	OpenSea		TRUE					2.30873	0.177866	10.7401	5.11378e-19	9.40525e-17	32.7335
cg06103243	chr3	193923516	-	S_Shore							2.82387	0.810175	10.7398	5.11954e-19	9.41069e-17	32.7324
cg14265670	chr7	48128300	+	Island			7:48094572-48096055	7:48128066-48129834	Promoter_Associated		2.61228	-2.79856	10.7391	5.14125e-19	9.44542e-17	32.7282
cg26677004	chr1	179787968	-	OpenSea							2.01141	0.68571	10.738	5.17039e-19	9.49376e-17	32.7227
cg01334682	chr6	21666939	+	S_Shore			6:21772497-21774919				2.8689	-2.06296	10.7374	5.18845e-19	9.52172e-17	32.7193
cg14890578	chr19	39894764	+	Island			19:44586258-44586608	19:39893973-39894849	Promoter_Associated		4.27193	-1.55775	10.7361	5.225e-19	9.58357e-17	32.7124
cg14439572	chr8	102121398	+	OpenSea		TRUE	8:102190545-102190914			TRUE	3.47266	-1.98057	10.7334	5.29954e-19	9.71499e-17	32.6985
cg13878677	chr3	13060915	+	OpenSea		TRUE				TRUE	3.74686	0.835624	10.7326	5.32202e-19	9.74722e-17	32.6943
cg02319782	chr12	291668	+	OpenSea		TRUE				TRUE	2.3112	0.59929	10.7326	5.32293e-19	9.74722e-17	32.6941
cg05521150	chr4	11550611	+	OpenSea		TRUE					2.76494	1.73376	10.7325	5.32747e-19	9.75023e-17	32.6933
cg14053030	chr18	43405493	+	OpenSea							2.33391	-1.14463	10.7323	5.33101e-19	9.75139e-17	32.6926
cg02603192	chr20	25677290	+	Island			20:25624703-25625759	20:25676577-25678012	Promoter_Associated		0.377185	-6.27618	10.7318	5.34541e-19	9.77241e-17	32.69
cg00996764	chr19	51382591	+	OpenSea							2.5218	1.06527	10.7316	5.35257e-19	9.78018e-17	32.6887
cg00931874	chr13	113274535	-	OpenSea			13:112322463-112322546				3.44075	0.42758	10.7314	5.35702e-19	9.783e-17	32.6879
cg12199011	chr12	57026411	-	N_Shore		TRUE		12:57025990-57026447	Unclassified	TRUE	2.3491	-2.18132	10.7308	5.37406e-19	9.80878e-17	32.6847
cg18137704	chr22	17602681	-	S_Shore			22:15980564-15982862			TRUE	2.76916	-1.52328	10.7303	5.39017e-19	9.82999e-17	32.6818
cg22588384	chr7	591049	+	N_Shore							-0.526225	4.98489	-10.7302	5.39153e-19	9.82999e-17	32.6816
cg22454022	chr8	69646661	+	OpenSea		TRUE					3.46717	-0.187925	10.7297	5.40629e-19	9.85155e-17	32.6789
cg03703839	chr16	87990084	-	N_Shore		TRUE		16:87989591-87991287	Promoter_Associated		3.33709	-0.341635	10.7292	5.42088e-19	9.87278e-17	32.6762
cg07013698	chr17	80174780	+	S_Shelf		TRUE		17:80174194-80175013	Unclassified	TRUE	1.4072	0.204903	10.7291	5.42488e-19	9.8732e-17	32.6755
cg18082515	chr10	95197126	+	OpenSea		TRUE				TRUE	2.67999	-0.114591	10.729	5.42698e-19	9.8732e-17	32.6751
cg18072802	chr4	54966247	-	Island	DMR		4:54660586-54662992	4:54965980-54967157	Unclassified_Cell_type_specific	TRUE	5.00348	-2.96751	10.7286	5.43815e-19	9.88817e-17	32.6731
cg18322693	chr2	217217837	-	OpenSea		TRUE		2:217217439-217218166	Unclassified_Cell_type_specific		2.10436	0.363499	10.7285	5.44342e-19	9.8924e-17	32.6721
cg17232357	chr15	67012832	-	OpenSea		TRUE				TRUE	2.24503	-0.355637	10.7279	5.45931e-19	9.9159e-17	32.6693
cg14662522	chr4	182879759	+	OpenSea		TRUE					3.2071	0.378831	10.7269	5.49049e-19	9.96716e-17	32.6637
cg09975316	chr15	85923848	-	Island			15:83724467-83725672	15:85922962-85924696	Promoter_Associated		0.365011	-6.24008	10.7263	5.50732e-19	9.9923e-17	32.6607
cg25076767	chr14	24836148	-	Island			14:23905663-23906156	14:24834531-24838393	Unclassified		4.18031	-3.0809	10.7255	5.53068e-19	1.00248e-16	32.6565
cg17719337	chr7	155276050	+	OpenSea		TRUE	7:154968784-154968931				2.9161	-1.77361	10.7255	5.5312e-19	1.00248e-16	32.6564
cg16585946	chr1	6831719	+	OpenSea		TRUE					2.74914	0.38554	10.7251	5.54399e-19	1.00426e-16	32.6542
cg19542445	chr12	2596220	-	OpenSea		TRUE					1.99894	2.17236	10.7246	5.55753e-19	1.00617e-16	32.6518
cg05353292	chr2	137267702	-	OpenSea		TRUE					3.31364	-0.0250426	10.7244	5.56366e-19	1.00666e-16	32.6507
cg09016324	chr16	1053741	+	N_Shelf			16:993682-993743	16:1052731-1054554	Unclassified_Cell_type_specific		1.48825	0.924884	10.7243	5.56625e-19	1.00666e-16	32.6502
cg26787199	chr16	2044042	-	S_Shore				16:2043762-2044398	Unclassified_Cell_type_specific		2.25148	-0.551786	10.7239	5.57984e-19	1.00858e-16	32.6478
cg07201456	chr16	75528813	+	Island			16:74086126-74086938	16:75528666-75528954	Unclassified_Cell_type_specific	TRUE	5.23096	-2.6984	10.7233	5.5976e-19	1.01124e-16	32.6447
cg06092310	chr1	26097918	+	Island			1:25970495-25970694	1:26097709-26098327	Unclassified_Cell_type_specific		2.4296	0.362635	10.7226	5.6174e-19	1.01427e-16	32.6412
cg01931714	chr17	53665388	+	OpenSea		TRUE					2.2717	0.484957	10.7223	5.62682e-19	1.01543e-16	32.6396
cg24974982	chr22	46403316	-	OpenSea		TRUE		22:46401893-46403323	Unclassified		2.02337	1.17232	10.7218	5.64075e-19	1.0174e-16	32.6372
cg01948062	chr11	115376098	+	S_Shore	RDMR						3.01416	-1.9896	10.7214	5.65438e-19	1.01931e-16	32.6348
cg13902024	chr7	131960464	-	OpenSea		TRUE					2.58807	0.0499483	10.7208	5.67241e-19	1.02201e-16	32.6317
cg04399083	chr6	82461423	+	Island			6:82517919-82519320				2.86438	-1.45752	10.7203	5.68644e-19	1.02399e-16	32.6292
cg17492904	chr2	223725746	-	Island			2:223433662-223434779	2:223725062-223726892	Promoter_Associated		0.332965	-6.18371	10.7202	5.69001e-19	1.02408e-16	32.6286
cg16377790	chr10	93412294	+	OpenSea		TRUE				TRUE	1.9003	1.07967	10.7198	5.70432e-19	1.02611e-16	32.6262
cg22643740	chr22	37640514	+	OpenSea		TRUE		22:37639894-37640899	Promoter_Associated	TRUE	2.53014	-1.07954	10.7196	5.70965e-19	1.02652e-16	32.6252
cg09160231	chr7	1765313	-	OpenSea	DMR	TRUE	7:1731684-1731953			TRUE	4.01797	-0.416507	10.7195	5.71377e-19	1.02671e-16	32.6245
cg14826683	chr1	153013830	-	OpenSea							3.32856	1.42287	10.7192	5.72073e-19	1.02701e-16	32.6233
cg27159719	chr8	133772742	+	OpenSea		TRUE		8:133772510-133773141	Unclassified_Cell_type_specific		3.27797	-1.71027	10.7192	5.72158e-19	1.02701e-16	32.6232
cg01610165	chr5	124071029	-	OpenSea		TRUE	5:124098885-124099007			TRUE	4.82686	-1.49677	10.7183	5.74871e-19	1.03133e-16	32.6185
cg10267724	chr20	24615715	-	OpenSea		TRUE				TRUE	2.28499	-0.583127	10.7175	5.77519e-19	1.03553e-16	32.614
cg02017450	chr10	10631670	+	OpenSea		TRUE					2.88943	0.689112	10.7172	5.78341e-19	1.03596e-16	32.6126
cg01668352	chr12	64482597	-	OpenSea		TRUE				TRUE	3.2617	0.606835	10.7172	5.78376e-19	1.03596e-16	32.6126
cg21445398	chr2	125425654	+	OpenSea		TRUE					2.53886	1.19912	10.7166	5.80185e-19	1.03865e-16	32.6095
cg04305764	chr1	10755341	+	Island			1:10677071-10678108				3.29448	-1.8053	10.7159	5.8243e-19	1.04211e-16	32.6057
cg20778958	chr1	158534679	-	OpenSea							3.10736	-1.43295	10.7154	5.84051e-19	1.04446e-16	32.603
cg23214764	chr11	86511210	-	Island			11:86188770-86189582			TRUE	3.39492	-1.42296	10.7151	5.84817e-19	1.04475e-16	32.6017
cg20545409	chr11	87423941	+	OpenSea		TRUE					2.54149	0.917464	10.7151	5.84839e-19	1.04475e-16	32.6017
cg25559949	chr2	12003848	-	OpenSea		TRUE		2:12003086-12004442	Unclassified		2.5766	-1.78005	10.7148	5.8583e-19	1.04597e-16	32.6
cg10346364	chr11	67142268	+	S_Shore							2.26424	1.47505	10.7147	5.86257e-19	1.04617e-16	32.5993
cg05144814	chr11	126944154	+	OpenSea		TRUE		11:126943622-126944871	Unclassified		2.47618	0.3906	10.7145	5.86985e-19	1.04692e-16	32.5981
cg11907262	chr19	34310911	-	Island		TRUE	19:39002627-39003343	19:34310643-34311979	Promoter_Associated_Cell_type_specific		2.90061	-1.62422	10.714	5.8844e-19	1.04896e-16	32.5956
cg04888360	chr10	99648780	-	OpenSea		TRUE				TRUE	3.00037	0.237513	10.7138	5.89001e-19	1.0494e-16	32.5947
cg01793179	chr3	10207023	+	Island			3:10181413-10182024	3:10206140-10207171	Promoter_Associated		3.47732	-3.15145	10.7124	5.93358e-19	1.0566e-16	32.5875
cg09010156	chr16	29836211	-	OpenSea							1.42499	1.61598	10.7122	5.94266e-19	1.05753e-16	32.586
cg18538668	chr14	103839038	-	OpenSea		TRUE				TRUE	2.97572	-0.907494	10.7121	5.94509e-19	1.05753e-16	32.5856
cg03588357	chr14	91720173	-	Island			14:90789361-90789981	14:91719119-91720759	Promoter_Associated		2.40197	-2.71566	10.712	5.94832e-19	1.05755e-16	32.585
cg13324288	chr3	6558964	-	OpenSea		TRUE					2.68652	1.43208	10.7114	5.96685e-19	1.06028e-16	32.582
cg07332178	chr7	43798019	+	Island			7:43764352-43765077				3.11916	-2.77972	10.7099	6.01525e-19	1.06831e-16	32.574
cg10054641	chr8	133773093	+	OpenSea				8:133772510-133773141	Unclassified_Cell_type_specific	TRUE	3.21057	-0.300163	10.7097	6.02127e-19	1.06882e-16	32.573
cg04913057	chr1	204120825	-	Island			1:202387022-202388127				4.0002	-4.29338	10.7093	6.03483e-19	1.07066e-16	32.5708
cg07243138	chr11	105169034	+	OpenSea		TRUE					1.82943	1.86442	10.7088	6.05077e-19	1.07265e-16	32.5682
cg14267780	chr11	1643498	-	OpenSea							3.27086	0.181047	10.7088	6.05244e-19	1.07265e-16	32.568
cg02084834	chr2	201983708	+	Island							3.33387	-2.02889	10.7083	6.06824e-19	1.07488e-16	32.5654
cg16215387	chr7	1407471	+	N_Shore			7:1373997-1374112	7:1407158-1407556	Unclassified_Cell_type_specific	TRUE	2.94254	-0.418684	10.7081	6.07579e-19	1.07565e-16	32.5642
cg19005955	chr5	132938694	+	OpenSea		TRUE					3.14893	-0.680804	10.7074	6.09604e-19	1.07867e-16	32.5609
cg16094145	chr12	719491	-	S_Shore				12:719407-719929	Unclassified_Cell_type_specific	TRUE	2.46047	-0.642202	10.7066	6.12345e-19	1.08295e-16	32.5565
cg20598190	chr2	240866924	+	N_Shore				2:240866747-240867401	Unclassified_Cell_type_specific	TRUE	2.93823	1.1426	10.7064	6.12939e-19	1.08343e-16	32.5556
cg01300291	chr3	194980397	-	Island		TRUE	3:196461622-196462688	3:194980250-194981229	Promoter_Associated		2.14472	-1.74861	10.7059	6.14726e-19	1.08602e-16	32.5527
cg11223365	chr1	228074497	+	N_Shore		TRUE					2.47397	-0.267818	10.7049	6.17905e-19	1.09106e-16	32.5476
cg27372162	chr5	126626647	+	Island	DMR	TRUE	5:126653687-126654771	5:126625043-126627039	Unclassified_Cell_type_specific	TRUE	3.73378	-2.22324	10.7036	6.22245e-19	1.09815e-16	32.5408
cg04231636	chr6	18186411	+	OpenSea		TRUE					2.71464	-0.258116	10.7033	6.23205e-19	1.09926e-16	32.5393
cg06472341	chr11	1073641	+	OpenSea		TRUE				TRUE	2.18062	-1.55772	10.7031	6.24012e-19	1.09972e-16	32.538
cg17349081	chr9	82188559	+	Island							4.5441	-1.66965	10.7031	6.24119e-19	1.09972e-16	32.5378
cg13277040	chr20	62716332	-	Island			20:62186602-62186890				2.18439	-0.168532	10.7028	6.25134e-19	1.10038e-16	32.5362
cg02386921	chr1	26233035	+	Island			1:26104546-26106211	1:26232810-26233110	Promoter_Associated		0.388712	-6.26471	10.7028	6.25149e-19	1.10038e-16	32.5362
cg03411742	chr8	1757958	-	OpenSea			8:1745350-1745434				2.63328	1.54635	10.7024	6.26288e-19	1.10181e-16	32.5344
cg11988036	chr20	61201022	-	Island				20:61199591-61201300	Promoter_Associated_Cell_type_specific	TRUE	2.70437	-0.7069	10.7021	6.27215e-19	1.1025e-16	32.533
cg18204321	chr18	3453798	-	S_Shore							3.81172	-2.01638	10.7021	6.27336e-19	1.1025e-16	32.5328
cg14585967	chr9	118135710	+	OpenSea						TRUE	2.74901	1.16999	10.7012	6.30547e-19	1.10756e-16	32.5278
cg06638827	chr12	59313488	-	N_Shore			12:57599343-57600719				3.95436	-1.87771	10.701	6.31118e-19	1.10799e-16	32.5269
cg19433955	chr22	38453119	-	N_Shore			22:36783018-36783442	22:38452433-38453795	Promoter_Associated		4.01191	-3.35136	10.7001	6.34154e-19	1.11274e-16	32.5221
cg21582325	chr12	121498343	-	OpenSea		TRUE		12:121497827-121498695	Promoter_Associated	TRUE	3.56506	-0.921171	10.6995	6.36369e-19	1.116e-16	32.5187
cg03513762	chr6	30923420	-	Island		TRUE	6:31031220-31031746	6:30922724-30924044	Unclassified	TRUE	4.42446	-1.06057	10.6994	6.36681e-19	1.116e-16	32.5182
cg23510807	chr7	2567893	+	S_Shore				7:2567293-2567949	Unclassified	TRUE	1.53371	0.708811	10.699	6.37822e-19	1.11742e-16	32.5165
cg23137531	chr13	113622708	-	N_Shore							3.32297	-1.39963	10.6986	6.39201e-19	1.11925e-16	32.5144
cg04926556	chr7	48128294	+	Island			7:48094572-48096055	7:48128066-48129834	Promoter_Associated		2.63367	-2.4543	10.6985	6.3956e-19	1.1193e-16	32.5138
cg04283637	chr6	74405447	+	N_Shore	RDMR			6:74405339-74406241	Unclassified		3.38616	-1.30148	10.6982	6.40821e-19	1.12082e-16	32.5119
cg17972655	chr15	90709123	-	OpenSea		TRUE				TRUE	2.39598	-0.0760237	10.6981	6.41099e-19	1.12082e-16	32.5115
cg21594043	chr15	92491578	-	OpenSea		TRUE					2.62702	-1.7783	10.698	6.41427e-19	1.12082e-16	32.5109
cg19014335	chr12	50099568	-	N_Shore				12:50099183-50099732	Unclassified_Cell_type_specific		3.41811	-2.60827	10.6976	6.42793e-19	1.12262e-16	32.5089
cg03907390	chr10	121066392	+	OpenSea		TRUE		10:121065220-121066631	Promoter_Associated	TRUE	1.65022	1.44399	10.6975	6.43161e-19	1.12268e-16	32.5083
cg18824446	chr15	89154058	-	OpenSea		TRUE					2.60866	-0.245523	10.6973	6.43794e-19	1.12298e-16	32.5073
cg13730743	chr19	52207592	-	Island	DMR		19:56898962-56899517	19:52206037-52208766	Promoter_Associated		4.76815	-3.20683	10.6972	6.44e-19	1.12298e-16	32.507
cg24685998	chr12	59313279	+	N_Shore			12:57599343-57600719				4.06521	-1.77777	10.6971	6.44643e-19	1.12351e-16	32.506
cg21873674	chr3	13689339	-	OpenSea	DMR	TRUE		3:13688925-13690284	Unclassified		1.86161	0.42923	10.6959	6.48528e-19	1.1297e-16	32.5001
cg19998675	chr3	182970903	-	N_Shore			3:184453527-184455329	3:182970645-182972632	Unclassified_Cell_type_specific	TRUE	4.04586	-1.60697	10.6958	6.48886e-19	1.12974e-16	32.4996
cg04135106	chr16	89104209	-	OpenSea			16:87631662-87631740	16:89103989-89104334	Unclassified_Cell_type_specific	TRUE	4.04405	-1.87654	10.6948	6.52539e-19	1.13551e-16	32.4941
cg26480889	chr2	118942960	+	N_Shore		TRUE	2:118659278-118659431	2:118942789-118944592	Promoter_Associated		2.44803	-1.30682	10.6937	6.56395e-19	1.14163e-16	32.4883
cg02364408	chr19	16627498	-	N_Shelf							2.23467	1.78849	10.6935	6.56981e-19	1.14206e-16	32.4874
cg04914894	chr7	155283738	-	N_Shore		TRUE	7:154976499-154976648	7:155283040-155284082	Unclassified_Cell_type_specific	TRUE	3.23903	-1.07639	10.6933	6.57864e-19	1.14268e-16	32.4861
cg14241836	chr7	48124921	-	N_Shelf						TRUE	2.67945	2.07979	10.6932	6.58022e-19	1.14268e-16	32.4859
cg25851152	chr10	104195371	+	S_Shelf		TRUE		10:104195363-104195755	Unclassified		2.75239	-3.21087	10.6931	6.58377e-19	1.14271e-16	32.4853
cg20025238	chr7	128829789	+	S_Shore	RDMR					TRUE	2.58849	-0.340388	10.6928	6.59495e-19	1.14406e-16	32.4837
cg10131972	chr22	19879787	+	OpenSea	DMR	TRUE					2.36868	-0.512723	10.6926	6.60403e-19	1.14504e-16	32.4823
cg25225070	chr11	9587743	-	OpenSea		TRUE				TRUE	2.80261	-0.846136	10.6922	6.61665e-19	1.14622e-16	32.4804
cg02227503	chr17	66286394	-	N_Shore			17:63797877-63798020				3.38493	-1.27011	10.6922	6.61848e-19	1.14622e-16	32.4802
cg14091103	chr3	187870929	-	N_Shore	RDMR		3:189353455-189355033				3.15027	-0.062531	10.6921	6.62107e-19	1.14622e-16	32.4798
cg08931861	chr4	1026501	-	N_Shore				4:1026241-1026821	Unclassified_Cell_type_specific		2.11559	-0.279364	10.6918	6.63128e-19	1.1474e-16	32.4783
cg10941566	chr22	30117148	-	Island	DMR		22:28445886-28447149	22:30115764-30117149	Unclassified_Cell_type_specific		4.26279	-0.0946473	10.6916	6.6405e-19	1.1484e-16	32.4769
cg07037944	chr15	64290807	-	OpenSea							1.80612	-0.686407	10.6912	6.65452e-19	1.15024e-16	32.4748
cg07945335	chr17	41924478	+	OpenSea		TRUE	17:39279824-39280028	17:41923523-41924572	Unclassified		3.31182	-1.58181	10.6905	6.67862e-19	1.15381e-16	32.4713
cg25096193	chr3	16306690	+	Island			3:16280880-16281990	3:16305951-16306951	Promoter_Associated		0.371845	-6.3009	10.6895	6.71356e-19	1.15925e-16	32.4662
cg09078293	chr16	17510730	+	OpenSea		TRUE		16:17510182-17510949	Promoter_Associated		2.77329	-1.54372	10.6891	6.72944e-19	1.16139e-16	32.4638
cg04503457	chr17	41445688	-	N_Shore		TRUE		17:41445340-41445938	Promoter_Associated_Cell_type_specific		3.3956	-0.996317	10.6885	6.75e-19	1.16434e-16	32.4608
cg17647537	chr11	113778957	+	OpenSea				11:113778696-113779053	Unclassified_Cell_type_specific		2.67034	1.87139	10.6873	6.79428e-19	1.17125e-16	32.4544
cg02202411	chr5	6338418	+	OpenSea							3.22845	0.95247	10.6872	6.79703e-19	1.17125e-16	32.454
cg04926384	chr6	55716244	+	OpenSea		TRUE					2.19264	2.41549	10.6864	6.826e-19	1.17564e-16	32.4498
cg03543593	chr6	32076417	+	OpenSea		TRUE				TRUE	3.01483	0.181667	10.6857	6.85254e-19	1.17961e-16	32.446
cg07242540	chr1	12600348	+	Island			1:12522773-12523089			TRUE	4.22953	0.626306	10.6853	6.86637e-19	1.18138e-16	32.444
cg24162251	chr14	32420205	+	OpenSea		TRUE		14:32419651-32420227	Unclassified	TRUE	3.00239	-0.647569	10.6851	6.8767e-19	1.18256e-16	32.4426
cg17069739	chr6	31703188	+	OpenSea				6:31703081-31704398	Promoter_Associated		2.98506	-3.1822	10.6843	6.90499e-19	1.18673e-16	32.4385
cg02952078	chr1	205419204	-	OpenSea		TRUE				TRUE	1.63867	-0.908449	10.6842	6.90803e-19	1.18673e-16	32.4381
cg03495011	chr20	61757175	-	S_Shelf	CDMR						3.10297	-1.12004	10.6833	6.94279e-19	1.19209e-16	32.4332
cg16039660	chr4	184686701	+	OpenSea			4:184923695-184923768				2.62009	0.254652	10.6826	6.96891e-19	1.19596e-16	32.4295
cg02532725	chr15	35087506	+	OpenSea		TRUE	15:32874713-32874799			TRUE	2.80275	-1.96981	10.6821	6.98664e-19	1.1984e-16	32.427
cg07716663	chr19	42636625	+	N_Shore		TRUE		19:42636309-42638132	Promoter_Associated		4.00138	-1.36877	10.6819	6.99512e-19	1.19924e-16	32.4258
cg12158488	chr8	31336998	+	OpenSea		TRUE					2.88327	-0.16366	10.6815	7.01011e-19	1.20119e-16	32.4237
cg04220482	chr8	63952370	+	S_Shore							3.58829	-1.59215	10.6812	7.02078e-19	1.20241e-16	32.4222
cg16477611	chr16	50896074	-	OpenSea		TRUE				TRUE	3.33126	0.798257	10.6798	7.07272e-19	1.21069e-16	32.415
cg25970533	chr1	52607933	-	Island			1:52379989-52381203	1:52607095-52608852	Promoter_Associated	TRUE	0.406009	-5.95407	10.6794	7.08814e-19	1.21271e-16	32.4128
cg04591534	chr6	31745137	+	OpenSea		TRUE		6:31744677-31745434	Unclassified		1.83155	-3.56065	10.6793	7.09222e-19	1.21279e-16	32.4123
cg10112270	chr1	21913458	-	OpenSea		TRUE	1:21786027-21786207				2.15503	-0.739612	10.679	7.10425e-19	1.21423e-16	32.4106
cg01770355	chr14	74725041	-	Island		TRUE	14:73794331-73795062				2.33421	-2.37096	10.6786	7.11882e-19	1.2161e-16	32.4086
cg18033092	chr11	47024513	-	OpenSea		TRUE					2.55256	0.998491	10.6785	7.12474e-19	1.2165e-16	32.4078
cg18496502	chr19	42880157	-	Island			19:47571511-47572369				-0.392511	6.47997	-10.6781	7.13842e-19	1.21821e-16	32.4059
cg26686415	chr7	32996816	-	Island			7:32963258-32964205	7:32996715-32997519	Unclassified_Cell_type_specific		3.24294	-1.76794	10.6779	7.14675e-19	1.21901e-16	32.4047
cg02527881	chr3	46936655	+	N_Shelf	RDMR			3:46935783-46937740	Unclassified	TRUE	2.08306	2.241	10.6772	7.17467e-19	1.22316e-16	32.4009
cg11324467	chr8	142047998	-	OpenSea		TRUE		8:142047690-142048239	Unclassified_Cell_type_specific	TRUE	2.29039	0.504592	10.6766	7.19681e-19	1.22631e-16	32.3979
cg17306686	chr7	157230923	-	N_Shelf							2.01222	0.987145	10.6762	7.21119e-19	1.2279e-16	32.3959
cg09923769	chr16	9918288	-	OpenSea		TRUE					2.02097	1.73433	10.6762	7.21349e-19	1.2279e-16	32.3956
cg22263793	chr19	42501398	-	Island			19:47193102-47193945	19:42500888-42503553	Unclassified		4.63351	-2.25502	10.6758	7.22688e-19	1.22956e-16	32.3938
cg13622821	chr6	31702915	+	OpenSea				6:31702445-31703047	Promoter_Associated	TRUE	2.54017	-3.07856	10.6756	7.23685e-19	1.23063e-16	32.3924
cg26548288	chr15	75249816	+	Island			15:73035284-73036975	15:75248303-75250080	Promoter_Associated		3.82678	-2.41806	10.6754	7.24326e-19	1.2311e-16	32.3916
cg14554468	chr17	28696496	+	OpenSea		TRUE					3.22479	-0.17128	10.675	7.25966e-19	1.23326e-16	32.3893
cg16022049	chr12	13359372	-	OpenSea		TRUE				TRUE	2.93157	-0.789843	10.6749	7.26479e-19	1.23351e-16	32.3887
cg16310095	chr1	155952959	+	OpenSea		TRUE					2.2215	-0.12681	10.6744	7.28363e-19	1.23609e-16	32.3861
cg01165043	chr2	64994401	-	N_Shore				2:64993974-64995914	Promoter_Associated		4.20393	-0.886841	10.6739	7.30429e-19	1.23871e-16	32.3833
cg16550264	chr12	115813214	-	OpenSea		TRUE		12:115812974-115813292	Unclassified_Cell_type_specific		3.52643	-1.43584	10.6738	7.30822e-19	1.23871e-16	32.3828
cg17717549	chr12	7261691	+	OpenSea		TRUE		12:7261578-7263083	Promoter_Associated	TRUE	2.63419	-1.99891	10.6736	7.31347e-19	1.23871e-16	32.3821
cg18718634	chr11	118023765	+	Island			11:117528563-117529694	11:118023246-118024221	Unclassified_Cell_type_specific	TRUE	0.354488	-6.25537	10.6736	7.31536e-19	1.23871e-16	32.3818
cg06196145	chr11	818752	-	N_Shore							2.97774	-0.814618	10.6735	7.31749e-19	1.23871e-16	32.3815
cg09322513	chr16	65555681	-	OpenSea		TRUE					3.2422	-0.75431	10.6732	7.33033e-19	1.24025e-16	32.3798
cg13894535	chr5	35919491	+	OpenSea		TRUE				TRUE	2.65624	1.57321	10.673	7.33696e-19	1.24075e-16	32.3789
cg02046340	chr20	48552742	+	Island			20:47986140-47986891	20:48552554-48553855	Promoter_Associated		1.03253	-3.9881	10.6728	7.34704e-19	1.24183e-16	32.3776
cg12977772	chr5	72714340	+	N_Shore		TRUE					3.31566	-0.439275	10.6721	7.37539e-19	1.246e-16	32.3738
cg12902719	chr3	45635223	+	Island			3:45609848-45610936	3:45634285-45635813	Promoter_Associated		3.31938	-2.70267	10.6717	7.38929e-19	1.24772e-16	32.372
cg17325866	chr2	39869407	+	OpenSea		TRUE					2.36813	0.167752	10.6713	7.40708e-19	1.25009e-16	32.3696
cg16361705	chr4	78332901	+	OpenSea		TRUE					3.38497	0.556873	10.6712	7.41153e-19	1.25009e-16	32.369
cg04308589	chr10	79110881	-	OpenSea		TRUE				TRUE	1.60783	1.59593	10.6711	7.41541e-19	1.25009e-16	32.3685
cg19695507	chr10	13526193	+	OpenSea	DMR						2.39084	1.33581	10.671	7.4182e-19	1.25009e-16	32.3681
cg08299783	chr2	48920986	+	OpenSea		TRUE					2.66897	0.407736	10.6707	7.43145e-19	1.25169e-16	32.3664
cg15460093	chr10	135090381	-	Island		TRUE	10:134940065-134940481	10:135090173-135090477	Promoter_Associated		4.33948	-2.99511	10.6696	7.47485e-19	1.25837e-16	32.3607
cg11422402	chr1	24105080	+	Island			1:23977090-23977899	1:24104305-24105438	Promoter_Associated		0.442705	-6.24938	10.6692	7.48835e-19	1.26001e-16	32.3589
cg06173470	chr4	1105206	-	N_Shore							1.62881	1.1261	10.6689	7.50231e-19	1.26173e-16	32.3571
cg17085710	chr7	98842834	-	OpenSea		TRUE				TRUE	2.33683	0.167911	10.6688	7.50762e-19	1.26199e-16	32.3564
[truncated: 334,022+ more rows]

## Sheet: DMRs(GBM_vs_LGG)
DMR ranking	seqnames	start	end	width	strand	no.cpgs	min_smoothed_fdr	Stouffer	HMFDR	Fisher	maxdiff	meandiff	overlapping.genes
1	chr6	33279563	33291947	12385	*	203	8.99e-307	0	2.46e-15	0	0.409917	0.0684078	TAPBP, ZBTB22, DAXX
2	chr6	31695415	31708299	12885	*	127	4.16e-199	1.25e-209	1.99e-16	0	0.506536	0.0687367	MSH5, MSH5-SAPCD1, DDAH2, CLIC1
3	chr6	30649909	30658676	8768	*	86	2.1e-174	7.72e-256	5.84e-15	7.60971313688121e-312	0.371242	0.0893653	PPP1R18, NRM
4	chr6	33139083	33155135	16053	*	76	6.71e-99	3.94e-284	1e-16	6.26e-302	0.238325	0.100165	COL11A2
5	chr2	63273684	63280625	6942	*	59	4.16e-167	1.59e-270	5.16e-12	7.43e-269	0.43994	0.159076	OTX1, AC009501.4
6	chr11	31827899	31839947	12049	*	53	2.16e-146	4.85e-226	4.57e-15	7.34e-257	0.47846	0.1779	RCN1, PAX6
7	chr6	30094947	30095802	856	*	25	0	1.15e-260	3.38e-15	3.85e-256	0.476945	0.346779	NA
8	chr6	32074291	32078624	4334	*	27	4.12e-277	2.24e-237	6.39e-19	1.94e-247	0.523671	0.289989	TNXB, ATF6B
9	chr20	36147042	36150061	3020	*	48	2.27e-271	3.8e-251	1.56e-09	2.46e-239	0.271261	0.154137	NNAT, BLCAP
10	chr15	74419871	74424975	5105	*	35	2.63e-285	2.89e-230	7.96e-16	1.05e-232	0.45261	0.252919	ISLR2, RP11-247C2.2
11	chr20	61446962	61448534	1573	*	33	0	6.95e-213	1.62e-13	2.29e-227	0.402519	0.214235	COL9A3
12	chr6	33129251	33137260	8010	*	75	8.46e-145	5.26e-196	5.88e-11	5.98e-223	0.220449	0.0777498	COL11A2
13	chr11	67139423	67143062	3640	*	19	0	3.17e-215	2.9e-19	9.48e-222	0.45091	0.308745	AP003419.11, CLCF1
14	chr11	2321770	2323938	2169	*	34	5.54e-223	3.22e-213	1.85e-15	5.27e-209	0.398967	0.184632	TSPAN32, C11orf21
15	chr2	201980838	201984386	3549	*	23	1.93e-225	1.61e-184	3.49e-16	1.19e-208	0.520903	0.295582	CFLAR
16	chr6	99271709	99273830	2122	*	18	6.19e-244	2.84e-214	2.58e-15	3.07e-204	0.51151	0.419651	NA
17	chr6	33156164	33161849	5686	*	53	1.74e-283	1.78e-146	3.86e-18	4.72e-202	0.557556	0.108056	COL11A2, RXRB
18	chr6	30708859	30713026	4168	*	69	8.35e-160	3.74e-164	2.28e-12	1.69e-197	0.376513	0.113168	XXbac-BPG252P9.10, FLOT1, IER3
19	chr1	50884480	50893984	9505	*	46	2.65e-75	1.98e-205	2.24e-10	1.08e-196	0.375672	0.166522	DMRTA2
20	chr2	66664535	66668012	3478	*	19	2.23e-156	2.09e-201	1.46e-18	8.41e-195	0.551561	0.413235	MEIS1, MEIS1-AS2, AC092669.1
21	chr6	30920763	30924518	3756	*	24	4.32944784794226e-318	1.76e-151	7.96e-18	1.39e-194	0.553332	0.262681	DPCR1, HCG21
22	chr6	30041081	30045068	3988	*	38	7.59e-179	2.44e-186	5.36e-12	2.77e-192	0.422153	0.20476	RNF39
23	chr19	34174345	34175554	1210	*	22	1.46867297741326e-316	3.62e-181	7.37e-17	2.83e-190	0.477255	0.249444	CHST8
24	chr3	147124363	147127662	3300	*	36	7.34e-276	4.76e-154	1.51e-14	4.68e-187	0.401582	0.174573	ZIC1, ZIC4
25	chr6	29973407	29976071	2665	*	28	8.19e-234	5.9e-194	2.97e-11	1.12e-186	0.437979	0.248694	HLA-J, ZNRD1-AS1, HCG4P3
26	chr2	74728623	74731413	2791	*	23	1.17e-234	2.87e-185	1.24e-14	7.23e-184	0.448076	0.267468	RP11-523H20.3, LBX2-AS1, LBX2
27	chr12	54408091	54412269	4179	*	37	3.71e-193	1.65e-168	1.18e-12	8.18e-184	-0.37433	-0.059833	RP11-834C11.12, HOXC6, HOXC4, RP11-834C11.14
28	chr6	33864689	33874232	9544	*	39	4.93e-65	2.76e-183	6.69e-12	1.86e-183	0.275711	0.137209	RP3-468B3.2, LINC01016
29	chr2	162270453	162274799	4347	*	25	3.9e-142	7.41e-185	1.04e-11	1.38e-182	0.440776	0.286861	TBR1
30	chr14	24834695	24838008	3314	*	18	7.82e-228	1.18e-176	7.49e-17	2.3e-178	0.527629	0.279701	NFATC4
31	chr4	1003208	1007062	3855	*	33	7.3e-200	8.23e-161	3.58e-17	7.97e-176	0.568526	0.171668	FGFRL1
32	chr11	65188784	65193528	4745	*	18	5.9e-137	4.3e-177	3.32e-17	8.72e-176	0.463467	0.268464	NEAT1
33	chr16	51183988	51190201	6214	*	42	4.84e-137	1.34e-114	1.3e-14	4.66e-175	0.523626	0.147774	SALL1
34	chr19	54369556	54373043	3488	*	24	3e-196	3.15e-160	4.54e-13	4.99e-170	0.456936	0.26278	MYADM, AC008753.6
35	chr6	32051857	32058396	6540	*	61	1.74e-159	2.64e-157	1.16e-16	1.82e-168	0.343342	0.108951	TNXB
36	chr1	13909522	13910796	1275	*	16	3.42e-228	3.45e-173	2.86e-15	1.86e-166	0.48477	0.328356	PDPN
37	chr6	32048632	32049953	1322	*	21	5.84e-308	1.33e-136	1.04e-18	6.11e-164	0.490159	0.189672	TNXB
38	chr6	31539601	31543686	4086	*	28	5.49e-135	3.4e-162	2.45e-14	3.08e-162	0.370296	0.150344	LTA, TNF
39	chr16	1127792	1131805	4014	*	19	5.22e-131	3.16e-155	2.94e-17	5.87e-160	0.50049	0.221458	SSTR5, SSTR5-AS1
40	chr10	8094431	8099218	4788	*	53	6.44e-166	3.95e-134	6.48e-10	1.18e-159	0.242886	0.0530557	RP11-379F12.4, GATA3, GATA3-AS1, RP11-379F12.3
41	chr8	145024637	145028461	3825	*	26	8.79e-164	3.52e-148	5.49e-15	3.18e-158	0.469566	0.198052	PLEC
42	chr6	31743769	31748160	4392	*	55	6.72e-145	9.44e-119	6.63e-15	1.31e-157	0.250173	0.0659498	VWA7, VARS, Y_RNA
43	chr3	182970675	182973032	2358	*	15	4.78e-173	1.09e-162	9.57e-16	5.34e-157	0.488546	0.333395	B3GNT5, MCF2L2
44	chr6	31124103	31127863	3761	*	37	1.12e-169	2.67e-135	2.81e-13	1.16e-156	0.202477	0.0518414	TCF19, CCHCR1
45	chr12	122016415	122019760	3346	*	21	5.84e-248	3.27e-120	2.37e-17	4.27e-155	0.524045	0.200528	RP13-941N14.1, KDM2B
46	chr6	41338895	41343830	4936	*	25	2.27e-104	6.26e-150	2.32e-14	1.54e-154	0.396681	0.222868	NA
47	chr6	108485837	108492769	6933	*	37	5.31e-85	2.52e-133	4.41e-11	5.14e-154	0.456825	0.186831	NR2E1, OSTM1
48	chr17	7348316	7349197	882	*	10	2.83e-274	6.46e-159	1.68e-19	1.2e-153	0.478571	0.382321	RP11-104H15.10, CHRNB1
49	chr11	66102146	66105148	3003	*	18	7.26e-200	5.71e-153	6.42e-15	6.94e-153	0.385669	0.2105	RP11-867G23.12, RIN1, BRMS1
50	chr5	87439075	87441969	2895	*	14	4.54e-141	4.24e-159	2.51e-14	6.67e-152	0.468868	0.369788	NA
51	chr6	32807895	32815091	7197	*	75	5.62e-95	2.98e-125	7.12e-14	1.79e-149	0.283433	0.0361805	TAPSAR1, PSMB9, PSMB8, TAP1
52	chr6	32974479	32978775	4297	*	41	3.63e-100	3.79e-153	3.6e-09	1.92e-149	0.282811	0.11582	HLA-DOA
53	chr15	89919993	89922989	2997	*	13	1.18e-134	6.22e-156	5.74e-15	1.66e-148	-0.497149	-0.37487	LINC00925
54	chr6	31794302	31795678	1377	*	18	4.03e-208	6.08e-154	8.84e-17	1.7e-148	0.441843	0.212973	HSPA1B
55	chr17	57915665	57918682	3018	*	12	5.22e-132	2.16e-154	2.04e-16	1.06e-147	0.478585	0.376512	VMP1, MIR21
56	chr7	2556962	2561116	4155	*	21	2.39e-87	2.99e-135	1.01e-16	1.08e-144	0.432033	0.145057	LFNG
57	chr10	89621419	89624167	2749	*	56	8.16e-184	4.26e-103	2.17e-11	1.63e-144	0.319062	0.0490417	PTEN, KLLN
58	chr1	11917550	11919699	2150	*	13	2.22e-220	3e-147	4.88e-17	1.76e-144	0.544763	0.317964	NPPB
59	chr10	17269274	17273187	3914	*	22	1.15e-114	6.07e-127	1.38e-16	4.46e-144	0.488967	0.120685	VIM, VIM-AS1
60	chr17	41363502	41365094	1593	*	11	6.29e-227	1.44e-147	5.21e-17	7.77e-143	0.593859	0.450769	NBR1, TMEM106A
61	chr6	42928151	42928920	770	*	12	1.27e-228	6.17e-146	1.99e-16	4.74e-142	0.519561	0.378626	GNMT
62	chr6	30126161	30132226	6066	*	44	1.15e-78	9.6e-137	2.5e-12	5.16e-142	0.246555	0.0966393	TRIM15, TRIM10
63	chr6	32184480	32191895	7416	*	39	2.01e-50	4.03e-150	6.19e-12	1.65e-141	0.261233	0.130425	NOTCH4
64	chr7	15725196	15727598	2403	*	16	1.01e-132	2.68e-148	1.72e-13	8.91e-141	0.499007	0.221294	MEOX2
65	chr17	48911313	48913424	2112	*	19	3.62e-204	2.45e-136	1.7e-14	1.4e-140	0.344298	0.198944	WFIKKN2
66	chr15	75248768	75251733	2966	*	14	3.06e-172	6.18e-138	8.63e-17	1.75e-139	0.529941	0.311645	SCAMP5, RPP25
67	chr12	7260546	7262021	1476	*	17	1.44e-182	5.83e-127	1.49e-17	2.39e-139	0.327104	0.18331	C1RL-AS1, C1RL
68	chr8	97657072	97658774	1703	*	16	1.97e-195	1.57e-141	2.38e-14	3.18e-139	0.43963	0.278559	CPQ
69	chr17	37752605	37756091	3487	*	16	8.56e-130	4.3e-129	3.3e-17	3.19e-139	0.464497	0.240126	NA
70	chr11	18415850	18416547	698	*	10	8.22e-230	4.96e-144	8.51e-20	9.24e-139	0.372305	0.311378	LDHA
71	chr7	23508189	23511443	3255	*	17	2.18e-142	3.26e-143	3.1e-15	2.36e-138	0.439671	0.197832	IGF2BP3
72	chr11	64509592	64513809	4218	*	17	8.14e-162	6.19e-126	2.12e-15	6.4e-138	0.529373	0.257161	RASGRP2
73	chr13	78491982	78494462	2481	*	49	4.97e-154	2.4e-122	2.52e-10	3.81e-137	0.335893	0.0863787	OBI1-AS1, EDNRB
74	chr17	27044169	27045302	1134	*	11	1.26e-207	2.89e-143	1.32e-15	5.45e-137	0.542705	0.411442	RAB34
75	chr7	30950813	30951801	989	*	14	6.24e-237	1.05e-123	1.12e-17	8.8e-137	0.398191	0.232503	AQP1, AQP1
76	chr1	155290418	155296066	5649	*	29	1.93e-94	5.55e-129	5.73e-14	3.06e-136	0.440218	0.170567	FDPS, RUSC1, RUSC1-AS1
77	chr19	42720994	42722189	1196	*	12	1.02e-189	1.29e-140	4.71e-15	3.41e-134	0.429572	0.322695	DEDD2
78	chr6	32013974	32017048	3075	*	45	1.19e-108	2.17e-104	9.26e-12	8.26e-134	0.332934	0.0878395	TNXB
79	chr20	10652103	10655644	3542	*	19	1e-130	1.79e-120	1.03e-16	1.27e-133	0.573911	0.173553	RP11-103J8.1, JAG1
80	chr1	175161069	175163045	1977	*	17	4.83e-196	2.09e-131	3.48e-15	1.92e-133	0.344407	0.201654	KIAA0040
81	chr22	38452866	38453489	624	*	10	9.17e-232	2.14e-133	1.53e-18	2.01e-133	0.461985	0.344754	PICK1, RP5-1039K5.13
82	chr3	101567360	101569045	1686	*	13	5.05e-171	2.19e-139	5.81e-15	3.99e-133	0.483053	0.323075	NFKBIZ
83	chr11	46401702	46403923	2222	*	14	7.79e-203	3.55e-118	2.83e-17	8.64e-133	0.487737	0.271219	DGKZ, MDK
84	chr13	77459109	77461919	2811	*	20	5.06e-155	6.77e-128	1.61e-14	2.51e-132	0.477381	0.174494	KCTD12, AC000403.1
85	chr6	70576168	70577606	1439	*	13	7.72e-211	1.55e-127	5.86e-16	2.78e-132	0.479998	0.290448	COL19A1
86	chr7	48127925	48130197	2273	*	14	8.02e-121	7.74e-132	3.48e-16	2.84e-132	0.435575	0.271497	UPP1
87	chr17	52977445	52978856	1412	*	14	1.34e-178	3.16e-137	1.13e-14	3.77e-132	0.432545	0.283692	TOM1L1
88	chr15	74218468	74220776	2309	*	20	2.28e-156	1.19e-136	1.2e-15	4.93e-132	0.33615	0.208575	LOXL1, LOXL1-AS1
89	chr1	2432621	2438037	5417	*	19	1.67e-100	3.75e-126	1.24e-13	4.8e-130	0.339856	0.181883	PLCH2
90	chr11	19733614	19737351	3738	*	25	1.52e-139	9.09e-110	4.47e-15	9.76e-130	0.552509	0.163277	NAV2, RP11-359E10.1
91	chr12	322214	324747	2534	*	18	1.68e-145	2.1e-133	5.79e-16	1.51e-129	0.388008	0.175807	SLC6A12
92	chr5	126625777	126627355	1579	*	13	2.3e-208	4.81e-127	1.12e-16	1.72e-129	0.479997	0.294089	MEGF10
93	chr6	30121774	30124942	3169	*	29	2.85e-117	5.87e-126	3.37e-15	7.76e-129	0.424216	0.144722	TRIM10
94	chr3	136537607	136539328	1722	*	14	2.19e-151	2.85e-132	1.57e-14	7.7e-128	0.522092	0.270469	SLC35G2
95	chr5	95996644	95999219	2576	*	14	1.74e-164	2.74e-128	6.52e-16	1.69e-127	0.416921	0.21912	CAST
96	chr11	67069814	67071885	2072	*	13	2.32e-157	2.71e-133	1.3e-16	2.04e-127	0.506316	0.32682	ANKRD13D, SSH3
97	chr18	60984656	60988465	3810	*	38	6.07e-130	1.29e-80	2.15e-15	2.1e-127	0.471725	0.102273	BCL2
98	chr18	3450160	3452443	2284	*	19	8.57e-191	7.69e-113	5.78e-18	2.85e-127	0.52035	0.201951	TGIF1
99	chr15	60687284	60691595	4312	*	18	1.36e-117	1.94e-120	2.11e-15	3.92e-127	0.464916	0.22265	ANXA2
100	chr13	21634663	21635991	1329	*	13	2e-170	6.04e-133	3.38e-14	9.08e-127	0.448231	0.246133	LATS2
101	chr12	4378750	4384890	6141	*	57	7.75e-92	1.3e-102	1.3e-12	6.09e-126	0.375503	0.0913119	CCND2, CCND2-AS1, CCND2-AS2
102	chr1	6301400	6305590	4191	*	20	3.88e-110	3.3e-124	1e-13	6.25e-126	0.447656	0.180989	HES3
103	chr10	105210440	105212813	2374	*	15	5.2e-137	1.99e-131	6.98e-15	1.19e-125	0.433381	0.271252	RP11-225H22.7, RP11-225H22.4, CALHM2
104	chr10	112256517	112260867	4351	*	19	3.84e-127	2.4e-110	3.77e-16	1.74e-125	0.430774	0.162322	DUSP5
105	chr13	27332979	27335542	2564	*	17	2.62e-181	5.46e-105	4.04e-15	3.29e-125	0.466718	0.229534	GPR12
106	chr4	3464653	3465064	412	*	9	2.05e-208	1.71e-129	2.56e-18	1.03e-124	0.565627	0.369751	DOK7
107	chr11	115630531	115631762	1232	*	14	6.86e-192	2.37e-120	4.99e-15	1.79e-124	0.449166	0.270027	AP000797.3, LINC00900
108	chr1	229569046	229570665	1620	*	16	3.4e-166	1.3e-128	7.77e-13	1.89e-124	0.43179	0.294747	ACTA1
109	chr12	133065806	133066069	264	*	13	2.87e-178	1.25e-130	1.16e-13	7.74e-124	0.4246	0.351415	NA
110	chr11	102187898	102188539	642	*	11	4.32e-186	1.1e-128	7.96e-16	2.13e-123	0.500182	0.342194	BIRC3
111	chr17	77763166	77767485	4320	*	15	6.94e-88	1.71e-129	6.21e-13	1.13e-122	0.427139	0.28757	CBX8
112	chr16	88963738	88970598	6861	*	24	6.18e-66	6.02e-124	1.33e-10	1.27e-122	0.208577	0.108327	CBFA2T3
113	chr2	46523461	46527958	4498	*	18	5.55e-84	1.31e-119	9.93e-14	1.3e-122	0.368879	0.139383	EPAS1
114	chr2	25472875	25475916	3042	*	12	2.35e-140	2.64e-122	6.27e-16	3.71e-122	0.47783	0.308677	DNMT3A
115	chr7	30028281	30029808	1528	*	13	5.29e-169	1.88e-111	3.27e-16	9.63e-122	0.459248	0.238692	AC007285.6, SCRN1
116	chr7	27180888	27185282	4395	*	51	1.15e-156	8.91e-92	1.08e-09	1.56e-121	-0.27934	-0.109332	HOXA-AS3, HOXA3, RP1-170O19.22, HOXA5, HOXA6
117	chr11	2016513	2020560	4048	*	51	1.43e-89	6.32e-110	3.21e-14	2.4e-121	0.264889	0.0700676	H19
118	chr3	49313334	49314920	1587	*	13	1.05e-166	1.64e-126	3.62e-13	2.01e-120	0.424618	0.319596	C3orf62
119	chr10	119300783	119306659	5877	*	33	1.6e-63	1.96e-115	1.36e-12	2.52e-120	0.41435	0.134012	EMX2, EMX2OS
120	chr17	37893005	37897246	4242	*	22	2.64e-91	1.83e-118	4.92e-13	3.11e-120	0.373921	0.198486	GRB7
121	chr3	49054887	49059985	5099	*	31	7.64e-145	6.1e-94	6.42e-16	1.37e-119	0.230946	0.0700533	NDUFAF3, DALRD3, MIR425, MIR191
122	chr6	56111812	56112696	885	*	12	2.84e-170	8.87e-125	9.24e-14	8.07e-119	0.469433	0.364949	COL21A1
123	chr12	49657537	49659619	2083	*	13	5.15e-177	7.83e-115	5.39e-17	2.48e-118	0.470191	0.223358	TUBA1C, RP11-977B10.2, RP11-161H23.5
124	chr16	89041793	89044855	3063	*	13	1.3e-105	2.17e-120	2.24e-15	3.76e-118	0.380983	0.240451	CBFA2T3
125	chr10	88727649	88731631	3983	*	16	9.32e-117	1.84e-103	4.24e-16	4.19e-118	0.539711	0.255459	ADIRF, RP11-96C23.5, MMRN2, ADIRF-AS1, RP11-96C23.15
126	chr13	100619842	100624965	5124	*	21	3.12e-102	1.57e-120	1.03e-11	5.83e-118	0.308585	0.15721	ZIC5
127	chr6	159238500	159240814	2315	*	14	1.11e-115	6.05e-108	2.87e-18	8.9e-118	0.430959	0.233829	EZR-AS1, EZR
128	chr18	52495404	52496070	667	*	11	3.54e-173	8.6e-124	7.28e-14	9.58e-118	0.452405	0.366065	RAB27B
129	chr6	30879000	30883203	4204	*	55	5.11e-117	3.44e-104	3.92e-09	2.27e-117	0.297026	0.0537327	GTF2H4, VARS2
130	chr5	37833969	37840839	6871	*	42	5.93e-89	3.35e-110	2.28e-11	2.31e-117	0.394365	0.112735	GDNF-AS1, GDNF
131	chr3	149374066	149376672	2607	*	19	4.41e-131	5.43e-116	6.58e-12	3.92e-117	0.391374	0.229824	WWTR1-AS1, WWTR1
132	chr7	27223097	27226329	3233	*	37	8.65e-149	4.81e-108	6.59e-09	1.04e-116	-0.281821	-0.126759	HOXA11-AS, HOXA11, RP1-170O19.14
133	chr5	16178784	16180419	1636	*	17	1.48e-167	3.34e-114	4.74e-14	5.13e-116	-0.459043	-0.284043	RP11-19O2.2, MARCH11
134	chr7	92461971	92466842	4872	*	34	3.78e-109	3.91e-95	6.09e-17	6.59e-116	0.471487	0.0384152	AC002454.1, CDK6
135	chr6	33243983	33249075	5093	*	72	3.26e-118	9.96e-95	1.46e-08	1.34e-115	0.199802	0.0765133	RPS18, B3GALT4, WDR46
136	chr1	3662685	3664680	1996	*	15	1.6e-159	1.07e-115	3.14e-14	1.5e-115	0.502576	0.272292	TP73-AS1
137	chr1	86045347	86048923	3577	*	20	5.78e-134	6.83e-107	3.76e-17	1.92e-115	0.410667	0.157545	CYR61
138	chr1	180881086	180882681	1596	*	9	3.19e-133	1.68e-120	1.35e-15	2.61e-115	0.475713	0.417135	KIAA1614
139	chr12	25054873	25056243	1371	*	12	1.02e-183	1.06e-113	1.97e-15	3.38e-115	0.502286	0.344644	AC026310.1, BCAT1
140	chr6	33262740	33268050	5311	*	91	3.12e-124	1.27e-75	1.5e-10	6.65e-115	0.317177	0.0286658	PFDN6, RGL2, TAPBP
141	chr1	153746211	153749015	2805	*	13	1.67e-128	1.3e-116	2.85e-16	1.42e-114	0.480525	0.223205	INTS3, SLC27A3
142	chr16	88988174	88994740	6567	*	20	8.78e-55	6.99e-119	2.19e-14	2.21e-114	0.312101	0.143125	CBFA2T3
143	chr17	80185318	80190154	4837	*	21	2.55e-103	1.61e-107	4.75e-15	2.35e-114	0.466164	0.178922	SLC16A3
144	chr13	100634198	100638446	4249	*	15	4.13e-104	1.59e-119	2.27e-12	2.47e-114	0.35985	0.203301	ZIC2
145	chr6	30720080	30720491	412	*	8	5.78e-188	7.1e-119	2.45e-17	3.37e-114	0.415366	0.356982	NA
146	chr2	98961601	98964436	2836	*	17	5.98e-117	3.36e-109	8.18e-15	3.42e-114	0.445946	0.198007	CNGA3, AC092675.4, AC092675.3
147	chr1	145473005	145474701	1697	*	12	3.44e-184	1.15e-101	9.06e-16	4.8e-114	0.438583	0.255898	ANKRD34A
148	chr16	67193015	67200181	7167	*	34	2.06e-94	8.18e-86	9.29e-16	5.66e-114	0.471607	0.0937903	FBXL8, RP11-5A19.5, HSF4, TRADD
149	chr1	159891638	159895724	4087	*	15	1.68e-113	3.1e-101	5.28e-17	1.3e-113	0.474083	0.191967	TAGLN2
150	chr4	1201588	1206150	4563	*	26	2.61e-146	9.15e-87	1.51e-15	1.73e-113	0.27729	0.114193	SPON2, CTBP1
151	chr5	121412184	121414634	2451	*	21	4.16e-154	3.43e-87	1.45e-16	8.65e-113	0.431887	0.149932	LOX
152	chr7	32995514	32997659	2146	*	12	1.82e-157	1.93e-112	2.88e-16	1.53e-112	0.428978	0.205656	AVL9, FKBP9
153	chr3	157823158	157825196	2039	*	13	2.6e-135	5.44e-111	1.13e-14	7.51e-112	0.263933	0.171372	RSRC1, SHOX2
154	chr11	1988758	1991875	3118	*	12	1.53e-104	2.97e-115	9.76e-15	1.25e-111	0.370614	0.206918	MRPL23
155	chr10	90749920	90751623	1704	*	19	1.73e-207	1.59e-86	4.56e-16	1.3e-111	0.513356	0.170991	FAS, ACTA2
156	chr2	173940203	173941575	1373	*	13	1.86e-129	5.78e-104	3.05e-17	4.62e-111	0.509281	0.221386	MLTK
157	chr6	99278360	99281293	2934	*	12	3.38e-136	7.2e-102	3.13e-15	9.9e-111	0.531195	0.301014	NA
158	chr2	25389040	25391911	2872	*	19	9.96e-152	6.88e-91	3.26e-16	1.36e-110	0.41747	0.186976	POMC
159	chr13	73632762	73635568	2807	*	16	1.72e-130	1.42e-104	3.01e-14	1.85e-110	0.478839	0.19851	KLF5
160	chr17	6945159	6947464	2306	*	13	4.17e-123	1.86e-113	2.04e-14	2.03e-110	0.506914	0.246976	SLC16A11
161	chr2	220117599	220119239	1641	*	15	2.05e-155	1.39e-105	1.04e-14	3.12e-110	0.440922	0.209375	TUBA4B, TUBA4A
162	chr1	9882851	9885960	3110	*	20	9.2e-122	1.23e-101	6.6e-16	3.73e-110	0.405016	0.153891	CLSTN1
163	chr1	205424972	205426388	1417	*	12	2.02e-159	5.4e-112	6.78e-16	4.48e-110	0.54223	0.319779	RP11-576D8.4, LEMD1
164	chr11	111168594	111171337	2744	*	17	8.57e-155	3.18e-95	4.04e-14	4.68e-110	0.373786	0.192189	COLCA2, COLCA1
165	chr19	46317840	46319398	1559	*	10	3.25e-165	1.96e-111	1.86e-15	5.06e-110	0.460011	0.324738	RSPH6A, SYMPK
166	chr17	40573643	40575822	2180	*	10	2.98e-112	2.97e-114	8.29e-16	7.95e-110	0.475123	0.320216	PTRF
167	chr7	42275601	42278077	2477	*	21	2.81e-148	2.66e-78	7.34e-17	9.92e-110	0.569213	0.113134	GLI3
168	chr17	42081810	42084953	3144	*	21	1.09e-102	7.73e-102	1.12e-13	1.01e-109	0.37546	0.165632	NAGS, PYY
169	chr17	37855819	37857070	1252	*	10	1.97e-157	5.9e-115	4.34e-14	1.33e-109	0.499052	0.419664	ERBB2
170	chr6	21665905	21668049	2145	*	13	2.14e-172	6.6e-104	2.15e-16	2.12e-109	0.407511	0.259494	CASC15
171	chr4	40751717	40753247	1531	*	12	2.66e-140	3e-115	4.62e-12	4.29e-109	0.423727	0.308139	NSUN7
172	chr19	12944890	12947234	2345	*	12	5.6e-129	1.29e-113	9.65e-14	8.41e-109	0.358816	0.217643	MAST1, HOOK2, RTBDN
173	chr16	67203406	67204807	1402	*	8	4.54e-178	1.23e-111	2.63e-18	1.85e-108	0.506614	0.368039	HSF4, NOL3
174	chr7	100463206	100466241	3036	*	15	3.34e-99	6.2e-104	1.24e-14	1.96e-108	0.379665	0.193483	SLC12A9, TRIP6
175	chr11	122753369	122753977	609	*	9	1.55e-167	3.36e-112	1.8e-16	3.68e-108	0.509328	0.389863	C11orf63
176	chr2	173291965	173294093	2129	*	16	1.53e-136	2.48e-105	4.54e-14	6.2e-108	0.451944	0.130781	ITGA6, AC078883.4
177	chr15	93630456	93633408	2953	*	19	1.47e-110	1.45e-106	1.2e-11	7.63e-108	0.489777	0.16481	RGMA
178	chr12	57628654	57632706	4053	*	13	9.9e-136	4.89e-101	1.87e-17	9.9e-108	0.515102	0.250294	SHMT2, NDUFA4L2
179	chr11	20617937	20623913	5977	*	31	5.42e-75	2e-99	2.68e-11	1.19e-107	0.384348	0.161425	SLC6A5
180	chr12	132862024	132865380	3357	*	13	5.88e-98	5.04e-109	8.81e-17	2.58e-107	0.385988	0.224872	GALNT9
181	chr1	95006322	95008117	1796	*	15	1.01e-153	6.07e-102	6.4e-15	7.44e-107	0.481147	0.198965	F3
182	chr6	3848634	3850106	1473	*	25	6.06e-137	5.79e-113	2.9e-09	9.69e-107	0.212274	0.138701	RP11-420L9.4, FAM50B
183	chr6	32819921	32823941	4021	*	59	3.65e-103	5.71e-69	3.53e-14	1.6e-106	0.402095	0.0387833	PSMB9, TAP1
184	chr2	69001665	69002378	714	*	10	1.08e-154	1.38e-111	5.61e-14	1.89e-106	0.393986	0.304548	ARHGAP25
185	chr2	10441972	10445016	3045	*	22	2.68e-111	3.55e-89	2.94e-14	2.14e-106	0.463422	0.133261	HPCAL1
186	chr13	112758379	112761844	3466	*	18	5.76e-118	8.83e-96	2.96e-14	3.29e-106	0.407821	0.215044	LINC00403, LINC00404
187	chr14	101487756	101493361	5606	*	39	2.58e-54	3.42e-105	1.19e-08	4.79e-106	0.217399	0.0928816	MIR379, MIR411, MIR299, MIR1197, MIR323A, MIR758, MIR329-1, MIR380
188	chr7	50860173	50862043	1871	*	20	4.9e-154	6.38e-94	2.14e-13	5.91e-106	0.443331	0.174165	GRB10
189	chr14	23304823	23306974	2152	*	9	1.28e-125	1.49e-109	6.88e-16	7.8e-106	0.396148	0.297129	MMP14
190	chr8	145015964	145020593	4630	*	29	6.18e-108	2.79e-85	4.83e-16	1.72e-105	0.282375	0.0938307	PLEC, MIR661
191	chr10	70320073	70322874	2802	*	14	1.27e-156	5.95e-89	9.39e-15	2.36e-105	0.453726	0.269964	TET1
192	chr11	108368512	108370005	1494	*	13	5.27e-162	4e-93	5.32e-15	6.87e-105	0.403729	0.176069	KDELC2
193	chr3	187453973	187457732	3760	*	20	4.24e-92	7.35e-106	4.08e-10	6.61e-104	0.35512	0.160231	BCL6
194	chr15	41061384	41062224	841	*	8	6.26e-176	2.81e-106	2.09e-20	7.35e-104	0.433541	0.265007	C15orf62, DNAJC17
195	chr22	44568337	44568812	476	*	9	5.05e-164	1.32e-106	5.44e-17	1.05e-103	0.396571	0.294233	PARVB
196	chr1	151512215	151513502	1288	*	10	7.12e-142	6.92e-107	2.44e-15	1.2e-103	0.451327	0.27938	TUFT1, RP11-74C1.4
197	chr12	104697193	104697983	791	*	12	1.88e-148	6.05e-107	3.5e-12	1.44e-103	0.464848	0.376694	TXNRD1, EID3
198	chr22	38092643	38093079	437	*	8	3.89e-162	9.75e-108	5.14e-16	3.15e-103	0.468996	0.391983	NOL12, TRIOBP
199	chr10	71891928	71893017	1090	*	12	6.62e-155	1.47e-98	9.37e-15	4.8e-103	0.408631	0.289716	AIFM2
200	chr3	30647378	30649017	1640	*	17	2.63e-114	3.66e-93	2.29e-16	5.2e-103	0.396994	0.137934	TGFBR2
201	chr6	32062885	32065890	3006	*	63	1e-115	1.52e-87	6.06e-06	8.14e-103	-0.301854	-0.0458665	TNXB
202	chr1	26735245	26738039	2795	*	22	1.06e-134	1.67e-91	6.19e-13	9.83e-103	0.445868	0.192062	LIN28A
203	chr6	122931154	122932085	932	*	12	4.07e-164	5.05e-96	1.12e-15	1.09e-102	0.499702	0.178049	PKIB
204	chr1	32826969	32828847	1879	*	15	3.57e-157	3.48e-90	5.48e-14	1.71e-102	0.383909	0.221771	TSSK3, FAM229A
205	chr5	139227318	139228242	925	*	8	5.31e-156	7.66e-107	1.26e-15	2.04e-102	0.416331	0.351592	CTB-35F21.4, NRG2
206	chr20	39994320	39996039	1720	*	10	3.61e-147	3.74e-103	1.89e-15	2.3e-102	0.418906	0.257537	EMILIN3
207	chr20	55835020	55840433	5414	*	16	1.37e-60	1.25e-92	9.05e-17	5.72e-102	0.456628	0.209693	BMP7
208	chr14	69725472	69728392	2921	*	18	1.84e-113	1.47e-87	6.61e-14	1.4e-101	0.430674	0.169624	GALNT16, RP11-363J20.2
209	chr17	49242504	49244717	2214	*	18	6.19e-110	1.11e-95	8.91e-14	2.16e-101	0.401374	0.143365	NME1-NME2, NME2
210	chr19	4909175	4911475	2301	*	15	7.52e-129	2.88e-92	1.21e-15	7.98e-101	0.344499	0.139081	UHRF1
211	chr1	3688128	3692495	4368	*	14	7.58e-103	2.95e-101	1.53e-13	1.31e-100	0.301757	0.201955	CCDC27, SMIM1
212	chr2	121496398	121499710	3313	*	10	1.63e-109	3.93e-98	5.71e-18	1.43e-100	0.45199	0.263373	GLI2
213	chr1	51442133	51444685	2553	*	15	1.06e-152	1.12e-82	2.62e-17	2.33e-100	0.486666	0.184995	NA
214	chr17	79477206	79482410	5205	*	16	5.98e-93	2.73e-79	1.42e-18	4.24e-100	0.437805	0.16055	RP13-766D20.1, RP13-766D20.2, ACTG1, AC139149.1
215	chr6	44309765	44310445	681	*	10	3.97e-151	1.04e-102	1.13e-14	6.12e-100	0.375412	0.306862	RP11-444E17.6, SPATS1
216	chr11	10315609	10316851	1243	*	14	1.88e-148	3.13e-84	2.43e-17	7.52e-100	0.466331	0.124699	SBF2
217	chr6	32025657	32028152	2496	*	13	1.11e-133	3.03e-94	4.35e-16	1.07e-99	0.418507	0.189578	TNXB
218	chr11	64066625	64068491	1867	*	14	4.84e-131	3.87e-98	1.19e-14	1.31e-99	0.430059	0.250552	KCNK4, RP11-783K16.10, TEX40
219	chr6	31687914	31692375	4462	*	44	2.31e-99	1.64e-91	3.76e-10	2.44e-99	0.195351	0.0663787	C6orf25, LY6G6C
220	chr3	187870621	187872975	2355	*	15	2.33e-143	1.89e-82	1.81e-16	2.67e-99	0.435589	0.151549	LPP, LPP-AS2
221	chr7	946657	950474	3818	*	10	4.54e-92	6.46e-102	7.53e-15	2.77e-99	0.388934	0.225196	ADAP1, COX19
222	chr3	45635099	45636386	1288	*	10	2.62e-137	2.22e-95	7.42e-17	3.03e-99	0.401082	0.254974	LIMD1
223	chr17	19435805	19438253	2449	*	14	1.11e-102	4.62e-103	2.1e-13	5.34e-99	0.330614	0.168732	SLC47A1
224	chr6	31936777	31940855	4079	*	88	3.18e-83	9.75e-90	2.34e-07	7.15e-99	0.212715	0.0403015	SKIV2L, STK19, DXO
225	chr1	44398868	44399894	1027	*	10	2.1e-146	4.16e-102	1.68e-14	1.37e-98	0.456476	0.307189	ARTN
226	chr1	156783633	156786653	3021	*	14	3.8e-95	3.3e-97	1.31e-13	1.44e-98	0.350527	0.199788	NTRK1, SH2D2A
227	chr6	17280551	17283113	2563	*	22	1.39e-141	9.43e-91	2.25e-13	1.87e-98	0.514827	0.190069	RBM24
228	chr10	21783091	21788134	5044	*	31	1.36e-60	1.89e-89	1.55e-13	1.98e-98	0.426888	0.0659716	CASC10, MIR1915
229	chr3	11178064	11178798	735	*	7	5.55e-165	1.01e-101	1.6e-17	2.06e-98	0.509157	0.373161	HRH1
230	chr4	154709441	154712422	2982	*	32	4.3e-139	1.48e-82	3.64e-13	2.33e-98	0.407683	0.14368	SFRP2
231	chr7	75931606	75933294	1689	*	17	1.7e-146	1.9e-81	4.15e-14	3.84e-98	0.384537	0.14662	HSPB1
232	chr4	57370492	57372597	2106	*	10	6.64e-137	1.75e-99	3.06e-14	4.97e-98	0.47128	0.32248	ARL9
233	chr13	44453183	44453867	685	*	12	6.71e-143	3.41e-100	7.58e-14	7.73e-98	0.417904	0.272933	LACC1, CCDC122
234	chr17	79495006	79495953	948	*	9	8.4e-150	2.7e-99	3.49e-15	1.21e-97	0.348973	0.27847	FSCN2
235	chr20	48098642	48100962	2321	*	13	1.65e-112	1.74e-93	8.91e-14	1.28e-97	0.518601	0.259162	KCNB1
236	chr2	202121870	202122832	963	*	8	1.28e-160	2.32e-98	6.9e-17	1.49e-97	0.468777	0.30678	CASP8
237	chr6	133561614	133564578	2965	*	39	1.38e-103	2.84e-67	7.31e-11	1.59e-97	0.368935	0.110724	EYA4
238	chr17	38333503	38334623	1121	*	10	3.17e-153	5.58e-94	2.57e-15	1.65e-97	0.559558	0.35749	RAPGEFL1
239	chr6	28889421	28892849	3429	*	61	2.09e-134	3.53e-68	1.68e-12	1.98e-97	0.17662	0.0117879	TRIM27
240	chr6	31648276	31649728	1453	*	23	9.6e-142	5.97e-91	7.52e-12	3.18e-97	0.347257	0.151835	LY6G5C
241	chr1	23750101	23751761	1661	*	11	3.78e-129	2.3e-101	8.79e-13	3.29e-97	0.408136	0.312515	TCEA3
242	chr6	33384179	33387205	3027	*	65	2.72e-121	6.52e-73	5.57e-11	3.74e-97	0.129754	0.0104375	PHF1, CUTA
243	chr13	46961115	46961897	783	*	11	4.05e-134	4.6e-102	1.64e-12	4.03e-97	0.376705	0.260956	KIAA0226L, PPP1R2P4
244	chr6	139349590	139351113	1524	*	12	1.26e-131	8.33e-90	1.55e-16	1.2e-96	0.459059	0.180932	ABRACL
245	chr22	43505892	43507665	1774	*	21	2.29e-138	5.22e-80	1.26e-14	1.2e-96	0.447536	0.102898	BIK
246	chr8	101962118	101965903	3786	*	25	8.77e-121	5.69e-65	2.36e-15	1.43e-96	0.372687	0.0662498	YWHAZ
247	chr4	644572	650632	6061	*	22	1.73e-52	6.47e-95	1.12e-11	1.55e-96	0.324487	0.14049	PDE6B, RP11-1191J2.2
248	chr7	37955508	37957021	1514	*	17	1.45e-151	3.77e-83	4.47e-16	2.68e-96	0.502033	0.136381	EPDR1, SFRP4
249	chr4	15964743	15965425	683	*	9	1e-140	2.7e-100	4.76e-15	3.15e-96	0.334328	0.25189	FGFBP2, PROM1
250	chr6	30138762	30140417	1656	*	25	9.09e-129	7.95e-91	3.11e-11	4.52e-96	0.295364	0.124189	TRIM15
251	chr16	3070245	3073960	3716	*	17	7.09e-118	5.06e-72	2.9e-19	4.79e-96	0.457055	0.120846	TNFRSF12A, HCFC1R1
252	chr6	30103459	30105198	1740	*	15	1.94e-127	6.12e-96	2.62e-14	6.76e-96	0.352543	0.173092	TRIM40
253	chr13	96204493	96206104	1612	*	12	3.08e-142	6.23e-89	4.24e-16	1.51e-95	0.548249	0.272973	CLDN10
254	chr2	219157083	219157515	433	*	10	2.52e-135	7.83e-101	2.59e-12	1.57e-95	0.491334	0.360796	PNKD, TMBIM1
255	chr1	26231987	26234015	2029	*	21	1.17e-136	7.81e-82	2.31e-15	1.71e-95	0.32771	0.1265	STMN1, MIR3917
256	chr12	57984650	57985559	910	*	10	1.7e-136	2.41e-97	4.48e-16	1.75e-95	0.354387	0.221629	PIP4K2C
257	chr17	74496953	74498163	1211	*	10	9.21e-148	9.57e-96	2.41e-15	2.02e-95	0.538104	0.317233	RHBDF2
258	chr11	9634823	9636089	1267	*	9	8.64e-132	6.77e-100	1.12e-14	3.05e-95	0.459283	0.341343	NA
259	chr3	5018700	5023394	4695	*	21	9.84e-81	6.28e-82	8.74e-16	3.09e-95	0.406512	0.129065	BHLHE40, BHLHE40-AS1
260	chr11	65404459	65406254	1796	*	11	7.8e-139	1.3e-95	1.98e-16	3.51e-95	0.428643	0.2164	PCNXL3, SIPA1
261	chr17	46627384	46630630	3247	*	13	9.77e-84	1.52e-96	2.89e-12	3.73e-95	-0.351159	-0.251698	HOXB-AS1, HOXB-AS3, HOXB3
262	chr4	54965109	54967809	2701	*	12	2.37e-142	6.1e-86	2.19e-16	4.45e-95	0.56886	0.278458	FIP1L1, GSX2
263	chr22	38071168	38071677	510	*	9	4.12e-139	1.99e-99	1.54e-14	7.15e-95	0.393505	0.265025	LGALS1
264	chr2	136873409	136877278	3870	*	24	3.31e-90	2.35e-94	1.63e-08	7.59e-95	0.320678	0.177128	CXCR4
265	chr1	2063799	2066631	2833	*	16	1.73e-125	2.74e-82	3.56e-13	8.69e-95	0.406885	0.208604	PRKCZ
266	chr5	78985425	78986160	736	*	11	2.91e-129	2.39e-100	6.36e-12	8.78e-95	0.472248	0.349078	CMYA5
267	chr12	57633762	57637925	4164	*	20	7.84e-68	9.76e-94	1.78e-11	1.15e-94	0.263739	0.126365	NDUFA4L2, STAC3
268	chr11	65341661	65344604	2944	*	14	4.15e-130	2.05e-88	1.48e-16	1.47e-94	0.351731	0.200844	FAM89B, EHBP1L1
269	chr5	176170138	176171236	1099	*	9	5.9e-139	2.78e-98	8.86e-15	2.09e-94	0.479772	0.348314	RP11-375B1.3
270	chr8	22422657	22423994	1338	*	10	3.39e-152	1.1e-93	2.47e-19	2.6e-94	0.456687	0.200894	SORBS3, RP11-582J16.3
271	chr7	150884003	150885654	1652	*	13	7.06e-115	7.52e-98	3.07e-13	2.87e-94	0.26972	0.163787	ASB10
272	chr7	23719046	23720838	1793	*	15	1.9e-122	2.97e-88	1.56e-10	4.25e-94	0.330281	0.203066	FAM221A, AC006026.13
273	chr6	26250347	26252265	1919	*	11	4.87e-119	2.27e-96	4.67e-16	7.76e-94	0.33657	0.170248	HIST1H2BH, HIST1H3F
274	chr7	150065170	150066350	1181	*	12	2.33e-151	9.5e-69	2.93e-16	1.02e-93	0.430712	0.148178	REPIN1, ZNF775, RP4-584D14.5
275	chr17	72442179	72443401	1223	*	7	2.62e-168	7.49e-93	4.19e-20	1.08e-93	0.450727	0.287153	GPRC5C
276	chr7	157527573	157532236	4664	*	16	1.03e-57	6.13e-92	2.23e-14	1.49e-93	0.405863	0.131816	PTPRN2, AC006003.3
277	chr4	128886005	128887246	1242	*	21	6.43e-155	6.39e-76	1.01e-15	1.53e-93	0.414608	0.0751839	C4orf29, MFSD8
278	chr6	74404526	74406189	1664	*	10	2.27e-130	4.62e-97	1.05e-15	1.56e-93	0.430425	0.21799	CD109, RP11-553A21.3
279	chr7	77648378	77649564	1187	*	9	1.03e-127	4.02e-98	1.61e-13	1.88e-93	0.510365	0.436081	MAGI2
280	chr4	1166270	1167239	970	*	13	4.05e-146	2.55e-84	8.34e-17	2.25e-93	0.450517	0.19815	SPON2
281	chr9	95895956	95897313	1358	*	8	6.76e-146	2.52e-94	1.74e-17	3.11e-93	0.486936	0.304978	NINJ1
282	chr17	75315081	75317185	2105	*	15	4.28e-133	8.06e-91	3.8e-16	3.82e-93	0.306456	0.182986	2009-09-01
283	chr4	679526	683772	4247	*	17	2.26e-79	1.04e-86	3.77e-14	3.9e-93	0.417799	0.1473	MFSD7
284	chr10	99472988	99475406	2419	*	12	2.81e-99	4.11e-97	3.74e-13	5.99e-93	0.484098	0.236075	MARVELD1
285	chr14	24898292	24900044	1753	*	10	3.25e-144	6.31e-83	1.17e-14	6.85e-93	0.501654	0.357213	KHNYN, CBLN3
286	chr17	72732432	72733878	1447	*	18	1.41e-105	4.55e-94	1.99e-14	6.95e-93	0.358041	0.185064	RAB37
287	chr15	37178909	37181529	2621	*	11	3.24e-135	5.97e-83	1.72e-18	8.06e-93	0.554214	0.327234	RP11-122D10.1, MEIS2
288	chr17	76354621	76357232	2612	*	12	3.76e-87	1.39e-94	4.22e-15	9.04e-93	0.359006	0.185084	RP11-806H10.4, SOCS3
289	chr17	75470567	75472168	1602	*	7	1.27e-166	3.54e-92	9.04e-20	9.13e-93	0.468714	0.319621	2009-09-01
290	chr1	228394509	228396098	1590	*	14	3.61e-106	7.17e-89	1.54e-16	1.27e-92	0.290927	0.135483	OBSCN, C1orf145
291	chr7	155325552	155327245	1694	*	13	6.15e-124	3.06e-91	3.49e-14	2.41e-92	0.368895	0.199248	CNPY1
292	chr2	56149464	56151179	1716	*	13	2.3e-156	4.19e-79	1.49e-15	2.64e-92	0.504654	0.209137	EFEMP1
293	chr11	2181039	2183864	2826	*	21	1.39e-86	5.79e-81	1.07e-11	7.1e-92	0.27876	0.123573	INS-IGF2, INS
294	chr11	44087367	44088257	891	*	12	3.61e-126	1.29e-96	1.18e-11	7.53e-92	0.344749	0.240009	ACCS
295	chr6	82459006	82463911	4906	*	22	1.48e-84	1.73e-53	3.09e-16	7.71e-92	0.523638	0.126522	FAM46A
296	chr6	108434970	108441207	6238	*	24	1.39e-68	8.93e-78	1.14e-15	8.04e-92	0.462794	0.158173	OSTM1
297	chr6	43276478	43276781	304	*	9	1.44e-134	8.68e-96	4.34e-15	1.4e-91	0.43617	0.361061	CRIP3, ZNF318
298	chr17	72931632	72932651	1020	*	13	3.27e-133	2.62e-90	1.63e-15	1.45e-91	0.430091	0.200469	OTOP3
299	chr16	85518792	85520182	1391	*	10	4.41e-128	2.65e-94	1.76e-14	1.62e-91	0.319839	0.235243	NA
300	chr11	66082889	66085299	2411	*	12	2.89e-123	8.97e-88	2.53e-16	1.63e-91	0.402644	0.184489	RP11-867G23.13, CD248
301	chr16	67464331	67466260	1930	*	11	1.18e-127	1.94e-91	2.19e-16	1.74e-91	0.464546	0.208852	HSD11B2, RP11-297D21.2
302	chr6	6320324	6322132	1809	*	9	1.34e-130	4.24e-93	5.58e-18	1.86e-91	0.46038	0.302747	F13A1
303	chr12	106978920	106981513	2594	*	11	4.37e-108	7.7e-95	1.64e-13	1.88e-91	0.398396	0.327134	RFX4, RP11-144F15.1
304	chr16	775648	780258	4611	*	19	1.99e-68	6.11e-76	3.32e-15	3.03e-91	0.324121	0.114292	HAGHL, CCDC78, NARFL
305	chr13	37004536	37006133	1598	*	24	9.9e-142	8.06e-71	4.77e-13	3.08e-91	0.338449	0.136224	CCNA1
306	chr4	140586396	140587536	1141	*	8	4.37e-148	1.58e-85	2.03e-16	3.16e-91	0.463506	0.353419	MGST2
307	chr7	155595693	155599780	4088	*	14	5.14e-89	2.2e-92	1.91e-11	4.19e-91	0.442187	0.277411	SHH
308	chr9	98782756	98785110	2355	*	11	4.01e-121	1.09e-90	1.5e-14	4.73e-91	0.533515	0.317155	LINC00092
309	chr11	57363669	57365948	2280	*	12	4.22e-101	2.08e-93	3.04e-15	7.39e-91	0.279154	0.182231	SERPING1
310	chr11	111410935	111411979	1045	*	11	3.38e-119	4e-94	3.06e-15	9.65e-91	0.385623	0.2035	LAYN
311	chr12	6308758	6310744	1987	*	9	5.78e-111	1.43e-90	1.07e-16	1.28e-90	0.415627	0.214174	CD9
312	chr1	201475451	201476960	1510	*	13	2.45e-138	1.04e-84	1.79e-13	1.56e-90	0.40894	0.220065	RP11-134G8.7, CSRP1
313	chr16	89032995	89035532	2538	*	11	2.48e-101	1.07e-91	2.05e-15	1.67e-90	0.355576	0.184125	CBFA2T3
314	chr3	139257229	139259926	2698	*	14	2.99e-130	7.16e-86	3e-14	1.68e-90	0.494169	0.269162	RP11-319G6.1, RBP1
315	chr4	91047852	91049728	1877	*	13	1.6e-119	2.19e-91	6.89e-13	6.23e-90	-0.431022	-0.228863	CCSER1
316	chr10	30722105	30724374	2270	*	20	4.55e-88	7.33e-72	9.54e-16	6.75e-90	0.479015	0.12673	MAP3K8
317	chr10	63212206	63213784	1579	*	13	6.05e-152	9.04e-71	9.15e-16	7.72e-90	0.495202	0.200356	RP11-809M12.1, TMEM26
318	chr6	31826944	31834178	7235	*	107	6.82e-73	2.14e-64	1.25e-09	1.09e-89	0.159965	0.0285149	NEU1, SLC44A4
319	chr10	102278918	102280551	1634	*	12	2.95e-115	4.1e-95	5.19e-11	1.1e-89	0.327383	0.234315	SEC31B, NDUFB8, NDUFB8
320	chr4	8270184	8271792	1609	*	10	5.91e-147	2.02e-82	2.23e-16	1.15e-89	0.430076	0.250757	HTRA3
321	chr1	236685524	236687983	2460	*	13	1.53e-119	2.68e-84	1.48e-14	1.52e-89	0.423139	0.212293	LGALS8, LGALS8-AS1
322	chr6	44186914	44187674	761	*	10	4.83e-125	6.14e-94	5.83e-13	1.55e-89	0.37138	0.266583	SLC29A1
323	chr1	45271680	45276338	4659	*	14	4.05e-87	3.35e-85	9.18e-16	1.57e-89	0.397796	0.147287	BTBD19, TCTEX1D4
324	chr7	25893749	25899194	5446	*	27	1.86e-75	2.67e-81	3.09e-12	1.66e-89	0.341024	0.044709	NA
325	chr19	14582668	14586840	4173	*	13	2.14e-77	2.68e-89	2.48e-15	2.05e-89	0.477949	0.220912	PKN1, PTGER1
326	chr12	104443742	104444418	677	*	10	8.11e-123	5.82e-94	2.48e-12	2.16e-89	0.371721	0.331403	GLT8D2
327	chr15	85523201	85526198	2998	*	12	6.22e-114	1.15e-86	3.65e-15	2.29e-89	0.417124	0.186985	PDE8A
328	chr8	133772657	133773115	459	*	6	5.26e-151	1.62e-92	1.9e-19	2.91e-89	0.54776	0.375411	TMEM71
329	chr1	38470540	38471629	1090	*	9	9.79e-148	8.2e-84	1.1e-18	3.08e-89	0.436301	0.263089	FHL3
330	chr8	101661245	101662790	1546	*	10	2.77e-137	2.41e-87	6.87e-15	5.9e-89	0.515944	0.319245	SNX31
331	chr16	4421445	4422228	784	*	7	6.36e-129	2.01e-92	6.7e-16	7.22e-89	0.452488	0.357325	VASN, CORO7-PAM16, CORO7
332	chr5	115910467	115912383	1917	*	11	2.75e-116	1.88e-84	1.11e-14	8.56e-89	0.514274	0.223425	CTB-118N6.2, SEMA6A
333	chr1	40780273	40783264	2992	*	18	1.14e-76	1.5e-89	2.17e-10	1.05e-88	0.387159	0.192466	COL9A2
334	chr11	2922491	2925996	3506	*	27	4.38e-84	5.95e-75	7.16e-15	1.11e-88	0.321572	0.0729948	SLC22A18, SLC22A18AS
335	chr11	89867420	89867976	557	*	9	3.68e-131	1.29e-91	3.87e-15	1.12e-88	0.432312	0.33078	NAALAD2
336	chr20	45179157	45179413	257	*	6	8.63e-151	7.31e-92	3.49e-18	1.3e-88	0.394379	0.349963	OCSTAMP
337	chr2	218621258	218621580	323	*	7	7.12e-143	4.17e-91	1.02e-16	1.36e-88	0.479034	0.371871	DIRC3
338	chr11	67805250	67806668	1419	*	11	3.07e-119	3.83e-90	2.62e-13	2.12e-88	0.419566	0.252851	TCIRG1
339	chr7	150777654	150781341	3688	*	33	3.21e-95	1.45e-65	2.91e-11	3.39e-88	0.250458	0.061984	FASTK, TMUB1
340	chr8	77585222	77586439	1218	*	8	2.79e-118	8.76e-92	1.53e-15	5.07e-88	0.467082	0.40159	ZFHX4-AS1
341	chr5	43037123	43043360	6238	*	26	4.89e-50	2.12e-84	1.49e-08	9.33e-88	0.341703	0.151783	AC025171.1, CTD-2201E18.3, ANXA2R
342	chr21	47392592	47394659	2068	*	10	4.92e-109	1.72e-88	1.52e-15	1.18e-87	0.451146	0.21889	NA
343	chr15	89437710	89438964	1255	*	10	1.82e-114	1.83e-92	1.68e-13	1.39e-87	0.409597	0.311619	HAPLN3
344	chr10	31607150	31608663	1514	*	20	3.92e-161	5.39e-61	2.27e-15	1.41e-87	0.521406	0.108705	ZEB1, ZEB1-AS1
345	chr7	35076481	35079111	2631	*	15	1.98e-125	2.55e-75	4.02e-16	1.58e-87	0.389166	0.0580415	DPY19L1
346	chr20	56283964	56287198	3235	*	22	5.51e-107	1.67e-79	4.04e-16	1.88e-87	0.242138	0.0912457	PMEPA1
347	chr12	6484219	6487080	2862	*	14	1.65e-89	2.01e-89	6.42e-16	2.08e-87	0.354434	0.168907	LTBR, SCNN1A
348	chr1	205649091	205649956	866	*	11	2.61e-134	1.52e-79	1.74e-13	3e-87	0.46951	0.211821	SLC45A3
349	chr5	87987991	87991388	3398	*	16	6.21e-79	1.93e-90	6.67e-14	3.05e-87	0.432554	0.280792	CTC-467M3.1, CTC-467M3.2, CTC-467M3.3
350	chr10	135090098	135092104	2007	*	9	6.44e-115	1.46e-88	1e-15	3.2e-87	0.374634	0.248679	ADAM8
351	chr8	56791576	56793160	1585	*	11	1.02e-96	2.34e-82	1.02e-13	3.4e-87	0.457618	0.228234	LYN
352	chr8	48647583	48651635	4053	*	16	2.25e-79	4.5e-76	3.03e-16	3.63e-87	0.42635	0.138632	SPIDR, CEBPD
353	chr12	52399713	52401523	1811	*	10	1.31e-110	2.03e-85	3.67e-17	9.76e-87	0.443132	0.305389	GRASP
354	chr7	150744274	150748518	4245	*	16	2.25e-63	2.02e-74	7.07e-17	1.07e-86	0.37965	0.135666	ABCB8, ASIC3
355	chr1	214724440	214725918	1479	*	13	2.87e-109	1.17e-72	8.21e-16	1.81e-86	0.441855	0.150453	PTPN14
356	chr12	132853954	132855381	1428	*	9	8.15e-112	1.07e-88	2.17e-14	2.08e-86	0.339393	0.238433	RP13-895J2.2, RP13-895J2.3, GALNT9
357	chr3	122398533	122400474	1942	*	12	1.54e-136	7.19e-78	4.71e-16	2.27e-86	0.433531	0.193239	PARP14
358	chr17	43221220	43222258	1039	*	8	1.35e-134	8.91e-89	1.87e-17	2.75e-86	0.517009	0.349478	ACBD4
359	chr6	41470812	41473208	2397	*	12	7.86e-108	3.17e-76	5.72e-15	3.25e-86	0.475771	0.215211	RP11-328M4.3, RP11-328M4.2
360	chr7	1024022	1027990	3969	*	14	3.17e-83	8.36e-80	3.51e-13	3.39e-86	0.320438	0.157646	CYP2W1
361	chr22	50607681	50610260	2580	*	13	1.17e-75	2.63e-84	3.44e-14	3.51e-86	0.372284	0.155539	PANX2
362	chr15	91427184	91429088	1905	*	10	1.62e-127	3.79e-80	3.37e-16	4.24e-86	0.544244	0.303312	FES
363	chr14	79744991	79748641	3651	*	14	1.51e-110	5.51e-71	1.49e-14	4.7e-86	0.407981	0.187433	NRXN3
364	chr12	130529214	130530121	908	*	7	2.19e-133	6.62e-89	3.11e-17	4.91e-86	0.457729	0.34162	RP11-474D1.4, RP11-474D1.3
365	chr10	14051636	14052028	393	*	6	5.11e-150	3.54e-89	7.3e-18	5.33e-86	0.493589	0.379174	FRMD4A
366	chr5	43017351	43018629	1279	*	8	1.44e-115	3.66e-90	1.57e-13	8.2e-86	0.474844	0.402285	CTD-2035E11.3, CTD-2201E18.3
367	chr19	52004630	52006105	1476	*	10	8.99e-107	4.08e-89	9.08e-15	1.08e-85	0.369981	0.245825	SIGLEC12
368	chr8	101170029	101170671	643	*	15	1.21e-137	2.35e-76	1.2e-15	1.15e-85	0.390779	0.161032	SPAG1
369	chr12	53613892	53614500	609	*	8	3.29e-135	3.5e-88	9.25e-17	1.18e-85	0.438828	0.295125	RARG
370	chr19	45578863	45580017	1155	*	10	1.82e-117	8.31e-89	3.42e-15	1.2e-85	0.392548	0.299384	ZNF296, CTB-179K24.3
371	chr6	32036611	32039841	3231	*	41	1.12e-92	2.99e-78	4.05e-08	1.5e-85	0.205718	0.0722384	TNXB
372	chr10	43891459	43892956	1498	*	8	2.58e-106	6.7e-89	3.5e-15	2.58e-85	0.479351	0.345376	HNRNPF
373	chr3	119298236	119299162	927	*	10	1.44e-117	1.27e-88	2.17e-12	2.82e-85	0.391056	0.277735	ADPRH, RP11-190C22.9
374	chr18	21976748	21978221	1474	*	10	1.48e-115	6.71e-83	3.14e-14	3.23e-85	0.395048	0.195916	OSBPL1A
375	chr1	155043322	155044345	1024	*	10	3e-126	5.36e-87	8.57e-15	3.4e-85	0.46625	0.279204	EFNA3, EFNA3
376	chr17	39968091	39970091	2001	*	22	3.38e-121	3e-67	1.5e-12	3.41e-85	0.297587	0.0836911	FKBP10, LEPREL4
377	chr4	101110248	101112317	2070	*	11	1.29e-91	4.5e-88	1.24e-14	3.68e-85	0.42193	0.199224	RP11-15B17.1, RP11-588P8.1, DDIT4L
378	chr14	96670628	96671262	635	*	12	4.09e-116	6.13e-87	1.76e-13	4.68e-85	0.346257	0.156669	BDKRB2, RP11-404P21.8
379	chr20	45946271	45947892	1622	*	7	2.45e-110	1.15e-86	5.39e-18	4.95e-85	0.403562	0.311312	AL031666.2, ZMYND8
380	chr3	52279403	52280702	1300	*	9	6.92e-150	5.88e-75	2.55e-18	5e-85	0.400967	0.232133	PPM1M
381	chr1	203320190	203320541	352	*	6	1.99e-138	2.3e-88	3.64e-17	5.25e-85	0.476101	0.415321	FMOD
382	chr15	68121931	68128633	6703	*	20	1.86e-43	1.18e-87	4.67e-10	6.05e-85	0.29227	0.183385	SKOR1, RP11-34F13.3, RP11-34F13.2
383	chr10	102820327	102822873	2547	*	16	1.2e-130	5.63e-74	1.98e-14	6.15e-85	0.482632	0.181222	KAZALD1, RP11-108L7.15
384	chr17	79282893	79283915	1023	*	11	4.53e-134	2.2e-72	3.21e-16	9.34e-85	0.406893	0.188813	LINC00482
385	chr13	41237992	41241867	3876	*	15	9.95e-78	2.74e-72	1.34e-16	9.61e-85	0.396028	0.126072	FOXO1
386	chr11	72928926	72929983	1058	*	14	7.31e-124	1.92e-79	8.82e-13	9.96e-85	0.377658	0.194126	P2RY2
387	chr2	26785120	26786046	927	*	12	2.09e-131	4.89e-79	1.76e-13	1.13e-84	0.39082	0.208116	C2orf70
388	chr8	1992099	1994478	2380	*	15	8.55e-110	1.65e-80	7.61e-14	1.61e-84	0.365247	0.160241	MYOM2
389	chr19	46142212	46142784	573	*	8	2.99e-124	2.01e-88	2.32e-14	1.69e-84	0.507757	0.414692	EML2, MIR330
390	chr4	155662217	155664998	2782	*	19	2.26e-132	3.35e-66	2.39e-14	2.53e-84	0.532373	0.175775	LRAT
391	chr6	108478494	108479584	1091	*	9	4.27e-124	1.33e-86	5.28e-16	2.61e-84	0.429693	0.331335	OSTM1-AS1, OSTM1
392	chr8	13132967	13135151	2185	*	9	1.04e-128	3.75e-82	3.6e-16	2.67e-84	0.314504	0.209248	DLC1
393	chr10	64575442	64579140	3699	*	25	3.78e-80	2.55e-74	4.02e-15	2.87e-84	0.330377	0.0558572	EGR2
394	chr16	56691551	56692077	527	*	9	2.6e-120	1.07e-87	1.17e-13	3.44e-84	0.359067	0.253543	MT1F
395	chr10	50969659	50970591	933	*	13	3.83e-116	4.12e-85	2.26e-13	8.15e-84	0.42487	0.147309	OGDHL
396	chr1	218518468	218520959	2492	*	16	4.29e-116	8.4e-58	1.59e-13	8.26e-84	0.450476	0.187479	TGFB2, RP11-224O19.2
397	chr7	2563184	2567893	4710	*	17	6.53e-65	1.21e-66	2.64e-16	9.68e-84	0.37242	0.121126	LFNG, MIR4648
398	chr2	27069154	27073253	4100	*	17	8.8e-90	1.07e-71	5.14e-14	1.04e-83	0.429759	0.14543	DPYSL5
399	chr12	132654742	132657879	3138	*	10	6.95e-100	4.3e-83	9.78e-19	1.35e-83	0.498548	0.20598	NA
400	chr2	166649910	166651375	1466	*	13	3.62e-96	5.44e-88	1.74e-11	1.38e-83	0.389705	0.209944	AC009495.2, GALNT3, AC009495.4
401	chr2	183730940	183731832	893	*	9	8.95e-123	3.9e-86	2.81e-13	1.58e-83	0.427389	0.311347	FRZB
402	chr1	153599479	153600972	1494	*	11	1.96e-127	2.41e-70	1.86e-13	1.62e-83	0.459628	0.250724	S100A1, S100A13, RP1-178F15.5
403	chr3	10857688	10858504	817	*	12	1.25e-110	4.68e-87	9.34e-12	1.78e-83	0.355294	0.200146	SLC6A11
404	chr12	2800055	2801584	1530	*	14	3.77e-113	3.56e-84	1.27e-14	2.04e-83	0.400383	0.250883	CACNA1C, CACNA1C-AS1
405	chr2	131512651	131514588	1938	*	17	3.93e-116	1.64e-70	2.87e-12	2.12e-83	0.387733	0.146639	AMER3, AC140481.8
406	chr7	959759	961457	1699	*	9	1.21e-102	2.34e-85	9.08e-17	2.44e-83	0.39093	0.1666	ADAP1, COX19
407	chr1	11751079	11753338	2260	*	11	8.52e-131	4.27e-60	1.97e-18	2.86e-83	0.50902	0.172407	DRAXIN, MAD2L2
408	chr19	16998493	17001305	2813	*	14	1.35e-107	1.49e-69	1.68e-14	4.96e-83	0.39724	0.173159	F2RL3
409	chr6	29454623	29455532	910	*	12	2.74e-116	2.59e-83	2.25e-14	5.54e-83	0.404461	0.187586	MAS1L
410	chr7	107300287	107302712	2426	*	21	2.05e-68	1.16e-83	1.8e-15	5.92e-83	0.343915	0.11805	SLC26A4, SLC26A4-AS1
411	chr12	132312205	132315626	3422	*	19	2.01e-75	2.17e-67	4.08e-12	7.81e-83	0.310257	0.0789263	MMP17
412	chr4	618114	619865	1752	*	15	1.92e-118	1.16e-78	3.11e-13	7.87e-83	0.275326	0.141932	PDE6B
413	chr3	55515168	55520476	5309	*	24	2.28e-71	2.72e-83	6.38e-13	1e-82	0.384402	0.130373	WNT5A
414	chr17	58498712	58500186	1475	*	11	4.74e-125	4.86e-71	3.51e-15	1e-82	0.354897	0.183263	C17orf64, USP32
415	chr6	32903069	32905320	2252	*	12	2.33e-94	6.14e-80	6.5e-14	1.34e-82	0.37064	0.2034	HLA-DMB, AL645941.1, XXbac-BPG181M17.5
416	chr4	5709858	5710411	554	*	9	3.46e-124	4.04e-84	2.01e-15	1.54e-82	0.383781	0.232662	EVC2
417	chr7	155283140	155284759	1620	*	11	1.63e-131	6.14e-68	1.08e-15	1.64e-82	0.481691	0.251639	CNPY1
418	chr12	14923044	14924953	1910	*	11	5.86e-97	1.3e-84	3.52e-14	1.87e-82	0.302763	0.185854	HIST4H4
419	chr10	54073047	54075528	2482	*	17	1.02e-107	6.01e-72	5.12e-13	2.81e-82	0.49046	0.178979	DKK1, PRKG1-AS1
420	chr1	28285233	28287782	2550	*	11	1.94e-111	1.5e-69	4.54e-14	3.11e-82	0.415435	0.235807	SMPDL3B, XKR8, RP11-460I13.2
421	chr19	13946770	13947914	1145	*	9	1.12e-129	1.27e-80	9.8e-18	6.86e-82	0.348785	0.206975	MIR24-2, MIR27A, MIR23A
422	chr20	43882990	43883746	757	*	6	1.35e-135	1.69e-84	3.01e-19	9.75e-82	0.531893	0.360749	SLPI
423	chr16	1242561	1246033	3473	*	11	3.73e-64	1.4e-72	5.43e-18	9.83e-82	0.332065	0.173866	CACNA1H
424	chr8	143694010	143696531	2522	*	14	2.18e-96	1.43e-61	7e-15	9.99e-82	0.495145	0.159317	ARC
425	chr5	172753646	172757702	4057	*	19	2.59e-79	1.28e-65	3.36e-14	1.11e-81	0.453997	0.135781	STC2
426	chr6	41168185	41169811	1627	*	8	1.59e-104	1.14e-83	4.82e-16	1.76e-81	0.408689	0.253841	TREML2
427	chr19	6481540	6482169	630	*	10	4e-117	1.28e-82	3.36e-14	2.19e-81	0.339552	0.220823	DENND1C
428	chr20	33296729	33298113	1385	*	7	8.73e-117	5.6e-84	6.29e-17	2.49e-81	0.485931	0.360642	TP53INP2, NCOA6
429	chr12	113416061	113417284	1224	*	7	4.33e-118	1.85e-84	1.17e-15	3.07e-81	0.452038	0.332075	OAS2, RP1-71H24.1
430	chr4	87855377	87857667	2291	*	14	4.74e-98	1.43e-70	2.3e-16	3.29e-81	0.429854	0.148571	AFF1, C4orf36
431	chr10	21822272	21824447	2176	*	16	1.02e-95	9.87e-66	1.68e-15	3.51e-81	0.416121	0.119378	MLLT10
432	chr17	29297391	29298352	962	*	11	1.34e-107	2.04e-86	1.04e-10	3.58e-81	0.366387	0.28495	RNF135
433	chr22	50352912	50357265	4354	*	16	1.76e-65	5.12e-62	7.32e-15	4.94e-81	0.40865	0.1357	PIM3
434	chr17	72426469	72429636	3168	*	14	1.85e-93	6.3e-70	1.39e-16	5.22e-81	0.39027	0.135083	GPRC5C
435	chr2	171570373	171573419	3047	*	20	1.72e-97	2.89e-70	6.72e-13	5.58e-81	0.318164	0.147372	SP5, LINC01124
436	chr11	67417958	67418405	448	*	8	1.24e-122	9.69e-82	2.51e-15	8.17e-81	0.408724	0.276235	ACY3
437	chr19	6736708	6741181	4474	*	30	4.12e-105	7.11e-54	6.25e-17	8.36e-81	0.464318	0.0480077	TRIP10, GPR108
438	chr2	24232603	24234017	1415	*	16	5.56e-108	1.67e-81	2.83e-12	8.92e-81	0.312177	0.165783	MFSD2B
439	chr1	247711595	247712591	997	*	9	1.69e-110	2.75e-84	2.07e-13	1.07e-80	0.380273	0.253896	GCSAML
440	chr5	114937535	114938459	925	*	10	4.34e-131	1.52e-75	1.17e-15	1.29e-80	0.502174	0.265928	AC010226.4, TMED7-TICAM2, TICAM2
441	chr2	28112170	28114462	2293	*	22	7.16e-93	4.8e-55	6.36e-16	1.31e-80	0.500424	0.0849258	MRPL33, BRE, RBKS
442	chr6	31865084	31870990	5907	*	80	1.69e-44	1.38e-59	1.77e-05	2.03e-80	0.174467	0.0216193	C2, EHMT2, ZBTB12
443	chr1	61518897	61520399	1503	*	8	6.87e-121	5.29e-81	2.47e-15	2.06e-80	0.427432	0.353588	NFIA
444	chr14	74225349	74227875	2527	*	15	4.7e-95	2.52e-62	9.1e-17	2.09e-80	0.326497	0.100584	MIR4505, ELMSAN1
445	chr2	152954155	152956135	1981	*	14	7.77e-100	8.46e-56	9.41e-17	2.15e-80	0.460389	0.144994	AC079790.2, CACNB4
446	chr1	1565541	1567820	2280	*	11	1.11e-115	3.79e-75	2.66e-13	2.59e-80	0.534983	0.310521	MIB2, MMP23B
447	chr6	36806882	36808894	2013	*	9	1.85e-82	6.96e-82	5.18e-16	3.04e-80	0.465713	0.246529	CPNE5
448	chr16	75528459	75529892	1434	*	8	7.3e-136	1.06e-66	1.62e-16	4.09e-80	0.487257	0.223118	RP11-77K12.4, CHST6
449	chr19	10541207	10543144	1938	*	8	1.75e-69	7.84e-84	1.85e-15	5.6e-80	0.476062	0.358468	PDE4A
450	chr3	13008096	13009509	1414	*	11	3.57e-115	4.99e-80	8.13e-13	5.91e-80	0.478075	0.283375	IQSEC1
451	chr17	44895317	44899394	4078	*	18	4.85e-94	1.39e-74	5.23e-12	5.99e-80	0.288336	0.115583	WNT3
452	chr16	474271	476419	2149	*	11	1.68e-116	7.5e-70	2.86e-16	6.27e-80	0.416577	0.160675	RAB11FIP3
453	chr10	104194843	104196541	1699	*	8	4.2e-133	5.99e-77	8.89e-19	6.38e-80	0.3069	0.205687	MIR146B
454	chr11	1241341	1244533	3193	*	14	3.63e-62	8.82e-76	9.12e-12	7.33e-80	0.262168	0.131435	MUC5B
455	chr7	95063967	95065139	1173	*	14	4.45e-106	2.95e-71	6.01e-13	7.89e-80	0.336569	0.141618	PON2
456	chr10	82116203	82117119	917	*	11	7.36e-106	1.22e-82	4.34e-12	8.41e-80	0.266773	0.172991	DYDC2, DYDC1
457	chr14	61119419	61125450	6032	*	23	1.77e-52	2.6e-68	5.26e-12	8.96e-80	0.308735	0.140911	SIX1
458	chr1	220921412	220922217	806	*	10	1.57e-104	7.57e-83	4.67e-12	8.97e-80	0.40129	0.231942	2002-03-01
459	chr1	247274709	247276647	1939	*	13	7.4e-92	1.36e-67	6.24e-14	1.19e-79	0.324227	0.167738	C1orf229
460	chr10	82167757	82169149	1393	*	11	9.17e-116	4.73e-78	1.17e-14	1.42e-79	0.466987	0.227466	FAM213A
461	chr13	111521981	111522985	1005	*	7	4.74e-128	1.5e-79	3.29e-16	2.72e-79	0.408225	0.309771	LINC00346
462	chr17	79519191	79521089	1899	*	15	4.12e-121	2.03e-67	3.11e-16	2.94e-79	0.349082	0.0948371	C17orf70
463	chr13	24152135	24154260	2126	*	13	9.16e-128	2.87e-65	2.37e-16	3.23e-79	0.435908	0.122429	TNFRSF19
464	chr1	156211409	156212578	1170	*	10	5.67e-127	2.4e-74	8.6e-18	3.46e-79	0.451884	0.168597	PMF1-BGLAP, PMF1, BGLAP
465	chr6	30180688	30182563	1876	*	45	2.89e-85	7.21e-56	8.38e-14	3.56e-79	0.174573	0.0236214	TRIM26
466	chr11	67271660	67276391	4732	*	19	1.36e-101	3.36e-59	5.04e-18	5.21e-79	0.572924	0.10903	PITPNM1, CDK2AP2
467	chr3	194014481	194015171	691	*	7	3.35e-127	8.34e-80	4.68e-17	5.93e-79	0.486556	0.376296	LINC00887
468	chr2	96990549	96992044	1496	*	12	5.89e-94	3.58e-80	5.34e-13	7.83e-79	0.307084	0.180346	ITPRIPL1
469	chr5	10562978	10566782	3805	*	16	1.16e-72	1.08e-70	1.08e-12	8.89e-79	0.38075	0.105227	ANKRD33B
470	chr12	81471311	81472177	867	*	13	1.66e-99	2.93e-82	1.09e-12	1.05e-78	0.302511	0.141962	ACSS3
471	chr12	132899065	132902607	3543	*	15	8.41e-81	2.78e-74	8e-13	1.14e-78	0.343971	0.158568	GALNT9
472	chr13	102104573	102106423	1851	*	12	1.23e-96	4.34e-82	5.97e-12	1.24e-78	0.334569	0.206596	ITGBL1
473	chr6	43043691	43046201	2511	*	12	1.23e-83	1.67e-78	1.01e-16	2.4e-78	0.285066	0.097434	PTK7
474	chr19	15375283	15375450	168	*	8	2.25e-112	5.45e-82	2.02e-14	2.93e-78	0.254676	0.225034	BRD4
475	chr10	95516788	95517895	1108	*	9	1.11e-119	5.78e-73	5.89e-15	3.44e-78	0.391085	0.256105	LGI1
476	chr12	13043502	13044556	1055	*	12	1.68e-137	9.03e-58	3.38e-16	3.92e-78	0.401457	0.163294	GPRC5A
477	chr2	232259431	232261238	1808	*	10	4.02e-95	8.71e-82	1.54e-12	4.2e-78	0.478987	0.279994	AC017104.6, B3GNT7
478	chr8	143867304	143869473	2170	*	17	3.55e-98	1.51e-76	4.85e-11	4.73e-78	0.257107	0.118708	RP11-706C16.8, LY6D
479	chr19	14049018	14049823	806	*	6	1e-126	2.62e-80	5.44e-17	4.88e-78	0.35837	0.311658	PODNL1
480	chr16	28995271	28996533	1263	*	14	2.77e-102	1.5e-81	3.98e-10	5.23e-78	0.20409	0.135802	SPNS1, RP11-264B17.3, LAT
481	chr2	65593761	65594890	1130	*	5	2.16e-117	9.99e-81	1.3e-18	5.48e-78	0.497608	0.440528	SPRED2
482	chr1	211499945	211502171	2227	*	9	6.31e-113	7.29e-75	5.32e-19	5.84e-78	0.517247	0.222667	TRAF5
483	chr14	101505130	101511425	6296	*	26	1.03e-47	4.01e-78	2.25e-08	7.03e-78	0.211246	0.0858873	AL132709.2, MIR376C, MIR654, MIR376A1, MIR300, MIR1185-1, MIR1185-2
484	chr17	74135572	74138738	3167	*	15	3.63e-83	6e-77	1.94e-13	7.23e-78	0.286512	0.100946	RNF157-AS1, FOXJ1, RNF157
485	chr4	140374338	140375665	1328	*	10	7.14e-89	1.46e-72	1.51e-16	9.35e-78	0.452991	0.164208	RAB33B, RP11-83A24.2
486	chr14	105662787	105663402	616	*	5	7.89e-133	1.63e-80	3.61e-18	9.54e-78	0.43158	0.383016	NA
487	chr20	43975752	43977473	1722	*	10	1.12e-100	8.49e-80	1.1e-13	1.2e-77	0.321125	0.178661	SDC4
488	chr1	156338639	156339286	648	*	8	1.97e-112	5.57e-81	2.3e-13	1.23e-77	0.313315	0.231959	RHBG
489	chr3	24536077	24538388	2312	*	25	4.84e-111	1.66e-67	2.07e-09	1.24e-77	0.37617	0.12433	THRB-AS1, THRB, RP11-317L10.1
490	chr19	19280969	19281559	591	*	9	8.21e-111	1.65e-80	3.22e-13	1.43e-77	0.469694	0.322753	MEF2BNB-MEF2B, MEF2B
491	chr5	141015863	141018369	2507	*	17	4.49e-105	2.79e-58	1.53e-14	1.44e-77	0.360373	0.0820706	RELL2, HDAC3
492	chr6	30134956	30137056	2101	*	10	5.14e-82	5.1e-81	1.25e-12	1.49e-77	0.308045	0.235432	TRIM15
493	chr17	61523271	61525112	1842	*	8	2.26e-103	3.41e-79	2.24e-15	1.79e-77	0.498668	0.240673	CYB561
494	chr7	25989524	25991722	2199	*	11	8.71e-74	1.14e-80	3.11e-13	2.07e-77	0.364934	0.232274	MIR148A
495	chr15	51385476	51388426	2951	*	14	1.22e-66	5.78e-78	5.15e-11	3.1e-77	0.404974	0.218826	RP11-108K3.1, TNFAIP8L3
496	chr9	90112101	90114755	2655	*	13	1.06e-98	8.09e-67	2.61e-15	3.45e-77	0.453523	0.181639	DAPK1
497	chr17	79884562	79887046	2485	*	16	1.51e-101	1.21e-68	2.08e-13	5.38e-77	0.229736	0.0285787	MAFG-AS1, MAFG
498	chr6	75911716	75912711	996	*	7	3.09e-110	3.3e-79	1.17e-15	6.22e-77	0.360856	0.295399	COL12A1
499	chr8	22408966	22409684	719	*	10	3.24e-104	1.53e-80	1.08e-11	6.4e-77	0.451012	0.323801	SORBS3
500	chr10	22603999	22606072	2074	*	11	9.01e-130	5.44e-61	4.04e-19	6.87e-77	0.482326	0.161185	COMMD3, COMMD3-BMI1
501	chr19	35629022	35630474	1453	*	14	3.31e-114	1.93e-69	2.9e-14	8.04e-77	0.318007	0.155615	FXYD1, CTD-2527I21.4, LGI4, AC020907.2
502	chr10	3823758	3825031	1274	*	8	1.91e-120	1.55e-77	1.08e-16	8.24e-77	0.472876	0.303535	KLF6
503	chr3	134369339	134370241	903	*	11	3.4e-110	7.53e-77	1.56e-11	9.99e-77	0.384606	0.270395	EPHB1, KY
504	chr1	204182957	204183655	699	*	11	1.9e-108	7.28e-79	2.19e-13	1.01e-76	0.26231	0.193593	GOLT1A
505	chr11	9684410	9686532	2123	*	13	5.25e-95	2.22e-74	4.55e-12	1.14e-76	0.406807	0.145698	SWAP70
506	chr10	13749010	13749625	616	*	6	1.24e-127	2.15e-78	7.04e-18	1.39e-76	0.443237	0.356604	FRMD4A
507	chr15	89180799	89182676	1878	*	8	1.52e-103	3.16e-79	2.59e-14	1.44e-76	0.362137	0.222837	ISG20
508	chr15	68112282	68115192	2911	*	10	2.66e-79	1.85e-79	7.75e-13	1.51e-76	0.4262	0.285716	SKOR1
509	chr3	52478965	52480218	1254	*	8	1.4e-135	6.02e-68	3.16e-17	1.7e-76	0.38223	0.256367	SEMA3G
510	chr5	957511	959141	1631	*	8	5.91e-69	3.3e-79	1.73e-15	2.15e-76	0.353363	0.22655	NA
511	chr8	42234243	42235916	1674	*	9	1.11e-111	4.91e-77	9.44e-15	2.31e-76	0.394524	0.268414	DKK4
512	chr12	121163489	121164278	790	*	8	2.94e-111	5.46e-79	4.55e-13	2.41e-76	0.390828	0.281677	ACADS
513	chr8	29209604	29211949	2346	*	8	1.09e-107	1.27e-76	2.32e-14	2.55e-76	0.48946	0.311765	RP4-676L2.1
514	chr17	66286298	66287915	1618	*	12	3.94e-119	4.82e-60	9.05e-16	2.88e-76	0.446323	0.174336	ARSG, SLC16A6
515	chr17	48545805	48546620	816	*	12	1.23e-109	2.47e-73	1.05e-12	3.89e-76	0.359606	0.210789	ACSF2, CHAD
516	chr12	117318548	117320316	1769	*	13	1.1e-123	2.58e-59	4.37e-15	4.21e-76	0.35537	0.146175	HRK
517	chr12	130386672	130389541	2870	*	12	1.33e-61	5.93e-77	9.63e-14	4.66e-76	0.464813	-0.0421521	TMEM132D
518	chr17	76126702	76130496	3795	*	19	8.36e-59	1.1e-77	7.41e-14	4.86e-76	0.415105	0.126354	TMC8, TMC6
519	chr1	27668058	27668556	499	*	6	7.01e-123	3.61e-78	7.08e-18	5.72e-76	0.297335	0.231896	SYTL1
520	chr15	27111388	27112902	1515	*	20	3.83e-99	3.08e-72	9.97e-10	8.6e-76	0.304554	0.125321	GABRA5, GABRB3
521	chr19	42636625	42637805	1181	*	10	2.79e-106	1.28e-75	1.19e-15	9.17e-76	0.471599	0.21206	CTC-378H22.1, POU2F2, MIR4323
522	chr19	51169660	51172144	2485	*	9	7.93e-77	3.4e-79	1.17e-13	1.03e-75	0.466468	0.325572	SYT3, SHANK1
523	chr7	100815485	100816740	1256	*	6	2e-103	8.44e-79	2.92e-16	1.03e-75	0.463885	0.398117	NAT16
524	chr17	60885491	60886284	794	*	8	7.08e-122	8.53e-67	1.02e-15	1.59e-75	0.503568	0.2769	RP11-453A12.1, MARCH10
525	chr2	219856889	219858911	2023	*	13	8e-104	1.49e-67	2.28e-11	1.6e-75	0.28292	0.176178	CRYBA2
526	chr19	1101716	1105746	4031	*	15	1.53e-71	7.97e-57	1.6e-18	1.71e-75	0.42527	0.0627046	GPX4
527	chr15	41803428	41806588	3161	*	15	3.8e-69	5.65e-71	4.45e-12	1.76e-75	0.293407	0.14788	LTK
528	chr1	93645433	93646783	1351	*	18	6.07e-103	5.83e-52	9.98e-16	1.9e-75	0.114179	0.00800552	CCDC18, TMED5
529	chr7	73867457	73868870	1414	*	12	5.19e-111	4.69e-65	1.28e-14	1.93e-75	0.383071	0.109969	GTF2IRD1
530	chr5	74161556	74163723	2168	*	12	3.64e-119	4.33e-61	8.71e-16	2.16e-75	0.372555	0.16729	CTD-2377O17.1, FAM169A
531	chr15	44068668	44069863	1196	*	13	1.63e-100	1.13e-75	1.13e-10	2.35e-75	0.326681	0.121714	SERF2, ELL3, RP11-296A16.1
532	chr2	127413363	127415590	2228	*	13	1.36e-74	4.67e-74	2.89e-11	2.65e-75	0.368881	0.228814	GYPC
533	chr15	100272142	100274248	2107	*	15	3.98e-110	2.45e-68	4.63e-15	2.7e-75	0.377518	0.0957404	LYSMD4
534	chr20	13199787	13202702	2916	*	32	7.77e-72	5.14e-74	3.92e-08	2.73e-75	-0.356915	-0.119725	ISM1
535	chr10	21813501	21816408	2908	*	12	2.69e-67	7.79e-74	3e-14	2.8e-75	0.406234	0.151493	SKIDA1
536	chr12	52444020	52445820	1801	*	7	1.88e-110	1.79e-74	5.62e-16	2.84e-75	0.482439	0.334975	NR4A1
537	chr17	15244441	15245237	797	*	9	2.47e-99	2.94e-76	5.31e-14	3.55e-75	0.388992	0.254584	TEKT3
538	chr3	38178684	38180840	2157	*	15	1.33e-93	1.38e-74	7.41e-11	4.08e-75	0.331042	0.176599	MYD88, ACAA1
539	chr6	43021181	43022213	1033	*	7	6.71e-108	2.28e-77	1.28e-14	4.71e-75	0.441572	0.343634	KLC4, CUL7, MRPL2
540	chr10	118608138	118610187	2050	*	11	1e-100	3.01e-76	6.72e-13	5.21e-75	0.420172	0.196253	ENO4, RP11-539I5.1
541	chr17	21186789	21189859	3071	*	16	3.65e-95	2.33e-60	8.31e-19	5.63e-75	0.4443	0.0915834	MAP2K3
542	chr16	330732	333104	2373	*	12	7.92e-95	3.23e-64	8.15e-14	6.48e-75	0.379016	0.134655	ARHGDIG
543	chr12	29301719	29303184	1466	*	9	3.56e-114	6.69e-74	6.43e-16	7.25e-75	0.463453	0.265984	FAR2
544	chr5	141060575	141062571	1997	*	9	2.14e-106	5.85e-74	1.51e-14	8.09e-75	0.460745	0.248607	ARAP3
545	chr21	37442104	37442777	674	*	6	5.4e-115	8.51e-78	3.18e-16	8.11e-75	0.445655	0.33684	CBR1, SETD4, AP000688.14
546	chr11	72463184	72464203	1020	*	7	2.26e-123	8.58e-69	2.15e-16	8.11e-75	0.534329	0.327454	ARAP1
547	chr11	2443869	2445442	1574	*	16	5.8e-100	4.47e-77	8.09e-13	9.15e-75	0.273225	0.119506	TRPM5
548	chr5	134369017	134370530	1514	*	11	2.31e-123	6.99e-69	7.5e-17	1.14e-74	0.605149	0.190826	C5orf66, PITX1
549	chr22	24180995	24181562	568	*	7	8.17e-108	2.35e-78	2.99e-13	1.22e-74	0.441541	0.33598	DERL3
550	chr1	52194608	52195686	1079	*	7	1.9e-112	2.25e-76	4.78e-16	1.29e-74	0.443978	0.332995	OSBPL9
551	chr8	27348001	27348882	882	*	7	6.41e-117	3.86e-76	8.47e-18	1.34e-74	0.348891	0.233084	EPHX2
552	chr6	83072522	83074812	2291	*	14	4.19e-103	2.91e-65	3.07e-14	1.54e-74	0.382621	0.0546893	TPBG
553	chr3	168863028	168865438	2411	*	12	3.22e-101	1.6e-68	4.09e-14	1.88e-74	0.351077	0.143189	MECOM
554	chr1	18806700	18809764	3065	*	12	5.6e-70	1.95e-63	6.16e-14	2.1e-74	0.352223	0.153751	KLHDC7A
555	chr19	55887704	55889611	1908	*	11	4.27e-77	9.05e-74	2.69e-14	2.67e-74	0.496488	0.230466	TMEM190, CTD-2105E13.15
556	chr5	139076670	139078529	1860	*	7	2.02e-107	4.57e-73	4.34e-16	2.72e-74	0.410559	0.302396	CTB-35F21.1
557	chr11	46411908	46415316	3409	*	10	5.05e-94	9.02e-69	1.32e-15	3.8e-74	0.44506	0.211972	NA
558	chr11	113844382	113846017	1636	*	7	3.85e-93	1.43e-74	7.95e-16	4.39e-74	0.355568	0.262946	HTR3A
559	chr1	900550	903543	2994	*	13	1.5e-77	1.76e-72	1.81e-11	4.64e-74	0.242804	0.146391	KLHL17, PLEKHN1
560	chr7	27167828	27171528	3701	*	29	4.27e-72	1.01e-55	1.27e-10	5.08e-74	-0.324252	-0.131284	HOXA-AS2, HOXA-AS3, HOXA3, HOXA4, RP1-170O19.22
561	chr20	62794798	62796417	1620	*	12	2.39e-90	6.92e-78	3.24e-10	5.87e-74	-0.348189	-0.208198	MYT1
562	chr1	152813850	152816168	2319	*	7	1.32e-75	1.27e-77	4.11e-13	6e-74	0.367484	0.290478	LCE6A
563	chr11	46353622	46355283	1662	*	15	2.6e-86	4.9e-69	4.16e-12	6.08e-74	0.272555	0.0988541	DGKZ
564	chr2	223916592	223918000	1409	*	9	2.67e-96	2.73e-76	3.08e-13	6.34e-74	0.39932	0.303214	KCNE4
565	chr7	150147536	150148073	538	*	9	5.33e-109	2.98e-74	1.44e-14	8.54e-74	0.435827	0.288294	GIMAP8
566	chr7	4174482	4177401	2920	*	11	1.35e-73	2.45e-73	9.5e-14	9.37e-74	0.27311	0.116462	SDK1
567	chr14	55595666	55596862	1197	*	8	8.17e-93	1.06e-77	7.07e-12	1.2e-73	0.414498	0.326905	LGALS3
568	chr11	76380921	76382794	1874	*	15	6.12e-96	2.95e-65	7.08e-14	1.27e-73	0.320704	0.13441	LRRC32
569	chr1	36771021	36772837	1817	*	13	2.11e-93	7.4e-67	1.87e-12	1.94e-73	0.339782	0.16402	SH3D21
570	chr4	110623974	110625010	1037	*	9	8.79e-97	2.1e-73	4.2e-17	2.15e-73	0.369546	0.161915	CASP6
571	chr10	77161644	77166172	4529	*	19	1.28e-88	4.38e-58	4.51e-13	2.51e-73	0.439656	0.118242	ZNF503-AS2, ZNF503
572	chr16	850240	851834	1595	*	10	1.39e-99	2.05e-74	7.08e-14	2.53e-73	0.379971	0.196362	CHTF18, GNG13
573	chr15	37402488	37403304	817	*	9	2.2e-112	3.92e-74	6.68e-15	3.02e-73	0.451489	0.287839	NA
574	chr11	2481206	2482929	1724	*	19	1.31e-90	6.49e-75	4.05e-10	3.52e-73	0.279383	0.118075	KCNQ1
575	chr22	24979254	24979964	711	*	10	3.77e-109	4.48e-71	9.96e-14	3.64e-73	0.288633	0.185788	SNRPD3, GGT1
576	chr5	56204834	56206289	1456	*	11	1.51e-83	5.1e-75	5.82e-11	3.96e-73	0.371138	0.174354	SETD9, AC008937.3
577	chr11	636167	639423	3257	*	15	2.19e-81	3.01e-75	7.29e-10	4.41e-73	0.323932	0.206632	DRD4
578	chr16	56622951	56623816	866	*	10	1.33e-96	3.4e-75	1.92e-12	4.64e-73	0.447243	0.225909	MT3
579	chr2	152117363	152118835	1473	*	11	8.12e-82	2.23e-72	1.42e-15	5.44e-73	0.449976	0.123802	RBM43
580	chr5	73936053	73938574	2522	*	10	2.06e-102	1.35e-68	1.5e-13	5.66e-73	0.403066	0.206625	HEXB, ENC1
581	chr6	32162695	32166538	3844	*	62	1.23e-80	1.17e-53	1.83e-07	6.17e-73	0.164604	0.00454127	GPSM3, NOTCH4
582	chr17	77750385	77753199	2815	*	16	1.06e-54	3.46e-70	3.62e-13	6.84e-73	0.311308	0.112369	CBX2
583	chr5	1834415	1836793	2379	*	10	1.63e-76	4.63e-74	4.05e-15	7.5e-73	0.509601	0.212748	NA
584	chr1	2477805	2478653	849	*	5	4.32e-119	1.8e-75	1.73e-17	7.51e-73	0.435343	0.387868	RP3-395M20.12
585	chr7	157460657	157464230	3574	*	16	2.23e-67	3.01e-73	3.9e-12	7.7e-73	0.322645	0.123344	PTPRN2
586	chr11	2158555	2163538	4984	*	62	1.55e-67	3.91e-55	3.64e-14	9.08e-73	0.310611	0.00678486	IGF2-AS, IGF2, INS-IGF2
587	chr10	123355268	123358317	3050	*	16	2.48e-67	5.01e-60	1.73e-12	9.09e-73	0.417109	0.150421	FGFR2
588	chr7	142582859	142583836	978	*	7	8.92e-105	4.26e-75	1.46e-15	9.6e-73	0.365722	0.275717	RP11-114L10.2, TRPV6
589	chr17	65039695	65041201	1507	*	13	7.8e-99	2.57e-61	4.11e-13	9.67e-73	0.263244	0.133193	CACNG1
590	chr5	139089274	139091012	1739	*	9	4.23e-81	8.56e-69	1.97e-15	1.02e-72	0.440172	0.217398	CTB-35F21.1
591	chr2	133426129	133429299	3171	*	16	1.17e-87	1.94e-63	3.4e-14	1.05e-72	0.414914	0.164709	LYPD1
592	chr6	35655764	35657921	2158	*	9	7.46e-99	3.75e-71	3.16e-14	1.26e-72	0.460675	0.211671	FKBP5
593	chr7	43797547	43798806	1260	*	12	7.67e-116	8.46e-64	1.27e-15	1.36e-72	0.374701	0.139492	BLVRA
594	chr1	6550171	6553227	3057	*	12	3.25e-89	1.73e-58	4.33e-16	1.39e-72	0.412458	0.108907	PLEKHG5
595	chr4	124317779	124321007	3229	*	20	3.05e-68	5.96e-68	6.26e-11	1.57e-72	0.267648	0.0836844	SPRY1
596	chr7	142493732	142495846	2115	*	19	1.48e-106	8.41e-55	4.24e-13	1.78e-72	0.342657	0.116975	TRBJ2-1, TRBJ2-2, TRBJ2-2P, TRBJ2-3, TRBJ2-4, TRBJ2-5, TRBJ2-6, TRBJ2-7
597	chr1	114696350	114698730	2381	*	12	2.43e-62	2.28e-69	9.71e-12	2.26e-72	0.375726	0.215939	SYT6
598	chr5	139125903	139128295	2393	*	9	4.93e-91	3.2e-65	8.71e-17	2.33e-72	0.540236	0.259704	NA
599	chr8	144651767	144656997	5231	*	17	1.33e-71	3.72e-65	5.86e-13	2.48e-72	0.330804	0.122559	RP11-661A12.9, MROH6, NAPRT1
600	chr15	72489416	72491032	1617	*	10	1.51e-115	2.64e-67	5.35e-15	2.86e-72	0.489479	0.261078	GRAMD2
601	chr1	21995097	21996376	1280	*	7	1.87e-101	4.25e-73	2.4e-15	2.87e-72	0.376254	0.255235	RAP1GAP
602	chr8	27182871	27183873	1003	*	9	3.69e-95	1.85e-76	3.13e-11	2.87e-72	0.341894	0.292747	PTK2B
603	chr3	46448084	46449636	1553	*	11	2.36e-89	3.46e-76	7.63e-11	2.94e-72	0.328125	0.203399	CCRL2, RP11-24F11.2
604	chr5	1111049	1113624	2576	*	12	1.41e-62	3.05e-66	5.42e-16	3.33e-72	0.410436	0.127617	SLC12A7
605	chr12	1608961	1609741	781	*	10	2.37e-108	5.77e-69	7.08e-14	3.39e-72	0.257028	0.1425	LINC00942
606	chr6	30737007	30737455	449	*	6	6.88e-115	1.59e-74	6.54e-19	3.55e-72	0.313972	0.279254	HCG20
607	chr8	128805589	128806938	1350	*	11	7.14e-102	1.93e-67	1.59e-15	3.67e-72	0.382539	0.161804	PVT1
608	chr10	530714	532409	1696	*	15	3.65e-98	2.91e-62	5.31e-10	3.83e-72	0.351797	0.193016	DIP2C
609	chr2	27370956	27373014	2059	*	10	6.3e-108	3.39e-62	3.8e-13	3.86e-72	0.422565	0.181804	TCF23
610	chr12	54088760	54090519	1760	*	10	5.66e-83	2.35e-71	3.88e-13	4.26e-72	0.513087	0.306314	NA
611	chr20	2360385	2362041	1657	*	8	1.27e-92	3.28e-74	3.78e-15	4.7e-72	0.39314	0.219567	TGM6
612	chr7	852714	853441	728	*	5	8.32e-127	8.3e-73	1.97e-19	6.01e-72	0.494208	0.322885	NA
613	chr5	1243714	1247290	3577	*	15	1.26e-55	4.23e-66	1.58e-11	6.29e-72	0.374993	0.151532	SLC6A18
614	chr21	34638126	34639113	988	*	11	9.37e-120	3.23e-65	2.26e-16	6.82e-72	0.471183	0.198387	AP000295.9, IL10RB, IL10RB-AS1
615	chr5	133449927	133452188	2262	*	16	1.9e-82	5.35e-69	2.94e-10	6.89e-72	0.379912	0.145437	TCF7
616	chr17	67322525	67323953	1429	*	11	3.17e-111	3e-67	1.28e-14	6.99e-72	0.424474	0.185538	ABCA5
617	chr22	38073049	38073472	424	*	4	4.29e-140	5.68e-74	8.8e-21	7.76e-72	0.55221	0.468527	LGALS1
618	chr20	6032689	6035902	3214	*	10	1.05e-71	1.89e-73	4.09e-14	8.01e-72	0.326986	0.203146	LRRN4
619	chr13	47125801	47128887	3087	*	14	1.26e-83	1.11e-57	4.04e-15	8.73e-72	0.423789	0.137939	LRCH1
620	chr3	50358322	50360690	2369	*	18	1.37e-101	9.08e-65	3e-14	9.35e-72	0.251774	0.0780139	HYAL2, TUSC2
621	chr22	25615317	25615918	602	*	9	4.26e-96	7.23e-76	3.18e-11	9.37e-72	0.322275	0.243602	CRYBB2
622	chr17	19647973	19649293	1321	*	14	6.93e-97	7.05e-72	5.53e-11	1.03e-71	0.308348	0.137635	ALDH3A1
623	chr11	101980380	101983027	2648	*	14	1.64e-85	4.94e-61	6.35e-15	1.12e-71	0.402438	0.0902797	RP11-732A21.2, YAP1
624	chr8	19170080	19172126	2047	*	9	5.43e-108	1.95e-68	7e-15	1.14e-71	0.482333	0.235849	SH2D4A
625	chr7	1249180	1251125	1946	*	14	1.9e-85	4.67e-74	6.11e-10	1.31e-71	0.299202	0.146584	NA
626	chr5	79330096	79331850	1755	*	11	1.35e-103	1.49e-64	3.1e-13	1.45e-71	0.438072	0.257594	THBS4
627	chr6	27839548	27842098	2551	*	23	1.34e-64	5.65e-69	6.63e-11	1.5e-71	0.307343	0.152604	HIST1H3I, HIST1H4L
628	chr19	48827843	48829487	1645	*	7	5.54e-118	6.76e-68	6.39e-18	1.7e-71	0.500604	0.299184	EMP3
629	chr14	90167635	90168351	717	*	7	6.57e-109	2.06e-72	5.01e-16	1.8e-71	0.414176	0.258371	RP11-33N16.3
630	chr6	136870545	136872323	1779	*	13	1.08e-86	2.02e-73	2.23e-11	1.94e-71	0.368891	0.170931	RP3-325F22.5, MAP7
631	chr17	41924399	41924577	179	*	8	5.7e-105	4.15e-72	9.18e-16	2.03e-71	0.40256	0.206061	CD300LG
632	chr10	47082604	47083632	1029	*	7	7.02e-107	2.79e-73	2.75e-15	2.6e-71	0.285007	0.243512	NPY4R, LINC00842
633	chr4	55092363	55094337	1975	*	15	4.3e-110	5.17e-57	3.44e-12	2.64e-71	0.428873	0.182121	FIP1L1
634	chr7	83277941	83278504	564	*	7	1.16e-101	6.81e-75	5.91e-13	2.68e-71	0.442861	0.3825	SEMA3E
635	chr17	72207518	72210669	3152	*	16	4.81e-83	5.39e-56	7.25e-14	2.8e-71	0.439035	0.128109	TTYH2, CTD-2514K5.2
636	chr2	190044504	190044983	480	*	6	1.33e-115	2.65e-72	7.8e-17	3.13e-71	0.453019	0.341821	COL5A2
637	chr12	86229804	86230957	1154	*	7	2.34e-104	2.12e-73	7.84e-17	3.16e-71	0.406643	0.266758	RASSF9
638	chr17	79790116	79793795	3680	*	20	4.26e-52	7.91e-59	1.18e-11	4.15e-71	0.108157	0.0411517	FAM195B, PPP1R27
639	chr22	42828125	42828946	822	*	8	7.87e-107	1.44e-71	7.34e-16	4.21e-71	0.390375	0.30058	NFAM1
640	chr6	32115964	32120077	4114	*	54	1.68e-54	2.15e-64	4.97e-06	4.3e-71	0.2095	0.0687945	PRRT1
641	chr2	97426158	97428708	2551	*	15	6.77e-92	2.42e-59	1.05e-14	4.48e-71	0.379214	0.0989658	CNNM4
642	chr19	13213428	13216355	2928	*	13	9.1e-68	1.79e-70	1.03e-11	5.5e-71	0.296255	0.171285	LYL1, TRMT1
643	chr19	4064177	4068106	3930	*	21	7.17e-52	1.56e-57	1.25e-13	5.8e-71	0.108097	0.0114251	ZBTB7A
644	chr5	43019773	43020627	855	*	7	1.64e-101	4.45e-74	7.09e-14	6.02e-71	0.450811	0.395513	CTD-2035E11.3, CTD-2201E18.3
645	chr10	134419536	134421801	2266	*	11	1.89e-86	5.95e-66	1.27e-12	6.15e-71	0.379429	0.20828	INPP5A
646	chr22	18592555	18594235	1681	*	11	3.06e-98	3.5e-71	1.62e-13	6.42e-71	0.432593	0.202043	PEX26, TUBA8
647	chr11	68609747	68611806	2060	*	11	4.92e-86	2.55e-66	3.69e-12	6.42e-71	0.395039	0.266956	CPT1A
648	chr2	85131951	85134468	2518	*	12	1.9e-83	6.97e-61	5.39e-16	9.4e-71	0.511553	0.0784706	TMSB10, TRABD2A
649	chr11	70562363	70565226	2864	*	11	5.26e-83	1.78e-70	1.97e-13	1.02e-70	0.401119	0.233583	SHANK2
650	chr12	371916	372790	875	*	8	3.56e-99	8.79e-72	5.92e-15	1.14e-70	0.423456	0.226068	SLC6A13
651	chr10	128076260	128077376	1117	*	10	7.7e-94	7.49e-74	9.9e-11	1.17e-70	0.353496	0.249904	ADAM12
652	chr19	36246395	36248907	2513	*	15	1.51e-84	4.26e-67	1.16e-13	1.31e-70	0.300568	0.143961	HSPB6
653	chr7	4921827	4924002	2176	*	11	1.92e-95	3.45e-60	4.18e-15	1.43e-70	0.551578	0.194955	RADIL
654	chr15	38856094	38857695	1602	*	10	2.42e-105	5.24e-63	7.12e-16	1.68e-70	0.315535	0.125851	RASGRP1
655	chr15	62358531	62360465	1935	*	11	7.3e-101	8.74e-65	5.41e-12	1.92e-70	0.37998	0.254409	C2CD4A
656	chr10	114709739	114711288	1550	*	14	1.44e-92	3.64e-64	5.09e-10	2.19e-70	-0.0447497	-0.0190595	TCF7L2, RP11-57H14.2
657	chr1	27718221	27719463	1243	*	11	6.95e-97	9.36e-67	5.77e-14	2.21e-70	0.332838	0.130912	GPR3
658	chr14	105189737	105191118	1382	*	10	7.57e-108	2.09e-63	2.36e-17	2.28e-70	0.443165	0.157716	ADSSL1
659	chr7	155913440	155917159	3720	*	11	2.64e-46	2.6e-64	1.18e-13	2.42e-70	0.297211	0.128696	NA
660	chr10	3108651	3110781	2131	*	11	1.29e-98	1.09e-62	9.76e-14	2.52e-70	0.480079	0.187424	PFKP
661	chr19	406256	409679	3424	*	14	1.61e-81	8.55e-47	1.76e-14	2.66e-70	0.262987	0.106823	C2CD4C
662	chr4	90756533	90759203	2671	*	19	1.97e-79	8.16e-65	7.16e-10	2.91e-70	-0.368172	-0.1148	RP11-67M1.1, SNCA
663	chr17	27942115	27945461	3347	*	9	7.48e-63	6.28e-73	8.41e-13	2.98e-70	0.387162	0.278616	RP11-68I3.2, CORO6
664	chr21	44494722	44497019	2298	*	16	4.54e-91	1.83e-55	5.83e-14	3.38e-70	0.379013	0.133477	CBS
665	chr19	827429	828170	742	*	8	6.13e-104	4.26e-71	8.82e-14	3.47e-70	0.296111	0.180239	AZU1
666	chr6	170189864	170191082	1219	*	12	3.51e-92	9.94e-70	1.93e-16	3.69e-70	0.290627	0.1406	LINC00574, LINC00242
667	chr1	227974177	227975876	1700	*	10	2.63e-110	1.31e-57	1.36e-15	4.01e-70	0.405688	0.191104	NA
668	chr17	4337082	4337231	150	*	6	1.67e-112	7e-71	6.6e-18	4.38e-70	0.342488	0.267484	SPNS3
669	chr7	158058752	158061820	3069	*	12	4.58e-53	1.15e-72	1.46e-11	4.63e-70	0.265917	0.110425	PTPRN2
670	chr16	68000829	68003657	2829	*	13	2.14e-90	3.65e-57	1.2e-13	5.04e-70	0.36266	0.143189	SLC12A4
671	chr16	49732224	49733377	1154	*	6	1.49e-108	6.62e-71	1.95e-16	5.47e-70	0.530449	0.409684	ZNF423
672	chr20	44519093	44520176	1084	*	14	5.97e-103	1.35e-61	1.87e-16	5.91e-70	0.193641	0.021456	CTSA, NEURL2
673	chr17	27916351	27918858	2508	*	11	4.03e-95	2.04e-66	2.75e-17	6.15e-70	0.475815	0.14431	RP11-68I3.2, ANKRD13B, GIT1, RP11-68I3.7
674	chr16	14396148	14397892	1745	*	10	4.29e-107	3.72e-66	1.92e-15	6.71e-70	0.487364	0.228685	RP11-65J21.3, MIR193B
675	chr19	17958339	17959082	744	*	12	5.71e-100	8.16e-69	7.85e-14	7.02e-70	0.37849	0.202991	JAK3
676	chr17	38346960	38347968	1009	*	6	1.1e-103	1.29e-71	2.21e-17	7.15e-70	0.322042	0.298501	RAPGEFL1
677	chr10	45914276	45914949	674	*	7	8.59e-100	3.61e-73	2.22e-14	7.48e-70	0.448236	0.395536	ALOX5
678	chr7	142635549	142638303	2755	*	8	1.49e-57	7.29e-72	1.16e-15	7.6e-70	0.34589	0.213715	C7orf34, KEL
679	chr7	155088454	155090211	1758	*	8	4.94e-103	1.12e-68	4.45e-18	7.95e-70	0.403991	0.116015	INSIG1, AC144652.1
680	chr6	30686747	30690438	3692	*	41	3.24e-60	9.77e-47	1.36e-12	7.96e-70	0.155374	0.015533	TUBB
681	chr1	19969931	19971792	1862	*	10	6.38e-94	1.03e-66	4.54e-17	9.53e-70	0.416232	0.212852	MINOS1-NBL1, NBL1
682	chr5	72528766	72530472	1707	*	10	4.18e-117	8.32e-55	8.09e-14	9.75e-70	0.50755	0.294654	RP11-60A8.1
683	chr4	130014042	130017530	3489	*	21	2.46e-52	2.89e-57	1.03e-12	9.95e-70	0.369483	0.0626111	C4orf33, SCLT1
684	chr15	66274343	66274894	552	*	6	1.83e-104	1.31e-72	1.77e-14	1.24e-69	0.40618	0.345126	MEGF11
685	chr3	197183271	197184423	1153	*	7	1.75e-108	2.64e-66	2.03e-14	1.63e-69	0.516421	0.360557	AC128709.3, AC128709.4
686	chr14	88787370	88790092	2723	*	12	2.43e-91	6.95e-57	6.15e-11	1.74e-69	0.364903	0.19685	KCNK10
687	chr16	68676451	68681018	4568	*	15	2.92e-38	1.08e-64	5.6e-12	2.13e-69	0.339101	0.176562	CDH3, RP11-615I2.2
688	chr12	132928795	132932245	3451	*	10	1.08e-49	8.96e-70	4.18e-13	2.15e-69	0.305123	0.183194	NA
689	chr1	156646065	156648004	1940	*	9	1.99e-115	1.46e-61	5.21e-16	2.17e-69	0.522728	0.213194	NES
690	chr7	107220080	107221327	1248	*	13	2.07e-83	2.82e-61	2.02e-11	3.07e-69	0.360479	0.0621163	BCAP29, RP4-593H12.1
691	chr5	1839286	1841622	2337	*	12	2.63e-58	1.33e-57	6.01e-15	3.59e-69	0.322295	0.132804	NA
692	chr5	180017623	180018735	1113	*	12	9.54e-110	2.04e-53	1.47e-12	3.86e-69	0.445744	0.221184	SCGB3A1
693	chr1	161007634	161009753	2120	*	14	6.81e-90	1.73e-65	2.61e-10	4.17e-69	0.388546	0.237528	RP11-544M22.13, TSTD1, USF1
694	chr5	179220274	179221090	817	*	7	1.22e-103	4.3e-71	3.29e-16	4.21e-69	0.347872	0.235438	MAML1, LTC4S
695	chr3	57741837	57743599	1763	*	13	1.87e-95	4.32e-62	1.37e-13	4.43e-69	0.406137	0.123287	SLMAP
696	chr5	41924792	41925854	1063	*	12	1.93e-88	2.01e-71	3.98e-12	5.17e-69	0.24614	0.135966	FBXO4
697	chr11	2397201	2399595	2395	*	32	1.44e-72	1.71e-52	4.52e-11	5.39e-69	0.225019	0.0243088	CD81, CD81-AS1
698	chr3	152552410	152555206	2797	*	16	5.36e-85	1.97e-54	1.09e-14	5.48e-69	0.436972	0.111448	P2RY1
699	chr11	119611809	119613957	2149	*	9	8.43e-85	4.47e-69	2.52e-13	5.74e-69	0.448986	0.262476	NA
700	chr14	26674046	26674563	518	*	6	1.32e-102	5.24e-72	9.4e-15	5.97e-69	0.485773	0.400922	NA
701	chr3	160822268	160823392	1125	*	13	3.63e-92	2.53e-70	3.09e-10	6.15e-69	0.293603	0.156254	NMD3, B3GALNT1
702	chr13	36044860	36046056	1197	*	7	1.17e-106	1.93e-63	2.47e-15	6.7e-69	0.506488	0.355684	NBEA
703	chr2	95690169	95692524	2356	*	12	1.76e-107	9.83e-58	1.24e-14	7.43e-69	0.462421	0.205623	MAL, AC103563.8
704	chr6	33393112	33397122	4011	*	37	4.17e-49	4.13e-59	3.97e-08	7.61e-69	0.231911	0.0207464	SYNGAP1
705	chr6	149805995	149806732	738	*	9	1.84e-98	1.63e-69	6.99e-15	7.73e-69	0.337222	0.212123	ZC3H12D
706	chr5	155107529	155109505	1977	*	10	2.51e-74	5.02e-72	3.34e-11	8.71e-69	-0.313909	-0.215232	NA
707	chr3	66023157	66025586	2430	*	15	1.32e-79	2.62e-44	2.19e-14	8.74e-69	0.404538	0.104938	MAGI1
708	chr5	1216726	1219972	3247	*	15	4.71e-54	5.5e-64	1.85e-11	8.78e-69	0.268038	0.118874	SLC6A19
709	chr7	44142973	44145333	2361	*	10	2.75e-86	1.38e-68	1.61e-15	8.83e-69	0.452781	0.207656	AEBP1
710	chr15	35086890	35088160	1271	*	11	9.8e-126	1.3e-53	1.26e-15	9.64e-69	0.410149	0.198218	RP11-814P5.1, ACTC1
711	chr17	45054460	45056797	2338	*	11	2.2e-82	8.1e-62	5.38e-14	1.15e-68	0.279488	0.0642875	GOSR2, RP11-156P1.2, LRRC37A17P, RPRML
712	chr22	38597807	38599166	1360	*	13	3.33e-108	2.82e-55	7.34e-19	1.21e-68	0.383092	0.0909497	MAFF, PLA2G6
713	chr2	158114069	158114424	356	*	6	5.64e-102	1.14e-71	1.85e-14	1.23e-68	0.328721	0.254176	GALNT5
714	chr16	1230137	1233872	3736	*	14	5.45e-65	9.38e-58	8.05e-16	1.5e-68	0.439298	0.138732	CACNA1H
715	chr19	40731797	40732804	1008	*	11	4.79e-92	4.38e-71	5.24e-12	1.65e-68	0.326533	0.2248	CNTD2
716	chr10	83634974	83637420	2447	*	10	2.62e-98	3.01e-63	1.84e-14	1.89e-68	0.335192	0.178439	NRG3
717	chr10	102045829	102046768	940	*	16	7.99e-94	5.88e-61	1.11e-12	2e-68	0.193436	0.0186579	BLOC1S2
718	chr19	16186840	16187889	1050	*	8	7.13e-98	3.26e-66	1.52e-12	2.92e-68	0.323691	0.136627	TPM4
719	chr11	113344987	113348237	3251	*	12	3.48e-52	1.18e-69	2.19e-11	2.97e-68	0.336029	0.193352	DRD2
720	chr1	61508832	61509328	497	*	6	7.81e-101	5.29e-71	5.9e-15	4.17e-68	0.458529	0.357531	NFIA
721	chr11	10476242	10477847	1606	*	11	2.32e-77	1.75e-68	3.52e-14	4.43e-68	0.311824	0.178362	AMPD3
722	chr18	30050338	30051803	1466	*	27	6.4e-85	8.62e-67	2.75e-09	4.48e-68	0.32499	0.0689274	GAREM
723	chr20	43729410	43730241	832	*	10	1.26e-101	6.07e-61	2.07e-13	4.56e-68	0.330219	0.227434	KCNS1
724	chr7	128577593	128578297	705	*	11	5.95e-101	1.98e-59	2.34e-13	4.75e-68	0.363818	0.152816	IRF5
725	chr11	122852284	122853573	1290	*	10	1.77e-96	2.1e-68	5.45e-13	4.95e-68	0.335133	0.22736	BSX
726	chr11	61732658	61735970	3313	*	17	2.17e-79	2.52e-60	1.54e-11	4.95e-68	0.384158	0.106221	BEST1, AP003733.1, FTH1
727	chr11	69682593	69683619	1027	*	7	1.81e-98	1.97e-69	1.56e-15	5.04e-68	0.357383	0.259397	NA
728	chr14	99737297	99740239	2943	*	13	2.11e-74	6.63e-50	3.03e-14	5.33e-68	0.457661	0.108827	BCL11B
729	chr4	5021084	5021778	695	*	8	8.79e-96	7.3e-71	1.26e-12	6.64e-68	0.399683	0.261019	CYTL1
730	chr19	4638503	4640159	1657	*	12	3.31e-119	3.5e-54	1.43e-18	6.92e-68	0.357544	0.0936543	TNFAIP8L1
731	chr16	1206750	1210829	4080	*	12	3.22e-53	9.63e-61	3.27e-16	7.04e-68	0.445811	0.138162	CACNA1H, RP11-616M22.1, RP11-616M22.2
732	chr17	9018806	9019336	531	*	5	8.1e-107	1.63e-70	5.1e-16	7.38e-68	0.478119	0.417999	NTN1
733	chr7	27159883	27165187	5305	*	19	1.23e-52	4.24e-59	1.9e-10	7.58e-68	-0.345008	-0.103069	HOXA-AS2, HOXA3
734	chr2	164204628	164205343	716	*	7	1.56e-94	3.05e-71	1.68e-12	8.04e-68	0.435501	0.382691	NA
735	chr20	62737818	62739073	1256	*	9	7.64e-87	1.06e-65	6.2e-16	8.38e-68	0.336961	0.161214	NPBWR2
736	chr7	155895608	155898435	2828	*	10	7.52e-75	4.79e-69	1.1e-13	9.08e-68	0.210379	0.150594	NA
737	chr1	12609308	12610104	797	*	6	9e-115	4.74e-65	3.84e-18	1.08e-67	0.439186	0.271133	NA
738	chr7	129912487	129913258	772	*	5	1.56e-110	7.28e-70	3.97e-18	1.12e-67	0.50143	0.405519	CPA2
739	chr12	6959471	6961946	2476	*	25	9.25e-87	2.96e-45	1.12e-15	1.13e-67	0.326355	0.0471086	USP5, CDCA3
740	chr6	29274521	29275337	817	*	12	1.87e-92	8.36e-66	7.44e-11	1.13e-67	0.282244	0.150011	OR14J1
741	chr6	30226874	30228431	1558	*	30	2.81e-98	8.97e-55	2.78e-10	1.2e-67	0.353491	0.0699828	HLA-L, HCG17
742	chr12	58119543	58121004	1462	*	9	6.55e-86	1.18e-71	1.79e-10	1.27e-67	0.44803	0.300839	AGAP2-AS1, AGAP2
743	chr18	44098826	44100475	1650	*	8	6.93e-93	1.53e-67	9.39e-15	1.28e-67	0.34911	0.220341	LOXHD1
744	chr16	56390429	56391437	1009	*	5	3.76e-109	1.37e-69	4.06e-17	1.3e-67	0.573574	0.4542	GNAO1
745	chr15	90727560	90728569	1010	*	9	3.66e-92	1.18e-69	5.86e-13	1.35e-67	0.375848	0.192346	SEMA4B
746	chr2	219646316	219647360	1045	*	6	2.58e-96	1.09e-70	2.93e-14	1.36e-67	0.495977	0.375658	CYP27A1
747	chr1	107681350	107684751	3402	*	18	1.81e-64	2.48e-60	1.12e-13	1.36e-67	0.210903	0.0416285	NTNG1
748	chr5	1201454	1202449	996	*	9	3.36e-92	5.71e-69	2.93e-13	1.38e-67	0.269004	0.173009	SLC6A19
749	chr17	1956668	1960199	3532	*	54	7.6e-144	8.05e-35	3.07e-13	1.41e-67	0.528466	0.0557971	HIC1
750	chr2	223165320	223169352	4033	*	20	8.35e-42	4.55e-73	2.24e-06	1.43e-67	-0.277314	-0.200346	CCDC140
751	chr18	30351983	30354310	2328	*	13	6.06e-77	1.55e-65	3.21e-10	1.54e-67	0.376142	0.215657	AC012123.1, KLHL14
752	chr7	156296491	156297493	1003	*	6	3.88e-98	6.1e-70	8.64e-17	1.57e-67	0.375735	0.209295	LINC01006
753	chr3	43020112	43021214	1103	*	9	2.92e-89	1.49e-69	1.33e-13	2.13e-67	0.323827	0.180629	KRBOX1, FAM198A
754	chr7	128469799	128472459	2661	*	10	3.82e-78	1.73e-56	2.01e-14	2.37e-67	0.343234	0.201349	FLNC
755	chr14	52535028	52536893	1866	*	12	6.75e-95	3.88e-57	4.72e-11	2.54e-67	0.448682	0.202608	NID2
756	chr6	62995523	62996702	1180	*	14	3.13e-90	8.01e-70	1.76e-10	2.67e-67	-0.391998	-0.205725	KHDRBS2
757	chr16	56659336	56659964	629	*	7	6.55e-98	7.86e-70	3.58e-14	2.87e-67	0.358115	0.280349	MT1E
758	chr3	127316362	127317798	1437	*	10	3.08e-94	4.24e-63	6.71e-14	3.09e-67	0.260405	0.118487	MCM2, TPRA1
759	chr3	51704351	51706056	1706	*	11	2.07e-92	7.94e-59	5.9e-14	3.33e-67	0.0861595	0.0189131	TEX264
760	chr13	92050675	92051786	1112	*	12	3.16e-102	1.7e-57	2.98e-13	3.83e-67	0.424987	0.151247	GPC5
761	chr11	2721336	2722713	1378	*	28	3.28e-127	1.25e-36	2.92e-14	3.98e-67	0.273742	0.0492764	KCNQ1
762	chr4	1577932	1581088	3157	*	10	8.67e-60	9.63e-70	3.09e-12	4.04e-67	0.322574	0.201493	RP11-1398P2.1
763	chr12	7341252	7342621	1370	*	13	1.88e-128	8.28e-45	3.17e-15	4.2e-67	0.331489	0.11223	PEX5, RP11-273B20.3
764	chr3	69061356	69063328	1973	*	14	2.75e-72	2.06e-65	3.16e-12	4.72e-67	0.303603	0.105521	CTD-2013N24.2, EOGT
765	chr3	157217187	157217607	421	*	7	9.52e-95	2.24e-70	2.03e-13	5.04e-67	0.405862	0.344347	VEPH1
766	chr8	49467831	49470468	2638	*	11	3.3e-102	3.63e-53	1.11e-17	5.19e-67	0.462046	0.156396	RP11-770E5.1, RP11-567J20.2
767	chr13	112725605	112728964	3360	*	16	7.71e-65	9.86e-63	4.45e-11	5.32e-67	0.383021	0.186514	SOX1
768	chr17	43860355	43863356	3002	*	13	1.42e-84	1.04e-56	2.11e-15	5.59e-67	0.367822	0.139462	CRHR1, RP11-105N13.4
769	chr1	37939320	37941854	2535	*	16	3.82e-72	2.18e-58	5.15e-14	5.61e-67	0.228382	0.0670891	ZC3H12A, LINC01137
770	chr18	18821328	18823509	2182	*	14	9.49e-76	8.45e-63	2.27e-10	5.66e-67	-0.428199	-0.0592985	GREB1L, RP11-699A5.2
771	chr13	114829170	114831705	2536	*	11	3.07e-64	3.53e-60	4.33e-14	5.87e-67	0.343979	0.187559	RASA3
772	chr4	77355817	77356507	691	*	5	1.39e-117	5.77e-67	3.99e-19	6.14e-67	0.498051	0.384931	SHROOM3
773	chr1	156083251	156086004	2754	*	13	4.72e-61	2.36e-67	7.77e-15	7.18e-67	0.303934	0.156376	LMNA
774	chr12	121733425	121735583	2159	*	10	6.35e-81	1.33e-61	8.26e-14	7.84e-67	0.385503	0.14742	CAMKK2
775	chr1	16068067	16070820	2754	*	11	1.03e-52	1.63e-66	2.72e-12	7.94e-67	0.238329	0.120806	TMEM82, RP11-169K16.4
776	chr17	73520759	73522598	1840	*	8	2.4e-75	2.28e-69	4.95e-13	8.63e-67	0.352176	0.241005	TSEN54, LLGL2
777	chr17	78864088	78866579	2492	*	9	4.74e-82	4.83e-65	9.71e-14	1.01e-66	0.299481	0.155187	RPTOR
778	chr8	103666178	103669495	3318	*	22	8.8e-60	2.9e-53	3.18e-15	1.06e-66	0.400885	0.025174	KLF10
779	chr1	31845904	31846873	970	*	10	6.8e-98	6.99e-64	3.78e-14	1.06e-66	0.365743	0.157374	FABP3
780	chr3	197281468	197283151	1684	*	7	3.74e-92	1.96e-67	7.84e-15	1.06e-66	0.479372	0.230546	BDH1
781	chr5	80528609	80529943	1335	*	9	4.02e-94	4.96e-66	4.04e-11	1.13e-66	0.428089	0.295977	CKMT2, CKMT2-AS1
782	chr3	193857540	193859889	2350	*	5	5.33e-63	2.55e-68	1.66e-18	1.16e-66	0.519523	0.376832	NA
783	chr3	193720874	193721417	544	*	5	9.05e-104	2.46e-69	1.75e-15	1.18e-66	0.415027	0.380834	RP11-699L21.2, RP11-699L21.1
784	chr14	64760831	64761548	718	*	8	5.78e-99	7.76e-66	5.5e-14	1.25e-66	0.434156	0.284018	ESR2
785	chr2	220298547	220300568	2022	*	13	5.03e-83	4.93e-65	1.25e-10	1.26e-66	0.429879	0.192531	SPEG
786	chr11	65546988	65549260	2273	*	11	1.17e-69	7.49e-66	1.1e-11	1.31e-66	0.337985	0.17593	AP5B1, AP001266.1
787	chr2	45176067	45180089	4023	*	18	6.7e-65	4.21e-57	2.22e-12	1.41e-66	0.387709	0.147384	NA
788	chr18	74240034	74241269	1236	*	6	5.76e-97	4.44e-68	4.22e-15	1.52e-66	0.399288	0.308414	LINC00908
789	chr13	101326091	101327922	1832	*	12	3.7e-65	3.53e-53	7.8e-16	1.76e-66	0.400353	0.0826623	TMTC4
790	chr1	205011227	205012569	1343	*	8	2.4e-84	5.98e-70	8.24e-13	1.92e-66	0.361003	0.275342	CNTN2
791	chr22	32340140	32341780	1641	*	21	1.78e-92	1.7e-41	8.04e-14	2e-66	0.290366	0.0222036	YWHAH, C22orf24
792	chr17	7905636	7907755	2120	*	11	9.5e-87	1.31e-64	2.34e-14	2.01e-66	0.38793	0.199491	GUCY2D
793	chr16	23846838	23850404	3567	*	10	6.88e-62	3.76e-57	9.16e-17	2.55e-66	0.467935	0.0839158	PRKCB
794	chr7	1782220	1785297	3078	*	12	1.81e-52	3.97e-65	8.49e-12	2.62e-66	0.316813	0.11624	ELFN1
795	chr3	48935316	48936479	1164	*	8	3.39e-91	1.14e-68	2.56e-12	3.12e-66	0.354704	0.240172	SLC25A20
796	chr3	120003292	120004267	976	*	7	2.72e-96	4.7e-68	2.09e-13	3.18e-66	0.435777	0.30084	GPR156
797	chr16	2520055	2524149	4095	*	11	2.47e-76	1.97e-55	3.11e-17	3.29e-66	0.2855	0.135604	NTN3
798	chr20	62715661	62716606	946	*	9	4.83e-91	3.65e-68	9.9e-16	3.42e-66	0.33229	0.179846	OPRL1, C20orf201
799	chr5	176045983	176047485	1503	*	8	2.55e-74	5.8e-69	4.38e-13	3.45e-66	0.464019	0.330485	SNCB
800	chr4	21699209	21699988	780	*	9	1.45e-90	3.46e-69	4.62e-12	3.56e-66	0.342057	0.247331	RP11-556G22.2, KCNIP4
801	chr4	128543924	128545193	1270	*	6	2.53e-82	2.66e-68	8.09e-16	4.09e-66	0.450642	0.293032	INTU
802	chr22	37914206	37916157	1952	*	9	1.32e-85	1.04e-62	4.3e-15	4.4e-66	0.376907	0.160098	CARD10
803	chr13	112626684	112628448	1765	*	8	1.34e-87	2.66e-65	4.36e-15	4.55e-66	0.38424	0.243497	NA
804	chr7	1733260	1734325	1066	*	8	7.71e-95	4.07e-68	8e-15	4.66e-66	0.315397	0.199248	ELFN1, AC074389.6
805	chr6	31547704	31550842	3139	*	36	4.56e-54	1.36e-57	6.1e-09	5.22e-66	0.149401	0.0424269	LTB
806	chr4	8200549	8201560	1012	*	7	3.58e-119	1.56e-54	8.44e-19	6.05e-66	0.403536	0.221415	SH3TC1
807	chr2	231279916	231281474	1559	*	7	2.96e-105	5.06e-58	3.84e-17	6.99e-66	0.466843	0.302441	SP100
808	chr8	120650994	120651652	659	*	6	2.05e-99	3.6e-68	3.58e-15	7.33e-66	0.478399	0.359645	ENPP2
809	chr12	52585695	52586810	1116	*	8	3.17e-103	6.49e-62	2.84e-17	7.88e-66	0.315131	0.175024	KRT80
810	chr12	5602045	5603989	1945	*	14	5.82e-82	8.58e-59	4.23e-11	7.89e-66	0.297696	0.130275	NTF3
811	chr5	1226977	1229127	2151	*	8	1e-87	1.68e-62	9.05e-15	8.58e-66	0.377383	0.189528	SLC6A18
812	chr17	39704454	39705458	1005	*	6	4.47e-91	2.94e-66	1.54e-18	8.77e-66	0.495854	0.332921	NA
813	chr15	74657911	74660566	2656	*	15	8.2e-72	1.02e-62	1.18e-11	9.12e-66	0.366282	0.182301	CTD-2311M21.3, CYP11A1
814	chr1	156593698	156595945	2248	*	8	9.87e-95	1.28e-54	1.53e-17	1.04e-65	0.407321	0.209375	HAPLN2
815	chr12	12848516	12850082	1567	*	12	8.94e-85	5.46e-68	5.27e-12	1.09e-65	0.355108	0.21895	GPR19
816	chr3	48631834	48633441	1608	*	14	2.9e-91	1.79e-66	7.67e-16	1.17e-65	0.364538	0.153173	COL7A1
817	chr7	134832221	134833166	946	*	9	4.79e-89	6.09e-69	7.7e-12	1.24e-65	0.39576	0.280621	AGBL3, TMEM140, C7orf49, AC083862.1
818	chr5	132112891	132114623	1733	*	17	3.25e-101	2.81e-42	2.46e-12	1.27e-65	0.326106	0.100427	2008-09-01
819	chr11	63973536	63975481	1946	*	13	1.28e-86	5.68e-65	1.16e-16	1.31e-65	0.323336	0.135222	FERMT3
820	chr13	113622038	113623844	1807	*	11	8.29e-117	6.7e-46	1.07e-15	1.36e-65	0.412131	0.179249	MCF2L, MCF2L-AS1
821	chr22	17600844	17602681	1838	*	9	1.35e-89	2.57e-55	6.35e-16	1.36e-65	0.354863	0.173167	AC006946.15, CECR6
822	chr4	38320637	38321009	373	*	4	3.79e-115	1.04e-67	1.29e-18	1.36e-65	0.479139	0.441438	NA
823	chr15	39871808	39873553	1746	*	19	1.95e-75	1.37e-59	5.56e-09	1.41e-65	0.346704	0.151799	THBS1
824	chr13	76444798	76445065	268	*	6	1.05e-96	2.48e-68	2.87e-14	1.43e-65	0.412634	0.349291	NA
825	chr1	153175248	153177577	2330	*	7	1.97e-48	2.18e-68	1.19e-13	1.52e-65	0.365235	0.276576	LELP1
826	chr17	63096635	63097195	561	*	5	9.53e-102	5.19e-68	1.34e-16	1.74e-65	0.321355	0.299717	RP11-160O5.1
827	chr4	2793774	2795501	1728	*	11	2e-94	4.31e-51	2.54e-14	1.9e-65	0.405881	0.169884	SH3BP2
828	chr1	153538406	153539404	999	*	6	2.9e-95	6.87e-66	1.21e-17	1.98e-65	0.384112	0.213813	S100A2
829	chr19	18284120	18285041	922	*	12	1.03e-94	1.29e-59	1.22e-10	2.15e-65	0.339002	0.124595	PIK3R2, IFI30
830	chr12	57480090	57484316	4227	*	17	1.64e-46	2.19e-57	6.73e-12	2.19e-65	0.223013	0.0422912	NAB2, TMEM194A
831	chr12	16761002	16763480	2479	*	8	1.86e-58	1.62e-67	1.17e-14	2.19e-65	0.505854	0.294749	MGST1, LMO3
832	chr22	45680676	45681036	361	*	8	4.77e-90	4.64e-68	7.29e-12	2.31e-65	0.275756	0.215371	UPK3A
833	chr1	2457414	2459224	1811	*	18	1.48e-83	5.55e-61	4.16e-09	2.33e-65	0.174954	0.0277501	PANK4
834	chr1	110880366	110882527	2162	*	17	2.36e-107	1.82e-43	9.07e-18	2.4e-65	0.511299	0.0670104	RBM15, RP5-1074L1.1
835	chr2	219823859	219827930	4072	*	24	1.95e-87	2.82e-43	5.6e-15	2.43e-65	0.47056	0.0720935	CDK5R2, AC097468.7
836	chr6	35435693	35437101	1409	*	11	1.21e-79	1.29e-67	2.27e-11	2.6e-65	0.317565	0.152459	RPL10A
837	chr13	31377099	31377624	526	*	6	3.66e-98	1.94e-67	2.06e-14	2.65e-65	0.476383	0.372693	LINC00398
838	chr6	30614081	30616867	2787	*	37	4.87e-74	1.25e-45	1.67e-10	2.96e-65	0.104637	0.011784	ATAT1, C6orf136, AL662800.2
839	chr19	18547070	18550061	2992	*	15	1.44e-67	4.11e-61	1.08e-14	3.37e-65	0.257673	0.101322	ISYNA1
840	chr6	110299151	110301479	2329	*	14	3.79e-81	2.11e-62	6.05e-12	3.59e-65	-0.335559	-0.133268	GPR6
841	chr12	132895346	132897371	2026	*	10	7.41e-57	1.1e-61	6.27e-13	3.77e-65	0.272209	0.147703	GALNT9
842	chr6	32938280	32941825	3546	*	75	2.08e-64	9.21e-40	8.37e-09	3.89e-65	0.0278559	0.00219952	BRD2, BRD2-IT1, XXbac-BPG181M17.6
843	chr1	206729034	206731166	2133	*	14	1.42e-72	9.82e-52	6.42e-14	3.97e-65	0.292926	0.128396	RASSF5
844	chr11	116450919	116452003	1085	*	8	4.16e-92	4.94e-67	5.77e-14	4.13e-65	0.402026	0.296664	NA
845	chr2	176963315	176965729	2415	*	15	3.49e-70	6.25e-65	5.1e-10	4.51e-65	-0.293615	-0.184595	HOXD12
846	chr5	148808388	148810203	1816	*	12	2.49e-58	5.06e-56	7.27e-16	5.2e-65	0.3634	0.150388	MIR143, MIR145
847	chr12	103310839	103311596	758	*	7	1.29e-91	4.27e-68	7.99e-14	5.28e-65	0.365133	0.287996	PAH
848	chr11	76777325	76779064	1740	*	10	9.52e-80	2.83e-62	1.04e-16	5.48e-65	0.24503	0.0380624	CAPN5
849	chr2	220282165	220283442	1278	*	7	1.35e-96	1.24e-64	1.28e-15	5.82e-65	0.399493	0.245746	DES
850	chr12	54365966	54370458	4493	*	23	1.86e-41	1.87e-60	3.81e-10	6.36e-65	-0.280839	-0.0951451	HOXC11, HOTAIR
851	chr9	140059545	140062632	3088	*	8	6.46e-47	2.67e-66	1.24e-13	6.55e-65	0.408572	0.223995	GRIN1
852	chr16	85157762	85158047	286	*	5	7.65e-101	2.09e-67	1.58e-16	7.38e-65	0.358845	0.325278	NA
853	chr12	56109198	56110396	1199	*	10	7.33e-90	4.63e-65	3.09e-14	7.62e-65	0.420918	0.223968	RP11-644F5.10, BLOC1S1, ITGA7
854	chr20	47443694	47445432	1739	*	7	2.55e-84	7.58e-65	6.56e-14	8.29e-65	0.435161	0.189202	PREX1
855	chr6	26188969	26189597	629	*	8	4.69e-87	1.46e-68	5.88e-11	8.76e-65	0.378527	0.334463	HIST1H4D
856	chr11	1036307	1037923	1617	*	12	3.84e-66	6.13e-66	9.65e-14	9.4e-65	0.322249	0.160548	MUC6
857	chr15	76632813	76635953	3141	*	14	9.65e-64	2.06e-67	4.13e-10	1.3e-64	-0.414065	-0.226492	ISL2, RP11-685G9.2
858	chr17	39683705	39685912	2208	*	10	1.89e-68	1.27e-62	6.37e-13	1.36e-64	0.404483	0.221598	KRT19
859	chr22	37640250	37641506	1257	*	7	2.4e-97	1.3e-62	8.1e-19	1.48e-64	0.38222	0.264522	RAC2
860	chr20	896349	897545	1197	*	7	1.27e-84	2.9e-67	6.06e-13	1.57e-64	0.269491	0.164269	ANGPT4
861	chr3	52528955	52529524	570	*	10	7.74e-86	4.56e-68	1.97e-11	1.64e-64	0.267313	0.174818	STAB1
862	chr3	170302404	170305197	2794	*	15	1.81e-49	2.15e-62	7.93e-11	1.65e-64	0.353462	-0.00382256	CLDN11, SLC7A14
863	chr3	50373641	50376006	2366	*	30	3.05e-67	1.41e-62	3.84e-08	1.75e-64	0.162353	0.0484353	RASSF1
864	chr15	90543224	90544599	1376	*	6	2.21e-103	3.24e-55	7.27e-17	1.8e-64	0.473736	0.325699	NA
865	chr16	31366377	31366536	160	*	4	1.82e-115	3.45e-66	7.63e-20	2.01e-64	0.548825	0.429984	ITGAX
866	chr11	5705995	5706778	784	*	8	9.16e-94	3.31e-60	2.95e-12	2.08e-64	0.239349	0.176466	TRIM5
867	chr11	113184936	113185879	944	*	12	1.42e-84	4.11e-66	9.34e-09	2.13e-64	0.419597	0.29506	TTC12, RP11-839D17.3
868	chr22	46663418	46664151	734	*	11	4.42e-89	1.61e-62	2.42e-13	2.17e-64	0.316577	0.116942	TTC38
869	chr12	117796245	117801389	5145	*	17	2.67e-49	8.82e-58	5.06e-12	2.19e-64	0.315743	0.114638	NOS1
870	chr5	135415258	135416613	1356	*	15	4.69e-86	6.6e-65	1.37e-09	2.42e-64	0.30918	0.204082	VTRNA2-1
871	chr7	155275558	155276880	1323	*	10	9.35e-122	1.47e-51	8.31e-18	2.52e-64	0.476609	0.203549	CNPY1
872	chr2	71205399	71206811	1413	*	7	2.16e-105	6.05e-56	1.15e-16	2.88e-64	0.50522	0.312921	ANKRD53, AC007040.11
873	chr3	127174481	127176257	1777	*	11	6.42e-102	5.61e-55	5.53e-15	2.97e-64	0.429968	0.197382	NA
874	chr5	980580	981830	1251	*	7	5.77e-105	9.11e-56	9.52e-17	3.47e-64	0.451899	0.300908	RP11-661C8.3
875	chr6	170559277	170560994	1718	*	11	1.4e-111	4.5e-54	2.35e-18	3.63e-64	0.344238	0.102528	NA
876	chr2	85640762	85641985	1224	*	7	2.32e-97	1.62e-61	5.81e-16	3.69e-64	0.405531	0.25003	CAPG
877	chr15	67457584	67458522	939	*	7	7.05e-87	1.84e-67	1.43e-12	3.82e-64	0.289883	0.253481	SMAD3
878	chr6	32178603	32182952	4350	*	21	5.37e-40	4.01e-60	1.3e-07	3.96e-64	0.235794	0.113008	NOTCH4
879	chr6	31631638	31634349	2712	*	54	1.9e-60	3.39e-46	1.44e-09	4.29e-64	-0.177187	-0.0178627	CSNK2B, CSNK2B-LY6G5B-1181, GPANK1
880	chr19	47289410	47292253	2844	*	17	1.3e-44	1.45e-55	2.73e-09	4.82e-64	0.277659	0.0717421	SLC1A5
881	chr13	21286934	21288714	1781	*	6	9.98e-92	8.58e-64	3.1e-16	4.97e-64	0.48351	0.341116	IL17D, AL512652.1
882	chr2	171669275	171671795	2521	*	8	1.07e-90	5.41e-57	3.77e-15	5.06e-64	0.392692	0.269796	GAD1
883	chr10	49892302	49893463	1162	*	15	9.36e-80	2.14e-65	2.01e-10	5.39e-64	0.245011	0.12962	WDFY4
884	chr8	24771114	24773268	2155	*	19	7.68e-82	5.69e-59	2.24e-09	5.51e-64	-0.343821	-0.110531	NEFM, GS1-72M22.1
885	chr4	187475669	187477065	1397	*	14	9.19e-83	1.36e-60	6.44e-14	6.05e-64	0.331685	0.102841	RP11-215A19.2, MTNR1A
886	chr1	18432992	18437431	4440	*	15	2.53e-67	1.26e-53	3.5e-12	6.11e-64	0.410239	0.136856	IGSF21
887	chr1	152486477	152488368	1892	*	10	1.07e-74	5.59e-65	1.22e-11	6.25e-64	-0.314206	-0.103931	CRCT1
888	chr17	6658706	6659562	857	*	7	6.61e-86	4.1e-67	1.72e-13	6.45e-64	0.40352	0.309086	XAF1
889	chr7	12725352	12727243	1892	*	15	1.46e-91	4.5e-54	7.66e-14	6.81e-64	0.27935	0.0808419	CTD-2320J21.1, ARL4A
890	chr19	35981224	35982046	823	*	8	5.25e-91	5.69e-65	6.11e-13	7.38e-64	0.312375	0.225628	KRTDAP
891	chr5	137609681	137611496	1816	*	12	2.76e-80	3.35e-62	4.01e-13	7.52e-64	0.323739	0.135393	GFRA3
892	chr7	150497065	150498594	1530	*	10	1.12e-81	2.1e-67	4.62e-11	8.56e-64	0.375365	0.177055	TMEM176A, TMEM176B
893	chr1	117112616	117114916	2301	*	12	1.24e-67	3.47e-59	2.01e-13	9.69e-64	0.361677	0.168449	CD58
894	chr13	43565901	43566902	1002	*	13	3.07e-82	1.71e-65	4.27e-15	1.09e-63	0.486959	0.155862	EPSTI1
895	chr4	159130694	159131785	1092	*	8	2.53e-86	1.64e-66	1.37e-12	1.1e-63	0.352438	0.270177	TMEM144
896	chr11	1857442	1862477	5036	*	26	3.89e-34	2.84e-50	3.71e-12	1.39e-63	0.241189	0.0672176	SYT8, TNNI2
897	chr11	2846681	2848492	1812	*	9	5.86e-117	1.58e-56	1.96e-18	1.69e-63	0.464649	0.174215	KCNQ1
898	chr3	2139690	2142391	2702	*	13	3.54e-61	4.96e-53	3.65e-13	1.78e-63	0.329195	-0.0131095	CNTN4
899	chr7	111846146	111846915	770	*	13	6.32e-98	4.12e-48	2.36e-18	1.8e-63	0.00376923	0.0025315	ZNF277, DOCK4
900	chr17	41445688	41446521	834	*	5	3.42e-93	5.03e-66	5.7e-16	1.84e-63	0.429441	0.332458	NA
901	chr16	21169615	21171239	1625	*	10	1.34e-98	3.26e-54	2.82e-14	1.95e-63	0.44557	0.199851	TMEM159, DNAH3
902	chr8	144240945	144242448	1504	*	11	5.68e-67	1.61e-60	7.18e-13	2.01e-63	0.400343	0.178071	LY6H
903	chr12	128750971	128754675	3705	*	12	4.24e-47	4.33e-63	1.98e-12	2.04e-63	0.403111	-0.0160185	TMEM132C
904	chr7	50632994	50633896	903	*	7	2.59e-88	2.7e-66	4.22e-14	2.18e-63	0.379383	0.266738	DDC
905	chr11	117069780	117070485	706	*	6	6.68e-100	1.42e-62	2.87e-15	2.29e-63	0.470358	0.347482	TAGLN
906	chr2	206549667	206551987	2321	*	9	3.22e-67	1.09e-64	4.55e-13	2.3e-63	0.411824	0.2527	NRP2
907	chr11	73693792	73694801	1010	*	7	1.76e-86	4.67e-66	4.47e-14	2.31e-63	0.516986	0.290469	UCP2
908	chr15	22892184	22893997	1814	*	11	4.08e-83	2.26e-59	3.82e-15	2.58e-63	0.419707	0.113451	CYFIP1
909	chr2	232571138	232575911	4774	*	20	4.68e-51	8.98e-44	1.87e-14	2.68e-63	0.413317	0.0646392	PTMA, MGC4771
910	chr16	88974944	88978463	3520	*	9	4.57e-56	2.74e-63	1.04e-14	2.69e-63	0.378277	0.181622	CBFA2T3
911	chr10	729204	729956	753	*	8	9.89e-90	1.01e-65	1.77e-13	2.81e-63	0.404708	0.28086	DIP2C
912	chr15	81292171	81294865	2695	*	13	1.97e-68	9.65e-60	1.78e-13	2.83e-63	0.280022	0.0846873	MESDC1
913	chr7	100486248	100489022	2775	*	15	1.68e-90	5.59e-50	2.38e-16	3.09e-63	0.458669	0.120293	SRRT, UFSP1, ACHE
914	chr4	174254281	174256943	2663	*	25	6.09e-108	2.17e-35	3.32e-18	3.24e-63	0.473388	0.0554281	HMGB2
915	chr19	14376360	14377912	1553	*	6	3.28e-84	8.08e-66	9.22e-14	3.85e-63	0.430339	0.320865	CTD-2189E23.1
916	chr11	64107158	64110657	3500	*	15	1.78e-50	2.62e-62	4.7e-12	4.49e-63	0.388536	0.144398	CCDC88B
917	chr15	93614758	93618028	3271	*	15	7.38e-42	4.53e-58	2.5e-11	4.7e-63	0.325193	0.168762	RGMA
918	chr2	60776302	60781217	4916	*	23	1.19e-48	1.97e-48	1.5e-17	4.97e-63	0.47949	0.0779747	BCL11A
919	chr7	77427242	77429766	2525	*	33	6.31e-80	1.66e-45	3.17e-12	5.08e-63	0.076644	0.00385816	PHTF2, TMEM60
920	chr1	152879586	152882420	2835	*	7	2.11e-53	4.85e-65	4.94e-17	5.73e-63	0.44768	0.279121	IVL
921	chr12	130934110	130937365	3256	*	14	2.55e-44	3.78e-56	9.33e-12	5.85e-63	0.279812	0.120447	RIMBP2
922	chr17	73892097	73893447	1351	*	8	1.05e-81	9.53e-64	2.09e-13	6.54e-63	0.291545	0.18936	RP11-552F3.10, TRIM65
923	chr10	13388524	13392088	3565	*	16	3.49e-60	3.69e-53	8.85e-16	6.65e-63	0.449696	0.0885563	SEPHS1
924	chr3	128294647	128296058	1412	*	9	2.12e-92	5.99e-58	8.55e-14	6.77e-63	0.262267	0.155549	C3orf27
925	chr5	45694523	45696928	2406	*	12	4.94e-72	2.62e-63	6.8e-12	7.26e-63	-0.352341	-0.152581	HCN1
926	chr1	209847618	209849445	1828	*	10	1.56e-80	1.16e-64	1.19e-10	7.36e-63	0.435725	0.254536	G0S2, RP1-28O10.1
927	chr16	88941173	88943641	2469	*	12	1.03e-74	6.75e-53	1.59e-14	7.51e-63	0.268941	0.0995225	CBFA2T3
928	chr16	72820681	72821665	985	*	7	1.58e-105	3.29e-55	2.08e-15	7.77e-63	0.550778	0.30759	RP5-991G20.1, ZFHX3, AC004943.1
929	chr2	161348665	161351392	2728	*	15	2.08e-68	7.31e-46	1.19e-15	7.77e-63	0.412749	0.0787547	RBMS1
930	chr17	72450036	72450493	458	*	4	1.89e-106	6.75e-65	3.86e-18	8.12e-63	0.498503	0.447006	NA
931	chr17	17603531	17604184	654	*	6	4.03e-89	7.77e-66	3.5e-13	8.37e-63	0.415971	0.33675	RAI1
932	chr4	1495907	1497223	1317	*	9	2.12e-70	2.01e-64	2.4e-13	8.54e-63	0.268818	0.158774	NA
933	chr22	24109851	24111337	1487	*	8	6.5e-81	1.45e-52	3.59e-14	8.82e-63	0.430551	0.199517	MMP11, CHCHD10
934	chr19	39465821	39467258	1438	*	8	2.67e-78	2.42e-64	2.11e-13	9.44e-63	0.333625	0.213758	FBXO17
935	chr7	1362621	1363642	1022	*	6	1.18e-106	4.08e-61	1.53e-17	9.98e-63	0.466135	0.275857	NA
936	chr1	182573155	182574609	1455	*	12	7.4e-90	1.3e-56	1.62e-13	1.03e-62	0.316674	0.146462	RGS16
937	chr17	40438312	40441155	2844	*	13	7.21e-64	9.56e-61	6.87e-14	1.08e-62	0.304034	0.139297	STAT5A
938	chr1	16481635	16483694	2060	*	11	3.71e-72	1.16e-57	1.16e-12	1.11e-62	0.289529	0.149238	RP11-276H7.2, EPHA2
939	chr1	203455873	203457686	1814	*	10	5.32e-113	2.93e-47	7.38e-15	1.13e-62	0.436916	0.187035	PRELP
940	chr11	66313307	66315870	2564	*	15	5.96e-94	1.43e-46	3.98e-15	1.15e-62	0.408086	0.103501	ACTN3, ZDHHC24
941	chr17	4688569	4690797	2229	*	11	4.19e-58	1.16e-64	5.66e-10	1.2e-62	0.342587	0.220482	VMO1
942	chr5	83016630	83018422	1793	*	13	1.89e-77	4.64e-65	8.57e-13	1.2e-62	0.358588	0.156693	HAPLN1
943	chr10	119310053	119313075	3023	*	13	1.57e-51	3.88e-65	2.69e-11	1.26e-62	0.3635	0.188388	NA
944	chr2	182547955	182550065	2111	*	14	4.02e-98	3.18e-55	1.64e-13	1.27e-62	0.50965	0.22264	AC013733.3
945	chr4	141071555	141075565	4011	*	17	3.69e-40	4.44e-47	2.77e-15	1.37e-62	0.247501	0.0308936	MAML3
946	chr12	42537617	42539512	1896	*	12	2.47e-84	7.86e-58	2.51e-14	1.37e-62	0.334814	0.0533204	GXYLT1
947	chr8	22436246	22437193	948	*	8	1.18e-83	1.88e-62	1.52e-17	1.48e-62	0.333334	0.217649	PDLIM2
948	chr2	149645559	149645934	376	*	5	5.06e-95	3.82e-65	5.95e-15	1.52e-62	0.395494	0.363474	KIF5C, AC105402.4
949	chr4	185393810	185396298	2489	*	13	6.93e-70	6.01e-55	2.82e-13	1.52e-62	0.140871	0.021175	RP11-326I11.3, IRF2
950	chr19	47287778	47288263	486	*	5	6.05e-110	4.97e-63	6.89e-19	1.65e-62	0.4142	0.287732	SLC1A5
951	chr19	3275394	3275998	605	*	6	9.59e-92	1.42e-64	7.46e-15	1.9e-62	0.530732	0.432308	CELF5
952	chr3	57197420	57200331	2912	*	13	6.62e-98	1.54e-44	2.07e-18	2.19e-62	0.537103	0.104885	IL17RD
953	chr2	10950238	10953520	3283	*	14	3.77e-45	3.95e-58	2.34e-12	2.24e-62	0.33074	0.0798384	PDIA6
954	chr7	27191914	27195036	3123	*	14	1.68e-65	5.58e-55	5.75e-13	2.25e-62	-0.394824	-0.192943	HOXA-AS3, HOXA3, RP1-170O19.22, RP1-170O19.23, HOXA7
955	chr13	47370918	47371987	1070	*	13	9.85e-96	8.42e-53	5.96e-14	2.42e-62	0.367299	0.105678	ESD
956	chr22	38863594	38864868	1275	*	9	6.22e-81	1.86e-58	9.64e-14	2.59e-62	0.361928	0.142645	KDELR3
957	chr1	2103575	2107451	3877	*	17	1.49e-67	2.65e-47	1.27e-12	2.82e-62	0.382295	0.100955	PRKCZ
958	chr5	122180440	122181680	1241	*	13	7.43e-106	7.19e-54	3.08e-15	2.95e-62	0.450431	0.107862	SNX24
959	chr13	28194657	28196370	1714	*	10	9.37e-83	1.31e-55	4.28e-14	3.36e-62	0.485053	0.147771	POLR1D
960	chr12	111842773	111844676	1904	*	12	2.22e-78	1.19e-57	4.99e-11	3.39e-62	0.323516	0.10468	SH2B3
961	chr3	138665006	138666732	1727	*	16	1.51e-91	5.54e-51	8.21e-12	3.83e-62	0.367006	0.14197	C3orf72, FOXL2
962	chr1	156615962	156617074	1113	*	7	3.37e-85	1.01e-64	4.53e-13	3.94e-62	-0.467993	-0.287779	BCAN, RP11-284F21.7
963	chr2	119980583	119981334	752	*	7	1.8e-99	2.14e-57	1.39e-15	3.97e-62	0.440731	0.258309	NA
964	chr2	191044481	191045885	1405	*	12	3.58e-88	1.72e-56	2.19e-12	4.08e-62	0.25511	0.0601959	C2orf88
965	chr5	171765285	171766855	1571	*	13	3.86e-84	1.29e-47	3.45e-13	4.31e-62	0.289204	0.124171	SH3PXD2B
966	chr8	99955563	99957607	2045	*	14	1.14e-78	1.4e-54	4.55e-12	4.78e-62	0.294051	0.119325	RP11-44N12.5, OSR2
967	chr16	88717134	88717850	717	*	12	2.56e-80	2.67e-65	1.1e-09	4.79e-62	0.354121	0.248845	CYBA
968	chr1	40366596	40368366	1771	*	14	1.78e-83	4.27e-42	2.23e-15	5.67e-62	0.38508	0.0647092	MYCL
969	chr11	68747554	68748907	1354	*	9	7.81e-68	2.01e-61	1.45e-12	5.97e-62	0.213333	0.142897	MRGPRD
970	chr7	145812842	145814306	1465	*	17	2.45e-69	1.36e-63	6.08e-08	6.29e-62	-0.262267	-0.158076	CNTNAP2
971	chr11	33890131	33892246	2116	*	14	1.05e-62	3.78e-56	1.97e-13	6.73e-62	0.424385	0.0684115	LMO2
972	chr6	40995388	40996213	826	*	6	1.59e-85	7.64e-65	4.32e-13	7.56e-62	0.385611	0.334665	UNC5CL
973	chr20	21082729	21087165	4437	*	16	2.45e-31	7.26e-64	7.38e-08	7.75e-62	-0.334573	-0.172455	LINC00237
974	chr4	3485263	3486116	854	*	5	1.01e-81	7.69e-64	3.46e-17	8e-62	0.503501	0.345223	DOK7
975	chr2	192015279	192016217	939	*	13	1.62e-91	2.33e-53	2.47e-13	8.04e-62	0.274788	0.141162	STAT4
976	chr3	124303035	124304960	1926	*	8	6e-77	1.57e-63	8.65e-13	8.53e-62	0.331399	0.223903	KALRN
977	chr7	1594949	1596136	1188	*	6	9.49e-85	1.03e-63	2.54e-15	8.67e-62	0.404912	0.250198	TMEM184A
978	chr11	10324126	10327138	3013	*	21	4.02e-68	8.67e-57	1.41e-09	8.68e-62	0.317847	0.0945402	ADM, RP11-351I24.1
979	chr4	4859935	4863678	3744	*	32	3.18e-50	2.12e-54	3.16e-09	8.95e-62	0.27518	-2.9e-05	MSX1
980	chr10	76993756	76996533	2778	*	11	3.03e-49	8.78e-60	2.63e-11	1.03e-61	0.291427	0.0858949	COMTD1
981	chr19	19647899	19649144	1246	*	10	5.39e-79	8.53e-66	1.03e-10	1.05e-61	0.311844	0.17568	YJEFN3, CILP2
982	chr13	113104071	113107782	3712	*	14	1.49e-53	1.06e-56	3.54e-13	1.09e-61	0.297061	0.101101	NA
983	chr1	27187994	27191950	3957	*	20	1.26e-67	2.28e-50	6.92e-13	1.11e-61	0.273315	0.0564603	SFN
984	chr3	71631050	71634044	2995	*	15	2.58e-66	7.26e-45	1.81e-13	1.11e-61	0.456624	0.100039	FOXP1
985	chr3	48600317	48602040	1724	*	6	1.44e-86	5.58e-63	3.36e-16	1.12e-61	0.315976	0.190172	UCN2, COL7A1
986	chr5	535485	539998	4514	*	15	3.16e-38	1.84e-55	8.32e-10	1.13e-61	0.267609	0.0898426	MIR4456
987	chr11	121322456	121323934	1479	*	8	5.68e-80	5.03e-61	1.5e-14	1.17e-61	0.402706	0.213837	SORL1, RP11-730K11.1
988	chr16	11680075	11681599	1525	*	10	4.83e-84	1.67e-56	1.29e-15	1.18e-61	0.415507	0.161701	LITAF
989	chr1	201437101	201439578	2478	*	11	1.12e-75	3.98e-58	4.54e-16	1.26e-61	0.220547	0.0673016	PHLDA3
990	chr15	97319911	97323948	4038	*	13	2.43e-48	1.53e-64	7.5e-09	1.27e-61	0.224885	0.16626	SPATA8-AS1
991	chr6	52226698	52228023	1326	*	7	2.81e-91	3.23e-57	5.76e-17	1.36e-61	0.392835	0.198725	PAQR8
992	chr12	54069773	54071672	1900	*	21	3.01e-87	1.35e-50	1.73e-09	1.44e-61	0.401153	0.148678	ATP5G2
993	chr15	68521218	68522787	1570	*	10	5.34e-64	6.15e-49	7.55e-14	1.65e-61	0.31383	0.11422	AC107871.1, RP11-315D16.2, CLN6
994	chr6	33171106	33174613	3508	*	40	9.31e-82	1.14e-46	2.06e-12	1.67e-61	0.274773	0.0633832	SLC39A7, HSD17B8
995	chr16	30102457	30104042	1586	*	12	2.44e-70	3.45e-59	9.53e-11	1.75e-61	0.261836	0.0889085	TBX6, YPEL3
996	chr12	49524048	49526897	2850	*	17	3.86e-69	9.65e-48	3.11e-15	1.9e-61	0.428818	0.0681869	RP11-386G11.10, TUBA1B, Y_RNA
997	chr20	35200590	35203038	2449	*	11	7.02e-100	6.4e-53	5.79e-18	2.08e-61	0.418078	0.14841	TGIF2, TGIF2-C20orf24, RP5-977B1.7, RP5-977B1.11
998	chr12	49390906	49393681	2776	*	12	1.66e-65	6.02e-61	7.05e-12	2.08e-61	0.34894	0.170462	RP11-386G11.5, DDN
999	chr17	78161467	78161706	240	*	6	9e-96	3.92e-58	1.14e-16	2.18e-61	0.340749	0.213678	CARD14
1000	chr7	112430152	112431576	1425	*	10	3.62e-92	4.68e-56	1.66e-12	2.4e-61	0.383029	0.186248	TMEM168
1001	chr12	89747417	89749822	2406	*	13	8.09e-100	1.85e-53	1.68e-18	2.64e-61	0.408695	0.15353	NA
1002	chr14	77503345	77505182	1838	*	6	2.68e-97	2.39e-50	7.26e-18	2.86e-61	0.405546	0.198324	NA
1003	chr16	67968879	67970865	1987	*	11	1.05e-60	1.74e-58	4.33e-12	2.9e-61	0.303376	0.148435	CTC-479C5.12, PSMB10
1004	chr11	704987	706635	1649	*	8	4.93e-91	2.1e-58	9.17e-15	3.05e-61	0.388342	0.220558	EPS8L2, TMEM80, DEAF1
1005	chr2	122041650	122043074	1425	*	9	5.87e-73	4.05e-65	6.22e-10	3.2e-61	0.249988	0.145849	TFCP2L1
1006	chr1	204120607	204122321	1715	*	11	2.99e-83	8.23e-53	1.18e-15	3.21e-61	0.320385	0.118699	ETNK2
1007	chr11	2904951	2908471	3521	*	35	6.73e-54	1.5e-59	8.69e-06	3.35e-61	0.235572	0.0640145	CDKN1C
1008	chr16	67217724	67220541	2818	*	13	1.08e-58	5.87e-57	1.12e-11	3.39e-61	0.246252	0.0947561	KIAA0895L, EXOC3L1
1009	chr2	1609062	1609832	771	*	5	5.09e-90	4.97e-63	5.89e-16	3.49e-61	0.503345	0.351848	AC144450.1
1010	chr6	32409386	32411897	2512	*	12	6.04e-55	1.37e-64	2.41e-11	3.85e-61	0.355627	0.180829	HLA-DRA
1011	chr7	1606266	1607868	1603	*	9	5.97e-98	1.31e-50	1.76e-17	3.86e-61	0.385051	0.203418	PSMG3
1012	chr2	31359928	31362226	2299	*	14	5.61e-66	5.49e-62	2.61e-09	3.91e-61	0.312417	0.104618	GALNT14
1013	chr7	157605569	157608642	3074	*	12	4.3e-47	6.33e-63	7.57e-13	4.06e-61	0.295853	0.106142	PTPRN2
1014	chr1	228644917	228646970	2054	*	19	2.58e-74	3.1e-63	2.51e-08	4.23e-61	-0.217516	-0.111766	HIST3H2BB, HIST3H2A
1015	chr9	139424152	139428880	4729	*	9	2.57e-39	1.23e-62	6.33e-13	4.35e-61	0.288059	0.182987	NOTCH1
1016	chr11	126225276	126226766	1491	*	10	3.37e-83	2.3e-59	5.16e-13	4.58e-61	0.262626	0.117952	ST3GAL4
1017	chr6	31845110	31847633	2524	*	17	4.83e-51	7.79e-59	1.82e-09	4.59e-61	0.19102	0.108037	SLC44A4, EHMT2
1018	chr16	56641373	56642761	1389	*	8	4.02e-105	3.54e-44	4.98e-17	5.7e-61	0.489066	0.215723	MT2A
1019	chr4	156128904	156130206	1303	*	10	1.58e-86	7.57e-59	2.19e-15	6.42e-61	0.419599	0.129544	NPY2R, RP11-92A5.2
1020	chr6	30112423	30113825	1403	*	10	2.46e-81	5.86e-61	4.34e-13	6.72e-61	0.322472	0.175212	TRIM40
1021	chr22	22901145	22902237	1093	*	11	1.11e-78	1.02e-62	1.42e-10	6.91e-61	0.289559	0.180105	LL22NC03-63E9.3, PRAME
1022	chr6	163147733	163149674	1942	*	17	1.99e-73	4.06e-54	6.63e-10	6.95e-61	0.270097	0.0470746	PACRG, PARK2
1023	chr17	77961719	77962682	964	*	5	1.77e-95	1.2e-62	5.5e-16	7.91e-61	0.371296	0.264424	TBC1D16
1024	chr7	116164108	116166824	2717	*	28	4.9e-48	1.96e-53	2.73e-09	7.92e-61	0.311045	0.0693227	CAV1
1025	chr10	112289853	112290331	479	*	6	1.39e-87	1.66e-63	1.17e-14	8.52e-61	0.372314	0.308626	NA
1026	chr17	42835688	42837242	1555	*	9	4.87e-82	1.75e-58	3.12e-13	8.54e-61	0.367863	0.142635	ADAM11
1027	chr15	29395532	29396429	898	*	6	3.6e-85	1.11e-63	5.3e-13	9.36e-61	0.455906	0.323279	APBA2
1028	chr4	152330012	152330872	861	*	9	4.48e-80	2.8e-62	1.58e-12	9.37e-61	0.38045	0.200823	FAM160A1
1029	chr4	144434338	144435738	1401	*	15	1.53e-94	9.56e-44	4.2e-17	9.5e-61	0.0304637	0.00548409	SMARCA5, SMARCA5-AS1
1030	chr8	41654331	41656079	1749	*	13	2.02e-85	7.75e-55	9.32e-14	1e-60	0.361408	0.180844	ANK1
1031	chr6	29394438	29395950	1513	*	13	7.25e-78	2.41e-61	1.1e-09	1.01e-60	0.241887	0.116734	OR5V1, OR11A1
1032	chr13	101173617	101174420	804	*	8	2.23e-78	7.16e-64	7.15e-12	1.14e-60	0.319	0.244882	PCCA
1033	chr5	139080952	139081136	185	*	4	4.02e-101	9.95e-63	1.53e-17	1.16e-60	0.508888	0.377296	CTB-35F21.1
1034	chr1	33351568	33352589	1022	*	10	2.87e-111	1.55e-49	1.19e-17	1.3e-60	0.384303	0.144899	HPCA
1035	chr12	111180088	111182093	2006	*	14	1.68e-87	1.51e-50	3.53e-12	1.31e-60	0.469136	0.100488	PPP1CC
1036	chr19	39894559	39894767	209	*	4	1.97e-101	1.19e-62	1.38e-17	1.33e-60	0.503702	0.42936	NA
1037	chr11	719612	721242	1631	*	8	1.44e-73	4.28e-60	4.47e-15	1.37e-60	0.355369	0.188046	EPS8L2, AP006621.9
1038	chr11	60623144	60624162	1019	*	9	2.18e-81	6.06e-63	1e-12	1.47e-60	0.294176	0.156198	PTGDR2
1039	chr15	72476373	72477069	697	*	6	3.67e-91	5.32e-62	1.75e-14	1.5e-60	0.398436	0.276641	GRAMD2
1040	chr6	3157124	3158512	1389	*	8	2.89e-88	3.65e-52	9.52e-15	1.58e-60	0.383814	0.124834	TUBB2A
1041	chr9	117265427	117268172	2746	*	10	1.08e-69	1.27e-55	3.43e-15	1.75e-60	0.364755	0.166385	DFNB31
1042	chr20	61200716	61201650	935	*	5	4.27e-93	2.93e-62	2.92e-16	1.82e-60	0.378243	0.281818	NA
1043	chr15	73657248	73662258	5011	*	15	1.81e-36	1.22e-51	6.08e-12	2.01e-60	0.346658	0.137313	HCN4
1044	chr6	32803903	32806699	2797	*	27	6.12e-90	1.46e-45	1.39e-10	2.59e-60	0.246982	0.0525883	TAP2, TAP2
1045	chr1	200271207	200272215	1009	*	7	1.72e-93	4.36e-53	6.16e-15	2.65e-60	0.413739	0.267852	NA
1046	chr14	23449582	23452417	2836	*	14	4.01e-46	1.43e-47	5.54e-12	2.91e-60	0.354161	0.0940903	RP11-298I3.4, RP11-298I3.5, AJUBA
1047	chr4	69046856	69048430	1575	*	7	6.24e-85	1.52e-59	2.86e-16	3.14e-60	0.364748	0.174091	FTLP10
1048	chr11	72300891	72301924	1034	*	6	9.92e-87	2.36e-62	1.7e-15	3.15e-60	0.514013	0.338595	PDE2A
1049	chr3	194117018	194121120	4103	*	15	8.35e-40	5.54e-60	2.56e-09	3.31e-60	0.256906	0.146239	GP5
1050	chr12	132981736	132984261	2526	*	9	5.89e-67	1e-56	5.32e-14	3.72e-60	0.321667	0.156266	NA
1051	chr12	77271928	77273469	1542	*	10	9.1e-72	2.06e-51	1.21e-14	3.87e-60	0.391729	0.103965	RP11-461F16.3, CSRP2
1052	chr15	40212502	40214068	1567	*	8	2.08e-99	1.35e-46	3.92e-15	4.04e-60	0.292564	0.158374	RP11-325N19.3, GPR176
1053	chr10	112402748	112404974	2227	*	12	1e-60	3.85e-62	8.18e-11	4.3e-60	0.315456	0.136054	RBM20
1054	chr18	22005767	22007271	1505	*	11	3.36e-81	9.18e-54	4.22e-10	4.38e-60	0.308198	0.171099	IMPACT
1055	chr12	45443875	45445864	1990	*	15	3.46e-62	3.4e-40	2.43e-12	4.4e-60	0.469989	0.107758	RP11-478B9.1, DBX2
1056	chr1	46632363	46633153	791	*	8	1.14e-85	1.08e-59	1.62e-12	4.52e-60	0.40162	0.277748	PIK3R3
1057	chr13	114310678	114313414	2737	*	16	5.37e-58	2.35e-50	2.08e-13	4.58e-60	0.207757	0.0773255	ATP4B
1058	chr2	228028601	228029856	1256	*	13	2.26e-88	9.21e-45	1.51e-12	5.46e-60	0.361796	0.110846	COL4A3, COL4A4
1059	chr1	55007725	55008516	792	*	8	4.88e-99	3.7e-56	5.39e-16	6.27e-60	0.448812	0.199857	ACOT11
1060	chr8	61822428	61823275	848	*	5	1.24e-93	7.81e-62	1.03e-15	6.48e-60	0.432383	0.378198	AC022182.1
1061	chr1	116518738	116519532	795	*	11	3.87e-85	1.67e-56	3.8e-13	6.71e-60	0.449114	0.130687	SLC22A15
1062	chr12	130333393	130335340	1948	*	5	5.8e-65	2.15e-62	1.53e-14	6.88e-60	0.407075	0.367389	TMEM132D
1063	chr3	11609162	11610613	1452	*	10	2.5e-74	1.84e-60	2.92e-11	7.04e-60	0.379417	0.214808	VGLL4
1064	chr4	37978666	37979819	1154	*	7	2.47e-97	4.54e-57	3.08e-17	7.37e-60	0.434873	0.195314	TBC1D1
1065	chr1	221051907	221055097	3191	*	18	3.56e-50	7.02e-58	1.75e-10	7.71e-60	0.332763	0.0993643	HLX, HLA-AS1
1066	chr14	100110845	100111896	1052	*	10	3.32e-81	1.08e-56	2.15e-13	8.05e-60	0.408333	0.237737	HHIPL1
1067	chr5	16615750	16618052	2303	*	10	7.42e-93	4.06e-53	2.85e-16	8.1e-60	0.389952	0.137136	RP11-260E18.1, CTC-461F20.1, FAM134B
1068	chr1	231761688	231763105	1418	*	9	1.5e-70	6.69e-63	1.24e-11	8.18e-60	0.264872	0.13235	TSNAX-DISC1, DISC1
1069	chr1	155098827	155100511	1685	*	14	3.28e-99	8.04e-38	1.29e-14	8.44e-60	0.331626	0.0802774	EFNA1
1070	chr2	1745630	1747364	1735	*	8	7.13e-90	1.88e-57	3.46e-14	8.9e-60	0.488572	0.239532	PXDN
1071	chr8	144450049	144451924	1876	*	13	2.87e-88	9.78e-55	8.59e-13	9.33e-60	0.404355	0.125149	RHPN1, RHPN1-AS1
1072	chr17	6358363	6358928	566	*	6	1.67e-87	1.04e-61	2.83e-14	9.39e-60	0.335858	0.262919	PITPNM3
1073	chr6	2840792	2842359	1568	*	10	9.57e-94	2.73e-58	3.21e-15	9.51e-60	0.4468	0.259105	SERPINB1
1074	chr7	149470284	149471884	1601	*	9	1.13e-78	1.29e-60	3.63e-12	9.92e-60	0.435724	0.223856	ZNF467
1075	chr8	142377303	142378116	814	*	6	1.52e-100	1.33e-57	5.28e-17	1.09e-59	0.387203	0.238691	GPR20
1076	chr6	37503074	37504610	1537	*	7	1.63e-88	5.02e-59	7.9e-15	1.09e-59	0.405767	0.260027	RP1-153P14.8
1077	chr1	153329460	153330776	1317	*	9	9.72e-76	1.06e-61	3.15e-12	1.1e-59	0.240229	0.159768	S100A9
1078	chr3	46734995	46735801	807	*	9	2.97e-95	1.49e-49	2.75e-14	1.25e-59	0.515509	0.250582	ALS2CL
1079	chr16	88496241	88499083	2843	*	10	2.72e-53	6.59e-54	1.77e-12	1.51e-59	0.396849	0.203596	ZNF469
1080	chr6	143832390	143833251	862	*	10	7.57e-83	6.01e-54	3.87e-11	1.55e-59	0.343328	0.157024	FUCA2
1081	chr17	17108846	17110353	1508	*	10	7.14e-74	1.63e-54	8.22e-15	1.63e-59	0.439449	0.202143	MPRIP, PLD6, RP11-45M22.4
1082	chr5	50677808	50679817	2010	*	17	4.79e-82	1.29e-55	1.27e-08	1.64e-59	-0.313225	-0.170822	ISL1, CTD-2314G24.2
1083	chr12	53297384	53299310	1927	*	12	8.64e-80	2.91e-54	5.63e-14	1.66e-59	0.465758	0.163229	KRT8
1084	chr17	48635853	48640257	4405	*	26	2.15e-44	6.09e-44	1.8e-09	1.71e-59	0.258714	0.0545252	CACNA1G, CACNA1G-AS1
1085	chr7	75442678	75444115	1438	*	8	2.07e-64	1.03e-62	1.84e-11	1.76e-59	0.300168	0.180317	CCL24
1086	chr16	87425223	87426743	1521	*	12	6.49e-86	5.11e-49	5.25e-13	1.79e-59	0.084688	0.0034304	MAP1LC3B, FBXO31
1087	chr17	33390736	33391834	1099	*	5	2.01e-82	8.82e-61	8.75e-17	1.93e-59	0.439484	0.304393	RFFL, RAD51L3-RFFL
1088	chr10	90341959	90343641	1683	*	11	2.25e-70	1.03e-59	5.44e-10	1.94e-59	0.322485	0.223055	RNLS
1089	chr12	47472743	47474763	2021	*	14	1.04e-82	2.14e-53	2.44e-13	2.08e-59	0.424424	0.116467	PCED1B, AMIGO2
1090	chr1	26096954	26098310	1357	*	5	2.05e-88	7.61e-61	3.82e-16	2.08e-59	0.355883	0.219525	MAN1C1
1091	chr11	123300839	123302579	1741	*	12	8.13e-98	2.38e-51	8.35e-14	2.14e-59	0.424432	0.13354	AP000783.1
1092	chr20	45338072	45338753	682	*	8	1.2e-79	8.35e-60	3.03e-13	2.18e-59	0.40798	0.188113	SLC2A10
1093	chr18	76736785	76739559	2775	*	10	6.9e-87	8.03e-51	3.56e-16	2.41e-59	0.491821	0.187071	RP11-849I19.1
1094	chr16	10970801	10971250	450	*	4	4.29e-98	3.07e-61	2.05e-17	2.89e-59	0.40204	0.341909	CIITA, RP11-876N24.2
1095	chr11	110581434	110584327	2894	*	20	1.23e-76	2.28e-46	3.17e-17	3.29e-59	0.517529	0.0733352	ARHGAP20
1096	chr8	24855226	24859074	3849	*	17	5.37e-34	7.51e-63	2.14e-08	3.41e-59	0.257823	-0.0266398	CTD-2168K21.1
1097	chr10	106088702	106089203	502	*	5	1.7e-89	1.95e-61	1.27e-15	3.52e-59	0.303162	0.220272	ITPRIP
1098	chr17	12692246	12694843	2598	*	12	9.34e-61	3.59e-58	9.16e-10	3.55e-59	-0.275927	-0.0832773	ARHGAP44, RP11-1090M7.1
1099	chr22	44575802	44577920	2119	*	9	2.18e-67	2.88e-60	3.48e-12	3.77e-59	0.283037	0.175594	PARVG
1100	chr15	27017174	27021321	4148	*	11	2.8e-45	6.17e-60	1.11e-13	3.9e-59	0.32257	0.0949378	GABRB3
1101	chr3	62363248	62365402	2155	*	16	5.49e-92	3.37e-49	2.39e-12	3.96e-59	0.392205	0.164911	NA
1102	chr11	17497693	17498952	1260	*	12	1.6e-82	2.19e-51	3.08e-13	4.08e-59	0.223902	0.0967164	ABCC8
1103	chr17	72321276	72322791	1516	*	8	1.16e-79	1.53e-60	1.02e-12	4.21e-59	0.404552	0.250187	KIF19
1104	chr17	12567873	12569901	2029	*	17	6.59e-71	1.62e-56	2.53e-09	4.29e-59	0.299018	-0.0781739	MYOCD
1105	chr11	63764177	63768794	4618	*	15	3.85e-62	6.14e-48	1.17e-11	4.65e-59	0.43267	0.142645	OTUB1, MACROD1
1106	chr5	179778527	179781547	3021	*	11	2.28e-51	4.21e-59	1.56e-11	4.8e-59	0.423722	0.156649	GFPT2
1107	chr11	128774411	128776216	1806	*	8	7.21e-83	1.68e-53	1.64e-15	5.15e-59	0.458011	0.227423	KCNJ5, C11orf45
1108	chr5	131592959	131594335	1377	*	13	3.94e-67	3.46e-62	1.14e-09	5.48e-59	0.353925	0.217125	PDLIM4, P4HA2
1109	chr1	144931862	144932625	764	*	9	1.76e-84	3.85e-51	1.93e-15	5.85e-59	0.00702714	0.00372819	PDE4DIP
1110	chr3	16553499	16555620	2122	*	14	4.46e-46	2.67e-50	1.54e-10	5.95e-59	0.352232	0.150763	RFTN1
1111	chr5	1865501	1866725	1225	*	8	1.55e-76	3.38e-62	9.56e-11	6.25e-59	0.240567	0.189042	NA
1112	chr8	1103183	1107269	4087	*	15	2.36e-43	1.1e-55	9.89e-10	6.45e-59	0.29892	0.124409	CTD-2281E23.2
1113	chr9	109622627	109623731	1105	*	7	3.53e-86	4.53e-60	9.95e-14	7.11e-59	0.45594	0.336057	NA
1114	chr14	65005951	65007512	1562	*	25	2.48e-71	7.82e-54	3.35e-08	7.41e-59	0.241219	0.0783679	HSPA2, RP11-973N13.4
1115	chr6	134498979	134499794	816	*	7	1.71e-86	2.31e-59	2.14e-13	7.82e-59	0.463451	0.330428	SGK1
1116	chr3	64670459	64671764	1306	*	10	4.82e-95	3.73e-48	2.48e-13	7.86e-59	0.378822	0.161671	ADAMTS9-AS2, ADAMTS9
1117	chr7	116311496	116312739	1244	*	9	1.26e-79	3.79e-54	5.11e-13	8.38e-59	0.344035	0.102592	MET
1118	chr11	62313283	62315320	2038	*	11	8.02e-72	3.6e-59	2.79e-14	8.55e-59	0.239713	0.0854389	RP11-864I4.4, AHNAK
1119	chr1	201368390	201369650	1261	*	11	1.41e-83	7.12e-56	4.41e-14	9.34e-59	0.316753	0.176699	LAD1
1120	chr16	48399731	48400475	745	*	6	1.92e-81	1.17e-61	1.77e-12	1.01e-58	0.369002	0.320452	SIAH1
1121	chr11	111782016	111784386	2371	*	12	2.54e-79	4.68e-51	1.18e-10	1.03e-58	0.321976	0.180878	HSPB2, HSPB2-C11orf52, CRYAB
1122	chr5	122371264	122372942	1679	*	11	1.5e-75	5.75e-58	6.88e-15	1.03e-58	0.289084	0.0527551	RP11-359P5.1, PPIC
1123	chr2	20211771	20213110	1340	*	10	2.41e-71	2.6e-61	2.14e-11	1.06e-58	0.220118	0.139565	MATN3
1124	chr14	104979372	104979786	415	*	5	5.4e-87	3.46e-61	9.46e-15	1.07e-58	0.322308	0.29449	TMEM179
1125	chr9	95857577	95859189	1613	*	10	1.59e-66	3.87e-58	8.39e-12	1.08e-58	0.360309	0.185315	C9orf89, RP11-274J16.5
1126	chr14	95785780	95787435	1656	*	7	3.93e-78	3.05e-60	7.92e-15	1.09e-58	0.308758	0.111139	CLMN
1127	chr22	19879176	19880135	960	*	5	3.67e-92	2.11e-60	7.3e-17	1.1e-58	0.338069	0.229378	TXNRD2
1128	chr1	108741884	108743728	1845	*	13	7.19e-61	4.78e-57	1.01e-10	1.13e-58	0.344745	0.159031	RP11-483I13.5, SLC25A24
1129	chr15	76014911	76016335	1425	*	6	3.68e-98	1.73e-51	1.78e-19	1.13e-58	0.40385	0.195876	ODF3L1
1130	chr17	43298345	43299929	1585	*	11	6.36e-72	8.42e-57	6.64e-14	1.22e-58	0.417851	0.105614	FMNL1, CTD-2020K17.1
1131	chr7	1587328	1589856	2529	*	14	3.03e-46	7.87e-61	1.05e-08	1.23e-58	0.179787	0.0958549	TMEM184A
1132	chr17	37823905	37825027	1123	*	7	1.86e-92	2.44e-55	8.47e-16	1.3e-58	0.512012	0.274176	PNMT
1133	chr19	3369478	3370244	767	*	6	6.92e-94	3.44e-55	4.37e-14	1.31e-58	0.396107	0.256416	NFIC
1134	chr13	100310162	100310841	680	*	5	3.52e-87	6.34e-61	2.01e-15	1.39e-58	0.477398	0.374407	CLYBL
1135	chr7	39988923	39991217	2295	*	12	3.27e-79	1.26e-49	4.49e-15	1.39e-58	-0.0109511	0.00233249	CDK13, RP11-467D6.1
1136	chr14	73360764	73362214	1451	*	6	7.97e-98	1.32e-53	2.11e-17	1.42e-58	0.461051	0.225447	DPF3
1137	chr2	75060880	75064185	3306	*	12	7.78e-70	4.19e-53	1.26e-14	1.48e-58	0.247724	0.0946234	HK2, RP11-259N19.1
1138	chr13	52419265	52419483	219	*	6	6.87e-85	1.29e-60	1.95e-15	1.5e-58	0.385611	0.271549	NA
1139	chr8	22084298	22086441	2144	*	10	2.51e-94	2.81e-38	1.46e-15	1.51e-58	0.347493	0.15849	PHYHIP
1140	chr7	556429	560119	3691	*	14	3.01e-55	1.9e-43	2.17e-15	1.51e-58	0.387731	0.0573822	AC147651.3, PDGFA
1141	chr6	33420805	33423398	2594	*	47	1.07e-75	3.73e-43	2.28e-09	1.52e-58	-0.136948	-0.00496706	SYNGAP1, ZBTB9
1142	chr1	220101368	220102434	1067	*	14	2.66e-77	5.1e-53	2.91e-10	1.64e-58	0.254014	0.0890586	SLC30A10
1143	chr14	21151636	21153451	1816	*	11	6.98e-84	9.55e-53	7.85e-13	1.7e-58	0.258029	0.123357	RNASE4, ANG, AL163636.6
1144	chr7	1022213	1022904	692	*	9	1.65e-78	9.87e-60	1.67e-10	2.05e-58	0.250398	0.165262	CYP2W1
1145	chr19	49109288	49110651	1364	*	8	1.91e-79	3.39e-58	1.36e-14	2.07e-58	0.24214	0.114419	SPACA4, FAM83E
1146	chr5	72921439	72922957	1519	*	12	5.28e-75	1.85e-51	5.34e-12	2.18e-58	0.269138	0.135737	ARHGEF28
1147	chr8	122651271	122652631	1361	*	10	9.35e-93	3.2e-51	1.27e-14	2.24e-58	0.314642	0.135545	HAS2-AS1, HAS2
1148	chr6	36354960	36356162	1203	*	9	2.31e-77	1.99e-58	4.75e-11	2.59e-58	0.328975	0.203851	RP1-50J22.4, ETV7
1149	chr20	25227488	25229376	1889	*	11	2.91e-72	1.11e-60	1.29e-10	2.6e-58	0.102342	0.0314033	PYGB
1150	chr11	58980157	58981095	939	*	6	9.39e-83	3.28e-60	7.57e-15	2.8e-58	0.327547	0.212206	MPEG1
1151	chr2	54949722	54953117	3396	*	15	1.11e-45	5.53e-51	2.97e-11	2.91e-58	0.212951	0.0280787	EML6
1152	chr11	2920128	2921176	1049	*	9	9.99e-107	1.18e-49	7.63e-19	2.91e-58	0.412477	0.172743	SLC22A18, SLC22A18AS
1153	chr7	157694516	157697628	3113	*	12	7.53e-55	7.77e-62	3.63e-10	3.03e-58	0.202532	0.106179	PTPRN2
1154	chr21	33783915	33785988	2074	*	7	1.97e-57	6.76e-59	3.03e-14	3.19e-58	0.396252	0.200146	EVA1C
1155	chr2	43452561	43455103	2543	*	35	2.9e-66	4.84e-46	5.94e-15	3.27e-58	0.0200651	0.00343321	THADA, ZFP36L2
1156	chr20	45439769	45440346	578	*	5	1.85e-87	4.2e-60	6.24e-16	4.09e-58	0.368114	0.229531	NA
1157	chr22	36850099	36851623	1525	*	6	1.6e-90	3.1e-51	2.29e-17	4.16e-58	0.391389	0.239775	RP5-1119A7.14
1158	chr7	87257074	87258443	1370	*	11	2.57e-65	1.09e-62	4.32e-08	4.2e-58	-0.343714	-0.236852	RUNDC3B, ABCB1
1159	chr12	52638005	52640110	2106	*	6	1.3e-79	6.3e-57	1.38e-15	4.6e-58	0.429515	0.25813	KRT7, RP3-416H24.1
1160	chr11	117664470	117668336	3867	*	14	1.43e-44	1.7e-50	2.04e-09	4.72e-58	-0.37077	-0.152014	DSCAML1
1161	chr1	53527412	53528991	1580	*	10	2.24e-68	2.65e-57	1.54e-11	4.85e-58	0.353284	0.116319	PODN
1162	chr12	109250438	109252653	2216	*	8	2.91e-58	3.7e-53	4.4e-15	4.91e-58	0.39637	0.138302	SSH1
1163	chr11	115529573	115531299	1727	*	10	7.36e-77	5.57e-59	3.57e-14	4.98e-58	0.330407	0.178693	AP000797.3
1164	chr2	115918745	115921258	2514	*	13	1.63e-67	1.02e-52	4.15e-10	5.13e-58	-0.372033	-0.171996	DPP10, DPP10-AS1
1165	chr7	150035787	150039406	3620	*	10	8.62e-60	9.3e-55	5.96e-14	5.15e-58	0.469486	0.182302	RP4-584D14.7, RARRES2
1166	chr15	34629473	34631364	1892	*	14	3.46e-89	6.88e-51	4.65e-16	5.23e-58	0.0791569	0.0106675	SLC12A6
1167	chr11	65639798	65641445	1648	*	10	3.32e-72	1.67e-53	8.96e-14	5.28e-58	0.301666	0.151679	EFEMP2
1168	chr2	9345967	9347973	2007	*	8	1.26e-67	6.88e-44	8.25e-18	5.29e-58	0.311664	0.0972481	ASAP2
1169	chr3	195613212	195616294	3083	*	11	1.09e-43	9.75e-58	2.06e-09	5.49e-58	-0.285347	-0.19548	TNK2
1170	chr4	106816089	106817888	1800	*	10	4.25e-54	4.87e-51	1.96e-15	5.52e-58	0.38295	0.117109	NPNT, INTS12
1171	chr7	4210949	4212007	1059	*	8	8.5e-82	5.02e-57	8.4e-13	5.56e-58	0.279604	0.149707	SDK1
1172	chr16	1212809	1214867	2059	*	6	7.1e-96	6.17e-55	6.06e-16	5.61e-58	0.445788	0.232642	CACNA1H
1173	chr18	20713759	20715409	1651	*	10	2.78e-59	6.92e-61	3.64e-10	5.69e-58	0.282709	0.176645	CABLES1
1174	chr13	112858755	112860456	1702	*	7	1.57e-94	1.83e-56	5.42e-18	6.02e-58	0.428489	0.229935	NA
1175	chr21	44898090	44899410	1321	*	7	1.36e-98	4.61e-42	2.66e-18	6.03e-58	0.323432	0.169149	LINC00313
1176	chr2	201450323	201451303	981	*	12	6.29e-75	1.44e-60	1.85e-08	6.39e-58	0.269561	0.164885	AOX1
1177	chr7	2148642	2151462	2821	*	12	3.37e-64	1.77e-50	3.22e-17	6.53e-58	0.387717	0.137198	MAD1L1
1178	chr19	1313146	1313642	497	*	5	2.4e-88	4.41e-59	1.08e-16	6.58e-58	0.336526	0.236508	MUM1
1179	chr14	78869352	78870232	881	*	5	2.51e-91	1.95e-58	3.58e-17	7.03e-58	0.353768	0.257349	NRXN3
1180	chr3	155421735	155423168	1434	*	7	7.78e-69	9.01e-50	6.83e-18	8.03e-58	0.346492	0.204657	PLCH1
1181	chr1	243645911	243647204	1294	*	8	1.45e-81	1.39e-58	7.08e-12	8.39e-58	0.398721	0.282517	SDCCAG8
1182	chr14	105616988	105619701	2714	*	12	1.39e-43	1.75e-54	2.32e-11	9.33e-58	0.284449	0.122389	JAG2, RP11-44N21.4
1183	chr10	124219564	124221066	1503	*	12	3.67e-93	1.41e-50	1.04e-12	9.4e-58	0.399138	0.126416	HTRA1
1184	chr19	34310625	34311562	938	*	6	3.52e-89	3.98e-58	6.26e-16	9.64e-58	0.441979	0.313412	NA
1185	chr12	48577213	48579245	2033	*	9	3.87e-82	1.58e-52	3.8e-13	9.72e-58	0.439515	0.143732	C12orf68
1186	chr13	110789168	110791045	1878	*	10	2.21e-69	7.94e-50	5.82e-15	1.02e-57	0.438129	0.129083	NA
1187	chr1	159915374	159916472	1099	*	7	1.06e-86	1.36e-57	1.99e-15	1.04e-57	0.383176	0.180814	IGSF9
1188	chr1	10458832	10460205	1374	*	14	3.71e-71	4.65e-51	1.78e-12	1.13e-57	0.23581	0.0188304	PGD
1189	chr13	112874202	112875489	1288	*	8	2.28e-91	8e-45	4.02e-15	1.14e-57	0.39192	0.158564	NA
1190	chr19	47217237	47218031	795	*	9	3.92e-111	1.41e-44	1.35e-17	1.15e-57	0.327319	0.0984469	PRKD2
1191	chr11	35546824	35547548	725	*	8	4.7e-79	3.01e-60	1.85e-12	1.23e-57	0.408282	0.277068	PAMR1
1192	chr8	11759663	11760342	680	*	7	2.16e-83	9.09e-59	8.75e-14	1.24e-57	0.396666	0.217417	NA
1193	chr3	194089473	194091192	1720	*	7	4.52e-82	2.12e-49	2.65e-15	1.38e-57	0.378775	0.224778	LRRC15
1194	chr11	844085	844686	602	*	7	1.59e-82	4.09e-59	4.12e-13	1.41e-57	0.298842	0.21419	TSPAN4
1195	chr6	26087607	26088446	840	*	5	1.2e-85	6.71e-60	4.78e-15	1.43e-57	0.474127	0.387811	HFE
1196	chr11	2187632	2191606	3975	*	17	7.7e-35	3.82e-57	1.49e-09	1.44e-57	0.204566	0.114746	TH
1197	chr2	25562512	25566740	4229	*	22	2.62e-44	1.14e-54	6.36e-10	1.5e-57	0.122611	0.0320105	DNMT3A
1198	chr11	65197613	65197876	264	*	4	3.16e-95	1.98e-59	5.16e-18	1.58e-57	0.440324	0.370369	NEAT1
1199	chr1	167682516	167684427	1912	*	13	4.89e-75	7.21e-52	6.79e-13	1.62e-57	0.308933	0.103612	NA
1200	chr1	156093624	156096301	2678	*	8	1.26e-54	2.21e-52	2.62e-16	1.66e-57	0.32308	0.140017	LMNA
1201	chr20	44656372	44658941	2570	*	11	5.57e-52	5.64e-59	1.79e-13	1.71e-57	0.44036	-0.0494551	SLC12A5
1202	chr19	1861099	1863133	2035	*	6	1.9e-78	1.63e-52	9e-15	1.85e-57	0.438214	0.281588	CTB-31O20.8, KLF16
1203	chr3	38033770	38036060	2291	*	11	3.2e-64	1.9e-55	8.41e-11	1.96e-57	0.375714	0.194578	VILL
1204	chr2	50574196	50575098	903	*	9	6.42e-77	3.7e-60	3.93e-10	2.04e-57	0.384157	0.327879	NRXN1
1205	chr3	128151578	128152268	691	*	6	4.65e-91	1.51e-51	4.45e-17	2.25e-57	0.459131	0.206631	NA
1206	chr7	77166091	77168113	2023	*	20	2.13e-109	2.98e-33	4.46e-18	2.35e-57	0.0146134	0.00172552	PTPN12
1207	chr5	43556361	43557751	1391	*	11	9.86e-75	1.76e-55	6.96e-13	2.37e-57	0.369875	0.0917976	PAIP1
1208	chr16	2879393	2880431	1039	*	8	1.84e-79	7.83e-58	3.44e-14	2.58e-57	0.254703	0.161919	ZG16B
1209	chr22	29426511	29426832	322	*	4	3.4e-96	2.62e-59	9.78e-17	2.75e-57	0.547599	0.511781	ZNRF3, ZNRF3-AS1
1210	chr7	27143046	27148002	4957	*	23	5.65e-51	7.14e-45	2.43e-10	2.81e-57	-0.301081	-0.0815587	HOXA-AS2, HOXA3
1211	chr13	70680712	70683127	2416	*	15	3.98e-60	4.99e-52	1.92e-09	2.82e-57	0.337705	0.149814	ATXN8OS, KLHL1
1212	chr8	29204954	29207241	2288	*	11	1.28e-92	5.9e-44	9.37e-17	2.85e-57	0.44399	0.13336	DUSP4
1213	chr3	43731886	43733831	1946	*	16	2.02e-72	8.96e-51	4.32e-11	3.08e-57	0.134691	0.0275684	ABHD5, ANO10
1214	chr1	159682497	159685185	2689	*	10	3.49e-55	5.84e-60	7e-10	3.77e-57	0.257558	0.172517	CRP
1215	chr1	91182128	91185922	3795	*	26	4.1e-43	1.3e-58	3.05e-07	3.96e-57	-0.337108	-0.153591	BARHL2
1216	chr16	1478504	1480958	2455	*	10	6.87e-69	1.45e-49	1.23e-14	4.04e-57	0.333007	0.155367	C16orf91
1217	chr5	132155233	132155965	733	*	5	2.71e-86	4.68e-59	2.74e-15	4.12e-57	0.489917	0.358499	NA
1218	chr8	22925656	22926911	1256	*	13	2.83e-58	2.17e-48	9.68e-16	4.19e-57	0.396549	0.0930293	RP11-875O11.2, TNFRSF10B
1219	chr4	183838736	183839326	591	*	9	2.92e-74	1.31e-59	2.07e-11	4.57e-57	0.374814	0.126765	DCTD
1220	chr1	154972965	154976647	3683	*	16	5.75e-60	2.4e-50	2.5e-15	4.77e-57	0.167037	0.0281697	ZBTB7B
1221	chr12	97300410	97301661	1252	*	12	4e-64	1.25e-58	1.42e-08	4.85e-57	0.252748	0.0884852	NEDD1
1222	chr4	75719257	75720078	822	*	7	5.47e-97	2.01e-52	3.46e-18	4.89e-57	0.410591	0.241961	BTC
1223	chr10	103985730	103986736	1007	*	10	1.78e-78	1.63e-57	1.44e-11	5.16e-57	0.346286	0.182725	ELOVL3
1224	chr6	139455976	139457149	1174	*	12	5.87e-80	3.37e-51	4.44e-14	5.22e-57	0.137786	0.0210429	HECA
1225	chr7	94292855	94296291	3437	*	15	2.65e-45	8.54e-53	1.59e-12	5.27e-57	0.10832	0.0223689	PEG10
1226	chr4	3287376	3289826	2451	*	9	1.25e-82	2.4e-52	1.16e-16	5.45e-57	0.322169	0.158834	NA
1227	chr7	28447591	28451011	3421	*	16	1.42e-51	2.32e-53	3.4e-09	5.45e-57	0.263007	0.0749529	CREB5
1228	chr15	78631277	78633092	1816	*	19	2.21e-86	4.78e-44	1.2e-10	5.46e-57	0.314255	0.120429	CRABP1
1229	chr22	31536431	31537064	634	*	7	6.87e-89	2.71e-54	9.49e-14	5.53e-57	0.398092	0.242989	PLA2G3
1230	chr18	5195201	5197468	2268	*	10	4.16e-58	2.83e-58	3.11e-11	5.9e-57	-0.319921	-0.123932	C18orf42
1231	chr15	40762864	40764831	1968	*	13	4.91e-118	1.77e-37	2.29e-16	5.97e-57	0.491853	0.104945	CHST14
1232	chr1	25348828	25349681	854	*	4	2.38e-88	2.26e-58	2.84e-19	6.27e-57	0.383076	0.308149	NA
1233	chr5	52404911	52405886	976	*	15	1.4e-102	5.3e-44	4.41e-20	6.34e-57	0.543188	0.0527425	CTD-2366F13.1, MOCS2
1234	chr19	36132263	36132842	580	*	6	4.35e-89	4.19e-55	8.53e-16	6.42e-57	0.488504	0.290212	ETV2
1235	chr6	1594034	1597525	3492	*	13	1.02e-44	1.44e-53	1.58e-13	6.43e-57	0.225919	0.101953	NA
1236	chr1	33429393	33430707	1315	*	13	1.57e-89	4.08e-46	3.54e-15	6.54e-57	0.0289579	0.00585706	RNF19B
1237	chr7	124569713	124571219	1507	*	10	3.79e-74	1.51e-52	2.74e-14	6.67e-57	0.108862	0.0188348	POT1-AS1, POT1
1238	chr1	2427655	2430249	2595	*	12	2.7e-44	4.91e-56	5.61e-10	7.07e-57	0.210355	0.114705	PLCH2
1239	chr17	41131552	41133928	2377	*	17	1.4e-64	7.68e-54	2.8e-11	7.16e-57	0.194228	0.0483661	RUNDC1, PTGES3L-AARSD1, PTGES3L
1240	chr16	1428639	1430367	1729	*	10	1.39e-94	2.16e-51	6.22e-16	7.23e-57	0.404451	0.164522	UNKL, AL031721.1
1241	chr5	138608519	138609961	1443	*	10	6.5e-68	2.69e-59	1.87e-10	7.74e-57	0.304315	0.197732	MATR3, SIL1
1242	chr19	14183018	14183792	775	*	9	1.78e-73	1.57e-58	2.25e-12	7.84e-57	0.293828	0.137326	hsa-mir-1199
1243	chr1	152680639	152681979	1341	*	5	5.67e-70	3.19e-59	2.41e-14	8.59e-57	0.403752	0.320746	LCE4A
1244	chr1	11740508	11741693	1186	*	12	7.83e-71	1.13e-42	6.31e-15	9.21e-57	0.332347	0.0585648	MAD2L2
1245	chr16	89114089	89115544	1456	*	10	4.95e-75	2.6e-55	2.08e-10	9.51e-57	0.260593	0.153431	CTD-2555A7.2
1246	chr7	100769605	100770476	872	*	8	3.58e-78	1.97e-56	1.21e-14	9.65e-57	0.32252	0.114251	SERPINE1
1247	chr2	14772312	14776096	3785	*	22	1.63e-48	7.44e-52	7.44e-09	1.05e-56	0.285238	0.0600618	FAM84A, AC011897.1
1248	chr7	158748055	158751591	3537	*	14	1.82e-43	6.96e-54	1.87e-09	1.07e-56	0.296111	0.112367	WDR60
1249	chr17	80193771	80197898	4128	*	18	9.31e-47	2.68e-44	2.07e-11	1.2e-56	0.216641	0.0776072	SLC16A3, CSNK1D
1250	chr7	140339480	140341335	1856	*	6	3.41e-52	9.95e-49	3.66e-14	1.25e-56	0.3831	0.198337	DENND2A
1251	chr14	105952171	105954118	1948	*	7	3.61e-67	1.93e-59	3.16e-12	1.29e-56	0.351204	0.264506	CRIP1, CRIP1
1252	chr1	151966207	151967992	1786	*	9	8.84e-85	2.53e-47	3.1e-15	1.33e-56	0.306521	0.191585	NBPF18P, S100A10
1253	chr7	72847175	72850442	3268	*	11	5.09e-40	1.41e-55	3.67e-13	1.55e-56	0.365256	0.01345	FZD9
1254	chr19	49258131	49260285	2155	*	9	1.94e-53	1.07e-56	3.38e-14	1.59e-56	0.271776	0.160412	FGF21, FUT1
1255	chr19	46379763	46380394	632	*	5	5.04e-93	2.77e-57	1.49e-19	1.63e-56	0.461051	0.315446	NA
1256	chr5	1854953	1857828	2876	*	10	3.51e-45	1.51e-55	1.17e-12	1.71e-56	0.328227	0.129442	CTD-2194D22.2
1257	chr6	30698584	30699481	898	*	13	2.14e-77	5.09e-54	5.18e-11	1.71e-56	0.310215	0.144856	FLOT1
1258	chr5	156886415	156887490	1076	*	8	7.26e-84	4.52e-55	3.39e-12	1.89e-56	0.452698	0.257506	NIPAL4, CTB-109A12.1, ADAM19
1259	chr16	57317679	57318744	1066	*	11	2.31e-74	9.85e-58	1.47e-09	2e-56	0.271578	0.138654	PLLP
1260	chr8	144639591	144640755	1165	*	9	3.53e-84	6.6e-54	1.75e-14	2.01e-56	0.369891	0.18562	GSDMD
1261	chr13	31506270	31507139	870	*	11	8.26e-73	3.33e-58	8.2e-09	2.08e-56	0.37191	0.21846	TEX26, TEX26-AS1
1262	chr18	13136340	13137315	976	*	6	1.14e-88	2.89e-56	6.06e-17	2.22e-56	0.504702	0.297396	NA
1263	chr5	121186479	121188228	1750	*	8	5.48e-64	5.55e-58	1.06e-11	2.4e-56	0.319311	0.153705	FTMT
1264	chr22	30642653	30643376	724	*	7	4.73e-87	3.23e-50	7.15e-15	2.47e-56	0.436404	0.196096	RP1-102K2.8, LIF
1265	chr10	102825226	102827143	1918	*	6	2.87e-113	1.51e-43	1.98e-19	2.51e-56	0.360921	0.166376	KAZALD1
1266	chr8	30240920	30243930	3011	*	13	8.73e-57	5.05e-50	9.54e-14	2.55e-56	0.38129	0.135719	RBPMS, RBPMS-AS1
1267	chr6	26271193	26273611	2419	*	15	1.5e-56	7.09e-47	3.82e-13	2.62e-56	0.424555	0.133569	HIST1H2BI, HIST1H3G, HIST1H2APS4
1268	chr2	27529325	27531535	2211	*	19	3.84e-59	3.83e-58	1.51e-07	2.66e-56	0.245422	0.154024	TRIM54, UCN
1269	chr2	11272399	11273901	1503	*	7	4.02e-79	3.28e-56	4.7e-14	2.68e-56	0.313657	0.204909	C2orf50, AC062028.1
1270	chr2	178013040	178013807	768	*	4	6.2e-87	4.84e-58	6.3e-19	2.69e-56	0.467734	0.447513	AC079305.11
1271	chr17	42906669	42908915	2247	*	9	3.44e-59	4.3e-48	2.39e-15	2.77e-56	0.359941	0.135034	GJC1
1272	chr4	56501441	56502864	1424	*	10	7.96e-84	1.8e-41	7.23e-16	2.8e-56	0.420273	0.186782	NMU
1273	chr15	53095823	53098257	2435	*	15	4.97e-55	8.17e-60	2.42e-07	2.83e-56	0.255854	0.190363	RP11-209K10.2
1274	chr17	32482817	32485152	2336	*	15	5.18e-62	5.52e-53	6.18e-13	3.22e-56	0.382101	0.0430178	ASIC2
1275	chr7	117119382	117120064	683	*	9	1.45e-75	1.27e-58	4.51e-10	3.24e-56	0.408573	0.283724	CFTR
1276	chr17	18011513	18012134	622	*	7	7.82e-81	1.41e-57	3.04e-13	3.25e-56	0.317944	0.20752	MYO15A
1277	chr15	33359788	33360901	1114	*	8	2.79e-76	3.97e-57	1.27e-15	3.38e-56	0.344781	0.204689	FMN1
1278	chr1	1242730	1245708	2979	*	17	2.91e-51	1.52e-49	1.19e-10	3.49e-56	0.175138	0.0373704	PUSL1, ACAP3
1279	chr18	5628160	5630951	2792	*	13	3.1e-47	2.24e-60	1.19e-07	4.16e-56	-0.283451	-0.158599	EPB41L3
1280	chr12	117036703	117037546	844	*	7	1.76e-99	2.22e-47	4.81e-17	4.75e-56	0.412804	0.192839	RP11-497G19.3
1281	chr3	49377369	49378124	756	*	10	9.35e-77	1.5e-56	3.07e-10	4.89e-56	0.336749	0.117885	USP4
1282	chr14	101518520	101522539	4020	*	22	1.99e-48	4.7e-54	1.11e-09	4.91e-56	0.228677	0.0847008	MIR487A, MIR134, MIR485, MIR382
1283	chr4	185905015	185905321	307	*	4	3.68e-94	4.75e-57	6.33e-18	4.96e-56	0.53145	0.367406	NA
1284	chr4	140200520	140202327	1808	*	14	3.2e-66	3.87e-48	1.85e-09	5.13e-56	0.336478	0.165159	MGARP, NDUFC1
1285	chr8	141248582	141249727	1146	*	8	4.21e-76	1.3e-57	1.5e-11	5.33e-56	0.307028	0.193518	TRAPPC9
1286	chr1	247578953	247580106	1154	*	6	1.38e-70	5.82e-58	9.76e-13	5.7e-56	0.272096	0.227003	NLRP3
1287	chr17	61776851	61778813	1963	*	10	2.07e-55	1.17e-56	1.06e-11	5.75e-56	0.318576	0.130655	LIMD2
1288	chr13	46424943	46426263	1321	*	13	8.14e-72	8.89e-57	6.52e-09	5.78e-56	0.332562	0.219937	SIAH3
1289	chr17	48585216	48586569	1354	*	11	4.92e-82	1.44e-51	4.5e-11	5.9e-56	0.365833	0.175047	MYCBPAP, RP11-94C24.6
1290	chr19	46731941	46734104	2164	*	6	1.16e-54	3.56e-58	1.03e-12	6.11e-56	0.289473	0.236408	IGFL1, AC006262.10
1291	chr11	34377921	34380598	2678	*	13	6.71e-64	4.64e-45	1.82e-12	6.24e-56	0.136179	0.019513	ABTB2
1292	chr13	113540189	113540631	443	*	4	8.62e-90	6.62e-58	9.82e-17	6.31e-56	0.41326	0.355621	ATP11A
1293	chr17	78009155	78011083	1929	*	14	2.72e-70	2.94e-43	1.31e-15	6.57e-56	0.0241656	0.00554786	CCDC40, TBC1D16
1294	chr14	104644850	104647094	2245	*	12	4.45e-56	1.09e-47	9.3e-14	6.64e-56	0.249436	0.105828	KIF26A
1295	chr12	46662421	46664096	1676	*	11	1.13e-86	9.64e-51	7.14e-12	6.88e-56	0.359784	0.1804	SLC38A1
1296	chr7	141672455	141674839	2385	*	7	2.1e-74	1.24e-54	3.95e-16	7.38e-56	0.452544	0.201917	MGAM, TAS2R38
1297	chr2	64067521	64069798	2278	*	24	5.25e-66	8.59e-37	3.87e-15	8.31e-56	0.359448	0.0455988	UGP2
1298	chr3	123812381	123813596	1216	*	11	1.46e-69	1.81e-59	1.39e-09	8.42e-56	0.266091	0.180868	KALRN
1299	chr6	30522217	30525447	3231	*	70	3.07e-62	1.75e-41	1.48e-09	8.45e-56	0.124189	0.00709818	PRR3, GNL1
1300	chr18	3247309	3248148	840	*	10	1.11e-73	2.73e-58	1.36e-11	8.84e-56	0.288283	0.177502	MYL12A
1301	chr17	78193351	78195518	2168	*	11	7.54e-92	1.73e-37	9.98e-19	8.9e-56	0.283655	0.086429	SLC26A11, SGSH
1302	chr16	49311483	49313307	1825	*	9	4.51e-64	7.83e-55	1.99e-13	8.99e-56	0.399173	0.266637	CBLN1
1303	chr11	45824647	45827763	3117	*	20	2.81e-50	4.74e-49	2.59e-15	9.45e-56	0.288967	0.0550462	SLC35C1
1304	chr14	105877289	105878314	1026	*	6	3.52e-73	4.75e-58	6.97e-14	9.6e-56	0.312672	0.255056	TEX22
1305	chr4	54424280	54425349	1070	*	7	3.33e-84	1.26e-55	8.97e-16	1.02e-55	0.471192	0.259509	FIP1L1, LNX1
1306	chr3	126006749	126007563	815	*	8	1.06e-85	2.25e-53	2.9e-14	1.02e-55	0.402076	0.199168	RP11-71E19.1
1307	chr5	151303520	151305528	2009	*	17	2.79e-66	3.32e-58	2.37e-10	1.03e-55	-0.26303	-0.0884492	GLRA1
1308	chr12	48206783	48207862	1080	*	5	9.91e-86	4.91e-56	1.28e-15	1.07e-55	0.509601	0.369488	HDAC7
1309	chr6	33179469	33181870	2402	*	29	6.45e-63	9.96e-40	1.52e-14	1.14e-55	0.165116	0.0396874	RING1
1310	chr19	5977699	5978790	1092	*	12	9.94e-91	9.01e-36	6.59e-17	1.15e-55	0.0308514	0.00576486	CTC-232P5.1, RANBP3
1311	chr1	152730231	152731590	1360	*	6	4.4e-74	9.96e-58	1.31e-14	1.36e-55	0.326961	0.270225	KPRP
1312	chr12	26985672	26987065	1394	*	15	1.41e-86	7.47e-46	1.89e-13	1.55e-55	0.316652	0.107209	ITPR2
1313	chr6	106546074	106546824	751	*	6	3.29e-74	1.52e-57	6.88e-15	1.58e-55	0.41404	0.27955	PRDM1
1314	chr6	32916606	32918967	2362	*	16	6.05e-51	8.41e-52	1.26e-09	1.72e-55	0.235579	0.0904832	XXbac-BPG181M17.5, HLA-DMA
1315	chr16	31225350	31227515	2166	*	10	1.05e-65	1.72e-44	9.98e-15	1.73e-55	0.302198	0.161089	TRIM72, PYDC1
1316	chr1	91966074	91967328	1255	*	18	1.04e-79	7.49e-47	8.96e-12	1.74e-55	0.0383376	0.00547074	CDC7
1317	chr17	79650519	79651806	1288	*	11	1.09e-81	6.44e-49	3.63e-13	1.87e-55	-0.0124933	0.00230064	HGS, ARL16
1318	chr2	219262309	219265373	3065	*	16	1.45e-53	5.11e-49	6.43e-09	1.97e-55	0.324255	0.0534155	CTDSP1, RP11-378A13.2
1319	chr1	181056650	181059633	2984	*	16	7.57e-47	1.01e-52	9.29e-08	2.02e-55	0.259322	0.0600754	IER5
1320	chr19	46087775	46088293	519	*	9	7.99e-81	3.59e-51	9.28e-15	2.15e-55	-0.0124555	0.00129798	OPA3
1321	chr3	192958565	192959372	808	*	9	7.92e-79	5.85e-55	3.72e-18	2.33e-55	0.375073	0.132617	HRASLS
1322	chr6	111926749	111927480	732	*	7	1.06e-78	1.49e-56	4.14e-12	2.33e-55	0.338315	0.226521	TRAF3IP2
1323	chr2	239045701	239048579	2879	*	12	1.02e-60	1.23e-51	1.99e-09	2.47e-55	0.196646	0.111186	KLHL30
1324	chr3	50382952	50383368	417	*	9	3.26e-72	8.06e-59	2.68e-10	2.85e-55	0.322118	0.244696	ZMYND10-AS1, ZMYND10
1325	chr1	35245692	35247966	2275	*	11	1.28e-62	1.86e-52	1.2e-12	2.9e-55	0.300318	0.139037	GJB3, SMIM12, RP1-34M23.5
1326	chr6	159466054	159466542	489	*	5	7.6e-80	1.05e-57	7.88e-14	3.04e-55	0.364636	0.301747	RP1-111C20.4, TAGAP
1327	chr7	156432293	156434403	2111	*	14	5.66e-62	2.73e-55	2.25e-10	3.04e-55	-0.274735	-0.146993	RNF32, LINC01006, C7orf13
1328	chr8	126441383	126443014	1632	*	12	8.38e-87	1.57e-33	3.34e-17	3.05e-55	0.291064	0.0342226	TRIB1
1329	chr3	87038972	87040739	1768	*	15	1.47e-62	3.34e-47	3.72e-11	3.26e-55	0.318667	0.0703535	VGLL3
1330	chr10	103050320	103052605	2286	*	12	8.03e-77	1.21e-48	8.54e-15	3.32e-55	0.275611	0.0855142	NA
1331	chr20	39765163	39767490	2328	*	13	3.52e-61	3.79e-50	9.19e-14	3.42e-55	0.398612	0.0575687	PLCG1, RP1-1J6.2
1332	chr12	2861589	2863075	1487	*	6	5.3e-72	8.13e-55	2.89e-15	3.53e-55	0.366628	0.269585	RP11-885B4.1, RP11-986G18.1
1333	chr10	1712918	1714535	1618	*	8	2.89e-60	1.05e-57	1.71e-11	3.7e-55	0.244648	0.159036	ADARB2
1334	chr4	83350534	83352783	2250	*	13	2.43e-86	2.65e-47	6.03e-16	3.93e-55	0.0843929	0.0148047	ENOPH1, HNRNPDL
1335	chr7	128809100	128809442	343	*	5	7.44e-80	1.33e-57	1.56e-13	4.07e-55	0.466221	0.401328	RP11-286H14.6
1336	chr13	112709256	112713372	4117	*	15	2.24e-45	9.44e-50	3.06e-11	4.08e-55	0.370324	0.154897	NA
1337	chr16	49315302	49317767	2466	*	10	7.19e-50	2.54e-58	2.21e-09	4.09e-55	-0.322528	-0.169777	CBLN1
1338	chr11	128553855	128556382	2528	*	10	9.93e-63	1.79e-52	5.24e-12	4.1e-55	0.325803	0.221479	RP11-744N12.3
1339	chr8	16859045	16859924	880	*	9	3.36e-79	2.29e-51	1.44e-11	4.13e-55	0.345159	0.221493	FGF20
1340	chr2	16845412	16847988	2577	*	7	9.27e-68	9.01e-45	7.12e-18	4.44e-55	0.433155	0.175413	FAM49A
1341	chr12	132922227	132924218	1992	*	8	2.5e-63	4.2e-57	8.06e-14	4.53e-55	0.266134	0.158475	NA
1342	chr17	9548019	9550545	2527	*	18	1.74e-55	4.97e-47	7.43e-11	4.56e-55	0.33986	-0.00234599	USP43, RP11-55L4.2, RP11-55L4.1
1343	chr4	47837775	47840683	2909	*	13	7.79e-56	1.75e-46	7.89e-12	4.58e-55	0.394973	0.166201	CORIN
1344	chr2	47167859	47169299	1441	*	8	7.5e-68	5.02e-47	3.52e-14	4.73e-55	0.397162	0.196331	TTC7A, MCFD2
1345	chr16	56665855	56666640	786	*	5	4.67e-78	1.33e-56	1.05e-14	4.75e-55	0.424585	0.363178	MT1M, AC026461.1
1346	chr11	107728931	107730551	1621	*	13	1.5e-68	3.09e-44	7.11e-14	4.8e-55	0.433493	0.067803	SLC35F2
1347	chr15	65822346	65824328	1983	*	16	4.3e-65	8.63e-56	4.81e-08	5.29e-55	0.156293	0.0267302	PTPLAD1
1348	chr1	1096717	1101462	4746	*	25	6.24e-32	3.37e-47	1.05e-08	5.29e-55	0.180334	0.0681326	NA
1349	chr10	32216031	32218319	2289	*	19	4.68e-60	2.85e-46	1.3e-10	5.32e-55	0.384579	0.0635161	ARHGAP12
1350	chr10	70660528	70661472	945	*	13	1.6e-81	2.43e-45	5.53e-16	5.34e-55	-0.039092	-0.00767862	DDX50
1351	chr1	17445310	17446768	1459	*	11	1.37e-64	1.43e-57	8.13e-09	5.47e-55	0.245997	0.160262	PADI2
1352	chr19	2251588	2253854	2267	*	13	2.71e-66	5.13e-48	5.03e-10	5.63e-55	0.419559	0.192007	AMH, JSRP1
1353	chr2	242126680	242128843	2164	*	8	6.41e-75	4.09e-54	2.45e-14	5.68e-55	0.340573	0.184271	ANO7
1354	chr20	36155925	36157266	1342	*	36	1e-75	3.57e-40	3.88e-10	5.73e-55	0.028572	0.00192423	BLCAP
1355	chr17	750241	751709	1469	*	7	2.06e-75	4.56e-56	5.79e-13	5.75e-55	0.471548	0.289844	NXN
1356	chr17	42247565	42248358	794	*	8	4.04e-75	5.98e-51	2.46e-14	5.76e-55	0.278518	0.161706	ASB16
1357	chr11	63827432	63828762	1331	*	10	1.93e-85	1.27e-47	6.34e-13	5.77e-55	0.428805	0.200123	RP11-21A7A.2, MACROD1
1358	chr4	84030111	84031513	1403	*	12	3.43e-75	1.54e-55	1.44e-12	5.85e-55	0.311846	0.0668165	PLAC8
1359	chr20	25056698	25059984	3287	*	6	2.13e-53	4.35e-52	6.27e-17	5.96e-55	0.537351	0.246017	VSX1
1360	chr8	9761171	9766172	5002	*	19	5.56e-32	5.61e-55	3.56e-09	6.3e-55	0.220681	-0.00251148	LINC00599
1361	chr19	52206446	52207653	1208	*	7	6.85e-111	1.83e-33	1.68e-16	7.19e-55	0.4532	0.228598	SPACA6P
1362	chr22	45403175	45406639	3465	*	23	1.51e-50	1.18e-40	1.31e-10	7.22e-55	-0.11056	-0.00267916	PHF21B
1363	chr11	60282420	60282972	553	*	10	7.85e-81	9.28e-45	3.08e-15	7.75e-55	0.21042	0.105575	MS4A13
1364	chr2	233390015	233391274	1260	*	8	2.7e-79	7.77e-54	2.28e-14	8.32e-55	0.388082	0.173613	PRSS56, CHRND
1365	chr12	132975819	132977140	1322	*	6	5.67e-80	4.07e-54	1e-14	8.33e-55	0.400987	0.267817	NA
1366	chr6	6006398	6009556	3159	*	16	6.67e-50	2.35e-51	8.11e-10	8.36e-55	0.309893	0.0696835	NRN1
1367	chr7	127806678	127808848	2171	*	10	1.05e-57	2.24e-54	2.83e-12	8.41e-55	0.407012	0.187887	NA
1368	chr3	55521529	55524048	2520	*	16	3.58e-57	1.12e-53	2.24e-10	8.47e-55	0.420586	0.120593	WNT5A-AS1, WNT5A
1369	chr1	32179862	32181323	1462	*	5	1.24e-86	2.52e-51	9.96e-17	9.01e-55	0.494384	0.335606	NA
1370	chr7	29602763	29604501	1739	*	11	4.03e-70	4.21e-56	6.25e-09	9.07e-55	0.348584	0.20422	PRR15, AC007255.8
1371	chr16	2082689	2084192	1504	*	6	7.1e-70	5.33e-55	1.19e-16	9.4e-55	0.271798	0.196608	SLC9A3R2
1372	chr4	184019561	184021405	1845	*	9	1.66e-69	2.24e-47	2.59e-13	9.46e-55	0.370335	0.107489	WWC2, WWC2-AS2
1373	chr7	99573278	99574466	1189	*	5	8.04e-71	1.26e-56	6.31e-17	9.66e-55	0.339036	0.22997	AZGP1
1374	chr17	41832466	41833324	859	*	7	7.55e-75	2.54e-57	4.49e-12	9.67e-55	0.391808	0.275189	SOST
1375	chr7	44835684	44837140	1457	*	14	1.88e-72	5.31e-48	1.18e-12	1.01e-54	0.192431	0.0325135	PPIA
1376	chr12	111618925	111620313	1389	*	10	2.77e-60	2.1e-52	5.68e-14	1.07e-54	0.269801	0.108294	CUX2
1377	chr17	45949677	45949878	202	*	5	6.75e-81	1.29e-56	3.76e-14	1.11e-54	0.444314	0.349265	NA
1378	chr8	37552657	37556386	3730	*	16	3.69e-50	9.23e-45	1.49e-13	1.21e-54	0.264131	0.059535	ZNF703
[truncated: 19,483 more rows]
