# Supplementary material for: Data mining of bulk and single-cell RNA sequencing introduces OBI1-AS1 as an astrocyte marker with possible role in glioma recurrence and progression
Source: Clin Epigenetics. 2022 Mar 8;14:35. doi: 10.1186/s13148-022-01260-4 (PMC8905821; doi:10.1186/s13148-022-01260-4)
Supplement: Supplementary file 6 — Additional file 6. Result of DEA based on IDH1 mutation status ( IDH1mut vs IDH1wt ). [file 13148_2022_1260_MOESM6_ESM.xlsx]

## Sheet: DEA(IDH-mut_VS_IDH-wt)
	logFC	logCPM	LR	PValue	FDR	symbol
ENSG00000255737	-4.01384	2.13267	1549.89	0	0	AGAP2-AS1
ENSG00000179299	-3.46572	0.558777	1459.25	2.80382254014907e-319	3.20014285619915e-315	NSUN7
ENSG00000144681	-5.09835	1.51341	1420.76	6.47625106847886e-311	4.93e-307	STAC
ENSG00000106511	-6.08142	2.42724	1342.13	7.89e-294	4.5e-290	MEOX2
ENSG00000109113	-2.84703	4.18085	1329.79	3.79e-291	1.73e-287	RAB34
ENSG00000114115	-3.80392	4.88833	1329.26	4.96e-291	1.89e-287	RBP1
ENSG00000213085	-5.21336	0.757951	1321.83	2.03e-289	6.63e-286	CFAP45
ENSG00000118271	-15.0754	8.44817	1299.04	1.82e-284	5.2e-281	TTR
ENSG00000106538	-4.28276	3.602	1293.87	2.43e-283	6.16e-280	RARRES2
ENSG00000164309	-3.51023	3.51148	1253.09	1.76e-274	4.03e-271	CMYA5
ENSG00000105877	-4.03431	0.725038	1235.71	1.06e-270	2.2e-267	DNAH11
ENSG00000120093	-5.81726	1.7299	1197.46	2.18e-262	4.15e-259	HOXB3
ENSG00000156966	-3.30736	2.25887	1162.79	7.44e-255	1.31e-251	B3GNT7
ENSG00000197769	-4.6216	-0.170963	1158.69	5.78e-254	9.43e-251	MAP1LC3C
ENSG00000161798	-5.07742	0.691331	1128.94	1.69e-247	2.57e-244	AQP5
ENSG00000169515	-3.20451	2.31459	1098.08	8.64e-241	1.23e-237	CCDC8
ENSG00000132432	-3.31166	6.26533	1086.25	3.21e-238	4.31e-235	SEC61G
ENSG00000104611	-3.48896	1.13128	1062.29	5.19e-233	6.58e-230	SH2D4A
ENSG00000132000	-3.94156	1.68963	1058.69	3.14e-232	3.77e-229	PODNL1
ENSG00000142227	-3.85457	4.19202	1052.26	7.87e-231	8.98e-228	EMP3
ENSG00000198691	-5.45263	2.39795	1028.8	9.89e-226	1.08e-222	ABCA4
ENSG00000158710	-2.42525	6.62551	1020.7	5.7e-224	5.92e-221	TAGLN2
ENSG00000142700	-5.06003	1.84698	1016.57	4.5e-223	4.47e-220	DMRTA2
ENSG00000183644	-5.69198	-0.314484	998.457	3.89e-219	3.7e-216	HOATZ
ENSG00000012211	-2.09821	0.836558	994.265	3.17e-218	2.89e-215	PRICKLE3
ENSG00000235151	-3.7014	-2.13287	971.915	2.29e-213	2.01e-210	NA
ENSG00000204219	-2.9418	2.37483	967.076	2.58e-212	2.18e-209	TCEA3
ENSG00000231290	-3.64986	-0.922454	965.295	6.28e-212	5.12e-209	APCDD1L-DT
ENSG00000122176	-4.63832	4.45775	952.117	4.6e-209	3.62e-206	FMOD
ENSG00000132554	-4.04373	1.03054	943.916	2.79e-207	2.12e-204	RGS22
ENSG00000134215	-3.79112	2.7521	940.832	1.3e-206	9.61e-204	VAV3
ENSG00000155761	-5.03503	0.306902	933.164	6.06e-205	4.32e-202	SPAG17
ENSG00000164294	-3.52767	1.54327	928.488	6.3e-204	4.35e-201	GPX8
ENSG00000182742	-5.44814	0.0822894	917.036	1.94e-201	1.3e-198	HOXB4
ENSG00000158156	-2.43266	2.65399	914.194	8.06e-201	5.26e-198	XKR8
ENSG00000154997	-9.25921	1.99701	904.044	1.3e-198	8.22e-196	SEPTIN14
ENSG00000164879	-4.33818	2.43369	901.453	4.74e-198	2.93e-195	CA3
ENSG00000122642	-2.07526	5.56527	900.29	8.49e-198	5.1e-195	FKBP9
ENSG00000272382	-2.92617	-1.23442	898.137	2.49e-197	1.46e-194	NA
ENSG00000131435	-3.63317	3.55496	887.844	4.31e-195	2.46e-192	PDLIM4
ENSG00000115457	-3.91552	6.05004	887.687	4.66e-195	2.6e-192	IGFBP2
ENSG00000115339	-3.07048	0.912041	886.195	9.84e-195	5.35e-192	GALNT3
ENSG00000164687	-3.31204	3.09224	881.794	8.9e-194	4.73e-191	FABP5
ENSG00000113296	-2.71495	5.62527	880.279	1.9e-193	9.86e-191	THBS4
ENSG00000234465	-2.8817	1.7729	867.819	9.72e-191	4.93e-188	PINLYP
ENSG00000227372	-2.31021	3.99736	859.301	6.91e-189	3.43e-186	TP73-AS1
ENSG00000173040	-3.13913	0.653498	834.721	1.53e-183	7.41e-181	EVC2
ENSG00000236106	-3.82202	-1.51266	832.726	4.14e-183	1.97e-180	LOC112268411
ENSG00000168140	-3.20056	3.11949	820.849	1.58e-180	7.37e-178	VASN
ENSG00000180758	-2.68589	0.27497	800.171	4.95e-176	2.26e-173	GPR157
ENSG00000181541	-5.04969	-1.71504	796.059	3.88e-175	1.74e-172	MAB21L2
ENSG00000109944	-3.39367	1.09764	795.261	5.79e-175	2.54e-172	JHY
ENSG00000125430	-3.85601	1.79561	789.581	9.94e-174	4.28e-171	HS3ST3B1
ENSG00000132915	-4.74919	0.155195	785.931	6.18e-173	2.61e-170	PDE6A
ENSG00000133110	-6.77603	4.96314	783.904	1.7e-172	7.08e-170	POSTN
ENSG00000187824	-1.77449	2.43126	774.624	1.78e-170	7.24e-168	TMEM220
ENSG00000113494	-4.32769	0.914062	767.232	7.19e-169	2.88e-166	PRLR
ENSG00000204542	-9.36335	0.111279	763.843	3.92e-168	1.54e-165	C6orf15
ENSG00000112319	-4.07695	1.95406	762.568	7.42e-168	2.87e-165	EYA4
ENSG00000079931	-4.70612	4.47515	749.681	4.71e-165	1.79e-162	MOXD1
ENSG00000144031	-2.12736	0.39545	747.717	1.26e-164	4.71e-162	ANKRD53
ENSG00000183671	-5.18108	-0.92304	746.652	2.14e-164	7.9e-162	GPR1
ENSG00000128610	-4.89075	-0.632706	746.555	2.25e-164	8.16e-162	FEZF1
ENSG00000269190	-2.89751	3.02608	745.261	4.3e-164	1.53e-161	FBXO17
ENSG00000141198	-2.79661	2.06135	744.245	7.16e-164	2.51e-161	TOM1L1
ENSG00000228208	-4.35609	-1.50357	741.729	2.52e-163	8.72e-161	LINC02869
ENSG00000162493	-3.75332	5.40669	739.341	8.34e-163	2.84e-160	PDPN
ENSG00000225511	-5.62024	0.855918	738.079	1.57e-162	5.27e-160	NA
ENSG00000177096	-1.7196	1.61508	732.469	2.6e-161	8.61e-159	PHETA2
ENSG00000102265	-3.64307	5.83602	723.686	2.11e-159	6.9e-157	TIMP1
ENSG00000163071	-3.48689	1.44653	719.335	1.87e-158	6e-156	SPATA18
ENSG00000197461	-2.21604	5.18591	710.363	1.67e-156	5.29e-154	PDGFA
ENSG00000184599	-3.35279	-1.03375	709.352	2.77e-156	8.66e-154	TAFA3
ENSG00000121310	-2.20582	3.97216	698.741	5.62e-154	1.73e-151	ECHDC2
ENSG00000120318	-2.02526	4.1544	697.171	1.23e-153	3.75e-151	ARAP3
ENSG00000010704	-1.98789	2.06561	693.532	7.62e-153	2.29e-150	HFE
ENSG00000147065	-2.16549	7.60353	691.538	2.07e-152	6.14e-150	MSN
ENSG00000232818	-2.52588	-0.632244	690.721	3.12e-152	9.12e-150	RPS2P32
ENSG00000177294	-3.51686	-1.6256	689.063	7.15e-152	2.06e-149	FBXO39
ENSG00000225649	-3.88967	0.816153	687.777	1.36e-151	3.88e-149	LOC100506474
ENSG00000256637	-5.0095	-2.84089	687.661	1.44e-151	4.06e-149	NA
ENSG00000104415	-3.78209	1.30086	687.447	1.6e-151	4.47e-149	CCN4
ENSG00000236501	4.08412	0.435596	685.991	3.33e-151	9.15e-149	NA
ENSG00000258943	-3.43931	-1.68145	682.608	1.81e-150	4.92e-148	NA
ENSG00000187783	-5.22972	0.548219	680.314	5.71e-150	1.53e-147	TMEM72
ENSG00000159212	-5.30323	1.68159	678.535	1.39e-149	3.69e-147	CLIC6
ENSG00000123610	-3.20458	1.3309	677.022	2.97e-149	7.79e-147	TNFAIP6
ENSG00000149292	-2.40909	1.85286	672.984	2.24e-148	5.82e-146	TTC12
ENSG00000148848	-3.28397	2.79327	667.982	2.75e-147	7.04e-145	ADAM12
ENSG00000229108	-5.80172	0.0631529	659.774	1.67e-145	4.24e-143	NA
ENSG00000165105	-3.47424	0.545532	655.499	1.42e-144	3.57e-142	RASEF
ENSG00000165807	-2.24214	-0.26908	653.924	3.13e-144	7.77e-142	PPP1R36
ENSG00000198088	-3.60189	-1.43382	652.565	6.18e-144	1.52e-141	NUP62CL
ENSG00000108602	-3.29814	-0.148417	648.727	4.23e-143	1.03e-140	ALDH3A1
ENSG00000198768	-5.87232	0.167143	644.533	3.45e-142	8.29e-140	APCDD1L
ENSG00000127472	-3.56713	3.08786	637.422	1.22e-140	2.89e-138	PLA2G5
ENSG00000115507	-3.10381	1.84085	635.12	3.85e-140	9.06e-138	OTX1
ENSG00000144488	-3.35023	-0.910623	633.985	6.79e-140	1.58e-137	ESPNL
ENSG00000235192	-3.97679	-2.89854	632.083	1.76e-139	4.06e-137	NA
ENSG00000002745	-4.20508	0.201584	631.887	1.94e-139	4.43e-137	WNT16
ENSG00000173917	-4.0204	0.697054	631.5	2.36e-139	5.33e-137	HOXB2
ENSG00000115107	-2.78099	4.44842	627.972	1.38e-138	3.09e-136	STEAP3
ENSG00000004838	-2.78556	2.96908	617.425	2.72e-136	6.02e-134	ZMYND10
ENSG00000131951	-3.88882	-1.19718	613.943	1.55e-135	3.41e-133	LRRC9
ENSG00000263400	-2.69586	0.0337725	613.172	2.28e-135	4.97e-133	TMEM220-AS1
ENSG00000164930	-2.00273	2.78704	612.022	4.06e-135	8.75e-133	FZD6
ENSG00000280890	-4.7824	-1.95524	611.395	5.56e-135	1.19e-132	NA
ENSG00000230316	-4.21928	0.509179	611.265	5.94e-135	1.25e-132	FEZF1-AS1
ENSG00000133048	-5.19572	8.63374	608.414	2.48e-134	5.19e-132	CHI3L1
ENSG00000137463	-2.12508	0.465316	606.643	6.01e-134	1.25e-131	MGARP
ENSG00000152760	-4.41503	2.28048	606.401	6.78e-134	1.4e-131	TCTEX1D1
ENSG00000173156	-3.08787	-0.0205911	606.021	8.21e-134	1.67e-131	RHOD
ENSG00000132793	-2.57729	1.62572	604.88	1.45e-133	2.94e-131	LPIN3
ENSG00000250786	-2.72706	1.17553	604.721	1.57e-133	3.15e-131	SNHG18
ENSG00000134443	-4.82929	1.3971	601.652	7.32e-133	1.45e-130	GRP
ENSG00000270149	-3.31336	-2.93298	601.428	8.19e-133	1.61e-130	NA
ENSG00000044090	-1.32533	4.34047	599.718	1.93e-132	3.76e-130	CUL7
ENSG00000133640	-4.11832	0.171923	596.553	9.41e-132	1.82e-129	LRRIQ1
ENSG00000205364	-2.69094	3.65408	594.859	2.2e-131	4.22e-129	MT1M
ENSG00000172638	-2.24967	4.98747	593.713	3.9e-131	7.42e-129	EFEMP2
ENSG00000145247	-2.77332	3.26606	593.525	4.29e-131	8.09e-129	OCIAD2
ENSG00000184254	-4.14098	1.97327	591.352	1.27e-130	2.38e-128	ALDH1A3
ENSG00000116815	-1.96407	2.38403	588.025	6.74e-130	1.25e-127	CD58
ENSG00000173557	-3.47576	-1.11805	587.346	9.47e-130	1.74e-127	FAM166C
ENSG00000102445	-2.22296	3.14557	585.644	2.22e-129	4.05e-127	RUBCNL
ENSG00000046604	-4.78431	0.905893	584.552	3.84e-129	6.95e-127	DSG2
ENSG00000136457	-3.32739	0.81434	583.437	6.71e-129	1.21e-126	CHAD
ENSG00000128833	-2.08957	3.40692	581.316	1.94e-128	3.46e-126	MYO5C
ENSG00000176826	-2.38219	0.135368	578.359	8.53e-128	1.51e-125	FKBP9P1
ENSG00000179761	-2.2266	4.8962	578.033	1e-127	1.76e-125	PIPOX
ENSG00000165118	-2.12019	3.06407	577.883	1.08e-127	1.88e-125	C9orf64
ENSG00000234883	-2.32747	-1.04247	577.88	1.08e-127	1.88e-125	MIR155HG
ENSG00000154240	-1.68591	2.74354	576.714	1.94e-127	3.34e-125	CEP112
ENSG00000138771	-2.83659	3.40178	576.156	2.57e-127	4.38e-125	SHROOM3
ENSG00000131981	-2.30229	5.14237	574.641	5.49e-127	9.29e-125	LGALS3
ENSG00000133067	-4.75839	3.4348	574.12	7.13e-127	1.2e-124	LGR6
ENSG00000006756	-1.90251	4.00874	572.539	1.57e-126	2.62e-124	ARSD
ENSG00000153789	-5.68554	-1.71542	567.707	1.77e-125	2.93e-123	CIBAR2
ENSG00000164707	-3.96151	3.5485	567.263	2.21e-125	3.63e-123	SLC13A4
ENSG00000188707	-2.3135	0.394095	566.945	2.59e-125	4.23e-123	ZBED6CL
ENSG00000167553	-1.94072	4.04069	565.51	5.32e-125	8.61e-123	TUBA1C
ENSG00000270179	-2.52763	-1.91113	564.154	1.05e-124	1.69e-122	NA
ENSG00000215845	-2.95418	2.07278	564.132	1.06e-124	1.69e-122	TSTD1
ENSG00000259275	-3.15463	-1.24226	564.059	1.1e-124	1.74e-122	NA
ENSG00000186088	-1.87228	3.42351	563.96	1.16e-124	1.82e-122	GSAP
ENSG00000164220	-3.80751	0.995736	559.205	1.25e-123	1.96e-121	F2RL2
ENSG00000164626	-4.13834	-0.121323	558.458	1.82e-123	2.83e-121	KCNK5
ENSG00000133789	-1.60031	4.97639	558.36	1.91e-123	2.95e-121	SWAP70
ENSG00000171864	-5.25728	-0.0554133	556.224	5.57e-123	8.54e-121	PRND
ENSG00000157703	-3.37491	-1.29714	556.003	6.22e-123	9.47e-121	SVOPL
ENSG00000168743	-3.20291	4.63756	554.347	1.43e-122	2.16e-120	NPNT
ENSG00000151364	-1.7729	0.490448	554.081	1.63e-122	2.45e-120	KCTD14
ENSG00000180347	-5.74894	1.03286	552.78	3.13e-122	4.67e-120	ITPRID1
ENSG00000105991	-3.80293	-1.03379	550.133	1.18e-121	1.75e-119	HOXA1
ENSG00000128394	-1.93468	0.678125	549.766	1.42e-121	2.09e-119	APOBEC3F
ENSG00000123689	-3.60583	0.916383	548.833	2.26e-121	3.3e-119	G0S2
ENSG00000163430	-2.04938	6.55835	547.72	3.94e-121	5.73e-119	FSTL1
ENSG00000149451	-2.67908	2.45417	544.91	1.61e-120	2.33e-118	ADAM33
ENSG00000144810	-3.90291	3.10827	544.404	2.08e-120	2.98e-118	COL8A1
ENSG00000244681	-5.23036	-2.01728	539.214	2.8e-119	3.99e-117	MTHFD2P1
ENSG00000234546	-2.60493	-1.17202	537.168	7.79e-119	1.1e-116	LNCTAM34A
ENSG00000270765	-3.13965	-0.391633	533.692	4.44e-118	6.26e-116	GAS2L2
ENSG00000005059	-2.25061	3.00757	531.739	1.18e-117	1.65e-115	MCUB
ENSG00000134339	-5.16588	-1.10476	531.448	1.37e-117	1.9e-115	SAA2
ENSG00000164056	-2.20665	3.89069	530.12	2.66e-117	3.68e-115	SPRY1
ENSG00000197635	-2.66406	0.81522	529.402	3.81e-117	5.24e-115	DPP4
ENSG00000225765	-2.92146	-2.26029	526.071	2.02e-116	2.76e-114	LINC01831
ENSG00000168938	-1.86773	2.87648	525.336	2.92e-116	3.97e-114	PPIC
ENSG00000100441	-1.56818	3.97467	525.1	3.29e-116	4.44e-114	KHNYN
ENSG00000184937	-5.52837	-1.04226	524.107	5.41e-116	7.26e-114	WT1
ENSG00000211829	-3.73989	-0.257691	523.207	8.49e-116	1.13e-113	NA
ENSG00000227117	-2.72402	-1.91217	522.746	1.07e-115	1.42e-113	HORMAD2-AS1
ENSG00000278192	3.45901	4.24542	520.925	2.66e-115	3.51e-113	NA
ENSG00000133055	-3.10718	-0.0609693	519.471	5.52e-115	7.24e-113	MYBPH
ENSG00000259446	-3.87618	-1.80199	518.208	1.04e-114	1.35e-112	RYR3-DT
ENSG00000134247	-1.78312	5.80767	517.464	1.51e-114	1.96e-112	PTGFRN
ENSG00000164746	-4.27274	1.36949	514.807	5.71e-114	7.36e-112	C7orf57
ENSG00000230148	-3.66109	-1.0439	511.15	3.57e-113	4.57e-111	HOXB-AS1
ENSG00000125845	3.01877	6.18674	510.153	5.87e-113	7.49e-111	BMP2
ENSG00000249825	-2.03887	0.311655	509.639	7.6e-113	9.64e-111	THBS4-AS1
ENSG00000257017	-4.81788	1.01539	509.466	8.29e-113	1.05e-110	HP
ENSG00000197496	-2.19907	3.62428	509.315	8.94e-113	1.12e-110	SLC2A10
ENSG00000125384	-3.89222	-0.765686	509.181	9.56e-113	1.19e-110	PTGER2
ENSG00000231609	-1.75585	0.998798	508.072	1.67e-112	2.07e-110	LOC100132215
ENSG00000111087	-3.29729	1.01689	507.121	2.68e-112	3.31e-110	GLI1
ENSG00000157240	-1.4171	4.23817	502.678	2.48e-111	3.05e-109	FZD1
ENSG00000138435	-4.01008	1.36669	501.968	3.55e-111	4.33e-109	CHRNA1
ENSG00000153064	-2.69376	0.0053955	501.359	4.81e-111	5.84e-109	BANK1
ENSG00000136110	-3.25977	0.5284	501.292	4.98e-111	6.01e-109	CNMD
ENSG00000233429	-3.57749	1.23772	496.499	5.49e-110	6.6e-108	HOTAIRM1
ENSG00000171815	-2.45721	-0.560851	496.185	6.43e-110	7.68e-108	PCDHB1
ENSG00000256751	-2.49687	-1.87412	496.148	6.55e-110	7.78e-108	PLBD1-AS1
ENSG00000255571	2.46022	7.02438	496.09	6.74e-110	7.97e-108	MIR9-3HG
ENSG00000183798	-4.07586	4.06774	495.446	9.31e-110	1.1e-107	EMILIN3
ENSG00000230062	-4.54958	-1.53247	494.339	1.62e-109	1.9e-107	ANKRD66
ENSG00000073282	-3.21703	-0.188227	494.167	1.77e-109	2.06e-107	TP63
ENSG00000164111	-1.48639	8.19336	491.832	5.69e-109	6.59e-107	ANXA5
ENSG00000247809	-2.4054	-1.30947	491.337	7.29e-109	8.41e-107	NR2F2-AS1
ENSG00000251131	-2.4407	-2.66242	490.477	1.12e-108	1.29e-106	NA
ENSG00000277639	-3.16759	-0.89681	490.361	1.19e-108	1.36e-106	LOC105371267
ENSG00000091181	-4.94826	-1.03479	490.258	1.25e-108	1.42e-106	IL5RA
ENSG00000154645	-3.00751	1.4501	486.573	7.93e-108	8.96e-106	CHODL
ENSG00000145358	-3.75314	2.4351	484.863	1.87e-107	2.1e-105	DDIT4L
ENSG00000258752	-4.44589	-1.26329	484.025	2.84e-107	3.18e-105	NA
ENSG00000101608	-1.5109	5.43368	483.627	3.47e-107	3.87e-105	MYL12A
ENSG00000060982	-2.48859	5.08432	483.52	3.66e-107	4.06e-105	BCAT1
ENSG00000175920	-2.65261	0.355627	481.842	8.49e-107	9.36e-105	DOK7
ENSG00000178814	-2.06157	3.00389	480.957	1.32e-106	1.45e-104	OPLAH
ENSG00000173714	-4.07188	1.31893	480.537	1.63e-106	1.78e-104	WFIKKN2
ENSG00000281880	-3.03523	-2.6631	480.17	1.96e-106	2.13e-104	PAX6-AS1
ENSG00000164093	-5.76917	-0.524788	480.033	2.1e-106	2.27e-104	PITX2
ENSG00000171189	-2.8353	3.41752	478.939	3.64e-106	3.91e-104	GRIK1
ENSG00000104324	-1.78727	4.25173	477.909	6.09e-106	6.53e-104	CPQ
ENSG00000134256	-2.19847	1.353	477.799	6.44e-106	6.87e-104	CD101
ENSG00000111012	-3.58695	1.55843	475.956	1.62e-105	1.72e-103	CYP27B1
ENSG00000166415	-4.43745	-1.13785	474.924	2.72e-105	2.87e-103	WDR72
ENSG00000204262	-2.44364	4.90028	474.538	3.3e-105	3.47e-103	COL5A2
ENSG00000111834	-2.63169	1.59747	473.473	5.62e-105	5.89e-103	RSPH4A
ENSG00000198774	-4.11928	1.87801	473.182	6.51e-105	6.78e-103	RASSF9
ENSG00000233529	-3.00223	-2.71532	472.172	1.08e-104	1.12e-102	NA
ENSG00000136383	-1.7428	3.61697	471.954	1.2e-104	1.24e-102	ALPK3
ENSG00000178602	-3.95749	0.486918	470.718	2.24e-104	2.3e-102	OTOS
ENSG00000162643	-3.16736	0.457988	470.104	3.04e-104	3.11e-102	DNAI3
ENSG00000261801	-2.73752	-0.649059	467.216	1.29e-103	1.32e-101	LOXL1-AS1
ENSG00000105948	-1.48381	2.88289	465.687	2.78e-103	2.82e-101	TTC26
ENSG00000237807	-3.00589	0.34009	465.06	3.81e-103	3.85e-101	LOC100507516
ENSG00000085491	-1.61293	2.56929	465.003	3.92e-103	3.94e-101	SLC25A24
ENSG00000223561	-2.46581	-0.387232	463.938	6.68e-103	6.69e-101	LOC646588
ENSG00000243710	-3.32678	0.606106	463.87	6.91e-103	6.89e-101	CFAP57
ENSG00000145623	-2.1295	4.56507	462.646	1.28e-102	1.27e-100	OSMR
ENSG00000172497	-3.21797	-2.76441	462.547	1.34e-102	1.33e-100	ACOT12
ENSG00000111058	-2.19044	4.44423	462.272	1.54e-102	1.52e-100	ACSS3
ENSG00000257588	-2.94189	-2.28374	461.824	1.93e-102	1.89e-100	LOC101927318
ENSG00000237499	-1.76768	-0.753633	461.49	2.28e-102	2.22e-100	WAKMAR2
ENSG00000156535	-1.99886	3.59121	461.314	2.49e-102	2.42e-100	CD109
ENSG00000167216	-1.36295	2.48954	461.104	2.76e-102	2.67e-100	KATNAL2
ENSG00000246985	-2.2483	1.28898	461.098	2.77e-102	2.67e-100	SOCS2-AS1
ENSG00000156206	-3.21242	-1.11862	461.082	2.8e-102	2.68e-100	CFAP161
ENSG00000213719	-1.92489	5.70845	460.111	4.55e-102	4.34e-100	CLIC1
ENSG00000070019	-2.1794	-1.42203	459.923	5e-102	4.75e-100	GUCY2C
ENSG00000136295	-1.33375	7.53026	458.971	8.05e-102	7.6e-100	TTYH3
ENSG00000164651	-4.55221	0.988188	458.969	8.06e-102	7.6e-100	SP8
ENSG00000225194	-2.58487	1.92488	458.286	1.13e-101	1.07e-99	LINC00092
ENSG00000141736	-1.26715	5.42391	458.269	1.14e-101	1.07e-99	ERBB2
ENSG00000106483	-2.79946	4.01605	458.259	1.15e-101	1.07e-99	SFRP4
ENSG00000243620	-3.31411	-2.29802	457.965	1.33e-101	1.24e-99	NA
ENSG00000115474	-4.52912	-0.495877	457.299	1.86e-101	1.72e-99	KCNJ13
ENSG00000243910	-4.51526	-2.04313	456.573	2.68e-101	2.46e-99	TUBA4B
ENSG00000187942	-2.7364	-1.09741	455.803	3.94e-101	3.61e-99	LDLRAD2
ENSG00000185055	-2.12914	0.268669	455.368	4.9e-101	4.47e-99	EFCAB10
ENSG00000173467	-5.67479	-2.06129	454.972	5.97e-101	5.43e-99	AGR3
ENSG00000222041	-2.52131	1.30201	453.847	1.05e-100	9.51e-99	CYTOR
ENSG00000155254	-1.88113	3.45434	452.938	1.65e-100	1.49e-98	MARVELD1
ENSG00000143995	-1.42715	4.00409	450.834	4.75e-100	4.27e-98	MEIS1
ENSG00000264016	-2.67405	-1.24482	450.006	7.19e-100	6.44e-98	NA
ENSG00000242193	-1.63017	2.19118	448.574	1.47e-99	1.31e-97	CRYZL2P
ENSG00000214106	-1.65154	2.35062	447.98	1.98e-99	1.76e-97	NA
ENSG00000127418	-1.9661	4.93408	447.88	2.09e-99	1.85e-97	FGFRL1
ENSG00000158023	-1.77491	1.71929	447.797	2.18e-99	1.92e-97	CFAP251
ENSG00000150457	-1.72675	3.01141	447.709	2.27e-99	2e-97	LATS2
ENSG00000105971	-1.90419	3.65946	447.542	2.47e-99	2.16e-97	CAV2
ENSG00000197594	-2.03466	1.46945	447.272	2.83e-99	2.47e-97	ENPP1
ENSG00000231107	-3.67365	-2.82992	447.053	3.16e-99	2.74e-97	LINC01508
ENSG00000177469	-1.89004	6.32835	446.976	3.28e-99	2.84e-97	CAVIN1
ENSG00000180613	-3.82458	-0.0621575	446.867	3.47e-99	2.99e-97	GSX2
ENSG00000180801	-2.48775	2.26523	446.314	4.57e-99	3.93e-97	ARSJ
ENSG00000176635	-2.85855	-2.31166	445.389	7.27e-99	6.22e-97	HORMAD2
ENSG00000134802	-2.11358	3.34313	445.216	7.93e-99	6.75e-97	SLC43A3
ENSG00000196503	-2.90959	-0.514837	444.171	1.34e-98	1.14e-96	ARL9
ENSG00000124875	-4.46538	-0.599074	442.012	3.95e-98	3.34e-96	CXCL6
ENSG00000170006	-1.91999	1.47375	441.277	5.71e-98	4.81e-96	TMEM154
ENSG00000234964	-3.21316	-3.0375	441.271	5.73e-98	4.81e-96	NA
ENSG00000249249	-1.85585	-0.337641	440.39	8.9e-98	7.45e-96	NA
ENSG00000135926	-1.58292	6.25173	440.357	9.05e-98	7.54e-96	TMBIM1
ENSG00000267079	-3.03985	-2.97854	440.246	9.57e-98	7.94e-96	NA
ENSG00000130513	-3.355	1.41803	440.179	9.9e-98	8.18e-96	GDF15
ENSG00000106609	-0.754783	7.10488	439.899	1.14e-97	9.39e-96	TMEM248
ENSG00000120833	-2.31034	4.04912	439.616	1.31e-97	1.08e-95	SOCS2
ENSG00000187492	-3.90592	-2.15515	439.308	1.53e-97	1.25e-95	CDHR4
ENSG00000227279	-2.42725	-2.44192	439.074	1.72e-97	1.4e-95	NA
ENSG00000120215	-2.85137	-0.806699	438.382	2.43e-97	1.98e-95	MLANA
ENSG00000187994	-1.55724	2.24536	437.904	3.09e-97	2.5e-95	RINL
ENSG00000140481	-4.3976	-0.561436	436.091	7.68e-97	6.19e-95	CCDC33
ENSG00000267147	-3.5868	-2.52997	435.843	8.69e-97	6.99e-95	LINC01842
ENSG00000129038	-2.6727	1.78314	435.781	8.97e-97	7.18e-95	LOXL1
ENSG00000146910	-2.57783	0.193824	434.006	2.18e-96	1.74e-94	CNPY1
ENSG00000157856	-4.03342	1.28025	432.849	3.9e-96	3.1e-94	DRC1
ENSG00000145491	-3.38754	-0.0539593	432.023	5.9e-96	4.67e-94	ROPN1L
ENSG00000115112	-3.3671	3.73899	430.863	1.05e-95	8.33e-94	TFCP2L1
ENSG00000188488	-4.33669	2.28968	428.574	3.32e-95	2.61e-93	SERPINA5
ENSG00000123146	-1.80417	4.45047	427.677	5.21e-95	4.08e-93	ADGRE5
ENSG00000138356	-2.59859	0.641769	427.396	5.99e-95	4.68e-93	AOX1
ENSG00000117525	-2.17786	6.40487	426.8	8.08e-95	6.3e-93	F3
ENSG00000171219	-2.12947	-0.868675	426.68	8.58e-95	6.66e-93	CDC42BPG
ENSG00000174567	-3.5364	-0.120168	426.514	9.33e-95	7.22e-93	GOLT1A
ENSG00000273771	-2.95343	-2.04761	425.896	1.27e-94	9.8e-93	NA
ENSG00000185338	-2.14429	0.376402	425.553	1.51e-94	1.16e-92	SOCS1
ENSG00000254944	-3.15435	-1.52338	423.969	3.34e-94	2.56e-92	NA
ENSG00000142173	-2.78518	5.50358	423.893	3.47e-94	2.65e-92	COL6A2
ENSG00000235978	-2.07269	-2.37017	423.797	3.64e-94	2.77e-92	NA
ENSG00000138131	-2.59759	0.417218	422.567	6.74e-94	5.11e-92	LOXL4
ENSG00000170209	-2.64624	-2.22681	422.462	7.11e-94	5.37e-92	ANKK1
ENSG00000183439	-2.16932	-2.24735	422.101	8.51e-94	6.41e-92	TRIM61
ENSG00000007174	-2.26128	3.66845	422.084	8.59e-94	6.45e-92	DNAH9
ENSG00000259426	-2.10715	-1.8454	421.139	1.38e-93	1.03e-91	LOC145694
ENSG00000007171	-2.53086	2.50165	421.031	1.46e-93	1.09e-91	NOS2
ENSG00000230074	-2.38034	-0.888331	420.543	1.86e-93	1.38e-91	NA
ENSG00000257953	-2.8917	-2.33433	420.453	1.94e-93	1.44e-91	NA
ENSG00000162520	-2.10472	2.00561	420.374	2.02e-93	1.49e-91	SYNC
ENSG00000156140	-2.77241	1.50971	420.103	2.32e-93	1.71e-91	ADAMTS3
ENSG00000256235	-1.65454	4.23393	419.75	2.77e-93	2.03e-91	SMIM3
ENSG00000183242	-5.69923	-2.27759	419.701	2.83e-93	2.07e-91	WT1-AS
ENSG00000136449	-2.14951	0.518924	418.599	4.92e-93	3.59e-91	MYCBPAP
ENSG00000179023	-5.47491	-0.713532	418.256	5.85e-93	4.25e-91	KLHDC7A
ENSG00000110195	-2.92844	1.54836	417.854	7.15e-93	5.18e-91	FOLR1
ENSG00000170439	-3.25812	4.68992	415.263	2.62e-92	1.89e-90	METTL7B
ENSG00000123838	-3.39317	-1.75554	413.811	5.43e-92	3.91e-90	C4BPA
ENSG00000101311	3.1311	6.52275	411.564	1.67e-91	1.2e-89	FERMT1
ENSG00000196569	-1.89558	4.56693	410.759	2.51e-91	1.79e-89	LAMA2
ENSG00000112333	-2.11298	3.82221	410.684	2.6e-91	1.86e-89	NR2E1
ENSG00000142959	-2.12974	-0.0702182	409.416	4.91e-91	3.49e-89	BEST4
ENSG00000168779	-4.81078	1.7136	408.854	6.51e-91	4.62e-89	SHOX2
ENSG00000215217	-2.83305	2.43166	408.296	8.61e-91	6.09e-89	C5orf49
ENSG00000218027	-2.98449	-2.8882	407.165	1.52e-90	1.07e-88	NA
ENSG00000167315	-1.50127	4.83994	406.38	2.25e-90	1.58e-88	ACAA2
ENSG00000113924	-3.00388	-1.57773	404.29	6.41e-90	4.49e-88	HGD
ENSG00000269155	-3.40585	-1.67781	404.225	6.63e-90	4.63e-88	LOC441179
ENSG00000080572	-4.75229	-2.62312	403.421	9.91e-90	6.9e-88	DNAAF6
ENSG00000160401	-1.64201	1.39946	403.179	1.12e-89	7.77e-88	CFAP157
ENSG00000135437	-1.82901	0.791098	402.906	1.28e-89	8.88e-88	RDH5
ENSG00000126785	-1.61364	4.19658	402.631	1.47e-89	1.02e-87	RHOJ
ENSG00000142621	-2.26738	1.00631	402.131	1.89e-89	1.3e-87	FHAD1
ENSG00000269486	-1.57482	-0.17828	401.837	2.19e-89	1.5e-87	NA
ENSG00000102007	-2.07588	3.97151	401.51	2.58e-89	1.77e-87	PLP2
ENSG00000197927	2.07905	3.97391	401.477	2.63e-89	1.79e-87	NBEAP2
ENSG00000173432	-6.08839	0.81036	401.095	3.18e-89	2.16e-87	SAA1
ENSG00000134864	-1.73365	1.17773	400.888	3.53e-89	2.39e-87	GGACT
ENSG00000143107	-2.79044	-0.534016	400.547	4.19e-89	2.83e-87	FNDC7
ENSG00000255150	-2.24133	0.0999927	399.567	6.84e-89	4.61e-87	EID3
ENSG00000113083	-2.24933	2.37219	399.443	7.28e-89	4.89e-87	LOX
ENSG00000273983	-3.31	-3.38967	398.399	1.23e-88	8.23e-87	H3C8
ENSG00000137868	-2.85509	1.76125	398.204	1.36e-88	9.04e-87	STRA6
ENSG00000232821	-4.03616	-2.65803	397.609	1.83e-88	1.21e-86	NA
ENSG00000146966	-1.35699	6.60506	397.123	2.33e-88	1.55e-86	DENND2A
ENSG00000100228	-2.34498	3.18074	396.604	3.02e-88	2e-86	RAB36
ENSG00000164675	-1.87528	0.397913	396.196	3.71e-88	2.45e-86	IQUB
ENSG00000010030	-2.30794	0.149867	396.132	3.83e-88	2.52e-86	ETV7
ENSG00000011028	-1.92454	6.30042	395.839	4.43e-88	2.91e-86	MRC2
ENSG00000234707	-2.77334	-0.960114	395.733	4.68e-88	3.06e-86	NA
ENSG00000164761	-2.88425	1.31808	395.411	5.5e-88	3.58e-86	TNFRSF11B
ENSG00000146648	-2.48161	9.55553	394.579	8.34e-88	5.42e-86	EGFR
ENSG00000260549	-2.00272	1.15271	392.985	1.85e-87	1.2e-85	MT1L
ENSG00000149948	-5.01743	-0.186661	392.854	1.98e-87	1.28e-85	HMGA2
ENSG00000131019	-2.69146	-1.93272	392.332	2.57e-87	1.66e-85	ULBP3
ENSG00000198838	-2.5326	4.20377	391.195	4.55e-87	2.92e-85	RYR3
ENSG00000135074	-1.79635	3.6682	390.704	5.81e-87	3.73e-85	ADAM19
ENSG00000248712	-1.79897	-0.0229574	390.519	6.38e-87	4.08e-85	CCDC153
ENSG00000182584	-1.69696	-1.67197	389.349	1.15e-86	7.31e-85	ACTL10
ENSG00000236969	-4.46775	-2.71244	388.371	1.87e-86	1.19e-84	NA
ENSG00000163347	-2.06166	0.813003	388.01	2.24e-86	1.42e-84	CLDN1
ENSG00000164692	-2.59376	6.28679	387.954	2.31e-86	1.46e-84	COL1A2
ENSG00000196372	1.07358	5.72708	387.829	2.46e-86	1.55e-84	ASB13
ENSG00000162873	-2.13286	5.67883	387.099	3.54e-86	2.23e-84	KLHDC8A
ENSG00000143382	-1.81169	2.16038	386.045	6.01e-86	3.77e-84	ADAMTSL4
ENSG00000176076	-3.42191	2.53887	384.212	1.51e-85	9.42e-84	KCNE5
ENSG00000188467	-3.23578	-2.92609	383.396	2.27e-85	1.41e-83	SLC24A5
ENSG00000185686	-5.65726	-0.265227	382.971	2.81e-85	1.75e-83	PRAME
ENSG00000163885	-3.32671	0.407137	382.311	3.91e-85	2.42e-83	CFAP100
ENSG00000150281	-1.83337	1.84118	382.198	4.13e-85	2.56e-83	CTF1
ENSG00000226445	-1.96735	-0.887075	380.75	8.55e-85	5.27e-83	NA
ENSG00000165588	-9.01355	0.388993	380.216	1.12e-84	6.87e-83	OTX2
ENSG00000112539	-2.43269	0.708577	379.768	1.4e-84	8.58e-83	C6orf118
ENSG00000164932	-2.60936	1.54757	379.264	1.8e-84	1.1e-82	CTHRC1
ENSG00000232021	-2.02071	-1.16832	378.711	2.37e-84	1.45e-82	LEF1-AS1
ENSG00000164440	-2.62343	1.94116	377.789	3.77e-84	2.29e-82	TXLNB
ENSG00000106333	-2.08187	3.59384	377.602	4.14e-84	2.51e-82	PCOLCE
ENSG00000165071	-2.50413	0.85409	377.539	4.27e-84	2.59e-82	TMEM71
ENSG00000167771	2.36219	5.97325	376.839	6.07e-84	3.67e-82	RCOR2
ENSG00000143845	-1.77146	4.14144	375.966	9.4e-84	5.66e-82	ETNK2
ENSG00000184731	-2.78359	1.63253	375.901	9.72e-84	5.84e-82	FAM110C
ENSG00000005020	-1.89707	4.79399	375.561	1.15e-83	6.9e-82	SKAP2
ENSG00000227954	-2.57055	-2.58134	375.321	1.3e-83	7.76e-82	TARID
ENSG00000168542	-3.52597	6.07701	374.942	1.57e-83	9.36e-82	COL3A1
ENSG00000240875	-1.89543	0.815393	374.5	1.96e-83	1.17e-81	LINC00886
ENSG00000176597	-1.87731	3.09512	374.064	2.44e-83	1.45e-81	B3GNT5
ENSG00000104518	-1.61386	4.09713	372.389	5.65e-83	3.34e-81	GSDMD
ENSG00000173852	-1.35881	6.14647	372.031	6.76e-83	3.99e-81	DPY19L1
ENSG00000205361	-2.86383	-2.91815	371.774	7.69e-83	4.52e-81	NA
ENSG00000225986	-3.07778	-0.768181	371.501	8.82e-83	5.17e-81	PLA2G2C
ENSG00000162598	-3.52887	-0.219457	371.23	1.01e-82	5.91e-81	C1orf87
ENSG00000155660	-1.15226	6.72391	371.107	1.07e-82	6.27e-81	PDIA4
ENSG00000273447	-1.96158	-0.933521	370.771	1.27e-82	7.41e-81	NA
ENSG00000248587	2.97501	2.67105	370.539	1.43e-82	8.3e-81	NA
ENSG00000087077	-1.61116	5.73895	369.182	2.82e-82	1.63e-80	TRIP6
ENSG00000164142	-3.20581	-1.56638	368.34	4.3e-82	2.49e-80	FAM160A1
ENSG00000132530	-2.12508	2.72176	367.98	5.15e-82	2.97e-80	XAF1
ENSG00000253690	-4.45977	-3.81603	367.667	6.03e-82	3.47e-80	NA
ENSG00000186973	-4.96972	0.413293	367.393	6.92e-82	3.97e-80	FAM183A
ENSG00000231742	-2.32375	-2.07019	367.017	8.35e-82	4.78e-80	LINC01273
ENSG00000179954	-1.93313	2.44641	366.973	8.53e-82	4.87e-80	SSC5D
ENSG00000149131	-2.27377	6.3207	366.599	1.03e-81	5.86e-80	SERPING1
ENSG00000152056	-1.55622	-0.277605	366.557	1.05e-81	5.97e-80	AP1S3
ENSG00000140287	-4.27533	-1.39521	366.406	1.13e-81	6.43e-80	HDC
ENSG00000154978	-1.6474	6.58313	366.002	1.39e-81	7.85e-80	VOPP1
ENSG00000100196	-1.92664	0.724481	365.452	1.83e-81	1.03e-79	KDELR3
ENSG00000146013	-3.38224	-1.51174	365.196	2.08e-81	1.17e-79	GFRA3
ENSG00000037897	-1.99516	4.07831	364.978	2.32e-81	1.3e-79	METTL1
ENSG00000253552	-4.89123	-0.208307	363.591	4.65e-81	2.6e-79	NA
ENSG00000127399	-2.44954	1.92624	361.829	1.13e-80	6.28e-79	LRRC61
ENSG00000279296	-2.58014	-2.60397	361.576	1.28e-80	7.11e-79	NA
ENSG00000166741	-3.30711	3.38794	361.383	1.41e-80	7.82e-79	NNMT
ENSG00000180818	-5.84049	0.539208	360.926	1.77e-80	9.81e-79	HOXC10
ENSG00000143554	-1.4575	3.81343	360.49	2.2e-80	1.22e-78	SLC27A3
ENSG00000153246	-2.23759	1.26503	359.967	2.86e-80	1.58e-78	PLA2R1
ENSG00000229559	4.1217	-0.199954	359.803	3.11e-80	1.71e-78	NA
ENSG00000158486	-3.09566	-2.25118	359.148	4.32e-80	2.37e-78	DNAH3
ENSG00000249641	-6.65439	-2.62827	358.87	4.96e-80	2.72e-78	HOXC13-AS
ENSG00000123427	-2.0594	3.58577	358.404	6.27e-80	3.42e-78	EEF1AKMT3
ENSG00000171940	-1.3633	3.90027	358.103	7.29e-80	3.97e-78	ZNF217
ENSG00000133116	-2.41798	0.689987	358.074	7.4e-80	4.02e-78	KL
ENSG00000012223	-4.96252	6.00142	357.931	7.95e-80	4.31e-78	LTF
ENSG00000091704	-3.66843	-2.83535	356.621	1.53e-79	8.29e-78	CPA1
ENSG00000163661	-2.52937	1.86014	356.494	1.63e-79	8.81e-78	PTX3
ENSG00000272428	-3.72554	-3.20632	355.697	2.44e-79	1.31e-77	NA
ENSG00000157873	-1.47852	3.80714	355.322	2.94e-79	1.58e-77	TNFRSF14
ENSG00000183691	2.74321	4.18447	354.716	3.98e-79	2.13e-77	NOG
ENSG00000227920	4.26549	-0.725416	354.073	5.5e-79	2.94e-77	NA
ENSG00000272760	-1.77701	1.3548	353.392	7.73e-79	4.13e-77	NA
ENSG00000114473	-1.3021	4.41489	352.306	1.33e-78	7.1e-77	IQCG
ENSG00000050344	-1.38291	2.52578	352.264	1.36e-78	7.23e-77	NFE2L3
ENSG00000006757	-1.99631	3.11795	352.179	1.42e-78	7.53e-77	PNPLA4
ENSG00000125879	-5.98007	-2.52797	351.46	2.04e-78	1.08e-76	OTOR
ENSG00000007866	-1.86235	2.11995	351.37	2.13e-78	1.12e-76	TEAD3
ENSG00000054179	-2.09008	3.88457	351.136	2.4e-78	1.26e-76	ENTPD2
ENSG00000205885	-1.96053	-0.775026	351.063	2.49e-78	1.3e-76	C1RL-AS1
ENSG00000004776	-2.46191	4.76741	351.057	2.49e-78	1.31e-76	HSPB6
ENSG00000125844	-1.03917	6.92159	351.009	2.56e-78	1.33e-76	RRBP1
ENSG00000164972	-3.21154	1.96867	350.851	2.77e-78	1.44e-76	C9orf24
ENSG00000244247	-2.60898	-3.16753	350.638	3.08e-78	1.6e-76	LINC01995
ENSG00000258754	-3.56484	2.46705	350.487	3.32e-78	1.72e-76	LOC105369203
ENSG00000130988	-2.10622	3.56458	350.292	3.66e-78	1.89e-76	RGN
ENSG00000226690	-5.14237	-2.10402	350.157	3.92e-78	2.02e-76	LOC102725191
ENSG00000118849	-2.17919	0.603081	348.833	7.61e-78	3.92e-76	RARRES1
ENSG00000052344	-3.12133	-1.12442	347.581	1.43e-77	7.33e-76	PRSS8
ENSG00000158104	-3.42776	0.948262	347.415	1.55e-77	7.95e-76	HPD
ENSG00000233730	-5.30148	-2.58498	346.98	1.93e-77	9.86e-76	NA
ENSG00000197712	-1.59945	3.76563	346.936	1.97e-77	1.01e-75	FAM114A1
ENSG00000139714	-2.24123	1.76518	346.66	2.26e-77	1.15e-75	MORN3
ENSG00000223703	-4.65219	-2.44974	346.658	2.26e-77	1.15e-75	LOC100289350
ENSG00000178202	-1.49718	4.29195	346.608	2.32e-77	1.18e-75	POGLUT3
ENSG00000258708	2.27971	2.2303	346.518	2.43e-77	1.23e-75	SLC25A21-AS1
ENSG00000146038	-2.38242	0.870397	346.208	2.84e-77	1.43e-75	DCDC2
ENSG00000134222	-1.68513	5.51762	346.149	2.92e-77	1.47e-75	PSRC1
ENSG00000095777	-4.33967	-0.617776	345.536	3.98e-77	2e-75	MYO3A
ENSG00000166979	-1.69409	3.54473	345.355	4.35e-77	2.18e-75	EVA1C
ENSG00000183801	-1.8379	1.06482	345.322	4.42e-77	2.21e-75	OLFML1
ENSG00000128591	-2.61344	6.13585	344.801	5.74e-77	2.87e-75	FLNC
ENSG00000108821	-3.38233	6.15026	344.573	6.44e-77	3.21e-75	COL1A1
ENSG00000183831	-2.03685	1.53038	344.366	7.15e-77	3.55e-75	ANKRD45
ENSG00000118492	-4.18795	-2.09553	344.205	7.74e-77	3.84e-75	ADGB
ENSG00000279388	-4.9197	-3.37664	344.056	8.35e-77	4.13e-75	NA
ENSG00000131730	-1.5681	1.80045	344.045	8.4e-77	4.15e-75	CKMT2
ENSG00000169122	1.76112	6.8371	343.43	1.14e-76	5.63e-75	FAM110B
ENSG00000152763	-2.00299	2.56652	343.215	1.27e-76	6.26e-75	DNAI4
ENSG00000251521	-2.47982	-2.75299	343.207	1.28e-76	6.27e-75	NA
ENSG00000162595	-2.34985	3.14397	342.987	1.43e-76	6.99e-75	DIRAS3
ENSG00000164877	-1.63427	5.0931	342.837	1.54e-76	7.52e-75	MICALL2
ENSG00000183690	-2.50635	1.70148	342.751	1.61e-76	7.83e-75	EFHC2
ENSG00000164741	-1.42553	5.29614	342.492	1.83e-76	8.9e-75	DLC1
ENSG00000135424	-1.64884	6.67212	342.461	1.86e-76	9.02e-75	ITGA7
ENSG00000160472	-3.66455	-2.97201	342.216	2.1e-76	1.02e-74	TMEM190
ENSG00000135862	-1.56001	5.96175	341.739	2.67e-76	1.29e-74	LAMC1
ENSG00000241749	-4.16441	-2.91467	341.451	3.08e-76	1.49e-74	RPSAP52
ENSG00000189171	-1.78634	4.80017	341.332	3.27e-76	1.58e-74	S100A13
ENSG00000183196	-2.07696	4.60121	341.204	3.49e-76	1.68e-74	CHST6
ENSG00000158769	-1.4713	3.34966	340.922	4.02e-76	1.93e-74	F11R
ENSG00000198865	-1.84482	1.69867	340.552	4.84e-76	2.32e-74	CCDC152
ENSG00000224675	2.56914	1.34896	340.468	5.05e-76	2.41e-74	LOC100144595
ENSG00000130635	-2.68262	3.77807	339.96	6.51e-76	3.1e-74	COL5A1
ENSG00000162009	3.64725	-1.03561	339.63	7.68e-76	3.65e-74	SSTR5
ENSG00000136158	-1.3363	5.98848	339.343	8.87e-76	4.21e-74	SPRY2
ENSG00000249740	-2.28581	-2.21093	339.095	1e-75	4.76e-74	LINC01265
ENSG00000129654	-2.65481	4.34327	339.079	1.01e-75	4.79e-74	FOXJ1
ENSG00000188316	-2.23415	-0.797673	338.204	1.57e-75	7.41e-74	ENO4
ENSG00000197948	-1.38459	3.04885	338.162	1.6e-75	7.55e-74	FCHSD1
ENSG00000135046	-2.83588	6.44703	338.128	1.63e-75	7.66e-74	ANXA1
ENSG00000135549	-2.39201	2.46744	338.075	1.68e-75	7.85e-74	PKIB
ENSG00000259280	-4.38539	-3.57519	337.786	1.94e-75	9.06e-74	NA
ENSG00000155530	-2.09716	-0.138576	337.659	2.06e-75	9.63e-74	LRGUK
ENSG00000016402	-2.68076	1.5239	337.378	2.38e-75	1.11e-73	IL20RA
ENSG00000213673	-3.48751	-1.601	336.502	3.69e-75	1.71e-73	NA
ENSG00000117602	-1.66897	2.39683	336.054	4.62e-75	2.14e-73	RCAN3
ENSG00000005513	2.22164	9.73061	335.935	4.9e-75	2.27e-73	SOX8
ENSG00000188641	-1.90512	3.77478	335.856	5.1e-75	2.36e-73	DPYD
ENSG00000138434	-1.00444	7.31232	335.093	7.47e-75	3.45e-73	ITPRID2
ENSG00000224383	-2.3298	1.80916	335.007	7.8e-75	3.59e-73	PRR29
ENSG00000162814	-2.09047	1.44955	334.641	9.37e-75	4.31e-73	SPATA17
ENSG00000256802	-2.0064	0.0333772	334.595	9.6e-75	4.4e-73	LOC100130111
ENSG00000248550	-6.79677	-2.24906	334.443	1.04e-74	4.74e-73	OTX2-AS1
ENSG00000273183	-1.51763	-0.831534	333.275	1.86e-74	8.49e-73	NA
ENSG00000182183	-1.90455	-0.628941	333.169	1.96e-74	8.94e-73	SHISAL2A
ENSG00000123364	-6.38836	-1.45135	332.394	2.89e-74	1.32e-72	HOXC13
ENSG00000133115	-5.53024	-1.53696	331.741	4.01e-74	1.82e-72	STOML3
ENSG00000259203	-3.82353	-3.02009	331.295	5.02e-74	2.27e-72	NA
ENSG00000254535	-1.77111	-0.430279	330.966	5.92e-74	2.68e-72	PABPC4L
ENSG00000197448	-0.735863	6.26396	330.519	7.41e-74	3.34e-72	GSTK1
ENSG00000204666	-1.87867	-0.512903	330.131	9e-74	4.05e-72	LOC400710
ENSG00000141294	-1.71075	1.17732	330.13	9e-74	4.05e-72	LRRC46
ENSG00000120057	-3.81824	1.40162	329.921	1e-73	4.48e-72	SFRP5
ENSG00000172426	-1.389	0.456759	329.718	1.11e-73	4.96e-72	RSPH9
ENSG00000260027	-2.86293	0.259762	329.442	1.27e-73	5.68e-72	HOXB7
ENSG00000154188	-2.28272	2.99649	329.095	1.51e-73	6.75e-72	ANGPT1
ENSG00000171540	-4.8478	-0.0686753	328.551	1.99e-73	8.84e-72	OTP
ENSG00000105131	-1.97814	-1.07505	328.503	2.04e-73	9.04e-72	EPHX3
ENSG00000248008	-1.01624	2.94055	327.903	2.75e-73	1.22e-71	NRAV
ENSG00000135407	-1.60544	3.67734	327.882	2.78e-73	1.23e-71	AVIL
ENSG00000125520	-1.14679	4.3429	327.771	2.94e-73	1.3e-71	SLC2A4RG
ENSG00000279398	-2.0197	-1.74466	327.649	3.12e-73	1.38e-71	NA
ENSG00000188060	-1.92886	0.889618	327.234	3.85e-73	1.69e-71	RAB42
ENSG00000243811	-1.73672	-0.526194	327.016	4.29e-73	1.88e-71	APOBEC3D
ENSG00000000971	-2.08627	4.07916	326.689	5.06e-73	2.22e-71	CFH
ENSG00000138083	-3.52654	-1.07992	326.517	5.51e-73	2.41e-71	SIX3
ENSG00000227432	3.45291	2.42908	326.086	6.84e-73	2.99e-71	NA
ENSG00000014919	0.658061	5.60047	325.947	7.34e-73	3.2e-71	COX15
ENSG00000175544	-1.69731	0.388356	325.213	1.06e-72	4.61e-71	CABP4
ENSG00000064012	-1.34206	2.61219	324.933	1.22e-72	5.3e-71	CASP8
ENSG00000115718	-1.80833	-0.944135	324.503	1.51e-72	6.56e-71	PROC
ENSG00000189431	-3.06692	-0.368713	324.07	1.88e-72	8.13e-71	RASSF10
ENSG00000107815	1.02901	4.53754	324.01	1.94e-72	8.36e-71	TWNK
ENSG00000266903	-2.67034	-0.790017	323.939	2.01e-72	8.65e-71	NA
ENSG00000143919	-1.05562	2.67152	323.625	2.35e-72	1.01e-70	CAMKMT
ENSG00000248429	-1.94622	0.619018	323.566	2.42e-72	1.04e-70	FAM198B-AS1
ENSG00000137478	1.13289	7.3385	323.389	2.65e-72	1.13e-70	FCHSD2
ENSG00000246528	2.41203	0.497241	322.907	3.37e-72	1.44e-70	LOC101929759
ENSG00000279708	2.44244	-0.426938	322.71	3.72e-72	1.59e-70	NA
ENSG00000109610	-2.43349	3.19614	321.764	5.98e-72	2.55e-70	SOD3
ENSG00000177738	-0.907316	1.96432	321.46	6.96e-72	2.96e-70	LOC648987
ENSG00000173947	-2.16662	4.07748	321.05	8.56e-72	3.63e-70	PIFO
ENSG00000158816	-3.14283	-0.560388	319.903	1.52e-71	6.44e-70	VWA5B1
ENSG00000064989	2.17372	6.98637	319.872	1.54e-71	6.53e-70	CALCRL
ENSG00000159674	-2.38076	2.16515	319.437	1.92e-71	8.1e-70	SPON2
ENSG00000270933	-3.06911	-2.56781	319.277	2.08e-71	8.77e-70	NA
ENSG00000248184	3.44202	3.39991	319.199	2.16e-71	9.1e-70	NA
ENSG00000159713	-2.35629	5.7964	318.48	3.1e-71	1.3e-69	TPPP3
ENSG00000180660	-2.3167	0.271631	318.162	3.64e-71	1.53e-69	MAB21L1
ENSG00000136574	-5.51974	0.021771	317.96	4.03e-71	1.68e-69	GATA4
ENSG00000111199	-2.4275	0.64964	317.473	5.15e-71	2.15e-69	TRPV4
ENSG00000276600	-1.90062	2.58387	317.461	5.17e-71	2.16e-69	RAB7B
ENSG00000246366	-1.75692	-1.66949	317.247	5.76e-71	2.4e-69	LACTB2-AS1
ENSG00000073792	-3.13778	2.14457	316.954	6.68e-71	2.77e-69	IGF2BP2
ENSG00000163792	-3.37247	-1.13419	316.482	8.46e-71	3.5e-69	TCF23
ENSG00000265752	-2.71969	-2.27893	315.119	1.68e-70	6.93e-69	NA
ENSG00000072840	-2.09488	2.93274	314.381	2.43e-70	1e-68	EVC
ENSG00000177425	-1.67694	3.08388	314.249	2.59e-70	1.07e-68	PAWR
ENSG00000197614	-3.09847	0.467634	313.775	3.29e-70	1.35e-68	MFAP5
ENSG00000138823	-2.01928	2.34999	313.711	3.39e-70	1.39e-68	MTTP
ENSG00000180592	-2.16995	1.09843	313.601	3.59e-70	1.47e-68	SKIDA1
ENSG00000075420	-1.16472	4.50621	313.202	4.38e-70	1.79e-68	FNDC3B
ENSG00000186471	-2.90807	-1.48482	312.914	5.06e-70	2.07e-68	AKAP14
ENSG00000166292	2.62975	6.73831	311.626	9.66e-70	3.94e-68	TMEM100
ENSG00000138794	-1.19803	2.25972	311.393	1.09e-69	4.42e-68	CASP6
ENSG00000162433	-1.57915	5.72534	311.304	1.14e-69	4.61e-68	AK4
ENSG00000107951	0.784245	4.71877	311.025	1.31e-69	5.29e-68	MTPAP
ENSG00000099284	1.80583	5.2327	310.807	1.46e-69	5.9e-68	MACROH2A2
ENSG00000235997	-2.26744	-2.60474	310.794	1.47e-69	5.93e-68	NA
ENSG00000163545	-1.68233	1.77216	310.462	1.73e-69	6.99e-68	NUAK2
ENSG00000173838	-1.79447	-0.401938	310.039	2.14e-69	8.62e-68	MARCHF10
ENSG00000099958	-1.69868	0.933106	309.92	2.27e-69	9.14e-68	DERL3
ENSG00000075213	-2.53222	3.06378	309.552	2.73e-69	1.1e-67	SEMA3A
ENSG00000172771	-2.30542	0.819945	309.286	3.12e-69	1.25e-67	EFCAB12
ENSG00000146233	-1.56176	0.589189	308.724	4.14e-69	1.66e-67	CYP39A1
ENSG00000149257	-1.72207	5.36586	308.656	4.29e-69	1.71e-67	SERPINH1
ENSG00000111837	-1.90191	0.242068	307.823	6.51e-69	2.59e-67	MAK
ENSG00000185585	-1.58997	3.53145	307.416	7.98e-69	3.17e-67	OLFML2A
ENSG00000061656	-1.88119	0.119015	306.988	9.89e-69	3.93e-67	SPAG4
ENSG00000268555	-2.55204	-0.62338	306.296	1.4e-68	5.55e-67	NA
ENSG00000136542	-4.19285	-0.0700455	305.891	1.72e-68	6.79e-67	GALNT5
ENSG00000099953	-1.87916	0.367166	305.68	1.91e-68	7.53e-67	MMP11
ENSG00000140057	-2.55663	0.078726	305.346	2.26e-68	8.89e-67	AK7
ENSG00000239713	-1.67559	2.28577	305.295	2.31e-68	9.1e-67	APOBEC3G
ENSG00000167858	-3.05098	2.07014	305.201	2.42e-68	9.53e-67	TEKT1
ENSG00000165406	1.32059	6.58308	305.049	2.62e-68	1.03e-66	MARCHF8
ENSG00000172965	-2.14358	2.42542	304.543	3.37e-68	1.32e-66	MIR4435-2HG
ENSG00000169715	-1.95783	5.5836	304.502	3.44e-68	1.35e-66	MT1E
ENSG00000250990	-1.79204	-1.97671	304.384	3.65e-68	1.43e-66	NA
ENSG00000177697	-1.21585	6.56599	304.108	4.2e-68	1.63e-66	CD151
ENSG00000234231	-2.29908	-2.15344	303.969	4.5e-68	1.75e-66	ANAPC1P4
ENSG00000176040	-3.43077	-1.58892	303.871	4.72e-68	1.83e-66	TMPRSS7
ENSG00000105251	2.74565	7.09134	303.425	5.91e-68	2.29e-66	SHD
ENSG00000169239	-1.17405	3.4631	303.397	5.99e-68	2.32e-66	CA5B
ENSG00000119431	-1.71527	2.73331	303.331	6.19e-68	2.39e-66	HDHD3
ENSG00000164430	-1.39945	1.13407	302.676	8.61e-68	3.32e-66	CGAS
ENSG00000165443	1.51163	8.31572	302.174	1.11e-67	4.26e-66	PHYHIPL
ENSG00000184194	1.02102	6.08531	301.747	1.37e-67	5.27e-66	GPR173
ENSG00000120616	0.860417	5.61829	301.637	1.45e-67	5.56e-66	EPC1
ENSG00000137473	-2.3007	-0.542785	301.435	1.6e-67	6.14e-66	TTC29
ENSG00000182397	-2.09279	-1.31677	301.038	1.96e-67	7.48e-66	DNM1P46
ENSG00000269896	-1.24272	1.33667	300.968	2.03e-67	7.74e-66	LOC100129534
ENSG00000007314	-2.21176	-1.94812	300.805	2.2e-67	8.38e-66	SCN4A
ENSG00000096746	0.629152	7.52891	300.69	2.33e-67	8.87e-66	HNRNPH3
ENSG00000090530	-1.90332	3.22587	300.24	2.92e-67	1.11e-65	P3H2
ENSG00000235884	-2.62784	-1.70314	300.075	3.17e-67	1.2e-65	NA
ENSG00000204397	-2.01016	1.15791	299.51	4.21e-67	1.59e-65	CARD16
ENSG00000079482	1.66803	7.00212	299.295	4.69e-67	1.77e-65	OPHN1
ENSG00000105976	-3.22199	3.50249	299.131	5.09e-67	1.92e-65	MET
ENSG00000198570	-4.41757	0.36143	298.965	5.54e-67	2.09e-65	RD3
ENSG00000105519	-1.75394	4.94813	298.826	5.94e-67	2.23e-65	CAPS
ENSG00000270001	-1.91911	1.2599	298.462	7.13e-67	2.68e-65	NA
ENSG00000265399	-1.53382	-1.33608	298.185	8.19e-67	3.07e-65	NA
ENSG00000233901	-1.44445	1.757	297.674	1.06e-66	3.96e-65	LINC01503
ENSG00000187980	-2.59157	-3.24	296.874	1.58e-66	5.91e-65	PLA2G2C
ENSG00000228649	-2.01294	-1.49354	296.692	1.73e-66	6.46e-65	SNHG26
ENSG00000166483	-1.72171	4.23648	296.58	1.83e-66	6.82e-65	WEE1
ENSG00000070886	-3.32104	0.550855	296.237	2.18e-66	8.09e-65	EPHA8
ENSG00000135931	-0.899264	3.73702	295.163	3.73e-66	1.38e-64	ARMC9
ENSG00000157601	-2.07609	5.88699	294.958	4.13e-66	1.53e-64	MX1
ENSG00000182718	-2.01081	6.2269	294.779	4.52e-66	1.67e-64	ANXA2
ENSG00000104368	-2.37067	5.12602	294.732	4.63e-66	1.71e-64	PLAT
ENSG00000144481	-3.9956	1.65231	294.068	6.46e-66	2.38e-64	TRPM8
ENSG00000204335	-2.29992	-0.281428	293.99	6.72e-66	2.47e-64	SP5
ENSG00000223553	-3.92803	-2.0001	293.884	7.08e-66	2.6e-64	NA
ENSG00000272279	-2.50564	-0.504925	293.566	8.31e-66	3.05e-64	NA
ENSG00000198542	-2.56263	0.0486718	293.495	8.61e-66	3.15e-64	ITGBL1
ENSG00000160183	-3.36989	0.0861682	293.368	9.18e-66	3.36e-64	TMPRSS3
ENSG00000188501	-2.03166	0.730868	293.36	9.21e-66	3.36e-64	LCTL
ENSG00000167646	-2.39012	0.425314	293.104	1.05e-65	3.82e-64	DNAAF3
ENSG00000204033	2.51205	0.772431	292.693	1.29e-65	4.69e-64	LRIT2
ENSG00000113504	-1.22372	4.69909	292.612	1.34e-65	4.87e-64	SLC12A7
ENSG00000104213	-1.65745	0.936786	292.036	1.79e-65	6.5e-64	PDGFRL
ENSG00000196083	-1.9588	4.68761	291.791	2.02e-65	7.33e-64	IL1RAP
ENSG00000113361	-1.3904	4.26688	291.573	2.26e-65	8.17e-64	CDH6
ENSG00000158246	-2.50291	0.877231	291.477	2.37e-65	8.56e-64	TENT5B
ENSG00000250474	-1.3842	-1.61321	291.089	2.88e-65	1.04e-63	NA
ENSG00000154928	1.86287	6.69581	290.955	3.08e-65	1.11e-63	EPHB1
ENSG00000163923	-1.86647	1.1303	290.705	3.49e-65	1.25e-63	RPL39L
ENSG00000243629	-2.75713	-1.40339	290.291	4.3e-65	1.54e-63	LINC00880
ENSG00000112238	-4.84378	-2.10069	290	4.97e-65	1.78e-63	PRDM13
ENSG00000164327	1.11498	6.15314	289.851	5.36e-65	1.92e-63	RICTOR
ENSG00000169071	-2.78032	0.847861	289.583	6.13e-65	2.19e-63	ROR2
ENSG00000224950	-1.853	-2.4163	289.29	7.1e-65	2.53e-63	NA
ENSG00000140575	-1.38773	6.3379	289.105	7.79e-65	2.77e-63	IQGAP1
ENSG00000178162	-2.25314	1.08605	288.921	8.55e-65	3.04e-63	NA
ENSG00000234380	-2.12203	-1.07793	288.797	9.09e-65	3.23e-63	LINC01426
ENSG00000081051	-3.76996	-2.36948	288.505	1.05e-64	3.73e-63	AFP
ENSG00000132517	-1.77769	-1.60972	288.416	1.1e-64	3.9e-63	SLC52A1
ENSG00000139537	-1.40517	1.97488	288.378	1.12e-64	3.97e-63	CCDC65
ENSG00000164185	-2.53413	-0.515423	288.161	1.25e-64	4.41e-63	ZNF474
ENSG00000224717	-2.80452	-3.10461	287.832	1.48e-64	5.2e-63	LEMD1-DT
ENSG00000184601	-3.18814	-0.958061	287.604	1.65e-64	5.82e-63	C14orf180
ENSG00000163359	-2.9734	3.58576	286.964	2.28e-64	8.01e-63	COL6A3
ENSG00000235802	-2.02536	-2.09945	286.648	2.67e-64	9.37e-63	NA
ENSG00000088727	-1.08229	2.90982	286.533	2.83e-64	9.91e-63	KIF9
ENSG00000136918	-3.40539	0.81002	286.332	3.13e-64	1.09e-62	WDR38
ENSG00000251165	-2.64046	-2.63243	286.175	3.39e-64	1.18e-62	F11-AS1
ENSG00000276855	-1.63234	1.13543	286.158	3.42e-64	1.19e-62	NA
ENSG00000187678	-2.38048	5.17998	286.124	3.48e-64	1.21e-62	SPRY4
ENSG00000272438	2.56647	-0.104965	285.85	3.99e-64	1.39e-62	NA
ENSG00000140285	-2.74848	-1.09386	285.27	5.34e-64	1.85e-62	FGF7
ENSG00000267521	-3.31254	-3.26416	285.22	5.47e-64	1.9e-62	NA
ENSG00000230552	2.74944	-0.605118	285.209	5.5e-64	1.9e-62	NA
ENSG00000136240	-0.77441	6.89694	285.026	6.03e-64	2.08e-62	KDELR2
ENSG00000197168	-1.52816	1.44272	284.965	6.22e-64	2.14e-62	NEK5
ENSG00000245468	-1.47097	-0.991137	284.72	7.03e-64	2.42e-62	NA
ENSG00000104055	-2.69616	-0.0497404	284.58	7.54e-64	2.59e-62	TGM5
ENSG00000170162	-4.4768	-1.7946	284.491	7.89e-64	2.71e-62	VGLL2
ENSG00000137731	2.76652	1.3534	284.423	8.16e-64	2.8e-62	FXYD2
ENSG00000150667	-1.36137	0.458905	284.225	9.01e-64	3.08e-62	FSIP1
ENSG00000116977	-1.01697	4.49283	284.168	9.28e-64	3.17e-62	LGALS8
ENSG00000072274	-1.35524	6.13084	284.024	9.97e-64	3.4e-62	TFRC
ENSG00000160570	-1.15717	3.82649	283.952	1.03e-63	3.52e-62	DEDD2
ENSG00000254670	-3.15575	-2.84577	283.735	1.15e-63	3.92e-62	RASSF10-DT
ENSG00000123496	-3.37338	2.32432	283.252	1.47e-63	4.99e-62	IL13RA2
ENSG00000139211	-2.19166	2.56543	283.064	1.61e-63	5.47e-62	AMIGO2
ENSG00000136754	0.849316	6.92921	282.986	1.68e-63	5.68e-62	ABI1
ENSG00000235180	-2.29881	-1.73668	282.795	1.85e-63	6.25e-62	LINC00601
ENSG00000239665	0.850177	4.62144	282.715	1.92e-63	6.49e-62	NA
ENSG00000177409	-1.76452	4.66683	282.278	2.39e-63	8.07e-62	SAMD9L
ENSG00000112041	-2.57208	-3.18556	281.795	3.05e-63	1.03e-61	TULP1
ENSG00000170545	-1.16896	0.665402	281.785	3.07e-63	1.03e-61	SMAGP
ENSG00000196141	-1.0768	6.16231	281.408	3.7e-63	1.24e-61	SPATS2L
ENSG00000162753	-2.23038	-1.24248	281.224	4.06e-63	1.36e-61	SLC9C2
ENSG00000177706	-1.35402	6.13199	281.187	4.14e-63	1.39e-61	FAM20C
ENSG00000178401	-1.67637	1.73979	281.068	4.39e-63	1.47e-61	DNAJC22
ENSG00000139329	-2.49722	2.56869	280.303	6.45e-63	2.15e-61	LUM
ENSG00000121316	-1.7986	1.82571	280.121	7.07e-63	2.36e-61	PLBD1
ENSG00000230251	2.77576	-0.982226	279.943	7.73e-63	2.57e-61	PHBP4
ENSG00000137497	0.797299	8.53615	279.62	9.09e-63	3.02e-61	NUMA1
ENSG00000095787	0.682229	7.60601	279.471	9.79e-63	3.25e-61	WAC
ENSG00000158887	-1.77748	1.77147	279.469	9.8e-63	3.25e-61	MPZ
ENSG00000236164	-4.27235	-3.04734	279.241	1.1e-62	3.64e-61	NA
ENSG00000102359	-2.51368	2.6666	278.834	1.35e-62	4.45e-61	SRPX2
ENSG00000164663	1.27952	5.02578	278.455	1.63e-62	5.38e-61	USP49
ENSG00000227992	-2.4106	-2.39706	278.024	2.02e-62	6.67e-61	NA
ENSG00000165632	0.828921	4.5973	277.915	2.14e-62	7.03e-61	TAF3
ENSG00000260118	1.92177	2.92395	277.873	2.18e-62	7.17e-61	NA
ENSG00000153902	-2.0807	5.15987	277.554	2.56e-62	8.4e-61	LGI4
ENSG00000146376	-1.46678	3.65088	277.301	2.91e-62	9.53e-61	ARHGAP18
ENSG00000154553	-1.59729	5.00045	277.222	3.03e-62	9.9e-61	PDLIM3
ENSG00000129103	-1.03799	6.86017	277.151	3.14e-62	1.02e-60	SUMF2
ENSG00000182329	-2.9232	-0.24643	276.616	4.1e-62	1.34e-60	KIAA2012
ENSG00000255874	-1.70081	0.33083	276.593	4.15e-62	1.35e-60	PRECSIT
ENSG00000129187	-1.34431	5.2532	276.562	4.22e-62	1.37e-60	DCTD
ENSG00000245067	-2.38295	1.61534	275.993	5.61e-62	1.82e-60	IGFBP7-AS1
ENSG00000240583	-2.61612	9.03732	275.99	5.62e-62	1.82e-60	AQP1
ENSG00000066185	-1.80461	1.15746	275.717	6.44e-62	2.09e-60	ZMYND12
ENSG00000160838	-2.32387	-0.854646	275.533	7.06e-62	2.28e-60	LRRC71
ENSG00000259616	-2.96213	-1.90965	275.244	8.17e-62	2.64e-60	NA
ENSG00000197261	-2.85883	0.100256	275.05	9e-62	2.9e-60	C6orf141
ENSG00000134291	-1.04495	5.14245	274.877	9.82e-62	3.16e-60	TMEM106C
ENSG00000259974	-6.37364	-2.02786	274.864	9.88e-62	3.18e-60	LINC00261
ENSG00000099246	0.772502	7.11647	274.713	1.07e-61	3.42e-60	RAB18
ENSG00000254876	-1.2246	-0.516447	274.675	1.09e-61	3.48e-60	SUGT1P4-STRA6LP
ENSG00000144278	2.1805	7.39757	274.293	1.32e-61	4.21e-60	GALNT13
ENSG00000147246	-3.35336	2.52091	273.916	1.59e-61	5.08e-60	HTR2C
ENSG00000144191	-2.57605	4.11657	273.663	1.81e-61	5.76e-60	CNGA3
ENSG00000124749	-2.43501	1.6805	273.595	1.87e-61	5.96e-60	COL21A1
ENSG00000179869	-2.65918	0.295177	273.539	1.92e-61	6.12e-60	ABCA13
ENSG00000230873	-3.01157	-3.03409	273.471	1.99e-61	6.32e-60	STMND1
ENSG00000170421	-3.33843	0.70631	273.188	2.29e-61	7.27e-60	KRT8
ENSG00000151151	0.987569	4.04065	272.842	2.73e-61	8.64e-60	IPMK
ENSG00000237819	-3.32095	-2.03823	272.593	3.09e-61	9.78e-60	CDK6-AS1
ENSG00000179242	-1.56467	5.20057	271.703	4.83e-61	1.53e-59	CDH4
ENSG00000177721	-1.41784	1.59243	271.623	5.03e-61	1.59e-59	ANXA2R
ENSG00000205810	2.60426	1.35357	271.601	5.08e-61	1.6e-59	KLRC3
ENSG00000168038	-1.11527	1.49809	271.488	5.38e-61	1.69e-59	ULK4
ENSG00000260807	2.19075	8.3153	271.292	5.93e-61	1.87e-59	CEROX1
ENSG00000258274	-2.73884	-2.62448	270.92	7.15e-61	2.25e-59	LOC101928731
ENSG00000231057	-3.15203	-3.12953	270.842	7.44e-61	2.33e-59	NA
ENSG00000180264	-3.92968	-1.42757	270.783	7.66e-61	2.4e-59	ADGRD2
ENSG00000005884	-1.66453	5.48693	270.719	7.91e-61	2.47e-59	ITGA3
ENSG00000212766	-2.38725	-1.26263	270.549	8.62e-61	2.69e-59	EWSAT1
ENSG00000226367	-2.65901	-0.638659	270.331	9.61e-61	3e-59	ST7-AS2
ENSG00000125266	-1.42985	4.61643	269.417	1.52e-60	4.74e-59	EFNB2
ENSG00000239552	-5.75178	-3.30696	269.391	1.54e-60	4.79e-59	NA
ENSG00000120278	-1.28371	4.68224	269.332	1.59e-60	4.93e-59	PLEKHG1
ENSG00000112773	-1.50275	3.77175	269.179	1.71e-60	5.32e-59	TENT5A
ENSG00000172752	-5.20934	-1.65486	268.909	1.96e-60	6.08e-59	COL6A5
ENSG00000078399	-5.19865	-0.0889088	268.64	2.25e-60	6.95e-59	HOXA9
ENSG00000139899	-1.83608	0.590501	268.417	2.51e-60	7.76e-59	CBLN3
ENSG00000227619	-3.41013	-2.01519	268.243	2.74e-60	8.46e-59	NA
ENSG00000230953	-1.96714	-2.76678	268.128	2.9e-60	8.95e-59	NA
ENSG00000168447	-3.29891	-0.464309	267.339	4.31e-60	1.33e-58	SCNN1B
ENSG00000146386	-1.19389	2.49922	267.201	4.62e-60	1.42e-58	ABRACL
ENSG00000260266	-2.60693	-3.26284	267.099	4.87e-60	1.49e-58	PPIAP46
ENSG00000164305	-0.860782	4.94947	266.818	5.6e-60	1.72e-58	CASP3
ENSG00000067066	-1.49621	4.15716	266.752	5.79e-60	1.77e-58	SP100
ENSG00000277734	-2.21791	0.828036	266.673	6.02e-60	1.84e-58	TRAC
ENSG00000114739	1.09011	5.13376	266.568	6.35e-60	1.94e-58	ACVR2B
ENSG00000039537	-3.80379	-0.247118	266.524	6.49e-60	1.98e-58	C6
ENSG00000251301	-1.9716	-2.79644	266.384	6.97e-60	2.12e-58	LINC02384
ENSG00000263432	-1.54463	-1.83951	266.27	7.38e-60	2.24e-58	RN7SL689P
ENSG00000169435	-4.09609	-2.61624	265.967	8.59e-60	2.61e-58	RASSF6
ENSG00000228630	-6.33943	-1.06067	265.926	8.77e-60	2.66e-58	HOTAIR
ENSG00000179083	2.0724	3.32997	265.736	9.64e-60	2.92e-58	FAM133A
ENSG00000007062	-1.58697	3.76098	265.712	9.76e-60	2.95e-58	PROM1
ENSG00000132386	-2.2089	5.13383	265.439	1.12e-59	3.38e-58	SERPINF1
ENSG00000149201	-1.56815	0.718962	265.403	1.14e-59	3.44e-58	CCDC81
ENSG00000034152	-1.0523	4.065	265.338	1.18e-59	3.55e-58	MAP2K3
ENSG00000117298	-1.11645	6.67648	265.279	1.21e-59	3.65e-58	ECE1
ENSG00000104805	-0.813014	7.64042	265.121	1.31e-59	3.94e-58	NUCB1
ENSG00000272514	-2.01554	-1.87942	265.087	1.34e-59	4.01e-58	CFAP206
ENSG00000183032	2.19269	-0.00414197	264.973	1.41e-59	4.24e-58	SLC25A21
ENSG00000162543	-3.1235	2.454	264.959	1.42e-59	4.26e-58	UBXN10
ENSG00000156502	0.589273	4.73852	264.736	1.59e-59	4.76e-58	SUPV3L1
ENSG00000250132	1.12298	2.83393	264.7	1.62e-59	4.84e-58	NA
ENSG00000157399	-1.47459	1.70573	264.425	1.86e-59	5.55e-58	ARSL
ENSG00000277135	-3.05992	-3.45465	264.412	1.87e-59	5.58e-58	NA
ENSG00000106004	-4.70758	0.771391	264.378	1.91e-59	5.67e-58	HOXA5
ENSG00000189068	-2.9531	-2.25723	264.212	2.07e-59	6.15e-58	VSTM1
ENSG00000181218	1.6775	4.07595	263.693	2.69e-59	7.97e-58	H2AW
ENSG00000157330	-3.95107	0.873873	263.64	2.76e-59	8.18e-58	C1orf158
ENSG00000148600	2.14134	5.98747	263.597	2.82e-59	8.34e-58	CDHR1
ENSG00000102024	-1.16981	5.16507	263.293	3.29e-59	9.7e-58	PLS3
ENSG00000150873	-2.51757	0.261629	262.515	4.86e-59	1.43e-57	C2orf50
ENSG00000106624	-2.45193	7.51901	262.144	5.85e-59	1.72e-57	AEBP1
ENSG00000267714	-3.22376	-1.30588	262.041	6.16e-59	1.81e-57	NA
ENSG00000275678	-2.9475	-2.00842	262.026	6.21e-59	1.82e-57	NA
ENSG00000132205	-2.15389	3.08038	261.652	7.49e-59	2.2e-57	EMILIN2
ENSG00000162542	-1.40018	3.28032	261.27	9.07e-59	2.66e-57	TMCO4
ENSG00000214146	-2.27927	-3.07879	261.003	1.04e-58	3.04e-57	LINC02026
ENSG00000189196	2.90444	-1.56378	260.984	1.05e-58	3.06e-57	LINC00994
ENSG00000150275	2.64414	6.23837	260.748	1.18e-58	3.44e-57	PCDH15
ENSG00000260259	-1.47988	-1.12695	260.167	1.58e-58	4.6e-57	LINC02166
ENSG00000029153	-1.483	2.83761	259.838	1.86e-58	5.42e-57	ARNTL2
ENSG00000188396	-2.79893	-3.19588	259.688	2.01e-58	5.84e-57	TCTEX1D4
ENSG00000001036	-1.34372	4.69263	259.107	2.69e-58	7.8e-57	FUCA2
ENSG00000246777	-1.25593	-0.875017	259.048	2.77e-58	8.03e-57	LOC106699570
ENSG00000280135	-3.11971	-2.68714	258.363	3.9e-58	1.13e-56	NA
ENSG00000153347	-3.70087	0.536538	258.345	3.94e-58	1.14e-56	FAM81B
ENSG00000111799	-2.03171	3.52268	258.335	3.96e-58	1.14e-56	COL12A1
ENSG00000100097	-1.53099	6.70477	258.289	4.05e-58	1.17e-56	LGALS1
ENSG00000134461	0.803567	3.54388	258.144	4.36e-58	1.26e-56	ANKRD16
ENSG00000128595	-1.02604	6.75601	257.773	5.25e-58	1.51e-56	CALU
ENSG00000185860	-2.82736	-1.02917	257.655	5.57e-58	1.6e-56	CCDC190
ENSG00000226648	-1.37698	0.621879	257.507	6e-58	1.72e-56	PLCG1-AS1
ENSG00000260496	2.66563	-0.047894	257.504	6.01e-58	1.72e-56	NA
ENSG00000132623	-1.77308	0.580631	257.477	6.09e-58	1.74e-56	ANKEF1
ENSG00000235750	-1.99102	4.11865	257.476	6.09e-58	1.74e-56	KIAA0040
ENSG00000159840	-1.12738	7.22614	257.363	6.45e-58	1.84e-56	ZYX
ENSG00000130592	-2.02296	3.28652	257.179	7.07e-58	2.02e-56	LSP1
ENSG00000100276	2.4446	5.06628	257.065	7.49e-58	2.13e-56	RASL10A
ENSG00000138835	-1.16337	4.40407	256.687	9.05e-58	2.58e-56	RGS3
ENSG00000065882	-1.0768	5.39329	256.448	1.02e-57	2.9e-56	TBC1D1
ENSG00000141013	-0.80191	4.34405	256.295	1.1e-57	3.13e-56	GAS8
ENSG00000111057	-2.73479	0.569635	256.246	1.13e-57	3.2e-56	KRT18
ENSG00000177108	2.03326	7.30353	255.746	1.45e-57	4.11e-56	ZDHHC22
ENSG00000128791	-1.07885	5.45415	255.706	1.48e-57	4.19e-56	TWSG1
ENSG00000196440	0.885169	5.35915	255.464	1.67e-57	4.72e-56	ARMCX4
ENSG00000082512	-1.2778	3.00699	255.399	1.73e-57	4.87e-56	TRAF5
ENSG00000169026	-1.2881	1.58268	255.359	1.76e-57	4.97e-56	SLC49A3
ENSG00000124343	-2.90489	-1.86993	255.112	1.99e-57	5.62e-56	XG
ENSG00000114737	-1.73479	1.13941	255.023	2.09e-57	5.86e-56	CISH
ENSG00000213977	-1.00809	3.9065	254.556	2.64e-57	7.41e-56	TAX1BP3
ENSG00000093072	-1.43092	5.03831	254.478	2.74e-57	7.69e-56	ADA2
ENSG00000107438	-2.14987	3.26717	254.397	2.86e-57	8e-56	PDLIM1
ENSG00000188051	-1.72018	1.6363	254.377	2.89e-57	8.07e-56	TMEM221
ENSG00000105438	-0.853569	6.47399	254.337	2.94e-57	8.22e-56	KDELR1
ENSG00000142627	-1.70905	3.13069	254.329	2.96e-57	8.25e-56	EPHA2
ENSG00000181481	-1.34473	3.34063	254.148	3.24e-57	9.02e-56	RNF135
ENSG00000148702	-2.29426	-0.880945	254.021	3.45e-57	9.61e-56	HABP2
ENSG00000232930	2.79071	0.303609	253.969	3.54e-57	9.84e-56	NA
ENSG00000104267	-1.66269	6.18897	253.919	3.63e-57	1.01e-55	CA2
ENSG00000156265	-2.16593	2.31058	253.819	3.82e-57	1.06e-55	MAP3K7CL
ENSG00000272631	1.01996	2.21726	253.588	4.29e-57	1.19e-55	NA
ENSG00000167487	-1.79412	3.89759	253.478	4.53e-57	1.25e-55	KLHL26
ENSG00000058799	-0.763248	4.26819	253.454	4.59e-57	1.27e-55	YIPF1
ENSG00000144152	-2.33186	2.34361	253.31	4.93e-57	1.36e-55	FBLN7
ENSG00000255717	1.23323	6.08664	253.242	5.1e-57	1.41e-55	SNHG1
ENSG00000118762	-0.840855	4.8844	252.788	6.41e-57	1.76e-55	PKD2
ENSG00000159348	-1.01878	5.50126	252.592	7.07e-57	1.94e-55	CYB5R1
ENSG00000198732	2.35135	9.51706	252.496	7.42e-57	2.04e-55	SMOC1
ENSG00000140839	-2.01081	0.951527	252.183	8.68e-57	2.38e-55	CLEC18B
ENSG00000179813	-4.61033	-1.08199	252.165	8.76e-57	2.4e-55	FAM216B
ENSG00000107771	0.897157	6.89879	251.777	1.06e-56	2.91e-55	CCSER2
ENSG00000256139	-1.90711	-2.3251	251.726	1.09e-56	2.98e-55	NA
ENSG00000182240	-1.29355	3.62427	251.593	1.17e-56	3.19e-55	BACE2
ENSG00000110987	1.19925	6.1944	251.32	1.34e-56	3.65e-55	BCL7A
ENSG00000272447	0.996059	1.55589	250.769	1.77e-56	4.81e-55	LOC642361
ENSG00000079385	-1.44921	-1.01249	250.514	2.01e-56	5.46e-55	CEACAM1
ENSG00000230830	2.51027	-1.67118	250.483	2.04e-56	5.54e-55	NA
ENSG00000091436	-1.29032	4.86878	250.366	2.16e-56	5.87e-55	MAP3K20
ENSG00000205838	-1.37406	-0.0300184	250.227	2.32e-56	6.28e-55	TTC23L
ENSG00000124216	-1.94754	0.464696	249.974	2.63e-56	7.12e-55	SNAI1
ENSG00000115361	-2.08628	0.443131	249.962	2.65e-56	7.16e-55	ACADL
ENSG00000244509	-1.60351	3.86135	249.815	2.85e-56	7.7e-55	APOBEC3C
ENSG00000146285	-2.37068	-1.46507	249.776	2.91e-56	7.84e-55	SCML4
ENSG00000269720	-2.88398	-3.07285	249.647	3.1e-56	8.35e-55	CCDC194
ENSG00000249574	-1.93292	-2.71866	249.529	3.29e-56	8.86e-55	LOC442497
ENSG00000165891	-2.35129	1.42007	249.29	3.71e-56	9.97e-55	E2F7
ENSG00000064199	-1.49013	3.33162	249.192	3.9e-56	1.05e-54	SPA17
ENSG00000164647	-1.98602	0.456493	248.614	5.21e-56	1.4e-54	STEAP1
ENSG00000132164	-2.28015	6.19508	248.508	5.49e-56	1.47e-54	SLC6A11
ENSG00000077274	-3.10212	-2.70335	248.395	5.81e-56	1.56e-54	CAPN6
ENSG00000265519	-1.62719	0.298101	248.268	6.2e-56	1.66e-54	NA
ENSG00000204876	-3.45928	-1.93013	248.25	6.25e-56	1.67e-54	LOC389602
ENSG00000224081	-1.75833	0.319801	247.981	7.16e-56	1.91e-54	SLC44A3-AS1
ENSG00000170017	1.07204	7.92414	247.656	8.42e-56	2.24e-54	ALCAM
ENSG00000121898	-2.56	2.6497	247.63	8.53e-56	2.27e-54	CPXM2
ENSG00000164434	-1.90146	6.54916	247.53	8.97e-56	2.38e-54	FABP7
ENSG00000162998	-1.56171	3.89808	247.389	9.63e-56	2.56e-54	FRZB
ENSG00000068024	1.14964	6.48844	247.241	1.04e-55	2.75e-54	HDAC4
ENSG00000150722	-1.81721	1.93081	247.209	1.05e-55	2.79e-54	PPP1R1C
ENSG00000121005	-1.48194	5.95755	247.197	1.06e-55	2.8e-54	CRISPLD1
ENSG00000172830	-1.37659	3.34008	247.14	1.09e-55	2.88e-54	SSH3
ENSG00000015475	0.971721	6.35354	247.135	1.09e-55	2.89e-54	BID
ENSG00000230102	-1.96084	-1.41783	247.102	1.11e-55	2.93e-54	LINC02028
ENSG00000127125	-1.2278	3.98474	246.904	1.23e-55	3.24e-54	PPCS
ENSG00000165376	-2.57669	-1.63068	246.867	1.25e-55	3.29e-54	CLDN2
ENSG00000100129	1.11888	7.62966	246.864	1.25e-55	3.29e-54	EIF3L
ENSG00000121236	-1.64414	0.492009	246.789	1.3e-55	3.42e-54	TRIM6
ENSG00000076555	-1.36536	4.48488	246.533	1.48e-55	3.88e-54	ACACB
ENSG00000247081	-1.40066	2.90985	246.516	1.49e-55	3.91e-54	LOC105369147
ENSG00000185483	-1.68788	1.20841	246.389	1.59e-55	4.16e-54	ROR1
ENSG00000163485	-1.4779	6.14186	246.287	1.67e-55	4.37e-54	ADORA1
ENSG00000158428	-2.39175	-0.276843	245.757	2.19e-55	5.7e-54	CATIP
ENSG00000151465	0.693302	6.12569	245.676	2.28e-55	5.93e-54	CDC123
ENSG00000164122	-2.60903	-0.103365	245.643	2.31e-55	6.02e-54	ASB5
ENSG00000169919	-0.839188	5.21602	245.636	2.32e-55	6.04e-54	GUSB
ENSG00000116793	-0.987483	3.77326	245.564	2.41e-55	6.25e-54	PHTF1
ENSG00000188596	-2.02159	1.61884	245.518	2.46e-55	6.39e-54	CFAP54
ENSG00000145779	-1.88951	1.57787	245.355	2.67e-55	6.93e-54	TNFAIP8
ENSG00000138303	0.746276	5.68375	245.233	2.84e-55	7.36e-54	ASCC1
ENSG00000153113	-0.847978	6.16337	244.671	3.77e-55	9.75e-54	CAST
ENSG00000158296	-1.68768	3.33216	244.665	3.78e-55	9.76e-54	SLC13A3
ENSG00000135404	-1.00175	8.70984	244.632	3.84e-55	9.91e-54	CD63
ENSG00000148672	1.176	9.16674	244.549	4.01e-55	1.03e-53	GLUD1
ENSG00000177103	1.83955	6.20094	244.261	4.63e-55	1.19e-53	DSCAML1
ENSG00000128886	-1.47728	-1.65921	244.261	4.63e-55	1.19e-53	ELL3
ENSG00000196954	-1.51835	2.87177	244.225	4.72e-55	1.21e-53	CASP4
ENSG00000123297	-1.35094	5.32927	244.056	5.13e-55	1.32e-53	TSFM
ENSG00000096717	0.818595	5.07751	244.021	5.22e-55	1.34e-53	SIRT1
ENSG00000249577	-2.13313	-0.526466	243.924	5.48e-55	1.4e-53	NA
ENSG00000095485	0.552786	4.52501	243.911	5.52e-55	1.41e-53	CWF19L1
ENSG00000203999	-1.62384	-1.02728	243.746	6e-55	1.53e-53	LINC01270
ENSG00000165905	-2.98322	-1.64287	243.569	6.55e-55	1.67e-53	LARGE2
ENSG00000120068	-5.66394	-1.13655	243.549	6.62e-55	1.69e-53	HOXB8
ENSG00000157510	-1.47379	3.42505	243.369	7.24e-55	1.84e-53	AFAP1L1
ENSG00000237560	-2.73988	-1.2919	243.347	7.33e-55	1.86e-53	LINC01497
ENSG00000123453	-1.75548	1.85528	243.309	7.47e-55	1.9e-53	SARDH
ENSG00000205325	-4.25282	-3.93392	242.828	9.51e-55	2.41e-53	NA
ENSG00000152779	-2.59149	-0.479304	242.751	9.88e-55	2.5e-53	SLC16A12
ENSG00000074219	-1.43949	3.13433	242.699	1.01e-54	2.57e-53	TEAD2
ENSG00000224057	-2.05935	-0.918403	242.494	1.12e-54	2.84e-53	EGFR-AS1
ENSG00000144452	-1.51944	-0.405428	242.317	1.23e-54	3.1e-53	ABCA12
ENSG00000273145	-1.23958	-0.463621	242.157	1.33e-54	3.36e-53	NA
ENSG00000130224	0.832101	4.5047	242.005	1.44e-54	3.62e-53	LRCH2
ENSG00000188001	-1.67491	-0.482182	241.105	2.26e-54	5.68e-53	TPRG1
ENSG00000107745	0.734127	6.50766	241.024	2.35e-54	5.91e-53	MICU1
ENSG00000135679	-0.996562	6.21137	240.382	3.25e-54	8.15e-53	MDM2
ENSG00000106484	-1.43369	6.02304	240.302	3.38e-54	8.48e-53	MEST
ENSG00000142494	-1.91616	2.15903	240.16	3.63e-54	9.1e-53	SLC47A1
ENSG00000043355	-1.39508	3.65878	239.876	4.19e-54	1.05e-52	ZIC2
ENSG00000150961	-1.16713	3.93031	239.696	4.58e-54	1.15e-52	SEC24D
ENSG00000172346	2.42655	6.59737	239.512	5.02e-54	1.25e-52	CSDC2
ENSG00000230587	-1.51356	-1.31079	239.351	5.45e-54	1.36e-52	NA
ENSG00000198060	0.565433	5.70381	239.328	5.51e-54	1.37e-52	MARCHF5
ENSG00000254528	1.86825	1.75697	239.056	6.32e-54	1.57e-52	NA
ENSG00000185404	-1.40028	2.41277	238.773	7.28e-54	1.81e-52	SP140L
ENSG00000259658	-1.75805	-1.63485	238.663	7.69e-54	1.91e-52	LOC100128108
ENSG00000155755	-0.667164	5.04312	238.549	8.15e-54	2.02e-52	TMEM237
ENSG00000138080	-1.419	5.09681	238.186	9.78e-54	2.42e-52	EMILIN1
ENSG00000138175	0.83984	6.46315	238.14	1e-53	2.48e-52	ARL3
ENSG00000174807	-2.01709	3.01638	237.94	1.11e-53	2.74e-52	CD248
ENSG00000257894	-2.55784	-2.17578	237.715	1.24e-53	3.06e-52	NA
ENSG00000164287	-3.53991	-3.07236	237.666	1.27e-53	3.13e-52	CDC20B
ENSG00000164818	-0.716209	5.0235	237.473	1.4e-53	3.45e-52	DNAAF5
ENSG00000160691	-0.989833	5.31788	237.468	1.4e-53	3.45e-52	SHC1
ENSG00000080573	-1.48749	5.87049	237.464	1.41e-53	3.46e-52	COL5A3
ENSG00000157110	-1.45845	3.37427	237.35	1.49e-53	3.66e-52	RBPMS
ENSG00000214530	1.01252	5.09924	237.237	1.57e-53	3.87e-52	STARD10
ENSG00000181773	-1.94455	1.46479	237.126	1.67e-53	4.08e-52	GPR3
ENSG00000241058	0.955756	4.24312	236.873	1.89e-53	4.63e-52	NSUN6
ENSG00000164649	-1.59826	4.09342	236.737	2.02e-53	4.95e-52	CDCA7L
ENSG00000015171	0.786333	7.52449	236.632	2.13e-53	5.21e-52	ZMYND11
ENSG00000229588	-2.78707	-2.64231	236.573	2.2e-53	5.36e-52	NA
ENSG00000148154	-0.870099	4.87173	236.441	2.35e-53	5.73e-52	UGCG
ENSG00000147677	0.793573	7.61377	236.413	2.38e-53	5.8e-52	EIF3H
ENSG00000163879	-1.397	5.31204	236.358	2.45e-53	5.96e-52	DNALI1
ENSG00000106399	-0.782805	3.71169	236.112	2.77e-53	6.73e-52	RPA3
ENSG00000099139	-1.2222	3.43703	235.969	2.98e-53	7.23e-52	PCSK5
ENSG00000089063	-0.61744	6.38067	235.925	3.04e-53	7.38e-52	TMEM230
ENSG00000137726	1.3751	9.59298	235.897	3.09e-53	7.48e-52	FXYD6
ENSG00000110375	1.90037	0.884236	235.749	3.32e-53	8.04e-52	UPK2
ENSG00000175591	-2.21048	-1.06025	235.316	4.13e-53	9.99e-52	P2RY2
ENSG00000039139	-1.85952	2.11325	235.284	4.2e-53	1.01e-51	DNAH5
ENSG00000183742	-2.30259	-1.10212	235.097	4.61e-53	1.11e-51	MACC1
ENSG00000100985	-3.2517	1.93323	234.936	5e-53	1.21e-51	MMP9
ENSG00000228162	-3.29419	-2.41358	234.801	5.35e-53	1.29e-51	NA
ENSG00000165923	-1.79987	0.188069	234.715	5.59e-53	1.34e-51	AGBL2
ENSG00000231991	-2.09316	-0.423245	234.653	5.76e-53	1.38e-51	NA
ENSG00000100105	0.716091	6.6399	234.552	6.06e-53	1.46e-51	PATZ1
ENSG00000139178	-1.7273	3.84689	234.26	7.02e-53	1.68e-51	C1RL
ENSG00000198715	-1.09845	4.11666	234.212	7.19e-53	1.72e-51	GLMP
ENSG00000251518	2.66169	-1.937	233.875	8.52e-53	2.04e-51	LINC02110
ENSG00000139318	-1.51812	5.31096	233.746	9.09e-53	2.17e-51	DUSP6
ENSG00000246273	-1.64712	0.689269	233.347	1.11e-52	2.65e-51	SBF2-AS1
ENSG00000180458	2.73483	1.19414	232.915	1.38e-52	3.29e-51	NA
ENSG00000125249	1.2193	8.07783	232.867	1.41e-52	3.37e-51	RAP2A
ENSG00000165383	-3.06956	-2.14574	232.656	1.57e-52	3.74e-51	LRRC18
ENSG00000264026	-1.71972	-2.1893	232.534	1.67e-52	3.97e-51	LINC02003
ENSG00000186510	-2.21738	-2.20986	232.434	1.76e-52	4.17e-51	CLCNKA
ENSG00000175697	-1.71406	0.937139	232.251	1.93e-52	4.57e-51	GPR156
ENSG00000059378	-1.35519	3.98681	231.996	2.19e-52	5.19e-51	PARP12
ENSG00000260401	-2.26817	-0.521178	231.669	2.58e-52	6.11e-51	NA
ENSG00000144843	-1.22018	2.71447	231.496	2.81e-52	6.65e-51	ADPRH
ENSG00000111321	-1.26702	3.89804	231.479	2.84e-52	6.7e-51	LTBR
ENSG00000226031	2.56011	-1.14294	231.462	2.86e-52	6.75e-51	FGF13-AS1
ENSG00000101222	-2.09968	2.22589	231.407	2.94e-52	6.94e-51	SPEF1
ENSG00000130055	-1.66459	3.74465	231.1	3.43e-52	8.08e-51	GDPD2
ENSG00000259994	1.12579	2.37506	231.063	3.5e-52	8.23e-51	NA
ENSG00000227098	3.33207	-2.4963	230.736	4.12e-52	9.69e-51	LOC105373757
ENSG00000226939	4.54386	2.39975	230.71	4.17e-52	9.8e-51	NA
ENSG00000272983	1.18683	1.55419	230.318	5.08e-52	1.19e-50	NA
ENSG00000111863	-2.9038	0.0878215	230.067	5.76e-52	1.35e-50	ADTRP
ENSG00000170899	0.677971	6.12213	229.944	6.13e-52	1.44e-50	GSTA4
ENSG00000152611	-3.58529	-0.300699	229.758	6.73e-52	1.57e-50	CAPSL
ENSG00000164796	2.43774	5.52085	229.602	7.28e-52	1.7e-50	CSMD3
ENSG00000271420	-2.18241	-3.25344	229.551	7.47e-52	1.74e-50	NA
ENSG00000153790	-1.45045	2.2237	229.431	7.93e-52	1.85e-50	C7orf31
ENSG00000116690	-2.45356	-0.0660974	229.314	8.41e-52	1.96e-50	PRG4
ENSG00000253187	-5.71778	-2.97148	229.31	8.43e-52	1.96e-50	HOXA10-AS
ENSG00000164953	-1.11878	3.42438	229.306	8.45e-52	1.96e-50	TMEM67
ENSG00000146842	-0.743342	4.75674	229.25	8.69e-52	2.02e-50	TMEM209
ENSG00000249328	-1.41263	-1.02189	229.179	9e-52	2.09e-50	LOC101927040
ENSG00000179277	-1.60057	0.862893	228.953	1.01e-51	2.34e-50	NA
ENSG00000089101	-1.78717	1.52772	228.545	1.24e-51	2.87e-50	CFAP61
ENSG00000198105	0.883609	4.81768	228.465	1.29e-51	2.98e-50	ZNF248
ENSG00000133636	-4.97841	1.21642	228.332	1.38e-51	3.18e-50	NTS
ENSG00000124302	-2.05398	2.85729	228.286	1.41e-51	3.25e-50	CHST8
ENSG00000107643	0.837232	5.75075	228.147	1.51e-51	3.49e-50	MAPK8
ENSG00000160188	-1.87524	3.53292	228.072	1.57e-51	3.62e-50	RSPH1
ENSG00000117791	-1.72566	3.57491	228.043	1.59e-51	3.67e-50	MTARC2
ENSG00000081248	-2.41653	-0.434996	228.039	1.6e-51	3.67e-50	CACNA1S
ENSG00000233791	-2.22092	-2.38867	227.979	1.64e-51	3.78e-50	LINC01136
ENSG00000226329	-1.92653	-1.9276	227.764	1.83e-51	4.2e-50	NA
ENSG00000174326	-1.79028	0.313641	227.71	1.88e-51	4.31e-50	SLC16A11
ENSG00000174444	1.02952	10.3763	227.501	2.09e-51	4.79e-50	RPL4
ENSG00000267328	-2.42903	-3.15875	227.468	2.13e-51	4.86e-50	NA
ENSG00000279427	2.29131	0.309359	227.342	2.27e-51	5.18e-50	NA
ENSG00000140743	-1.04451	3.57748	227.136	2.51e-51	5.73e-50	CDR2
ENSG00000277740	2.73194	-1.96666	227.041	2.63e-51	6.01e-50	NA
ENSG00000124831	-0.659419	5.54451	226.99	2.7e-51	6.16e-50	LRRFIP1
ENSG00000119703	-1.28346	1.51674	226.827	2.93e-51	6.67e-50	ZC2HC1C
ENSG00000130402	-0.7829	7.81991	226.822	2.94e-51	6.69e-50	ACTN4
ENSG00000149090	-1.82049	4.8345	226.675	3.17e-51	7.19e-50	PAMR1
ENSG00000269903	-1.65292	-1.2965	226.641	3.22e-51	7.31e-50	NA
ENSG00000259363	-1.72421	-2.04273	226.141	4.14e-51	9.38e-50	NA
ENSG00000223612	-1.46661	2.02433	226.119	4.19e-51	9.48e-50	NA
ENSG00000019169	-2.9547	0.78714	226.079	4.27e-51	9.66e-50	MARCO
ENSG00000223518	-2.12865	-3.09192	226.048	4.34e-51	9.8e-50	NA
ENSG00000206113	-2.00272	-0.680011	225.944	4.57e-51	1.03e-49	CFAP99
ENSG00000164088	-0.947146	4.17589	225.771	4.99e-51	1.12e-49	PPM1M
ENSG00000245750	2.02531	1.33654	225.686	5.2e-51	1.17e-49	DRAIC
ENSG00000170962	-2.33394	2.45261	225.676	5.23e-51	1.18e-49	PDGFD
ENSG00000183696	-1.39545	3.99846	225.6	5.43e-51	1.22e-49	UPP1
ENSG00000151838	-2.19836	-2.96507	225.034	7.22e-51	1.62e-49	CCDC175
ENSG00000111424	-2.04427	-0.38046	224.995	7.36e-51	1.65e-49	VDR
ENSG00000100504	-1.456	4.80753	224.959	7.5e-51	1.68e-49	PYGL
ENSG00000198954	0.608707	6.11409	224.548	9.21e-51	2.06e-49	KIFBP
ENSG00000125798	-4.42324	-2.41735	224.507	9.41e-51	2.11e-49	FOXA2
ENSG00000095539	0.982382	4.10543	224.452	9.67e-51	2.16e-49	SEMA4G
ENSG00000141293	-2.29892	-1.54406	224.304	1.04e-50	2.33e-49	SKAP1
ENSG00000148690	0.841148	5.19933	224.182	1.11e-50	2.47e-49	FRA10AC1
ENSG00000070882	-1.24262	4.86089	223.745	1.38e-50	3.07e-49	OSBPL3
ENSG00000188313	-1.5078	4.5786	223.737	1.38e-50	3.08e-49	PLSCR1
ENSG00000172775	0.503565	7.31843	223.648	1.45e-50	3.22e-49	PSME3IP1
ENSG00000173698	-2.28463	0.261506	223.111	1.9e-50	4.21e-49	ADGRG2
ENSG00000083750	0.646008	5.15194	222.792	2.23e-50	4.94e-49	RRAGB
ENSG00000152669	-2.84564	1.04902	222.634	2.41e-50	5.34e-49	CCNO
ENSG00000270055	-1.51418	0.255102	222.633	2.41e-50	5.34e-49	NA
ENSG00000152049	-1.82609	3.24109	222.39	2.72e-50	6.03e-49	KCNE4
ENSG00000250641	-2.86235	-3.38141	222.369	2.75e-50	6.09e-49	LY6G6F-LY6G6D
ENSG00000130529	-0.927684	3.31878	222.344	2.79e-50	6.16e-49	TRPM4
ENSG00000168778	-0.98045	4.11565	222.318	2.82e-50	6.23e-49	TCTN2
ENSG00000189190	-1.09444	0.938837	222.274	2.89e-50	6.37e-49	ZNF600
ENSG00000183072	-3.65338	-0.520072	222.133	3.1e-50	6.83e-49	NKX2-5
ENSG00000169992	0.758071	8.13905	222.058	3.22e-50	7.08e-49	NLGN2
ENSG00000169314	-1.93897	-2.70808	221.945	3.4e-50	7.49e-49	C22orf15
ENSG00000184307	-2.19529	2.80071	221.939	3.41e-50	7.5e-49	ZDHHC23
ENSG00000145945	-1.57092	3.13313	221.734	3.79e-50	8.31e-49	FAM50B
ENSG00000174748	0.750835	9.78562	221.685	3.88e-50	8.51e-49	RPL15
ENSG00000162631	-1.79839	2.96576	221.561	4.13e-50	9.05e-49	NTNG1
ENSG00000006327	-2.26363	4.05941	221.258	4.81e-50	1.05e-48	TNFRSF12A
ENSG00000229694	-2.46696	-3.04043	221.104	5.2e-50	1.14e-48	LINC00484
ENSG00000119408	-1.19385	5.8656	220.722	6.29e-50	1.37e-48	NEK6
ENSG00000100316	0.979922	10.8008	220.542	6.89e-50	1.5e-48	RPL3
ENSG00000135452	-1.39466	6.14723	220.446	7.23e-50	1.58e-48	TSPAN31
ENSG00000181652	-1.59105	0.835792	220.429	7.29e-50	1.59e-48	ATG9B
ENSG00000227896	1.26988	0.911422	220.397	7.41e-50	1.61e-48	NA
ENSG00000151640	1.11076	6.26875	220.323	7.69e-50	1.67e-48	DPYSL4
ENSG00000257718	-2.05217	-1.9971	220.303	7.77e-50	1.69e-48	NA
ENSG00000168658	-1.73439	1.7552	220.268	7.9e-50	1.72e-48	VWA3B
ENSG00000165164	-2.48966	-0.228848	220.222	8.09e-50	1.75e-48	CFAP47
ENSG00000030304	-2.53142	-2.28609	220.194	8.21e-50	1.78e-48	MUSK
ENSG00000167434	-2.17966	4.18713	220.01	9e-50	1.95e-48	CA4
ENSG00000165626	0.955161	4.32366	219.799	1e-49	2.16e-48	BEND7
ENSG00000220256	3.30913	-0.575452	219.625	1.09e-49	2.36e-48	NA
ENSG00000272791	1.41214	0.620461	219.601	1.11e-49	2.38e-48	NA
ENSG00000126522	-0.75853	3.69112	219.582	1.12e-49	2.41e-48	ASL
ENSG00000126970	1.03921	4.8052	219.261	1.31e-49	2.82e-48	ZC4H2
ENSG00000250133	-4.54169	-2.59668	219.2	1.35e-49	2.91e-48	HOXC-AS2
ENSG00000272853	1.27549	0.613131	219.193	1.36e-49	2.92e-48	NA
ENSG00000124225	-0.843301	6.05433	219.124	1.4e-49	3.02e-48	PMEPA1
ENSG00000077942	-1.72728	5.015	219.09	1.43e-49	3.07e-48	FBLN1
ENSG00000232533	-1.18171	2.82116	219.085	1.43e-49	3.07e-48	NA
ENSG00000139304	-2.5872	-2.17388	218.804	1.65e-49	3.53e-48	PTPRQ
ENSG00000151923	0.58479	6.4147	218.782	1.67e-49	3.57e-48	TIAL1
ENSG00000130876	-3.20684	2.4182	218.692	1.74e-49	3.73e-48	SLC7A10
ENSG00000215612	2.49049	3.29573	218.681	1.75e-49	3.75e-48	HMX1
ENSG00000240137	-1.35007	0.370906	218.529	1.89e-49	4.04e-48	ERICH6-AS1
ENSG00000139549	-1.97112	-1.61857	218.516	1.91e-49	4.06e-48	DHH
ENSG00000231119	-1.55379	-1.0411	218.063	2.39e-49	5.09e-48	LOC101927377
ENSG00000148204	-1.89974	5.14691	217.96	2.52e-49	5.36e-48	CRB2
ENSG00000226644	-2.19811	-1.19301	217.958	2.52e-49	5.36e-48	NA
ENSG00000188257	-5.18912	1.07902	217.807	2.72e-49	5.78e-48	PLA2G2A
ENSG00000075429	-3.44904	-1.3346	217.78	2.76e-49	5.85e-48	CACNG5
ENSG00000213965	-0.742046	3.28043	217.626	2.98e-49	6.32e-48	NUDT19
ENSG00000259038	-2.13179	-0.703041	217.596	3.03e-49	6.41e-48	NA
ENSG00000133328	-1.85389	-2.90704	217.476	3.21e-49	6.8e-48	PLAAT2
ENSG00000134453	0.613952	6.81426	217.363	3.4e-49	7.19e-48	RBM17
ENSG00000064655	-1.72041	3.82628	217.263	3.58e-49	7.55e-48	EYA2
ENSG00000135506	-1.19297	8.29798	216.994	4.09e-49	8.64e-48	OS9
ENSG00000122687	-0.497883	4.97384	216.807	4.5e-49	9.48e-48	MRM2
ENSG00000244242	1.7324	6.31036	216.726	4.68e-49	9.86e-48	IFITM10
ENSG00000280809	2.94224	3.92177	216.531	5.17e-49	1.09e-47	LINC00836
ENSG00000187726	-1.63609	-1.24358	216.526	5.18e-49	1.09e-47	DNAJB13
ENSG00000230699	2.50958	1.44363	216.516	5.2e-49	1.09e-47	NA
ENSG00000144645	-1.61867	2.47873	216.445	5.39e-49	1.13e-47	OSBPL10
ENSG00000068976	-2.03291	4.6413	216.364	5.62e-49	1.18e-47	PYGM
ENSG00000024422	-1.24997	5.56535	216.297	5.81e-49	1.22e-47	EHD2
ENSG00000204682	-1.49006	1.96409	216.295	5.82e-49	1.22e-47	MIR1915HG
ENSG00000153982	0.87367	4.54488	216.281	5.86e-49	1.22e-47	GDPD1
ENSG00000223756	-1.88344	-0.957162	216.279	5.86e-49	1.22e-47	TSSC2
ENSG00000272316	1.16208	2.25887	216.162	6.22e-49	1.3e-47	NA
ENSG00000254685	-0.952821	3.2759	215.993	6.77e-49	1.41e-47	FPGT
ENSG00000279320	-1.69756	-1.90738	215.75	7.64e-49	1.59e-47	NA
ENSG00000144749	1.19039	9.52605	215.634	8.1e-49	1.69e-47	LRIG1
ENSG00000138336	1.48626	2.93945	215.533	8.53e-49	1.77e-47	TET1
ENSG00000239922	-1.74714	1.66197	215.513	8.61e-49	1.79e-47	NA
ENSG00000128408	-2.57177	-0.321716	215.439	8.94e-49	1.86e-47	RIBC2
ENSG00000042493	-1.68219	5.67774	215.38	9.21e-49	1.91e-47	CAPG
ENSG00000173641	-1.80899	1.37941	215.323	9.48e-49	1.96e-47	HSPB7
ENSG00000086475	0.663322	6.37818	215.313	9.52e-49	1.97e-47	SEPHS1
ENSG00000105559	-1.93639	5.33398	215.265	9.76e-49	2.02e-47	PLEKHA4
ENSG00000162490	-1.83109	4.08406	215.227	9.94e-49	2.05e-47	DRAXIN
ENSG00000269890	-1.4343	-2.12117	215.122	1.05e-48	2.16e-47	NA
ENSG00000196358	1.35288	5.53301	215	1.11e-48	2.3e-47	NTNG2
ENSG00000114656	-1.6927	-0.961382	214.885	1.18e-48	2.43e-47	CFAP92
ENSG00000128581	-0.73232	4.92489	214.879	1.18e-48	2.44e-47	IFT22
ENSG00000154265	-1.76989	3.32837	214.837	1.21e-48	2.49e-47	ABCA5
ENSG00000164542	-0.964848	3.27796	214.823	1.22e-48	2.5e-47	KIAA0895
ENSG00000105835	-1.49501	6.43233	214.82	1.22e-48	2.5e-47	NAMPT
ENSG00000075643	-1.65733	-0.284797	214.794	1.24e-48	2.54e-47	MOCOS
ENSG00000262943	-1.50124	-0.247364	214.703	1.29e-48	2.65e-47	ALOX12P2
ENSG00000268516	-0.773904	1.66903	214.681	1.31e-48	2.68e-47	LOC105372482
ENSG00000245694	-2.37279	1.95351	214.588	1.37e-48	2.8e-47	CRNDE
ENSG00000135272	-1.5042	4.19184	214.373	1.53e-48	3.12e-47	MDFIC
ENSG00000175040	-1.24446	5.10614	214.23	1.64e-48	3.35e-47	CHST2
ENSG00000085552	-1.68065	1.18566	213.937	1.9e-48	3.88e-47	IGSF9
ENSG00000197937	-0.730483	3.73237	213.934	1.9e-48	3.88e-47	ZNF347
ENSG00000175061	1.01543	7.99727	213.8	2.04e-48	4.15e-47	SNHG29
ENSG00000177426	-1.40237	4.2659	213.615	2.23e-48	4.55e-47	TGIF1
ENSG00000271643	-1.16248	-1.0604	213.445	2.43e-48	4.95e-47	NA
ENSG00000149926	1.61513	5.35079	213.287	2.64e-48	5.35e-47	TLCD3B
ENSG00000163297	-1.23872	4.00148	213.252	2.68e-48	5.44e-47	ANTXR2
ENSG00000134452	0.606675	5.86527	213.199	2.75e-48	5.58e-47	FBH1
ENSG00000186191	-4.30624	-2.73501	213.134	2.85e-48	5.76e-47	BPIFB4
ENSG00000105855	-1.17822	7.73174	213.038	2.99e-48	6.04e-47	ITGB8
ENSG00000175664	-2.65105	0.849072	213.011	3.03e-48	6.12e-47	TEX26
ENSG00000159259	-1.55643	2.44406	212.882	3.23e-48	6.52e-47	CHAF1B
ENSG00000111319	-1.94772	-1.1852	212.599	3.72e-48	7.51e-47	SCNN1A
ENSG00000273179	-1.8549	-2.73769	212.534	3.85e-48	7.75e-47	NA
ENSG00000255641	2.33342	-1.86173	212.53	3.85e-48	7.76e-47	NA
ENSG00000251307	-2.19017	-3.11229	212.51	3.89e-48	7.84e-47	NA
ENSG00000204576	0.747354	5.207	212.378	4.16e-48	8.37e-47	PRR3
ENSG00000139354	-1.93434	1.96139	212.235	4.47e-48	8.98e-47	GAS2L3
ENSG00000106686	-1.14696	0.092363	211.85	5.42e-48	1.09e-46	SPATA6L
ENSG00000268941	-2.27927	-1.19784	211.84	5.45e-48	1.09e-46	LINC01711
ENSG00000197576	-4.57752	-0.309596	211.834	5.47e-48	1.1e-46	HOXA4
ENSG00000186710	-2.83372	0.609843	211.792	5.58e-48	1.12e-46	CFAP73
ENSG00000183580	-0.926136	5.37334	211.617	6.1e-48	1.22e-46	FBXL7
ENSG00000142089	-1.49447	7.00865	211.518	6.41e-48	1.28e-46	IFITM3
ENSG00000161057	-0.499927	6.41356	211.456	6.61e-48	1.32e-46	PSMC2
ENSG00000205809	3.22419	4.10559	211.38	6.87e-48	1.37e-46	KLRC2
ENSG00000258227	-2.81559	1.35041	211.227	7.42e-48	1.48e-46	CLEC5A
ENSG00000084674	-2.30744	-1.20603	211.209	7.48e-48	1.49e-46	APOB
ENSG00000246100	-1.80826	1.03472	211.066	8.04e-48	1.6e-46	NA
ENSG00000115290	-2.31109	0.78051	210.811	9.14e-48	1.82e-46	GRB14
ENSG00000119681	-1.46883	3.84263	210.636	9.98e-48	1.98e-46	LTBP2
ENSG00000105479	-1.82983	0.13007	210.597	1.02e-47	2.02e-46	CCDC114
ENSG00000114529	-2.32769	-1.46243	210.549	1.04e-47	2.07e-46	C3orf52
ENSG00000123388	-5.35585	-1.58127	210.393	1.13e-47	2.23e-46	HOXC11
ENSG00000070731	-1.8042	1.94532	209.911	1.44e-47	2.84e-46	ST6GALNAC2
ENSG00000279561	1.37586	2.37415	209.903	1.44e-47	2.85e-46	LOC100132249
ENSG00000106211	-1.55636	7.17269	209.521	1.75e-47	3.45e-46	HSPB1
ENSG00000173157	4.22479	1.6951	209.224	2.03e-47	4e-46	ADAMTS20
ENSG00000166349	-1.05729	-0.71641	209.084	2.18e-47	4.29e-46	RAG1
ENSG00000204231	0.441426	6.32389	209.068	2.19e-47	4.32e-46	RXRB
ENSG00000100304	0.85959	6.07071	208.598	2.78e-47	5.47e-46	TTLL12
ENSG00000258451	-2.88832	-2.54134	208.579	2.8e-47	5.52e-46	NA
ENSG00000279713	-1.65396	-1.34819	208.441	3.01e-47	5.91e-46	NA
ENSG00000128849	-1.22856	5.18868	208.372	3.11e-47	6.11e-46	CGNL1
ENSG00000111981	-2.38986	-0.989157	208.14	3.5e-47	6.86e-46	ULBP1
ENSG00000076770	-1.42513	2.70035	207.9	3.95e-47	7.74e-46	MBNL3
ENSG00000033100	-0.751243	5.45884	207.642	4.49e-47	8.8e-46	CHPF2
ENSG00000204740	-2.31543	-1.90133	207.464	4.91e-47	9.61e-46	MALRD1
ENSG00000164749	-1.2734	1.60022	207.378	5.13e-47	1e-45	HNF4G
ENSG00000272734	-1.50342	0.229377	207.235	5.51e-47	1.08e-45	ADIRF-AS1
ENSG00000145794	-1.63286	5.21254	207.179	5.67e-47	1.11e-45	MEGF10
ENSG00000163191	-1.62782	5.30061	207.107	5.87e-47	1.15e-45	S100A11
ENSG00000206538	-2.09975	0.488981	206.944	6.38e-47	1.24e-45	VGLL3
ENSG00000229637	-4.15938	-3.65374	206.863	6.64e-47	1.29e-45	PRAC2
ENSG00000169762	0.595979	6.20917	206.638	7.44e-47	1.45e-45	TAPT1
ENSG00000112175	-3.41788	-1.16524	206.554	7.76e-47	1.51e-45	BMP5
ENSG00000102221	1.19977	4.91028	206.459	8.14e-47	1.58e-45	JADE3
ENSG00000137343	0.869994	6.76633	206.209	9.23e-47	1.79e-45	ATAT1
ENSG00000069535	-2.30129	7.07006	206.008	1.02e-46	1.98e-45	MAOB
ENSG00000125531	-2.10883	-1.91371	205.966	1.04e-46	2.02e-45	FNDC11
ENSG00000157227	-1.58185	6.18737	205.847	1.11e-46	2.14e-45	MMP14
ENSG00000173208	-1.67697	3.52011	205.719	1.18e-46	2.28e-45	ABCD2
ENSG00000279328	-2.39658	-1.53659	205.717	1.18e-46	2.28e-45	NA
ENSG00000168679	-1.46186	3.81015	205.706	1.19e-46	2.29e-45	SLC16A4
ENSG00000136859	1.77466	7.94726	205.539	1.29e-46	2.49e-45	ANGPTL2
ENSG00000168874	2.01812	6.39705	205.527	1.3e-46	2.51e-45	ATOH8
ENSG00000156650	0.94712	6.15099	205.512	1.31e-46	2.52e-45	KAT6B
ENSG00000144852	-1.51263	-2.11996	205.189	1.54e-46	2.96e-45	NR1I2
ENSG00000236494	-3.0628	0.497267	205.13	1.59e-46	3.05e-45	NA
ENSG00000241679	-1.46128	-1.89052	204.998	1.69e-46	3.26e-45	NA
ENSG00000149823	0.788948	7.14719	204.801	1.87e-46	3.59e-45	VPS51
ENSG00000123892	-1.65795	-1.01003	204.741	1.93e-46	3.7e-45	RAB38
ENSG00000135535	-0.760967	6.80605	204.716	1.95e-46	3.74e-45	CD164
ENSG00000104783	-1.80121	0.939696	204.63	2.04e-46	3.91e-45	KCNN4
ENSG00000186184	-0.630172	4.93229	204.594	2.08e-46	3.97e-45	POLR1D
ENSG00000123572	-3.93531	-2.96299	204.519	2.16e-46	4.12e-45	NRK
ENSG00000153446	-1.75202	3.44902	204.327	2.38e-46	4.54e-45	C16orf89
ENSG00000215912	-1.49079	0.929785	204.319	2.38e-46	4.55e-45	TTC34
ENSG00000163686	0.861467	5.77262	204.279	2.43e-46	4.64e-45	ABHD6
ENSG00000224032	1.0783	5.17003	204.259	2.46e-46	4.68e-45	NA
ENSG00000137831	-1.03192	4.69937	204.247	2.47e-46	4.71e-45	UACA
ENSG00000163249	-0.682748	3.91089	204.085	2.68e-46	5.1e-45	CCNYL1
ENSG00000027869	-1.80577	-1.01403	203.956	2.86e-46	5.44e-45	SH2D2A
ENSG00000090020	-0.995223	4.76952	203.75	3.17e-46	6.03e-45	SLC9A1
ENSG00000235100	1.2463	-0.998033	203.641	3.35e-46	6.36e-45	NA
ENSG00000118508	-1.33505	2.86098	203.622	3.38e-46	6.42e-45	RAB32
ENSG00000002933	-1.70712	4.73273	203.522	3.56e-46	6.74e-45	TMEM176A
ENSG00000112981	-1.1815	2.79022	203.474	3.65e-46	6.9e-45	NME5
ENSG00000186603	-1.32697	-0.230143	203.356	3.87e-46	7.31e-45	HPDL
ENSG00000224729	-1.58978	-1.67866	203.219	4.14e-46	7.83e-45	PCOLCE-AS1
ENSG00000160588	-1.11542	0.0438798	203.092	4.42e-46	8.34e-45	MPZL3
ENSG00000151332	0.855618	4.9951	203.047	4.52e-46	8.52e-45	MBIP
ENSG00000162734	0.96495	11.3072	203.018	4.58e-46	8.64e-45	PEA15
ENSG00000118004	-1.86575	-0.0543886	202.765	5.21e-46	9.8e-45	COLEC11
ENSG00000179071	-1.66709	0.453205	202.742	5.27e-46	9.91e-45	CCDC89
ENSG00000104432	-1.52584	-0.240276	202.736	5.28e-46	9.93e-45	IL7
ENSG00000075275	-2.08951	2.57186	202.617	5.61e-46	1.05e-44	CELSR1
ENSG00000258717	-3.07596	-2.37003	202.312	6.53e-46	1.23e-44	NA
ENSG00000112977	-0.727771	6.38769	202.179	6.99e-46	1.31e-44	DAP
ENSG00000133138	-1.58505	0.997099	202.087	7.32e-46	1.37e-44	TBC1D8B
ENSG00000153936	-0.875079	5.85986	202.048	7.46e-46	1.4e-44	HS2ST1
ENSG00000162522	-1.42495	4.26457	201.852	8.24e-46	1.54e-44	KIAA1522
ENSG00000233593	-1.79194	1.52501	201.759	8.63e-46	1.61e-44	LINC02609
ENSG00000142733	-1.13362	4.09335	201.674	9.01e-46	1.68e-44	MAP3K6
ENSG00000122591	-1.06872	4.73811	201.67	9.02e-46	1.68e-44	FAM126A
ENSG00000110492	-1.58005	5.41921	201.381	1.04e-45	1.95e-44	MDK
ENSG00000126453	-1.26728	1.85301	201.366	1.05e-45	1.96e-44	BCL2L12
ENSG00000248518	2.8954	-0.472408	201.323	1.07e-45	2e-44	NA
ENSG00000150773	-1.0785	1.25824	201.238	1.12e-45	2.09e-44	PIH1D2
ENSG00000105894	-1.17766	8.79695	201.135	1.18e-45	2.19e-44	PTN
ENSG00000168004	-1.94927	1.7716	201.127	1.19e-45	2.2e-44	PLAAT5
ENSG00000138326	1.00985	9.39128	200.469	1.65e-45	3.06e-44	RPS24
ENSG00000168398	-2.392	1.14535	200.45	1.67e-45	3.09e-44	BDKRB2
ENSG00000170801	-2.06371	1.19096	200.321	1.78e-45	3.29e-44	HTRA3
ENSG00000263155	-2.11818	0.193834	200.291	1.8e-45	3.34e-44	MYZAP
ENSG00000214018	-2.21327	-2.64871	200.175	1.91e-45	3.54e-44	NA
ENSG00000146729	-0.771568	6.82035	199.816	2.29e-45	4.23e-44	NIPSNAP2
ENSG00000183542	2.70537	0.959185	199.723	2.4e-45	4.43e-44	KLRC4
ENSG00000068078	-1.86073	7.14278	199.698	2.43e-45	4.49e-44	FGFR3
ENSG00000157111	-2.53302	-0.835836	199.677	2.46e-45	4.53e-44	TMEM171
ENSG00000258675	-1.99028	-0.972405	199.109	3.27e-45	6.02e-44	NA
ENSG00000109943	-2.16124	-1.88998	198.945	3.55e-45	6.53e-44	CRTAM
ENSG00000196284	0.756261	3.60537	198.874	3.68e-45	6.76e-44	SUPT3H
ENSG00000188042	-1.55659	5.80881	198.857	3.71e-45	6.82e-44	ARL4C
ENSG00000073910	1.01007	6.72736	198.817	3.78e-45	6.95e-44	FRY
ENSG00000106153	-0.949668	7.8781	198.812	3.79e-45	6.96e-44	CHCHD2
ENSG00000188523	-2.30566	0.997097	198.791	3.83e-45	7.03e-44	CFAP77
ENSG00000131848	-0.747283	2.27771	198.782	3.85e-45	7.06e-44	ZSCAN5A
ENSG00000138795	-1.06432	3.92877	198.742	3.93e-45	7.19e-44	LEF1
ENSG00000078808	-0.655313	6.71978	198.7	4.01e-45	7.34e-44	SDF4
ENSG00000197301	-2.64712	-2.6515	198.533	4.36e-45	7.98e-44	HMGA2-AS1
ENSG00000223486	-2.45348	-2.69346	198.433	4.59e-45	8.38e-44	NA
ENSG00000122786	-1.02317	6.98074	198.227	5.09e-45	9.29e-44	CALD1
ENSG00000247311	-3.37515	-2.66226	198.13	5.35e-45	9.75e-44	NA
ENSG00000186868	0.942603	9.2277	198.043	5.58e-45	1.02e-43	MAPT
ENSG00000184785	-1.39184	2.38433	197.975	5.78e-45	1.05e-43	SMIM10
ENSG00000173846	-1.07656	3.5834	197.958	5.83e-45	1.06e-43	PLK3
ENSG00000122691	-1.8144	1.03819	197.933	5.9e-45	1.07e-43	TWIST1
ENSG00000188817	-4.4862	-3.60667	197.87	6.09e-45	1.11e-43	SNTN
ENSG00000160207	1.53219	1.67871	197.814	6.26e-45	1.14e-43	HSF2BP
ENSG00000244682	-2.43843	0.523994	197.279	8.2e-45	1.49e-43	NA
ENSG00000107882	0.635099	5.35043	197.275	8.21e-45	1.49e-43	SUFU
ENSG00000232640	1.11709	1.50669	197.229	8.4e-45	1.52e-43	NA
ENSG00000182180	0.491015	6.04737	197.197	8.54e-45	1.54e-43	MRPS16
ENSG00000081059	-1.38315	2.65113	197.186	8.59e-45	1.55e-43	TCF7
ENSG00000117114	-1.49305	4.58085	196.944	9.7e-45	1.75e-43	ADGRL2
ENSG00000196937	-0.756106	5.53569	196.843	1.02e-44	1.84e-43	FAM3C
ENSG00000181350	-1.2402	2.87379	196.82	1.03e-44	1.86e-43	LRRC75A
ENSG00000162783	-0.895887	5.14455	196.731	1.08e-44	1.94e-43	IER5
ENSG00000213222	1.72759	1.58782	196.679	1.11e-44	1.99e-43	TOMM40P4
ENSG00000171729	-0.99069	3.60202	196.597	1.15e-44	2.08e-43	TMEM51
ENSG00000119147	-1.94229	1.88622	196.477	1.23e-44	2.2e-43	ECRG4
ENSG00000152104	-1.10318	4.32649	196.452	1.24e-44	2.23e-43	PTPN14
ENSG00000023909	-0.96332	4.15048	196.415	1.27e-44	2.27e-43	GCLM
ENSG00000276851	-3.04371	-2.9828	196.366	1.3e-44	2.33e-43	NA
ENSG00000227540	0.948989	1.51487	196.252	1.37e-44	2.46e-43	DNAJC9-AS1
ENSG00000173699	-2.03124	-2.11005	196.188	1.42e-44	2.54e-43	SPATA3
ENSG00000278052	1.93205	-2.05621	196.162	1.44e-44	2.57e-43	NA
ENSG00000234690	1.65811	0.984044	196.146	1.45e-44	2.59e-43	EPCAM-DT
ENSG00000131381	0.689118	6.95515	196.127	1.46e-44	2.61e-43	RBSN
ENSG00000134242	-1.96107	-0.714506	196.013	1.55e-44	2.76e-43	PTPN22
ENSG00000139266	-1.6146	5.46995	195.896	1.64e-44	2.93e-43	MARCHF9
ENSG00000159228	-1.65619	6.0954	195.893	1.65e-44	2.93e-43	CBR1
ENSG00000079257	-1.35405	1.43941	195.865	1.67e-44	2.97e-43	LXN
ENSG00000241313	-1.81673	-1.54472	195.832	1.7e-44	3.02e-43	WWTR1-AS1
ENSG00000205362	-2.23812	-0.738709	195.792	1.73e-44	3.08e-43	MT1A
ENSG00000220563	1.027	2.30324	195.693	1.82e-44	3.23e-43	PKMP3
ENSG00000272655	-0.953854	0.808842	195.645	1.86e-44	3.31e-43	NA
ENSG00000205129	-1.55735	1.12978	195.601	1.9e-44	3.38e-43	C4orf47
ENSG00000101439	-1.4866	10.0878	195.486	2.02e-44	3.58e-43	CST3
ENSG00000106571	-1.2906	4.03636	195.222	2.3e-44	4.08e-43	GLI3
ENSG00000121207	-2.16269	2.7828	194.999	2.58e-44	4.56e-43	LRAT
ENSG00000102802	-2.94148	0.831063	194.973	2.61e-44	4.62e-43	MEDAG
ENSG00000121570	-2.76664	-2.06028	194.965	2.62e-44	4.63e-43	DPPA4
ENSG00000125735	-2.37344	-0.678148	194.921	2.68e-44	4.73e-43	TNFSF14
ENSG00000125741	-0.6103	4.58835	194.803	2.84e-44	5.02e-43	OPA3
ENSG00000132434	-1.34174	6.92179	194.634	3.1e-44	5.46e-43	LANCL2
ENSG00000140527	-1.28678	0.322476	194.495	3.32e-44	5.85e-43	WDR93
ENSG00000134871	-2.01169	6.96232	194.314	3.64e-44	6.4e-43	COL4A2
ENSG00000146700	-1.05769	1.30092	194.175	3.9e-44	6.86e-43	SSC4D
ENSG00000189120	-1.48585	0.120834	194.163	3.92e-44	6.89e-43	SP6
ENSG00000107937	0.646894	5.58	194.013	4.23e-44	7.43e-43	GTPBP4
ENSG00000119950	0.825408	7.18353	193.994	4.27e-44	7.5e-43	MXI1
ENSG00000250538	-2.79209	-0.525728	193.897	4.48e-44	7.86e-43	LOC107986321
ENSG00000162241	-1.28845	2.20683	193.867	4.55e-44	7.98e-43	SLC25A45
ENSG00000049323	-1.44678	5.42526	193.802	4.7e-44	8.24e-43	LTBP1
ENSG00000177398	-1.82949	-1.41056	193.771	4.78e-44	8.36e-43	UMODL1
ENSG00000197826	-3.42078	-2.93779	193.591	5.23e-44	9.14e-43	CFAP299
ENSG00000155229	0.543623	6.14416	193.578	5.27e-44	9.2e-43	MMS19
ENSG00000196378	0.7252	3.77737	193.462	5.58e-44	9.74e-43	ZNF34
ENSG00000264458	2.15072	-0.651784	193.256	6.19e-44	1.08e-42	NA
ENSG00000184840	-0.624031	6.8311	193.233	6.26e-44	1.09e-42	TMED9
ENSG00000185250	-1.17333	2.9799	193.201	6.36e-44	1.11e-42	PPIL6
ENSG00000174740	1.66337	3.04323	193.198	6.37e-44	1.11e-42	PABPC5
ENSG00000261316	-4.07997	-3.80034	193.143	6.55e-44	1.14e-42	LINC01834
ENSG00000279205	3.14889	1.30391	193.039	6.9e-44	1.2e-42	NA
ENSG00000173535	-1.45977	0.502636	192.979	7.11e-44	1.23e-42	TNFRSF10C
ENSG00000105997	-4.57549	0.291416	192.859	7.55e-44	1.31e-42	HOXA3
ENSG00000158683	-1.43312	-0.0780942	192.633	8.47e-44	1.47e-42	PKD1L1
ENSG00000267056	-1.79336	-0.267461	192.611	8.56e-44	1.48e-42	LOC729654
ENSG00000133962	-2.2097	-2.96939	192.605	8.59e-44	1.49e-42	CATSPERB
ENSG00000171476	-1.70834	6.5085	192.545	8.85e-44	1.53e-42	HOPX
ENSG00000213923	0.764978	8.15555	192.508	9.02e-44	1.56e-42	CSNK1E
ENSG00000137078	-2.15076	-2.02096	192.492	9.09e-44	1.57e-42	SIT1
ENSG00000100583	-1.23222	0.901325	192.36	9.71e-44	1.68e-42	SAMD15
ENSG00000108785	0.931342	1.78824	192.308	9.97e-44	1.72e-42	NA
ENSG00000124145	-2.05792	6.39833	192.229	1.04e-43	1.79e-42	SDC4
ENSG00000090776	-0.785851	4.464	192.198	1.05e-43	1.81e-42	EFNB1
ENSG00000236502	-3.16482	-2.52967	192.088	1.11e-43	1.92e-42	SIX3-AS1
ENSG00000147604	0.937952	8.85471	192.03	1.15e-43	1.97e-42	RPL7
ENSG00000143194	-1.38521	1.10367	191.988	1.17e-43	2.01e-42	MAEL
ENSG00000011422	-1.68389	2.93682	191.95	1.19e-43	2.05e-42	PLAUR
ENSG00000173627	-3.76283	-3.89898	191.92	1.21e-43	2.08e-42	APOBEC4
ENSG00000061938	1.37374	8.68865	191.802	1.29e-43	2.2e-42	TNK2
ENSG00000169248	-2.60894	0.275196	191.731	1.33e-43	2.28e-42	CXCL11
ENSG00000090932	2.37651	8.04904	191.507	1.49e-43	2.55e-42	DLL3
ENSG00000241399	-1.41323	2.71636	191.306	1.65e-43	2.82e-42	CD302
ENSG00000106633	-1.81974	1.66694	191.285	1.67e-43	2.85e-42	GCK
ENSG00000149294	0.774543	9.93981	191.247	1.7e-43	2.9e-42	NCAM1
ENSG00000227094	-2.84306	-1.59171	191.172	1.76e-43	3.01e-42	NA
ENSG00000164023	-1.53163	2.21435	190.963	1.96e-43	3.34e-42	SGMS2
ENSG00000229589	1.0305	1.00366	190.939	1.98e-43	3.38e-42	ACVR2B-AS1
ENSG00000187601	0.904748	6.52804	190.848	2.08e-43	3.53e-42	MAGEH1
ENSG00000215302	-1.43052	-2.14244	190.838	2.09e-43	3.55e-42	NA
ENSG00000278962	-2.15641	0.572746	190.735	2.2e-43	3.73e-42	NA
ENSG00000242767	1.64659	-0.573007	190.619	2.33e-43	3.96e-42	ZBTB20-AS4
ENSG00000075790	-0.59743	6.39501	190.461	2.52e-43	4.28e-42	BCAP29
ENSG00000249464	-1.49897	-1.88605	190.43	2.56e-43	4.34e-42	LINC01091
ENSG00000153250	-1.10449	4.41911	190.375	2.63e-43	4.46e-42	RBMS1
ENSG00000273335	-1.56014	-2.10747	190.328	2.7e-43	4.57e-42	NA
ENSG00000141738	-2.40821	-1.94232	190.197	2.88e-43	4.87e-42	GRB7
ENSG00000166596	-1.90343	1.96089	190.196	2.88e-43	4.87e-42	CFAP52
ENSG00000133794	-0.863202	4.42429	190.11	3.01e-43	5.08e-42	ARNTL
ENSG00000132024	-0.759284	5.85259	190.101	3.02e-43	5.1e-42	CC2D1A
ENSG00000146731	-0.879684	7.564	189.927	3.3e-43	5.56e-42	CCT6A
ENSG00000151338	1.45296	2.65194	189.855	3.42e-43	5.77e-42	MIPOL1
ENSG00000143801	-0.705501	4.28277	189.84	3.44e-43	5.8e-42	PSEN2
ENSG00000205927	1.47515	8.62911	189.81	3.5e-43	5.89e-42	OLIG2
ENSG00000116285	-0.889442	4.68761	189.806	3.5e-43	5.89e-42	ERRFI1
ENSG00000171819	-2.40393	-2.13462	189.783	3.55e-43	5.96e-42	ANGPTL7
ENSG00000005469	-0.991118	4.73537	189.729	3.64e-43	6.12e-42	CROT
ENSG00000128710	-4.11981	0.469499	189.631	3.83e-43	6.42e-42	HOXD10
ENSG00000163394	-2.74828	-3.28197	189.403	4.29e-43	7.2e-42	CCKAR
ENSG00000275713	-2.94564	-3.17686	189.15	4.87e-43	8.17e-42	H2BC9
ENSG00000261324	-1.38562	-0.510217	188.907	5.51e-43	9.22e-42	NA
ENSG00000110693	1.32302	7.02066	188.871	5.61e-43	9.38e-42	SOX6
ENSG00000106927	-2.64272	-2.87438	188.855	5.65e-43	9.45e-42	AMBP
ENSG00000171097	0.963168	5.04895	188.749	5.96e-43	9.96e-42	KYAT1
ENSG00000133878	1.3812	5.83778	188.631	6.33e-43	1.06e-41	DUSP26
ENSG00000151746	-0.879954	5.10025	188.55	6.59e-43	1.1e-41	BICD1
ENSG00000267374	-2.27488	-0.934285	188.477	6.84e-43	1.14e-41	MIR924HG
ENSG00000178035	0.969264	7.42713	188.218	7.79e-43	1.3e-41	IMPDH2
ENSG00000110665	-1.66348	-0.749804	188.164	8e-43	1.33e-41	C11orf21
ENSG00000164841	-1.62284	1.13204	188.063	8.42e-43	1.4e-41	TMEM74
ENSG00000088970	0.855848	5.92398	188.027	8.57e-43	1.42e-41	KIZ
ENSG00000212579	3.41968	-1.88948	187.792	9.65e-43	1.6e-41	NA
ENSG00000056487	1.15684	4.59753	187.777	9.72e-43	1.61e-41	PHF21B
ENSG00000177694	-0.834201	2.24063	187.713	1e-42	1.67e-41	NAALADL2
ENSG00000116704	-0.772753	4.26542	187.691	1.01e-42	1.68e-41	SLC35D1
ENSG00000156374	0.600509	3.12252	187.621	1.05e-42	1.74e-41	PCGF6
ENSG00000236790	-1.60738	0.255465	187.615	1.05e-42	1.75e-41	LINC00299
ENSG00000072682	-1.29452	3.55769	187.412	1.17e-42	1.93e-41	P4HA2
ENSG00000070193	-2.82636	-1.68923	187.345	1.21e-42	2e-41	FGF10
ENSG00000166908	-1.26163	5.69887	187.215	1.29e-42	2.13e-41	PIP4K2C
ENSG00000170468	-1.09165	2.32131	187.129	1.35e-42	2.22e-41	RIOX1
ENSG00000151657	0.587513	3.77296	187.065	1.39e-42	2.29e-41	KIN
ENSG00000124194	1.87827	6.00248	187.049	1.4e-42	2.31e-41	GDAP1L1
ENSG00000226479	-1.05705	3.45114	186.96	1.47e-42	2.41e-41	TMEM185B
ENSG00000159625	-2.08452	1.04073	186.792	1.59e-42	2.62e-41	DRC7
ENSG00000145824	-2.39531	5.36752	186.571	1.78e-42	2.93e-41	CXCL14
ENSG00000095713	2.12603	6.32548	186.292	2.05e-42	3.37e-41	CRTAC1
ENSG00000125965	-1.90902	-0.800468	186.21	2.14e-42	3.51e-41	GDF5
ENSG00000090447	0.869622	4.00753	185.951	2.43e-42	3.99e-41	TFAP4
ENSG00000180817	0.654307	6.79865	185.885	2.52e-42	4.13e-41	PPA1
ENSG00000108846	-2.90756	3.66984	185.882	2.52e-42	4.13e-41	ABCC3
ENSG00000106397	-0.809188	6.09894	185.823	2.59e-42	4.25e-41	PLOD3
ENSG00000136273	-0.586714	3.67197	185.788	2.64e-42	4.32e-41	HUS1
ENSG00000161040	-0.996366	-0.159212	185.725	2.73e-42	4.46e-41	FBXL13
ENSG00000087245	-1.34075	5.90742	185.711	2.75e-42	4.49e-41	MMP2
ENSG00000187498	-2.15721	6.69032	185.668	2.81e-42	4.58e-41	COL4A1
ENSG00000254489	-1.5348	-1.35766	185.658	2.82e-42	4.6e-41	MPPED2-AS1
ENSG00000165349	-2.1554	1.1422	185.642	2.84e-42	4.63e-41	SLC7A3
ENSG00000137460	2.05886	4.54448	185.414	3.19e-42	5.19e-41	FHDC1
ENSG00000068724	-0.747452	5.31309	185.326	3.33e-42	5.42e-41	TTC7A
ENSG00000143891	-1.09528	3.1513	185.299	3.38e-42	5.5e-41	GALM
ENSG00000131864	-3.22394	-3.8624	185.166	3.61e-42	5.87e-41	USP29
ENSG00000011638	-1.21961	2.45122	185.129	3.68e-42	5.98e-41	TMEM159
ENSG00000106565	-1.59852	5.47473	185.116	3.7e-42	6.01e-41	TMEM176B
ENSG00000091136	-1.72244	5.1961	185.093	3.75e-42	6.08e-41	LAMB1
ENSG00000164010	-0.816021	4.16891	185.06	3.81e-42	6.17e-41	ERMAP
ENSG00000167419	2.69045	0.643988	184.899	4.13e-42	6.69e-41	LPO
ENSG00000249948	-2.8103	-2.23541	184.868	4.19e-42	6.79e-41	GBA3
ENSG00000174791	-1.6125	2.99042	184.774	4.4e-42	7.11e-41	RIN1
ENSG00000122547	1.54528	6.63697	184.729	4.5e-42	7.27e-41	EEPD1
ENSG00000272927	-1.57457	-0.0413296	184.726	4.5e-42	7.28e-41	NA
ENSG00000173933	0.580244	4.23881	184.694	4.58e-42	7.39e-41	RBM4
ENSG00000042781	-1.32296	-0.862438	184.687	4.59e-42	7.41e-41	USH2A
ENSG00000053328	-1.94501	-0.946004	184.67	4.63e-42	7.47e-41	METTL24
ENSG00000172123	-1.30606	1.0576	184.464	5.14e-42	8.28e-41	SLFN12
ENSG00000125637	-1.17956	3.65057	184.454	5.16e-42	8.31e-41	PSD4
ENSG00000078237	-0.887845	3.73129	184.348	5.45e-42	8.76e-41	TIGAR
ENSG00000003402	-0.574996	5.86904	184.202	5.86e-42	9.42e-41	CFLAR
ENSG00000145365	-1.15886	1.96921	184.013	6.45e-42	1.04e-40	TIFA
ENSG00000169740	0.691649	5.51205	183.898	6.83e-42	1.1e-40	ZNF32
ENSG00000112294	0.90258	7.28221	183.863	6.95e-42	1.11e-40	ALDH5A1
ENSG00000169245	-2.83858	1.96458	183.821	7.1e-42	1.14e-40	CXCL10
ENSG00000167157	-2.49347	-1.63719	183.788	7.22e-42	1.16e-40	PRRX2
ENSG00000278023	-1.93385	-1.7892	183.506	8.32e-42	1.33e-40	RDM1
ENSG00000107897	0.692437	6.84203	183.283	9.3e-42	1.49e-40	ACBD5
ENSG00000181029	0.998296	2.71813	183.154	9.93e-42	1.59e-40	TRAPPC5
ENSG00000183840	-1.42623	-0.698829	182.917	1.12e-41	1.79e-40	GPR39
ENSG00000144891	-1.79861	-1.79882	182.825	1.17e-41	1.87e-40	AGTR1
ENSG00000154099	-1.57196	2.16834	182.635	1.29e-41	2.06e-40	DNAAF1
ENSG00000203791	0.694982	3.83624	182.462	1.41e-41	2.24e-40	EEF1AKMT2
ENSG00000196562	1.31156	8.50467	182.393	1.46e-41	2.32e-40	SULF2
ENSG00000140459	-2.03172	0.338249	182.331	1.5e-41	2.39e-40	CYP11A1
ENSG00000223478	-0.898475	-0.657523	182.307	1.52e-41	2.42e-40	LOC100506100
ENSG00000152582	-1.75141	2.22257	182.265	1.55e-41	2.47e-40	SPEF2
ENSG00000224810	-2.35402	-2.0411	182.259	1.56e-41	2.47e-40	NA
ENSG00000141012	-0.546525	4.37683	182.249	1.56e-41	2.48e-40	GALNS
ENSG00000181192	0.771917	6.22704	182.076	1.71e-41	2.71e-40	DHTKD1
ENSG00000233834	-2.33381	-2.78519	182.067	1.71e-41	2.72e-40	LOC100506098
ENSG00000182963	-1.38551	3.50016	181.978	1.79e-41	2.84e-40	GJC1
ENSG00000119514	-1.19006	0.499022	181.966	1.8e-41	2.86e-40	GALNT12
ENSG00000163702	-1.07949	4.50884	181.849	1.91e-41	3.03e-40	IL17RC
ENSG00000197813	-1.39773	-2.21401	181.789	1.97e-41	3.12e-40	NA
ENSG00000136305	-1.39127	-2.16612	181.545	2.23e-41	3.52e-40	CIDEB
ENSG00000077063	1.26664	6.34015	181.474	2.31e-41	3.65e-40	CTTNBP2
ENSG00000104408	0.877906	7.6871	181.42	2.37e-41	3.74e-40	EIF3E
ENSG00000196154	-1.92761	2.49173	181.387	2.41e-41	3.8e-40	S100A4
ENSG00000124155	-0.637675	6.51275	181.249	2.59e-41	4.08e-40	PIGT
ENSG00000119943	-1.37777	1.78625	181.171	2.69e-41	4.24e-40	PYROXD2
ENSG00000249481	-3.28784	-3.88209	181.009	2.92e-41	4.59e-40	SPATS1
ENSG00000139117	-1.66323	2.56428	180.932	3.03e-41	4.77e-40	CPNE8
ENSG00000214688	-2.59007	2.09964	180.859	3.15e-41	4.94e-40	C10orf105
ENSG00000127314	-0.626612	4.74163	180.663	3.47e-41	5.45e-40	RAP1B
ENSG00000188938	-0.480668	5.10708	180.542	3.69e-41	5.79e-40	FAM120AOS
ENSG00000187944	-1.67163	-1.18047	180.529	3.71e-41	5.82e-40	C2orf66
ENSG00000231720	-4.76881	-3.934	180.299	4.17e-41	6.53e-40	NA
ENSG00000230583	-1.14348	-1.57173	180.158	4.48e-41	7.01e-40	GTF2IRD1P1
ENSG00000273212	1.64142	-0.662159	180.147	4.5e-41	7.04e-40	NA
ENSG00000135363	-1.16414	5.7025	180.061	4.7e-41	7.35e-40	LMO2
ENSG00000160307	-1.2145	8.79906	179.987	4.88e-41	7.62e-40	S100B
ENSG00000140092	-1.65459	4.44351	179.949	4.97e-41	7.76e-40	FBLN5
ENSG00000140262	1.2859	8.98519	179.754	5.48e-41	8.56e-40	TCF12
ENSG00000182492	-1.54341	6.78112	179.734	5.54e-41	8.64e-40	BGN
ENSG00000113810	-1.40789	4.03615	179.613	5.89e-41	9.17e-40	SMC4
ENSG00000243649	-1.29866	0.618198	179.57	6.01e-41	9.37e-40	CFB
ENSG00000262484	-1.84048	1.06091	179.417	6.5e-41	1.01e-39	CCER2
ENSG00000134333	-1.13615	7.21578	179.292	6.92e-41	1.08e-39	LDHA
ENSG00000176753	-1.54798	-2.20178	179.269	7e-41	1.09e-39	C15orf56
ENSG00000172380	-1.60102	5.83602	179.213	7.2e-41	1.12e-39	GNG12
ENSG00000141127	0.467957	5.72585	179.088	7.66e-41	1.19e-39	PRPSAP2
ENSG00000173013	-1.08037	2.06055	179.08	7.7e-41	1.19e-39	CCDC96
ENSG00000158615	-1.02881	6.46589	179.033	7.88e-41	1.22e-39	PPP1R15B
ENSG00000166997	-0.767886	4.59042	179.015	7.95e-41	1.23e-39	CNPY4
ENSG00000107789	0.638128	4.18215	179.003	8e-41	1.24e-39	MINPP1
ENSG00000174898	-2.39286	-2.95537	178.797	8.87e-41	1.37e-39	CATSPERD
ENSG00000107779	0.734408	5.5482	178.788	8.91e-41	1.38e-39	BMPR1A
ENSG00000165630	0.577485	2.99679	178.784	8.93e-41	1.38e-39	PRPF18
ENSG00000253457	1.99526	2.43124	178.714	9.25e-41	1.43e-39	SMIM18
ENSG00000197555	-1.01698	6.42942	178.635	9.63e-41	1.48e-39	SIPA1L1
ENSG00000278867	1.09367	0.913705	178.618	9.71e-41	1.5e-39	NA
ENSG00000095464	1.22898	-0.355356	178.609	9.75e-41	1.5e-39	PDE6C
ENSG00000152672	2.60798	1.35077	178.534	1.01e-40	1.56e-39	CLEC4F
ENSG00000162777	-1.54595	1.76882	178.516	1.02e-40	1.57e-39	DENND2D
ENSG00000146733	-0.894779	5.1398	178.352	1.11e-40	1.71e-39	PSPH
ENSG00000163531	-1.31607	8.0318	178.323	1.13e-40	1.73e-39	NFASC
ENSG00000152578	1.36999	7.74485	178.212	1.19e-40	1.83e-39	GRIA4
ENSG00000248810	-2.16114	-2.172	178.198	1.2e-40	1.84e-39	LINC02432
ENSG00000189045	-1.25358	-1.23928	177.923	1.38e-40	2.11e-39	ANKDD1B
ENSG00000100012	-2.32731	-3.14539	177.897	1.4e-40	2.14e-39	SEC14L3
ENSG00000062096	-2.46053	1.84108	177.889	1.4e-40	2.14e-39	ARSF
ENSG00000223802	-1.146	5.927	177.885	1.4e-40	2.15e-39	CERS1
ENSG00000266964	-1.99881	2.32148	177.776	1.48e-40	2.27e-39	FXYD1
ENSG00000115884	-1.71038	2.67337	177.776	1.48e-40	2.27e-39	SDC1
ENSG00000197467	-1.94748	0.606054	177.747	1.5e-40	2.3e-39	COL13A1
ENSG00000050327	-1.4856	-0.61905	177.74	1.51e-40	2.3e-39	ARHGEF5
ENSG00000197646	-1.77592	1.16031	177.733	1.52e-40	2.31e-39	PDCD1LG2
ENSG00000078687	0.618185	6.32254	177.634	1.59e-40	2.43e-39	TNRC6C
ENSG00000160446	-1.14782	3.09019	177.629	1.6e-40	2.43e-39	ZDHHC12
ENSG00000276791	1.53936	2.93398	177.536	1.67e-40	2.55e-39	NA
ENSG00000157045	-0.671452	3.17435	177.521	1.69e-40	2.56e-39	NTAN1
ENSG00000135835	-1.05331	3.22517	177.511	1.69e-40	2.57e-39	KIAA1614
ENSG00000246016	-3.15672	-3.85774	177.481	1.72e-40	2.61e-39	NA
ENSG00000100206	-1.51057	-1.78994	177.33	1.86e-40	2.82e-39	DMC1
ENSG00000130202	-0.82498	5.30151	177.307	1.88e-40	2.85e-39	NECTIN2
ENSG00000137571	1.76708	2.85931	177.197	1.98e-40	3.01e-39	SLCO5A1
ENSG00000170627	-1.98312	-1.07219	176.966	2.23e-40	3.38e-39	GTSF1
ENSG00000231106	-3.68679	-2.18708	176.913	2.29e-40	3.46e-39	NA
ENSG00000215187	-1.4808	0.376746	176.845	2.37e-40	3.58e-39	FAM166B
ENSG00000078319	-0.587296	3.05135	176.656	2.6e-40	3.94e-39	PMS2P1
ENSG00000225083	-1.71236	-2.38691	176.647	2.62e-40	3.95e-39	NA
ENSG00000049860	-0.810768	5.42858	176.592	2.69e-40	4.06e-39	HEXB
ENSG00000270039	-1.32839	1.91844	176.576	2.71e-40	4.09e-39	NA
ENSG00000272767	1.54041	0.666599	176.356	3.03e-40	4.56e-39	JMJD1C-AS1
ENSG00000134873	-1.98988	3.55491	176.341	3.05e-40	4.6e-39	CLDN10
ENSG00000171408	-1.2672	3.50754	176.302	3.11e-40	4.68e-39	PDE7B
ENSG00000265702	-1.53975	0.166133	176.253	3.19e-40	4.8e-39	LOC105371855
ENSG00000104388	0.572082	7.75855	176.243	3.2e-40	4.82e-39	RAB2A
ENSG00000067167	-0.670609	6.51833	176.122	3.41e-40	5.12e-39	TRAM1
ENSG00000204540	-1.94244	0.76772	176.051	3.53e-40	5.3e-39	PSORS1C1
ENSG00000137275	-0.575306	4.79121	175.929	3.75e-40	5.63e-39	RIPK1
ENSG00000269091	-1.84007	-2.88747	175.856	3.89e-40	5.84e-39	NA
ENSG00000147872	-1.02296	4.13532	175.784	4.04e-40	6.05e-39	PLIN2
ENSG00000188732	-1.29473	3.02259	175.741	4.12e-40	6.18e-39	FAM221A
ENSG00000088035	-0.762253	3.43937	175.667	4.28e-40	6.41e-39	ALG6
ENSG00000139915	1.75525	3.84949	175.558	4.52e-40	6.77e-39	MDGA2
ENSG00000162390	-1.50115	2.18404	175.512	4.63e-40	6.92e-39	ACOT11
ENSG00000162512	-0.877008	9.7794	175.499	4.66e-40	6.96e-39	SDC3
ENSG00000076248	-0.584329	5.32887	175.487	4.69e-40	7e-39	UNG
ENSG00000136147	-1.09459	3.78517	175.429	4.83e-40	7.2e-39	PHF11
ENSG00000143001	-2.39383	-2.56346	175.255	5.27e-40	7.85e-39	TMEM61
ENSG00000137563	-0.914283	3.90438	175.049	5.84e-40	8.7e-39	GGH
ENSG00000165233	-1.21621	3.69657	175.009	5.96e-40	8.87e-39	CARD19
ENSG00000163520	-1.59303	3.60388	174.928	6.21e-40	9.24e-39	FBLN2
ENSG00000255986	-2.14885	-2.34748	174.894	6.31e-40	9.39e-39	MT1JP
ENSG00000183570	1.58305	4.21109	174.892	6.32e-40	9.39e-39	PCBP3
ENSG00000254369	-4.64938	-1.61501	174.888	6.33e-40	9.41e-39	HOXA-AS3
ENSG00000230797	-0.986948	-0.308225	174.865	6.41e-40	9.51e-39	YY2
ENSG00000250959	0.869504	1.06979	174.842	6.48e-40	9.62e-39	GLUD1P3
ENSG00000261857	-2.32752	-1.88115	174.787	6.66e-40	9.88e-39	MIA
ENSG00000151224	-2.42466	-2.86241	174.785	6.67e-40	9.88e-39	MAT1A
ENSG00000118181	0.860836	8.66308	174.783	6.68e-40	9.88e-39	RPS25
ENSG00000187595	1.07022	2.0941	174.762	6.75e-40	9.98e-39	ZNF385C
ENSG00000197977	-1.71892	5.53262	174.678	7.04e-40	1.04e-38	ELOVL2
ENSG00000184895	-4.06262	-3.43834	174.657	7.11e-40	1.05e-38	SRY
ENSG00000261713	2.17005	-1.8814	174.646	7.15e-40	1.06e-38	SSTR5-AS1
ENSG00000231427	-2.64995	0.302867	174.621	7.24e-40	1.07e-38	LINC01445
ENSG00000160360	0.854417	6.86543	174.611	7.28e-40	1.07e-38	GPSM1
ENSG00000228340	-1.50702	-1.99165	174.58	7.39e-40	1.09e-38	MIR646HG
ENSG00000213853	-1.13882	4.04013	174.556	7.49e-40	1.1e-38	EMP2
ENSG00000103472	-1.07718	-0.634506	174.518	7.63e-40	1.12e-38	RRN3P2
ENSG00000122376	0.582679	4.4405	174.326	8.4e-40	1.24e-38	SHLD2
ENSG00000198625	-1.15331	5.8072	174.313	8.46e-40	1.24e-38	MDM4
ENSG00000139438	1.42134	6.25645	174.016	9.82e-40	1.44e-38	FAM222A
ENSG00000070540	-0.833451	3.4514	173.948	1.02e-39	1.49e-38	WIPI1
ENSG00000259207	-1.83468	0.111306	173.906	1.04e-39	1.52e-38	ITGB3
ENSG00000258748	2.80828	-1.8852	173.83	1.08e-39	1.58e-38	NA
ENSG00000118690	-0.923785	1.67367	173.706	1.15e-39	1.68e-38	ARMC2
ENSG00000180287	-1.85619	2.92241	173.678	1.16e-39	1.7e-38	PLD5
ENSG00000179133	-1.86582	-2.08554	173.567	1.23e-39	1.8e-38	C10orf67
ENSG00000254635	0.617784	5.03506	173.535	1.25e-39	1.83e-38	NA
ENSG00000249852	-1.86732	-2.29505	173.53	1.25e-39	1.83e-38	NA
ENSG00000205929	-1.91636	3.97712	173.494	1.28e-39	1.86e-38	C21orf62
ENSG00000164683	1.06361	7.71983	173.468	1.29e-39	1.89e-38	HEY1
ENSG00000248399	-2.00256	-2.03892	173.385	1.35e-39	1.97e-38	NA
ENSG00000178734	-2.77691	-3.12635	173.351	1.37e-39	2e-38	LMO7DN
ENSG00000258162	2.01517	0.630214	173.184	1.49e-39	2.17e-38	NA
ENSG00000178053	-0.955854	4.60232	173.137	1.53e-39	2.22e-38	MLF1
ENSG00000272081	-1.11856	-1.82024	173.108	1.55e-39	2.26e-38	NA
ENSG00000114859	-0.812488	3.99055	173.013	1.63e-39	2.36e-38	CLCN2
ENSG00000141744	-2.17584	1.36723	172.905	1.72e-39	2.49e-38	PNMT
ENSG00000231652	-1.612	-0.97204	172.742	1.86e-39	2.71e-38	LOC101928489
ENSG00000107890	0.7848	4.02721	172.685	1.92e-39	2.78e-38	ANKRD26
ENSG00000183323	-0.924821	3.16296	172.563	2.04e-39	2.96e-38	CCDC125
ENSG00000095574	0.66273	5.15345	172.541	2.06e-39	2.99e-38	IKZF5
ENSG00000257594	-1.47536	-1.60437	172.527	2.08e-39	3.01e-38	GALNT4
ENSG00000263535	-1.38563	-1.99409	172.452	2.16e-39	3.12e-38	NA
ENSG00000225492	-1.96268	1.05289	172.414	2.2e-39	3.18e-38	GBP1P1
ENSG00000051620	-0.782497	4.13718	172.34	2.28e-39	3.3e-38	HEBP2
ENSG00000119777	-0.443633	5.68009	172.283	2.35e-39	3.39e-38	TMEM214
ENSG00000253549	-1.37381	0.566153	172.269	2.36e-39	3.41e-38	NA
ENSG00000163521	-0.793834	3.14303	172.222	2.42e-39	3.49e-38	GLB1L
ENSG00000240219	-1.49563	-0.603151	172.216	2.43e-39	3.5e-38	NA
ENSG00000182670	0.783211	8.94771	172.209	2.44e-39	3.51e-38	TTC3
ENSG00000225742	-2.55966	-3.1669	172.203	2.44e-39	3.52e-38	NA
ENSG00000168477	-1.13741	4.50113	172.072	2.61e-39	3.76e-38	TNXB
ENSG00000223764	2.0687	3.33831	172.016	2.68e-39	3.86e-38	LINC02593
ENSG00000170396	1.75782	3.51179	171.897	2.85e-39	4.1e-38	ZNF804A
ENSG00000214562	1.10346	1.54573	171.896	2.85e-39	4.1e-38	NUTM2D
ENSG00000044115	-0.589463	8.29356	171.883	2.87e-39	4.12e-38	CTNNA1
ENSG00000143507	-1.233	3.0602	171.677	3.18e-39	4.57e-38	DUSP10
ENSG00000248479	-2.37119	-2.54382	171.618	3.28e-39	4.7e-38	NA
ENSG00000198535	-2.47552	-0.948753	171.617	3.28e-39	4.7e-38	C2CD4A
ENSG00000063046	0.804852	8.33393	171.516	3.45e-39	4.94e-38	EIF4B
ENSG00000107949	0.609242	5.82675	171.461	3.55e-39	5.08e-38	BCCIP
ENSG00000137996	-0.588178	4.62602	171.449	3.57e-39	5.11e-38	RTCA
ENSG00000137090	-2.367	-3.54849	171.43	3.61e-39	5.15e-38	DMRT1
ENSG00000125375	0.549718	5.73483	171.271	3.91e-39	5.58e-38	DMAC2L
ENSG00000164743	-1.08602	0.211643	171.251	3.94e-39	5.63e-38	C8orf48
ENSG00000069974	-0.982072	2.53684	171.208	4.03e-39	5.75e-38	RAB27A
ENSG00000196411	-0.904575	4.33182	171.194	4.06e-39	5.79e-38	EPHB4
ENSG00000259478	-2.64063	-2.80133	171.029	4.41e-39	6.28e-38	NA
ENSG00000133216	-1.2497	4.87606	171.026	4.42e-39	6.29e-38	EPHB2
ENSG00000099290	0.465054	5.2829	170.862	4.8e-39	6.83e-38	WASHC2A
ENSG00000188643	-1.13816	6.73998	170.755	5.06e-39	7.2e-38	S100A16
ENSG00000141401	-1.07923	1.92916	170.724	5.14e-39	7.31e-38	IMPA2
ENSG00000279526	-1.53692	-2.06343	170.696	5.21e-39	7.41e-38	NA
ENSG00000249610	-2.52865	-2.49849	170.616	5.43e-39	7.71e-38	NA
ENSG00000109854	-1.18804	3.13993	170.569	5.56e-39	7.88e-38	HTATIP2
ENSG00000177191	-1.32228	-1.23628	170.463	5.86e-39	8.31e-38	B3GNT8
ENSG00000099260	-1.14762	3.68866	170.442	5.92e-39	8.39e-38	PALMD
ENSG00000064932	-0.842661	4.90738	170.347	6.21e-39	8.8e-38	SBNO2
ENSG00000138653	3.42027	0.937517	170.278	6.43e-39	9.1e-38	NDST4
ENSG00000187123	-1.56541	3.1634	170.273	6.45e-39	9.12e-38	LYPD6
ENSG00000101911	-1.37487	3.42652	170.202	6.68e-39	9.45e-38	PRPS2
ENSG00000100842	1.07172	6.88348	170.174	6.78e-39	9.58e-38	EFS
ENSG00000180638	-2.4179	2.82863	170.142	6.89e-39	9.72e-38	SLC47A2
ENSG00000224728	1.54446	-0.152189	170.131	6.93e-39	9.77e-38	NA
ENSG00000153253	1.69288	6.69079	170.119	6.97e-39	9.82e-38	SCN3A
ENSG00000154760	-1.58508	1.73936	169.981	7.47e-39	1.05e-37	SLFN13
ENSG00000268584	1.06215	-0.318009	169.958	7.56e-39	1.06e-37	NA
ENSG00000182798	-1.63454	-2.51225	169.872	7.89e-39	1.11e-37	MAGEB17
ENSG00000186409	-1.00226	2.58706	169.819	8.1e-39	1.14e-37	CCDC30
ENSG00000153823	1.39707	6.87512	169.75	8.39e-39	1.18e-37	PID1
ENSG00000153404	-2.34749	0.892417	169.711	8.55e-39	1.2e-37	PLEKHG4B
ENSG00000229715	1.63506	-1.71895	169.696	8.62e-39	1.21e-37	NA
ENSG00000165169	-1.42162	4.28	169.62	8.96e-39	1.26e-37	DYNLT3
ENSG00000148688	0.447029	4.49424	169.593	9.08e-39	1.27e-37	RPP30
ENSG00000171444	-1.0357	5.59221	169.445	9.78e-39	1.37e-37	MCC
ENSG00000105514	-1.12299	3.18713	169.445	9.78e-39	1.37e-37	RAB3D
ENSG00000021355	-1.11237	4.23065	169.382	1.01e-38	1.41e-37	SERPINB1
ENSG00000110448	-1.61539	-0.579646	169.33	1.04e-38	1.45e-37	CD5
ENSG00000185875	0.718396	4.11415	169.231	1.09e-38	1.52e-37	THNSL1
ENSG00000175505	-1.99696	1.29075	169.228	1.09e-38	1.52e-37	CLCF1
ENSG00000261478	1.80764	3.40219	169.217	1.1e-38	1.53e-37	NA
ENSG00000184384	1.08812	6.86426	169.172	1.12e-38	1.57e-37	MAML2
ENSG00000148795	1.44772	0.749809	169.17	1.12e-38	1.57e-37	CYP17A1
ENSG00000277504	1.33133	-0.847714	169.14	1.14e-38	1.59e-37	NA
ENSG00000249621	-2.89302	-2.56852	168.944	1.26e-38	1.75e-37	NA
ENSG00000128342	-2.51609	2.16012	168.905	1.28e-38	1.79e-37	LIF
ENSG00000203877	1.31533	2.29317	168.843	1.32e-38	1.84e-37	RIPPLY2
ENSG00000011454	0.5316	7.23553	168.837	1.33e-38	1.85e-37	RABGAP1
ENSG00000259236	-1.75662	-1.53377	168.796	1.36e-38	1.88e-37	NA
ENSG00000173918	-1.62744	5.79172	168.722	1.41e-38	1.95e-37	C1QTNF1
ENSG00000239415	1.13278	2.24894	168.686	1.43e-38	1.99e-37	NA
ENSG00000242748	-1.35846	-2.28172	168.682	1.44e-38	1.99e-37	RPL23AP81
ENSG00000182950	-1.49838	-2.38237	168.668	1.45e-38	2e-37	ODF3L1
ENSG00000118495	-1.27431	2.35102	168.577	1.51e-38	2.1e-37	PLAGL1
ENSG00000130700	4.26803	-1.42142	168.511	1.56e-38	2.17e-37	GATA5
ENSG00000065911	1.56115	6.80444	168.443	1.62e-38	2.24e-37	MTHFD2
ENSG00000171611	-2.13044	-0.982238	168.392	1.66e-38	2.3e-37	PTCRA
ENSG00000124839	-1.57686	-0.240698	168.369	1.68e-38	2.32e-37	RAB17
ENSG00000108176	0.96557	4.41273	168.369	1.68e-38	2.32e-37	DNAJC12
ENSG00000139269	-1.5221	-1.12634	168.302	1.74e-38	2.4e-37	INHBE
ENSG00000162695	-0.769746	4.06796	168.129	1.9e-38	2.61e-37	SLC30A7
ENSG00000124256	-2.03086	-0.0375809	168.087	1.94e-38	2.67e-37	ZBP1
ENSG00000272282	-1.94874	-2.85739	167.868	2.16e-38	2.98e-37	NA
ENSG00000183876	-1.7267	1.60638	167.821	2.21e-38	3.05e-37	ARSI
ENSG00000224746	-1.81203	-2.5916	167.714	2.34e-38	3.21e-37	NA
ENSG00000166169	0.602918	4.89938	167.686	2.37e-38	3.26e-37	POLL
ENSG00000242797	1.96894	0.799775	167.684	2.37e-38	3.26e-37	NA
ENSG00000172037	-0.929239	7.42145	167.64	2.42e-38	3.33e-37	LAMB2
ENSG00000135083	-1.21555	1.69822	167.341	2.82e-38	3.87e-37	CCNJL
ENSG00000122574	-1.84687	3.95854	167.264	2.93e-38	4.02e-37	WIPF3
ENSG00000185437	-1.03058	4.14509	167.163	3.08e-38	4.22e-37	SH3BGR
ENSG00000109099	-1.08336	7.03229	167.099	3.18e-38	4.36e-37	PMP22
ENSG00000268433	-2.67443	-3.38773	167.056	3.25e-38	4.45e-37	MTDHP3
ENSG00000161405	-1.80914	0.0142863	166.945	3.44e-38	4.71e-37	IKZF3
ENSG00000117971	-2.31215	-2.42291	166.917	3.49e-38	4.77e-37	CHRNB4
ENSG00000175029	0.583775	5.97254	166.847	3.61e-38	4.94e-37	CTBP2
ENSG00000151773	-1.47618	0.217092	166.832	3.64e-38	4.97e-37	CCDC122
ENSG00000164778	-1.90983	1.19982	166.759	3.78e-38	5.16e-37	EN2
ENSG00000170161	1.20532	1.15207	166.728	3.84e-38	5.23e-37	LOC554249
ENSG00000130303	-1.44957	5.57599	166.725	3.84e-38	5.24e-37	BST2
ENSG00000187905	-1.99852	-1.45304	166.659	3.97e-38	5.41e-37	LRRC74B
ENSG00000120693	1.15595	6.33851	166.496	4.31e-38	5.87e-37	SMAD9
ENSG00000185467	-2.52945	-3.51569	166.271	4.83e-38	6.57e-37	KPNA7
ENSG00000162552	-1.76773	0.845651	166.255	4.87e-38	6.62e-37	WNT4
ENSG00000224184	-2.04947	-2.3472	166.151	5.13e-38	6.97e-37	MIR3681HG
ENSG00000085871	-0.906849	3.62426	165.967	5.62e-38	7.64e-37	MGST2
ENSG00000117643	-1.51295	5.72288	165.966	5.63e-38	7.64e-37	MAN1C1
ENSG00000107929	0.48321	6.03822	165.916	5.77e-38	7.83e-37	LARP4B
ENSG00000203650	-1.66724	-0.99839	165.906	5.8e-38	7.87e-37	LINC01285
ENSG00000160606	-1.20803	2.92153	165.849	5.97e-38	8.09e-37	TLCD1
ENSG00000173540	-0.537481	4.31094	165.832	6.02e-38	8.16e-37	GMPPB
ENSG00000101825	-2.0252	3.3993	165.821	6.05e-38	8.19e-37	MXRA5
ENSG00000163075	-1.46719	2.16686	165.746	6.28e-38	8.5e-37	CFAP221
ENSG00000159128	-0.720895	5.61044	165.542	6.97e-38	9.42e-37	IFNGR2
ENSG00000180340	-1.28516	2.0641	165.473	7.21e-38	9.75e-37	FZD2
ENSG00000102100	-0.439082	4.34889	165.424	7.39e-38	9.98e-37	SLC35A2
ENSG00000105996	-4.56931	-0.131642	165.363	7.62e-38	1.03e-36	HOXA2
ENSG00000146858	-1.53486	0.16004	165.356	7.65e-38	1.03e-36	ZC3HAV1L
ENSG00000145861	-1.23092	0.63301	165.219	8.19e-38	1.1e-36	C1QTNF2
ENSG00000147144	0.874638	4.05201	165.201	8.27e-38	1.11e-36	CCDC120
ENSG00000166426	-2.70063	0.826209	165.193	8.3e-38	1.12e-36	CRABP1
ENSG00000064601	-0.667941	6.66547	165.174	8.38e-38	1.13e-36	CTSA
ENSG00000197748	-1.66189	2.0169	165.109	8.66e-38	1.16e-36	CFAP43
ENSG00000163913	-0.59886	5.00378	165.086	8.76e-38	1.18e-36	IFT122
ENSG00000259508	-4.00315	-3.88794	164.923	9.51e-38	1.28e-36	NA
ENSG00000059769	-0.620662	2.79046	164.857	9.83e-38	1.32e-36	DNAJC25
ENSG00000092969	-1.99181	4.99028	164.82	1e-37	1.34e-36	TGFB2
ENSG00000185252	0.747599	4.87689	164.809	1.01e-37	1.35e-36	ZNF74
ENSG00000141519	-1.28012	3.69501	164.611	1.11e-37	1.49e-36	CCDC40
ENSG00000142623	-2.25091	-2.47401	164.575	1.13e-37	1.52e-36	PADI1
ENSG00000166450	1.0949	3.6346	164.548	1.15e-37	1.54e-36	PRTG
ENSG00000279082	-2.08352	0.139076	164.469	1.19e-37	1.6e-36	NA
ENSG00000183386	-0.987646	4.34599	164.439	1.21e-37	1.62e-36	FHL3
ENSG00000183647	-0.813981	1.8853	164.348	1.27e-37	1.7e-36	ZNF530
ENSG00000127329	-1.60095	5.7503	164.344	1.27e-37	1.7e-36	PTPRB
ENSG00000260776	-2.29202	-2.28529	164.336	1.28e-37	1.71e-36	NA
ENSG00000189180	0.559709	5.19007	164.319	1.29e-37	1.72e-36	ZNF33A
ENSG00000138600	-0.588683	5.59517	164.274	1.32e-37	1.76e-36	SPPL2A
ENSG00000239789	-0.708152	3.81611	164.227	1.35e-37	1.8e-36	MRPS17
ENSG00000171595	-1.78939	-0.664059	164.187	1.38e-37	1.83e-36	DNAI2
ENSG00000211898	-3.41457	-1.19553	164.132	1.42e-37	1.88e-36	IGHD
ENSG00000139734	-1.22983	1.89535	164.013	1.5e-37	2e-36	DIAPH3
ENSG00000229743	-0.899753	0.710895	163.993	1.52e-37	2.02e-36	LINC01159
ENSG00000246022	-1.87487	2.76775	163.973	1.53e-37	2.04e-36	ALDH1L1-AS2
ENSG00000183628	1.74082	4.69292	163.857	1.63e-37	2.16e-36	DGCR6
ENSG00000028116	-1.20993	1.91956	163.642	1.81e-37	2.4e-36	VRK2
ENSG00000255085	-1.52567	0.130289	163.638	1.82e-37	2.41e-36	NA
ENSG00000102393	-0.66539	3.64372	163.574	1.87e-37	2.48e-36	GLA
ENSG00000134574	-0.799671	4.20467	163.507	1.94e-37	2.57e-36	DDB2
ENSG00000179403	-1.40715	5.71134	163.429	2.02e-37	2.67e-36	VWA1
ENSG00000162976	-0.827723	3.04595	163.323	2.13e-37	2.81e-36	SLC66A3
ENSG00000205542	-0.951513	9.65939	163.305	2.15e-37	2.84e-36	TMSB4X
ENSG00000227455	-2.48804	-1.07242	163.298	2.15e-37	2.85e-36	NA
ENSG00000145592	0.762069	8.91648	163.276	2.18e-37	2.88e-36	RPL37
ENSG00000137767	-1.24067	2.78651	163.183	2.28e-37	3.01e-36	SQOR
ENSG00000158423	-1.43557	1.9394	163.181	2.28e-37	3.01e-36	RIBC1
ENSG00000205704	1.25231	4.98192	163.168	2.3e-37	3.03e-36	LINC00634
ENSG00000079101	-1.93708	0.578374	163.136	2.34e-37	3.08e-36	CLUL1
ENSG00000102271	-1.56887	4.09156	162.835	2.72e-37	3.58e-36	KLHL4
ENSG00000100181	4.25868	6.58919	162.761	2.82e-37	3.71e-36	TPTEP1
ENSG00000115085	-1.40449	0.196759	162.753	2.83e-37	3.73e-36	ZAP70
ENSG00000061273	-0.622285	5.58756	162.682	2.94e-37	3.86e-36	HDAC7
ENSG00000132256	-1.1039	3.7098	162.664	2.96e-37	3.89e-36	TRIM5
ENSG00000160796	-0.856647	3.7698	162.322	3.52e-37	4.62e-36	NBEAL2
ENSG00000089356	-1.59809	0.840859	162.246	3.66e-37	4.8e-36	FXYD3
ENSG00000256806	0.639212	3.37279	162.223	3.7e-37	4.85e-36	C17orf100
ENSG00000138138	0.702231	6.18351	162.206	3.73e-37	4.89e-36	ATAD1
ENSG00000168772	1.10605	5.50158	162.059	4.02e-37	5.26e-36	CXXC4
ENSG00000148459	0.705714	2.75334	161.935	4.27e-37	5.6e-36	PDSS1
ENSG00000103599	-1.01641	1.08872	161.887	4.38e-37	5.73e-36	IQCH
ENSG00000266578	-1.87804	-1.33063	161.856	4.45e-37	5.82e-36	NA
ENSG00000177613	0.491075	5.92558	161.802	4.57e-37	5.97e-36	CSTF2T
ENSG00000234602	-2.91702	-3.18387	161.724	4.75e-37	6.21e-36	MCIDAS
ENSG00000267568	-1.74631	-1.60532	161.61	5.03e-37	6.57e-36	LOC105371899
ENSG00000163539	0.70502	8.24029	161.558	5.17e-37	6.74e-36	CLASP2
ENSG00000175106	-1.03469	0.246563	161.517	5.28e-37	6.88e-36	TVP23C
ENSG00000165322	0.718137	6.86156	161.495	5.33e-37	6.95e-36	ARHGAP12
ENSG00000130304	-0.827106	6.0611	161.399	5.6e-37	7.29e-36	SLC27A1
ENSG00000143365	-1.89825	-1.42254	161.32	5.82e-37	7.58e-36	RORC
ENSG00000235363	-1.43919	-1.25203	161.294	5.9e-37	7.68e-36	NA
ENSG00000164543	-0.819042	5.36016	161.188	6.22e-37	8.09e-36	STK17A
ENSG00000175395	0.812548	5.62668	161.091	6.54e-37	8.5e-36	ZNF25
ENSG00000145740	-0.455208	4.98569	161.05	6.67e-37	8.67e-36	SLC30A5
ENSG00000272848	-1.49268	-2.19332	160.998	6.85e-37	8.89e-36	NA
ENSG00000167004	-0.607496	7.63372	160.913	7.15e-37	9.27e-36	PDIA3
ENSG00000272267	-1.48044	0.537831	160.779	7.65e-37	9.92e-36	NA
ENSG00000002549	-0.862531	6.71542	160.774	7.66e-37	9.93e-36	LAP3
ENSG00000234147	-2.40513	-0.258289	160.765	7.7e-37	9.97e-36	NA
ENSG00000156671	0.635276	7.11041	160.633	8.23e-37	1.07e-35	SAMD8
ENSG00000116035	1.63343	3.51951	160.448	9.03e-37	1.17e-35	VAX2
ENSG00000176601	-2.73425	1.09583	160.423	9.15e-37	1.18e-35	MAP3K19
ENSG00000167194	1.82882	-0.956945	160.406	9.23e-37	1.19e-35	C16orf92
ENSG00000166012	0.658137	5.92845	160.4	9.25e-37	1.2e-35	TAF1D
ENSG00000122958	0.455687	5.73053	160.375	9.37e-37	1.21e-35	VPS26A
ENSG00000236155	-1.61824	-1.0795	160.338	9.54e-37	1.23e-35	ZPLD2P
ENSG00000105829	-0.504423	3.98315	160.324	9.61e-37	1.24e-35	BET1
ENSG00000135365	0.543999	6.47188	160.296	9.75e-37	1.26e-35	PHF21A
ENSG00000229196	-2.1881	-2.97462	160.266	9.9e-37	1.28e-35	LOC100128325
ENSG00000106823	-1.77561	4.58654	160.255	9.95e-37	1.28e-35	ECM2
ENSG00000130812	-1.1586	-0.0307328	160.087	1.08e-36	1.39e-35	ANGPTL6
ENSG00000122592	-4.08245	-0.107635	160.021	1.12e-36	1.44e-35	HOXA7
ENSG00000265657	-1.67151	-1.94851	160.018	1.12e-36	1.44e-35	MIR3151
ENSG00000253695	1.32227	-1.48706	159.831	1.23e-36	1.58e-35	NA
ENSG00000143479	-1.0091	2.17488	159.822	1.24e-36	1.59e-35	DYRK3
ENSG00000225127	1.55483	2.85681	159.796	1.25e-36	1.61e-35	LINC00237
ENSG00000167384	-0.60401	3.11547	159.793	1.26e-36	1.61e-35	ZNF180
ENSG00000254319	-1.71901	-2.07996	159.792	1.26e-36	1.61e-35	LOC101927815
ENSG00000166130	-0.957984	3.06235	159.759	1.28e-36	1.64e-35	IKBIP
ENSG00000142156	-0.984762	7.56563	159.738	1.29e-36	1.65e-35	COL6A1
ENSG00000177700	-0.761832	5.52879	159.702	1.31e-36	1.68e-35	POLR2L
ENSG00000185158	0.717707	4.45083	159.507	1.45e-36	1.85e-35	LRRC37B
ENSG00000179820	-1.02813	5.31684	159.476	1.47e-36	1.88e-35	MYADM
ENSG00000155330	0.68393	4.05652	159.456	1.49e-36	1.9e-35	C16orf87
ENSG00000196118	-0.951663	1.07742	159.404	1.53e-36	1.95e-35	CCDC189
ENSG00000222033	-1.87448	-3.17365	159.402	1.53e-36	1.95e-35	LINC01124
ENSG00000229140	1.92059	-0.829692	159.341	1.58e-36	2.01e-35	CCDC26
ENSG00000171812	-1.65732	3.53358	159.302	1.61e-36	2.05e-35	COL8A2
ENSG00000205086	-2.47144	-2.36528	159.041	1.83e-36	2.34e-35	C2orf91
ENSG00000167705	-0.879514	2.16195	158.99	1.88e-36	2.39e-35	RILP
ENSG00000155542	-0.774114	2.0448	158.922	1.95e-36	2.48e-35	SETD9
ENSG00000138193	-1.00471	4.98861	158.912	1.96e-36	2.49e-35	PLCE1
ENSG00000267745	-1.2508	-1.15817	158.911	1.96e-36	2.49e-35	NA
ENSG00000116237	-0.58272	5.90546	158.907	1.96e-36	2.49e-35	ICMT
ENSG00000225174	-1.71382	-0.555163	158.892	1.98e-36	2.51e-35	OSTM1-AS1
ENSG00000041982	-1.60232	8.12549	158.737	2.14e-36	2.71e-35	TNC
ENSG00000156482	0.844664	8.92101	158.716	2.16e-36	2.74e-35	RPL30
ENSG00000222009	-1.18452	2.01496	158.605	2.28e-36	2.89e-35	BTBD19
ENSG00000182534	-0.813806	6.10042	158.488	2.42e-36	3.07e-35	MXRA7
ENSG00000254109	-1.85389	-2.61796	158.474	2.44e-36	3.09e-35	RBPMS-AS1
ENSG00000227695	2.48655	0.967366	158.364	2.58e-36	3.26e-35	DNMBP-AS1
ENSG00000118804	-1.0723	0.413034	158.33	2.62e-36	3.32e-35	STBD1
ENSG00000256746	2.62794	-1.4988	158.193	2.81e-36	3.55e-35	MADD-AS1
ENSG00000198856	-0.614941	4.72003	158.119	2.92e-36	3.68e-35	OSTC
ENSG00000013810	-1.55233	4.48282	158.097	2.95e-36	3.72e-35	TACC3
ENSG00000214381	-2.06505	-1.38061	158.022	3.06e-36	3.86e-35	LINC00488
ENSG00000273008	1.06699	0.180064	157.884	3.28e-36	4.14e-35	NA
ENSG00000016082	-4.0582	-3.72898	157.852	3.33e-36	4.2e-35	ISL1
ENSG00000159708	-1.5331	-0.254017	157.755	3.5e-36	4.41e-35	LRRC36
ENSG00000099875	-0.654319	6.06554	157.75	3.51e-36	4.42e-35	MKNK2
ENSG00000225756	-1.62531	0.233246	157.683	3.63e-36	4.57e-35	DBH-AS1
ENSG00000185633	-1.32432	4.5757	157.669	3.66e-36	4.6e-35	NDUFA4L2
ENSG00000154529	-1.48668	-0.00188383	157.648	3.7e-36	4.65e-35	CNTNAP3B
ENSG00000055732	-2.26417	-1.33434	157.609	3.77e-36	4.73e-35	MCOLN3
ENSG00000279041	-1.58569	-2.3233	157.354	4.28e-36	5.38e-35	NA
ENSG00000133665	-2.33296	-0.398999	157.263	4.48e-36	5.63e-35	DYDC2
ENSG00000204291	-1.85718	1.97146	157.191	4.65e-36	5.83e-35	COL15A1
ENSG00000109182	-3.33726	-3.69109	157.067	4.95e-36	6.2e-35	CWH43
ENSG00000254027	-2.1076	-0.214381	157.015	5.08e-36	6.37e-35	NA
ENSG00000133302	-0.73466	2.92868	156.991	5.14e-36	6.44e-35	SLF1
ENSG00000172765	0.634767	6.15408	156.965	5.21e-36	6.52e-35	TMCC1
ENSG00000144802	-1.25068	2.47148	156.824	5.59e-36	7e-35	NFKBIZ
ENSG00000105221	-0.61508	6.81995	156.757	5.78e-36	7.23e-35	AKT2
ENSG00000156869	-1.62508	-0.577085	156.68	6.01e-36	7.51e-35	FRRS1
ENSG00000164241	-1.4348	1.51783	156.567	6.36e-36	7.95e-35	C5orf63
ENSG00000153086	-1.57653	-1.9383	156.532	6.48e-36	8.08e-35	ACMSD
ENSG00000130813	-0.988225	4.59999	156.501	6.58e-36	8.21e-35	SHFL
ENSG00000141756	-1.17201	6.59379	156.49	6.62e-36	8.25e-35	FKBP10
ENSG00000105171	-0.549181	4.54352	156.437	6.8e-36	8.47e-35	POP4
ENSG00000132274	-1.23688	5.56172	156.22	7.58e-36	9.44e-35	TRIM22
ENSG00000166987	-1.06372	5.99019	156.208	7.63e-36	9.49e-35	MBD6
ENSG00000166801	-0.954698	4.55834	156.153	7.84e-36	9.75e-35	FAM111A
ENSG00000245248	-1.23429	0.23709	156.036	8.31e-36	1.03e-34	NA
ENSG00000139800	-1.42616	2.17079	155.97	8.59e-36	1.07e-34	ZIC5
ENSG00000280206	-1.32513	1.70499	155.928	8.78e-36	1.09e-34	NA
ENSG00000116791	-1.08737	4.51348	155.888	8.96e-36	1.11e-34	CRYZ
ENSG00000001617	-1.39737	2.25763	155.871	9.03e-36	1.12e-34	SEMA3F
ENSG00000264589	1.51277	1.77369	155.828	9.23e-36	1.14e-34	NA
ENSG00000198890	-0.627715	4.22024	155.819	9.27e-36	1.15e-34	PRMT6
ENSG00000153283	-1.85953	-0.875485	155.795	9.39e-36	1.16e-34	CD96
ENSG00000115353	2.55639	3.50125	155.725	9.72e-36	1.2e-34	TACR1
ENSG00000088881	0.9702	6.12208	155.692	9.88e-36	1.22e-34	EBF4
ENSG00000229036	-0.950893	0.927277	155.683	9.93e-36	1.23e-34	NA
ENSG00000267102	-1.25663	-1.11657	155.631	1.02e-35	1.26e-34	NA
ENSG00000187186	-1.55659	0.600772	155.607	1.03e-35	1.27e-34	LOC730098
ENSG00000100987	-2.04148	0.218848	155.57	1.05e-35	1.3e-34	VSX1
ENSG00000160654	-1.91812	-1.73897	155.498	1.09e-35	1.34e-34	CD3G
ENSG00000227579	4.40908	1.41164	155.497	1.09e-35	1.34e-34	NA
ENSG00000244342	3.70524	0.736731	155.425	1.13e-35	1.39e-34	LINC00698
ENSG00000223969	-1.2969	0.328585	155.289	1.21e-35	1.49e-34	NA
ENSG00000140067	-2.03371	3.08933	155.223	1.25e-35	1.54e-34	FAM181A
ENSG00000146250	2.0719	4.01302	155.218	1.25e-35	1.54e-34	PRSS35
ENSG00000039650	-0.688925	4.26865	155.188	1.27e-35	1.57e-34	PNKP
ENSG00000197275	-1.042	1.09464	155.019	1.39e-35	1.7e-34	RAD54B
ENSG00000155367	-1.38834	0.722812	155.018	1.39e-35	1.71e-34	PPM1J
ENSG00000204852	-0.713906	5.21755	154.892	1.48e-35	1.82e-34	TCTN1
ENSG00000264745	-1.64867	-1.91491	154.875	1.49e-35	1.83e-34	TTC39C-AS1
ENSG00000197016	-0.609047	4.17903	154.843	1.52e-35	1.86e-34	ZNF470
ENSG00000165474	-2.37426	1.86831	154.838	1.52e-35	1.86e-34	GJB2
ENSG00000250358	-1.51712	-1.07649	154.83	1.53e-35	1.87e-34	NA
ENSG00000271270	0.953043	3.08334	154.614	1.7e-35	2.08e-34	TMCC1-AS1
ENSG00000229422	1.65036	1.06899	154.505	1.8e-35	2.2e-34	NA
ENSG00000145349	-0.755367	6.71251	154.39	1.9e-35	2.33e-34	CAMK2D
ENSG00000281538	1.0081	1.3204	154.309	1.98e-35	2.42e-34	NA
ENSG00000227755	-1.81062	-1.26381	154.261	2.03e-35	2.48e-34	NA
ENSG00000241684	-1.3138	-0.160574	154.13	2.17e-35	2.65e-34	ADAMTS9-AS2
ENSG00000143641	-0.692658	6.65692	154.063	2.24e-35	2.74e-34	GALNT2
ENSG00000183918	-1.70682	-1.82426	153.928	2.4e-35	2.93e-34	SH2D1A
ENSG00000129152	4.74907	-0.0793379	153.822	2.53e-35	3.09e-34	MYOD1
ENSG00000197670	-1.33271	-2.2689	153.783	2.58e-35	3.15e-34	NA
ENSG00000135903	-4.65226	-0.201868	153.767	2.6e-35	3.17e-34	PAX3
ENSG00000230550	-1.967	-3.34203	153.743	2.64e-35	3.21e-34	ERLNC1
ENSG00000138646	-1.42271	3.77162	153.742	2.64e-35	3.21e-34	HERC5
ENSG00000269609	0.865944	3.5925	153.379	3.17e-35	3.85e-34	RPARP-AS1
ENSG00000131979	-1.23015	1.40487	153.363	3.19e-35	3.88e-34	GCH1
ENSG00000158113	-1.47069	1.09376	153.352	3.21e-35	3.9e-34	LRRC43
ENSG00000140553	-0.609584	5.76542	153.278	3.33e-35	4.04e-34	UNC45A
ENSG00000185559	-3.59121	0.935548	153.272	3.34e-35	4.06e-34	DLK1
ENSG00000126903	-0.602269	3.34196	153.217	3.43e-35	4.17e-34	SLC10A3
ENSG00000070756	0.93329	9.34437	153.139	3.57e-35	4.33e-34	PABPC1
ENSG00000149273	0.968067	9.47102	153.101	3.64e-35	4.41e-34	RPS3
ENSG00000100814	0.859152	5.45751	153.033	3.77e-35	4.56e-34	CCNB1IP1
ENSG00000260978	1.89004	0.471654	153.025	3.78e-35	4.58e-34	NA
ENSG00000272323	-1.1427	0.1154	152.905	4.02e-35	4.86e-34	TTC23L-AS1
ENSG00000168016	-0.984425	4.04459	152.88	4.07e-35	4.92e-34	TRANK1
ENSG00000015413	-2.55338	1.23411	152.793	4.25e-35	5.14e-34	DPEP1
ENSG00000198821	-1.23775	-0.0712777	152.759	4.32e-35	5.22e-34	CD247
ENSG00000269954	5.09483	-1.41733	152.737	4.37e-35	5.28e-34	NA
ENSG00000164318	-1.40605	1.66851	152.626	4.62e-35	5.58e-34	EGFLAM
ENSG00000000005	-1.77048	-2.22931	152.412	5.15e-35	6.21e-34	TNMD
ENSG00000255406	-2.64021	-3.32602	152.402	5.17e-35	6.24e-34	NA
ENSG00000148843	0.634192	5.62453	152.239	5.62e-35	6.77e-34	PDCD11
ENSG00000198719	1.40967	6.58428	152.173	5.81e-35	6.99e-34	DLL1
ENSG00000188859	-1.18528	3.15323	152.149	5.88e-35	7.07e-34	FAM78B
ENSG00000106006	-4.87724	-1.47399	152.094	6.04e-35	7.27e-34	HOXA6
ENSG00000013725	-1.4931	0.332988	152.094	6.04e-35	7.27e-34	CD6
ENSG00000223685	-1.36392	-2.48639	152.015	6.29e-35	7.56e-34	LINC00571
ENSG00000275830	-1.77718	3.5657	151.97	6.43e-35	7.72e-34	NA
ENSG00000135677	-0.780735	6.82235	151.845	6.85e-35	8.22e-34	GNS
ENSG00000227987	-2.79214	-3.09582	151.804	6.99e-35	8.39e-34	NA
ENSG00000055950	0.59403	5.83708	151.751	7.18e-35	8.61e-34	MRPL43
ENSG00000160803	0.516687	6.66719	151.725	7.28e-35	8.72e-34	UBQLN4
ENSG00000064886	-2.30065	5.48255	151.722	7.29e-35	8.73e-34	CHI3L2
ENSG00000125871	-0.621886	3.93278	151.71	7.33e-35	8.77e-34	MGME1
ENSG00000104044	-2.64746	-0.118857	151.602	7.74e-35	9.26e-34	OCA2
ENSG00000260342	-1.42902	-2.73201	151.451	8.35e-35	9.99e-34	NA
ENSG00000259877	0.698383	3.55205	151.393	8.6e-35	1.03e-33	NA
ENSG00000095303	-1.39366	4.51528	151.34	8.83e-35	1.06e-33	PTGS1
ENSG00000137880	-1.21109	-0.0714256	151.326	8.89e-35	1.06e-33	GCHFR
ENSG00000162366	-2.02496	-0.886504	151.289	9.06e-35	1.08e-33	PDZK1IP1
ENSG00000101773	-1.03907	4.50591	151.271	9.14e-35	1.09e-33	RBBP8
ENSG00000137877	-1.43054	1.68331	151.265	9.17e-35	1.09e-33	SPTBN5
ENSG00000188917	-0.61041	3.81304	151.217	9.4e-35	1.12e-33	TRMT2B
ENSG00000001460	-1.57091	2.75247	151.151	9.71e-35	1.16e-33	STPG1
ENSG00000138587	-0.978058	2.82024	151.142	9.76e-35	1.16e-33	MNS1
ENSG00000203799	-1.48569	-1.27549	151.12	9.87e-35	1.17e-33	CCDC162P
ENSG00000182333	-5.23423	-2.26732	151.117	9.88e-35	1.17e-33	LIPF
ENSG00000075234	-0.884575	4.16466	151.077	1.01e-34	1.2e-33	TTC38
ENSG00000134201	-1.99802	3.89029	151.037	1.03e-34	1.22e-33	GSTM5
ENSG00000196890	1.46466	0.664708	150.97	1.06e-34	1.26e-33	H2BU1
ENSG00000277443	0.868044	9.87205	150.926	1.09e-34	1.29e-33	MARCKS
ENSG00000225217	-2.18377	1.45123	150.89	1.11e-34	1.31e-33	NA
ENSG00000103876	-0.998462	3.83908	150.804	1.16e-34	1.37e-33	FAH
ENSG00000057608	0.549761	7.64556	150.662	1.24e-34	1.47e-33	GDI2
ENSG00000130309	-0.71262	5.8357	150.659	1.24e-34	1.47e-33	COLGALT1
ENSG00000064763	-0.906212	3.61018	150.581	1.29e-34	1.53e-33	FAR2
ENSG00000142798	-1.62303	5.25399	150.545	1.32e-34	1.56e-33	HSPG2
ENSG00000105849	-0.477801	4.20494	150.439	1.39e-34	1.64e-33	POLR1F
ENSG00000103855	-0.917646	5.81413	150.426	1.4e-34	1.65e-33	CD276
ENSG00000049541	-0.662068	4.77938	150.412	1.41e-34	1.66e-33	RFC2
ENSG00000196460	-1.77942	-1.82592	150.355	1.45e-34	1.71e-33	RFX8
ENSG00000271913	0.829122	1.61361	150.34	1.46e-34	1.72e-33	LOC105378083
ENSG00000134057	-1.28082	3.62955	150.314	1.48e-34	1.75e-33	CCNB1
ENSG00000084652	-0.702217	6.10579	150.298	1.49e-34	1.76e-33	TXLNA
ENSG00000168594	2.58493	-0.708927	150.296	1.49e-34	1.76e-33	ADAM29
ENSG00000179862	-1.40821	1.83067	150.242	1.54e-34	1.81e-33	CITED4
ENSG00000058673	-0.872258	7.00346	150.189	1.58e-34	1.85e-33	ZC3H11A
ENSG00000109846	1.71542	11.2953	150.184	1.58e-34	1.86e-33	CRYAB
ENSG00000175518	-1.3608	-1.601	150.129	1.62e-34	1.91e-33	UBQLNL
ENSG00000157916	-0.454244	5.91878	150.081	1.66e-34	1.96e-33	RER1
ENSG00000198728	0.656477	6.02501	150.053	1.69e-34	1.98e-33	LDB1
ENSG00000148498	0.887258	5.85635	150.002	1.73e-34	2.03e-33	PARD3
ENSG00000170891	-1.47179	2.40107	149.981	1.75e-34	2.05e-33	CYTL1
ENSG00000187105	-1.11411	-0.531056	149.85	1.87e-34	2.19e-33	HEATR4
ENSG00000171903	-1.41172	2.66896	149.707	2.01e-34	2.35e-33	CYP4F11
ENSG00000203963	-2.20365	-2.26212	149.703	2.01e-34	2.36e-33	C1orf141
ENSG00000151320	0.926875	7.27789	149.622	2.1e-34	2.45e-33	AKAP6
ENSG00000230623	-3.00263	-3.94091	149.603	2.12e-34	2.48e-33	NA
ENSG00000164171	-1.42468	3.73135	149.597	2.12e-34	2.48e-33	ITGA2
ENSG00000100345	-0.718998	8.20253	149.591	2.13e-34	2.49e-33	MYH9
ENSG00000185551	-1.36188	4.41683	149.5	2.23e-34	2.6e-33	NR2F2
ENSG00000255847	-1.79839	-3.17788	149.295	2.47e-34	2.89e-33	NA
ENSG00000215039	0.734662	5.51106	149.279	2.49e-34	2.91e-33	CD27-AS1
ENSG00000140009	-1.34415	-0.418833	149.217	2.57e-34	3e-33	ESR2
ENSG00000161013	-0.513771	5.89505	149.209	2.58e-34	3.01e-33	MGAT4B
ENSG00000245910	0.790304	6.2496	149.186	2.61e-34	3.04e-33	SNHG6
ENSG00000120075	-3.50267	-2.07168	149.15	2.66e-34	3.1e-33	HOXB5
ENSG00000204815	-0.966684	2.30406	149.061	2.78e-34	3.24e-33	TTC25
ENSG00000138286	0.519025	5.24041	149.055	2.79e-34	3.25e-33	FAM149B1
ENSG00000129116	-0.795623	6.65451	149.04	2.81e-34	3.27e-33	PALLD
ENSG00000163694	-1.47416	3.09333	148.964	2.92e-34	3.39e-33	RBM47
ENSG00000118292	-0.985268	3.32209	148.9	3.02e-34	3.5e-33	C1orf54
ENSG00000227345	0.492037	4.40023	148.887	3.04e-34	3.53e-33	PARG
ENSG00000196576	-0.61464	7.576	148.879	3.05e-34	3.54e-33	PLXNB2
ENSG00000147869	-2.91919	-2.96048	148.871	3.06e-34	3.55e-33	CER1
ENSG00000237181	-1.39106	-0.609471	148.777	3.21e-34	3.72e-33	NA
ENSG00000142002	-0.490245	5.53369	148.773	3.21e-34	3.72e-33	DPP9
ENSG00000099377	-1.09634	2.34904	148.747	3.26e-34	3.77e-33	HSD3B7
ENSG00000091128	-1.52952	-1.32188	148.739	3.27e-34	3.78e-33	LAMB4
ENSG00000181778	-1.75931	-1.89753	148.731	3.28e-34	3.8e-33	TMEM252
ENSG00000181915	0.531882	5.8376	148.724	3.3e-34	3.81e-33	ADO
ENSG00000116824	-2.11068	-0.0701949	148.69	3.35e-34	3.87e-33	CD2
ENSG00000188011	2.26847	5.22728	148.549	3.6e-34	4.16e-33	RTP5
ENSG00000135842	-1.55928	4.10852	148.527	3.64e-34	4.2e-33	NIBAN1
ENSG00000204147	0.793145	2.16519	148.523	3.65e-34	4.21e-33	ASAH2B
ENSG00000111335	-1.63715	4.42061	148.456	3.77e-34	4.35e-33	OAS2
ENSG00000003249	-1.33307	4.92497	148.434	3.81e-34	4.4e-33	DBNDD1
ENSG00000123080	-1.47563	5.0066	148.383	3.91e-34	4.51e-33	CDKN2C
ENSG00000105810	-1.41478	5.86688	148.364	3.95e-34	4.55e-33	CDK6
ENSG00000198933	0.732858	5.71818	148.26	4.16e-34	4.79e-33	TBKBP1
ENSG00000259660	-1.82276	-1.78975	148.255	4.17e-34	4.8e-33	NA
ENSG00000151208	1.05188	6.83728	148.254	4.18e-34	4.8e-33	DLG5
ENSG00000226833	1.39102	1.53379	148.218	4.25e-34	4.89e-33	LOC100505774
ENSG00000185149	-2.33778	0.421464	148.132	4.44e-34	5.1e-33	NPY2R
ENSG00000145390	-1.04102	4.65327	148.109	4.49e-34	5.16e-33	USP53
ENSG00000145604	-0.677161	4.01345	148.072	4.57e-34	5.25e-33	SKP2
ENSG00000270638	1.31132	1.26698	148.069	4.58e-34	5.26e-33	NA
ENSG00000182759	-2.16361	-2.51345	148.049	4.63e-34	5.31e-33	MAFA
ENSG00000143333	-1.69793	3.68421	148.034	4.66e-34	5.34e-33	RGS16
ENSG00000128602	-0.864232	5.30907	147.985	4.78e-34	5.48e-33	SMO
ENSG00000186468	0.740502	9.01444	147.95	4.86e-34	5.57e-33	RPS23
ENSG00000224367	-1.43095	-2.46621	147.829	5.17e-34	5.92e-33	NA
ENSG00000108021	0.794298	6.00882	147.789	5.27e-34	6.03e-33	TASOR2
ENSG00000164764	-1.65619	1.82406	147.663	5.62e-34	6.43e-33	SBSPON
ENSG00000139946	0.818553	5.16851	147.592	5.83e-34	6.66e-33	PELI2
ENSG00000215915	-1.57484	0.896611	147.522	6.04e-34	6.89e-33	ATAD3C
[truncated: 20,828 more rows]
