# Supplementary material for: Data mining of bulk and single-cell RNA sequencing introduces OBI1-AS1 as an astrocyte marker with possible role in glioma recurrence and progression
Source: Clin Epigenetics. 2022 Mar 8;14:35. doi: 10.1186/s13148-022-01260-4 (PMC8905821; doi:10.1186/s13148-022-01260-4)
Supplement: Supplementary file 7 — Additional file 7. The result of ChIP-seq peak enrichment around OBI1-AS1 promoter. [file 13148_2022_1260_MOESM7_ESM.xlsx]

## Sheet: ChIP-Seq
Experiment	Antigen Class	Antigen	Cell Class	Cell T	Num of peaks	peaks MACS-Score (-10*Log10[MACS2 Q-value])
SRX2436059	TFs and others	OTX2	Neural	D283 Med	76763	>100
SRX3145149	TFs and others	RAD21	Neural	IMR-5	67822	>100
SRX190194	TFs and others	GATA3	Neural	SK-N-SH	67160	>100
SRX100542	TFs and others	RAD21	Neural	SK-N-SH	67137	>100
SRX190356	TFs and others	TCF12	Neural	SK-N-SH	62933	>100
SRX2769830	TFs and others	OTX2	Neural	D283 Med	56120	>100
SRX103002	TFs and others	CTCF	Neural	Glioblastoma	55775	>100
SRX3433961	TFs and others	CTCF	Neural	NB69	53491	>100
SRX190343	TFs and others	PBX3	Neural	SK-N-SH	51974	>100
SRX2436022	TFs and others	OTX2	Neural	D283 Med	51330	>100
SRX186633	TFs and others	RAD21	Neural	SK-N-SH	50093	>100
SRX100540	TFs and others	EP300	Neural	SK-N-SH	49346	>100
SRX2436060	TFs and others	OTX2	Neural	D283 Med	48116	>100
SRX129085	TFs and others	MAX	Neural	U-87 MG	47180	>100
SRX327751	TFs and others	BRD4	Neural	U-87 MG	46026	>100
SRX080398	TFs and others	CTCF	Neural	HCPEpiC	44456	>100
SRX3433959	TFs and others	CTCF	Neural	SK-N-AS	44138	>100
SRX2436021	TFs and others	OTX2	Neural	D283 Med	43538	>100
SRX099883	TFs and others	CTCF	Neural	D54	43267	>100
SRX186638	TFs and others	CTCF	Neural	SK-N-SH	42183	>100
SRX099882	TFs and others	CTCF	Neural	D54	41021	>100
SRX080408	TFs and others	CTCF	Neural	HCPEpiC	41012	>100
SRX3124394	TFs and others	CTCF	Neural	KELLY	40468	>100
SRX5075170	TFs and others	SMARCA4	Neural	Neural progenitor cells	39750	>100
SRX080336	TFs and others	CTCF	Neural	HRPEpiC	39574	>100
SRX2555289	TFs and others	HAND2	Neural	BE(2)-C	39215	>100
SRX188970	TFs and others	CTCF	Neural	Medullo	39100	>100
SRX5075176	TFs and others	SMARCA4	Neural	Neural progenitor cells	38822	>100
SRX3433957	TFs and others	CTCF	Neural	SH-SY5Y	38193	>100
SRX3124393	TFs and others	CTCF	Neural	KELLY	38161	>100
SRX199881	TFs and others	CTCF	Neural	BE(2)-C	37548	>100
SRX100378	TFs and others	CTCF	Neural	SK-N-SH	36973	>100
SRX080356	TFs and others	CTCF	Neural	SK-N-SH	36145	>100
SRX3124407	TFs and others	CTCF	Neural	KELLY	36061	>100
SRX3124408	TFs and others	CTCF	Neural	KELLY	35063	>100
SRX080330	TFs and others	CTCF	Neural	SK-N-SH	34938	>100
SRX2436048	TFs and others	OTX2	Neural	D341 Med	34881	>100
SRX199878	TFs and others	CTCF	Neural	BE(2)-C	34399	>100
SRX5075174	TFs and others	SMARCA4	Neural	Neural progenitor cells	34383	>100
SRX327752	TFs and others	BRD4	Neural	U-87 MG	33802	>100
SRX190296	TFs and others	FOSL2	Neural	SK-N-SH	33766	>100
SRX199890	TFs and others	CTCF	Neural	HAc	33675	>100
SRX190336	TFs and others	NFIC	Neural	SK-N-SH	33454	>100
SRX190291	TFs and others	MAX	Neural	SK-N-SH	33153	>100
SRX4155859	TFs and others	MYCN	Neural	KELLY	33080	>100
SRX2436030	TFs and others	OTX2	Neural	D341 Med	32585	>100
SRX080359	TFs and others	CTCF	Neural	HA-sp	32549	>100
SRX2436046	TFs and others	OTX2	Neural	D341 Med	32527	>100
SRX190357	TFs and others	JUND	Neural	SK-N-SH	32229	>100
SRX186631	TFs and others	EP300	Neural	SK-N-SH	32148	>100
SRX199893	TFs and others	CTCF	Neural	HRPEpiC	31911	>100
SRX2436061	TFs and others	NEUROD1	Neural	D283 Med	30995	>100
SRX204914	TFs and others	BRD4	Neural	U-87 MG	30411	>100
SRX1948680	TFs and others	TEAD4	Neural	SK-N-BE(2)	29278	>100
SRX186636	TFs and others	MXI1	Neural	SK-N-SH	29206	>100
SRX186632	TFs and others	SMC3	Neural	SK-N-SH	28997	>100
SRX2436029	TFs and others	OTX2	Neural	D341 Med	28657	>100
SRX5075168	TFs and others	SMARCA4	Neural	Neural progenitor cells	28623	>100
SRX150668	TFs and others	GATA2	Neural	SK-N-SH	27844	>100
SRX5075169	TFs and others	SMARCA4	Neural	Neural progenitor cells	27836	>100
SRX668216	TFs and others	CTCF	Neural	HRPEpiC	27797	>100
SRX067516	TFs and others	CTCF	Neural	NH-A	27327	>100
SRX3542259	TFs and others	PHOX2B	Neural	KELLY	27053	>100
SRX2436062	TFs and others	NEUROD1	Neural	D283 Med	27026	>100
SRX2436031	TFs and others	NEUROD1	Neural	D341 Med	26440	>100
SRX199896	TFs and others	CTCF	Neural	HA-sp	25713	>100
SRX5054309	TFs and others	FOSL2	Neural	Neural progenitor cells	25622	>100
SRX2382329	TFs and others	EBF3	Neural	SK-N-SH	25190	>100
SRX2436041	TFs and others	OTX2	Neural	D341 Med	25141	>100
SRX7058946	TFs and others	CTCF	Neural	Glioblastoma	24985	>100
SRX2911578	TFs and others	HAND2	Neural	CLB-Ga	24597	>100
SRX3145148	TFs and others	CTCF	Neural	IMR-5	24317	>100
SRX534844	TFs and others	CHD8	Neural	Neural Stem Cells	24189	>100
SRX2436037	TFs and others	OTX2	Neural	D341 Med	23979	>100
SRX4221460	TFs and others	CTCF	Neural	SK-N-SH	23798	>100
SRX190219	TFs and others	EP300	Neural	SK-N-SH	23689	>100
SRX4155858	TFs and others	MYCN	Neural	KELLY	23627	>100
SRX3124420	TFs and others	CTCF	Neural	KELLY	23426	>100
SRX2555293	TFs and others	ISL1	Neural	BE(2)-C	23166	>100
SRX2166891	TFs and others	CTCF	Neural	Retina	22646	>100
SRX2550934	TFs and others	MYCN	Neural	KELLY	21999	>100
SRX6935374	TFs and others	MYCN	Neural	LA-N-5	21828	>100
SRX2436023	TFs and others	NEUROD1	Neural	D283 Med	21734	>100
SRX3124419	TFs and others	CTCF	Neural	KELLY	21528	>100
SRX186637	TFs and others	JUND	Neural	SK-N-SH	20750	>100
SRX5075175	TFs and others	SMARCA4	Neural	Neural progenitor cells	20733	>100
SRX2436050	TFs and others	OTX2	Neural	D341 Med	20578	>100
SRX1529431	TFs and others	CTCF	Neural	SK-N-SH	20283	>100
SRX1690205	TFs and others	MYCN	Neural	BE(2)-C	20202	>100
SRX716558	TFs and others	TEAD1	Neural	SF268	20162	>100
SRX5054308	TFs and others	FOSL2	Neural	Neural progenitor cells	19574	>100
SRX100543	TFs and others	YY1	Neural	SK-N-SH	19522	>100
SRX2166893	TFs and others	CTCF	Neural	Retina	19445	>100
SRX4155663	TFs and others	CTCF	Neural	KELLY	19429	>100
SRX2166890	TFs and others	CTCF	Neural	Retina	19244	>100
SRX129090	TFs and others	MED1	Neural	U-87 MG	18808	>100
SRX2436052	TFs and others	OTX2	Neural	D341 Med	18510	>100
SRX100380	TFs and others	REST	Neural	SK-N-SH	18478	>100
SRX2911576	TFs and others	PHOX2B	Neural	CLB-Ga	18106	>100
SRX2436056	TFs and others	NEUROD1	Neural	D341 Med	17936	>100
SRX199889	TFs and others	CTCF	Neural	HAc	17648	>100
SRX2550933	TFs and others	MYCN	Neural	NGP	17451	>100
SRX4155662	TFs and others	CTCF	Neural	KELLY	17424	>100
SRX100517	TFs and others	USF1	Neural	SK-N-SH	17062	>100
SRX4155650	TFs and others	CTCF	Neural	KELLY	16912	>100
SRX3542258	TFs and others	MYCN	Neural	KELLY	16783	>100
SRX716555	TFs and others	YAP1	Neural	SF268	16210	>100
SRX2436043	TFs and others	OTX2	Neural	D341 Med	15297	>100
SRX7058947	TFs and others	CTCF	Neural	GSC23	15060	>100
SRX716559	TFs and others	TEAD1	Neural	SF268	14941	>100
SRX6935376	TFs and others	MYCN	Neural	NB-1643	14676	>100
SRX6935370	TFs and others	MYCN	Neural	COG-N-415	14541	>100
SRX2436063	TFs and others	NEUROD1	Neural	D283 Med	14509	>100
SRX3798683	TFs and others	MYCN	Neural	SH-EP	14186	>100
SRX4155651	TFs and others	CTCF	Neural	KELLY	14181	>100
SRX6365882	TFs and others	TOP2B	Neural	BT142	14053	>100
SRX190314	TFs and others	TEAD4	Neural	SK-N-SH	13871	>100
SRX2166886	TFs and others	BRD4	Neural	Retina	13380	>100
SRX1690207	TFs and others	TWIST1	Neural	BE(2)-C	13295	>100
SRX2166894	TFs and others	CTCF	Neural	Retina	12560	>100
SRX190242	TFs and others	REST	Neural	PFSK-1	12358	>100
SRX668219	TFs and others	ZNF92	Neural	HRPEpiC	12131	>100
SRX4221461	TFs and others	RAD21	Neural	SK-N-SH	12065	>100
SRX6483138	TFs and others	SMARCA4	Neural	NGP	11957	>100
SRX2009518	TFs and others	BRD2	Neural	Diffuse intrinsic pontine glioma	11946	>100
SRX1690226	TFs and others	MYCN	Neural	Neuroblastoma	11802	>100
SRX100417	TFs and others	REST	Neural	U-87 MG	11762	>100
SRX190229	TFs and others	TAF1	Neural	SK-N-SH	11459	>100
SRX4155661	TFs and others	CTCFL	Neural	KELLY	11419	>100
SRX736201	TFs and others	BRD4	Neural	90-8TL	11398	>100
SRX2555300	TFs and others	HAND2	Neural	KELLY	11313	>100
SRX2166889	TFs and others	BRD4	Neural	Retina	11192	>100
SRX2166892	TFs and others	CTCF	Neural	Retina	11120	>100
SRX1023260	TFs and others	GATA3	Neural	BE(2)-C	10883	>100
SRX5716470	TFs and others	SMARCA4	Neural	Neural progenitor cells	10851	>100
SRX2470089	TFs and others	PITX3	Neural	SH-SY5Y	10811	>100
SRX4155660	TFs and others	CTCFL	Neural	KELLY	10727	>100
SRX4174623	TFs and others	CTCF	Neural	Neurons	10709	>100
SRX190353	TFs and others	YY1	Neural	SK-N-SH	10701	>100
SRX1690216	TFs and others	MYCN	Neural	Neuroblastoma	10578	>100
SRX190223	TFs and others	RXRA	Neural	SK-N-SH	10523	>100
SRX2555287	TFs and others	PHOX2B	Neural	BE(2)-C	10414	>100
SRX100414	TFs and others	REST	Neural	PFSK-1	10249	>100
SRX2436039	TFs and others	OTX2	Neural	D341 Med	10249	>100
SRX2166887	TFs and others	BRD4	Neural	Retina	10027	>100
SRX190191	TFs and others	REST	Neural	SK-N-SH	9937	>100
SRX018279	TFs and others	EP300	Neural	T98G	9934	>100
SRX190226	TFs and others	TAF1	Neural	PFSK-1	9825	>100
SRX190195	TFs and others	GABPA	Neural	SK-N-SH	9714	>100
SRX5600893	TFs and others	OLIG2	Neural	Prefrontal Cortex	9565	>100
SRX5716469	TFs and others	SMARCA4	Neural	Neural progenitor cells	9475	>100
SRX3124392	TFs and others	BRD4	Neural	KELLY	9374	>100
SRX190207	TFs and others	ELF1	Neural	SK-N-SH	9370	>100
SRX190272	TFs and others	SIN3A	Neural	SK-N-SH	9157	>100
SRX716556	TFs and others	YAP1	Neural	SF268	9151	>100
SRX150646	TFs and others	GATA3	Neural	SK-N-SH	9139	>100
SRX190262	TFs and others	USF1	Neural	SK-N-SH	9004	>100
SRX111321	TFs and others	HOXC9	Neural	BE(2)-C	8959	>100
SRX4679524	TFs and others	ATRX	Neural	SK-N-MM	8949	>100
SRX6935378	TFs and others	MYC	Neural	NB69	8699	>100
SRX2555292	TFs and others	MYC	Neural	BE(2)-C	8666	>100
SRX6935381	TFs and others	MYC	Neural	SK-N-AS	8623	>100
SRX2166895	TFs and others	CTCF	Neural	Retina	8530	>100
SRX2009507	TFs and others	BRD2	Neural	SF8628	8429	>100
SRX8363485	TFs and others	ARID1A	Neural	NGP	8340	>100
SRX1690217	TFs and others	TWIST1	Neural	Neuroblastoma	8243	>100
SRX2436058	TFs and others	NEUROD1	Neural	D341 Med	8095	>100
SRX3124415	TFs and others	CTCFL	Neural	KELLY	8083	>100
SRX2555304	TFs and others	GATA3	Neural	BE(2)-C	8028	>100
SRX3124391	TFs and others	BRD4	Neural	KELLY	7885	>100
SRX6602363	TFs and others	ARNTL	Neural	Glioma stem cells	7799	>100
SRX3124404	TFs and others	CTCFL	Neural	KELLY	7786	>100
SRX186635	TFs and others	NRF1	Neural	SK-N-SH	7757	>100
SRX3798674	TFs and others	BRCA1	Neural	SH-EP	7732	>100
SRX2555295	TFs and others	TBX2	Neural	BE(2)-C	7717	>100
SRX2166888	TFs and others	BRD4	Neural	Retina	7564	>100
SRX111320	TFs and others	HOXC9	Neural	BE(2)-C	7522	>100
SRX6483132	TFs and others	SMARCA4	Neural	NGP	7484	>100
SRX4370436	TFs and others	CTCF	Neural	Anterior temporal cortex	7171	>100
SRX4714469	TFs and others	GTF3C2	Neural	T98G	6913	>100
SRX186634	TFs and others	RFX5	Neural	SK-N-SH	6793	>100
SRX1123856	TFs and others	SMARCA4	Neural	BT-16	6786	>100
SRX6602360	TFs and others	ARNTL	Neural	Glioma stem cells	6686	>100
SRX2242954	TFs and others	RBPJ	Neural	GSC8	6677	>100
SRX2731775	TFs and others	CTCF	Neural	Neuroblastoma	6629	>100
SRX2382330	TFs and others	EBF3	Neural	SK-N-SH	6605	>100
SRX3124416	TFs and others	CTCFL	Neural	KELLY	6400	>100
SRX129069	TFs and others	MYC	Neural	U-87 MG	6116	>100
SRX4174629	TFs and others	CTCF	Neural	Neural progenitor cells	6052	>100
SRX3124403	TFs and others	CTCFL	Neural	KELLY	6014	>100
SRX6602361	TFs and others	ARNTL	Neural	Glioma stem cells	5903	>100
SRX190290	TFs and others	MEF2A	Neural	SK-N-SH	5856	>100
SRX190255	TFs and others	ZBTB33	Neural	SK-N-SH	5834	>100
SRX6977280	TFs and others	Epitope tags	Neural	BE(2)-C	5729	>100
SRX190237	TFs and others	SIN3A	Neural	PFSK-1	5644	>100
SRX4679527	TFs and others	ATRX	Neural	CHLA-90	5466	>100
SRX109484	TFs and others	ATF3	Neural	GBM1-HAM	5426	>100
SRX866612	TFs and others	GATA3	Neural	KELLY	5272	>100
SRX1690201	TFs and others	BRD4	Neural	BE(2)-C	5188	>100
SRX3542260	TFs and others	TBX2	Neural	KELLY	5135	>100
SRX2436057	TFs and others	NEUROD1	Neural	D341 Med	4995	>100
SRX6977278	TFs and others	Epitope tags	Neural	BE(2)-C	4995	>100
SRX2731778	TFs and others	CTCF	Neural	Neuroblastoma	4901	>100
SRX6483126	TFs and others	SMARCA4	Neural	NGP	4806	>100
SRX2555291	TFs and others	GATA3	Neural	KELLY	4791	>100
SRX3124405	TFs and others	BRD4	Neural	KELLY	4783	>100
SRX018281	TFs and others	CREBBP	Neural	T98G	4663	>100
SRX757046	TFs and others	KDM1A	Neural	SH-SY5Y	4648	>100
SRX4155669	TFs and others	SMC1A	Neural	KELLY	4641	>100
SRX1690210	TFs and others	MYCN	Neural	KELLY	4525	>100
SRX5716467	TFs and others	SMARCA2	Neural	Neural progenitor cells	4513	>100
SRX5716463	TFs and others	SMARCA4	Neural	Neural progenitor cells	4497	>100
SRX5600892	TFs and others	OLIG2	Neural	Prefrontal Cortex	4484	>100
SRX1529432	TFs and others	RAD21	Neural	SK-N-SH	4464	>100
SRX209673	TFs and others	EP300	Neural	Fetal brain	4459	>100
SRX1690227	TFs and others	TWIST1	Neural	Neuroblastoma	4446	>100
SRX6483139	TFs and others	ARID2	Neural	NGP	4247	>100
SRX190206	TFs and others	FOXM1	Neural	SK-N-SH	4219	>100
SRX1690213	TFs and others	MYCN	Neural	NGP	4212	>100
SRX8363487	TFs and others	SMARCA4	Neural	NGP	4055	>100
SRX2009509	TFs and others	BRD4	Neural	SF8628	3999	>100
SRX6365883	TFs and others	TOP2B	Neural	BT142	3987	>100
SRX017325	TFs and others	PHF8	Neural	SH-SY5Y	3812	>100
SRX7627562	TFs and others	REST	Neural	Hippocampus	3745	>100
SRX4155668	TFs and others	SMC1A	Neural	KELLY	3744	>100
SRX866613	TFs and others	GATA3	Neural	SH-SY5Y	3738	>100
SRX5600898	TFs and others	OLIG2	Neural	Prefrontal Cortex	3702	>100
SRX814234	TFs and others	LHX2	Neural	HRPEpiC	3662	>100
SRX736204	TFs and others	BRD4	Neural	90-8TL	3513	>100
SRX2242953	TFs and others	RBPJ	Neural	GSC8	3508	>100
SRX100398	TFs and others	FOXP2	Neural	SK-N-MC	3390	>100
SRX2911577	TFs and others	GATA3	Neural	CLB-Ga	3348	>100
SRX4326272	TFs and others	BRD4	Neural	SK-N-BE(2)	3277	>100
SRX6935383	TFs and others	MYC	Neural	SK-N-SH	3265	>100
SRX4714467	TFs and others	GTF3C2	Neural	T98G	3264	>100
SRX6602364	TFs and others	ARNTL	Neural	Glioma stem cells	3239	>100
SRX100525	TFs and others	FOXP2	Neural	PFSK-1	3133	>100
SRX2550935	TFs and others	MYCN	Neural	NB-1643	3002	>100
SRX6483127	TFs and others	ARID2	Neural	NGP	2975	>100
SRX4714482	TFs and others	GTF3C2	Neural	T98G	2954	>100
SRX2731772	TFs and others	CTCF	Neural	Neuroblastoma	2872	>100
SRX018282	TFs and others	EP300	Neural	T98G	2741	>100
SRX5020211	TFs and others	SMARCA2	Neural	Neural progenitor cells	2735	>100
SRX1616412	TFs and others	GTF3C5	Neural	IMR-5	2693	>100
SRX6935372	TFs and others	MYC	Neural	KELLY	2648	>100
SRX1295734	TFs and others	CHAT	Neural	SH-SY5Y	2612	>100
SRX2527759	TFs and others	SMARCC1	Neural	SK-N-MC	2584	>100
SRX186728	TFs and others	EZH2	Neural	NH-A	2578	>100
SRX7818474	TFs and others	Epitope tags	Neural	hTERT RPE-1	2537	>100
SRX6977272	TFs and others	ZNF143	Neural	BE(2)-C	2394	>100
SRX4370433	TFs and others	CTCF	Neural	Anterior temporal cortex	2365	>100
SRX3124406	TFs and others	BRD4	Neural	KELLY	2317	>100
SRX4679522	TFs and others	ATRX	Neural	SK-N-FI	2297	>100
SRX5716464	TFs and others	SMARCA4	Neural	Neural progenitor cells	2246	>100
SRX1023263	TFs and others	GATA3	Neural	NGP	2164	>100
SRX4679528	TFs and others	REST	Neural	CHLA-90	2138	>100
SRX2555296	TFs and others	ISL1	Neural	KELLY	2079	>100
SRX5716468	TFs and others	SMARCA2	Neural	Neural progenitor cells	2017	>100
SRX2382332	TFs and others	EBF3	Neural	SK-N-SH	1963	>100
SRX1035583	TFs and others	MAML3	Neural	SK-N-SH	1920	>100
SRX5054307	TFs and others	FOSL2	Neural	Neural progenitor cells	1903	>100
SRX6977270	TFs and others	LIN28B	Neural	BE(2)-C	1860	>100
SRX814231	TFs and others	OTX2	Neural	HRPEpiC	1819	>100
SRX6365881	TFs and others	TOP2B	Neural	Glioma	1802	>100
SRX1035584	TFs and others	MAML3	Neural	SK-N-SH	1764	>100
SRX5025684	TFs and others	MYCN	Neural	SH-EP	1727	>100
SRX1690222	TFs and others	MYCN	Neural	Neuroblastoma	1722	>100
SRX4990371	TFs and others	ASCL1	Neural	KELLY	1645	>100
SRX6483133	TFs and others	ARID2	Neural	NGP	1636	>100
SRX1123855	TFs and others	SMARCC1	Neural	BT-16	1629	>100
SRX5532364	TFs and others	CTCF	Neural	Anterior temporal cortex	1624	>100
SRX534845	TFs and others	CHD8	Neural	Neural Stem Cells	1597	>100
SRX1295733	TFs and others	CHAT	Neural	SH-SY5Y	1563	>100
SRX4409573	TFs and others	MYC	Neural	SH-EP	1560	>100
SRX1035585	TFs and others	MAML3	Neural	SK-N-SH	1500	>100
SRX6602369	TFs and others	ARNTL	Neural	Neural Stem Cells	1500	>100
SRX330107	TFs and others	SOX2	Neural	ReN-VM	1486	>100
SRX5532358	TFs and others	CTCF	Neural	Anterior temporal cortex	1437	>100
SRX1295735	TFs and others	SATB1	Neural	SH-SY5Y	1428	>100
SRX3124417	TFs and others	BRD4	Neural	KELLY	1408	>100
SRX5025675	TFs and others	BRCA1	Neural	SH-EP	1385	>100
SRX2382331	TFs and others	EBF3	Neural	SK-N-SH	1354	>100
SRX5600895	TFs and others	OLIG2	Neural	Prefrontal Cortex	1347	>100
SRX377963	TFs and others	CHD4	Neural	Glioblastoma	1346	>100
SRX4679525	TFs and others	REST	Neural	SK-N-MM	1335	>100
SRX4326271	TFs and others	BRD4	Neural	SK-N-BE(2)	1333	>100
SRX5020214	TFs and others	SMARCA2	Neural	Neural progenitor cells	1327	>100
SRX1616409	TFs and others	MYCN	Neural	IMR-5	1315	>100
SRX6602366	TFs and others	ARNTL	Neural	Neural Stem Cells	1271	>100
SRX1616410	TFs and others	MYCN	Neural	IMR-5	1259	>100
SRX6602370	TFs and others	ARNTL	Neural	Neural Stem Cells	1253	>100
SRX6977274	TFs and others	LIN28B	Neural	CHP-134	1242	>100
SRX253212	TFs and others	ZFX	Neural	Daoy	1228	>100
SRX3124418	TFs and others	BRD4	Neural	KELLY	1222	>100
SRX5064668	TFs and others	MECP2	Neural	SH-SY5Y	1188	>100
SRX2747227	TFs and others	KAT2A	Neural	U-251 MG	1185	>100
SRX5716451	TFs and others	SOX2	Neural	Neural progenitor cells	1180	>100
SRX5532367	TFs and others	CTCF	Neural	Anterior temporal cortex	1176	>100
SRX2009510	TFs and others	BRD4	Neural	SF8628	1171	>100
SRX5600890	TFs and others	OLIG2	Neural	Prefrontal Cortex	1156	>100
SRX018278	TFs and others	EP300	Neural	T98G	1149	>100
SRX1295736	TFs and others	SATB1	Neural	SH-SY5Y	1141	>100
SRX757045	TFs and others	KDM1A	Neural	SH-SY5Y	1139	>100
SRX2731789	TFs and others	MYCN	Neural	Neuroblastoma	1134	>100
SRX5064669	TFs and others	MECP2	Neural	SH-SY5Y	1112	>100
SRX7627558	TFs and others	REST	Neural	Hippocampus	1110	>100
SRX1616411	TFs and others	GTF3C5	Neural	IMR-5	1049	>100
SRX2009523	TFs and others	SUZ12	Neural	Diffuse intrinsic pontine glioma	1037	>100
SRX6483125	TFs and others	SS18	Neural	NGP	1024	>100
SRX6977276	TFs and others	LIN28B	Neural	KELLY	1002	>100
SRX3422339	TFs and others	INSR	Neural	SH-SY5Y	1000	>100
ERX2552537	TFs and others	CIC	Neural	G144	986	>100
SRX2009525	TFs and others	EZH2	Neural	Diffuse intrinsic pontine glioma	911	>100
SRX668217	TFs and others	E2F4	Neural	HRPEpiC	893	>100
ERX1930087	TFs and others	ZEB1	Neural	NCH421k	890	>100
SRX4155648	TFs and others	CTCFL	Neural	KELLY	883	>100
SRX1849499	TFs and others	GUCY1B3	Neural	U-87 MG	871	>100
SRX4155657	TFs and others	CTCFL	Neural	KELLY	867	>100
SRX3124390	TFs and others	CTCFL	Neural	KELLY	847	>100
SRX2731786	TFs and others	MYCN	Neural	Neuroblastoma	836	>100
SRX6764997	TFs and others	WDR5	Neural	BE(2)-C	835	>100
SRX4155649	TFs and others	CTCFL	Neural	KELLY	830	>100
SRX7627560	TFs and others	REST	Neural	Hippocampus	822	>100
SRX2661484	TFs and others	TCF4	Neural	SH-SY5Y	821	>100
SRX6764998	TFs and others	WDR5	Neural	BE(2)-C	821	>100
SRX3124389	TFs and others	CTCFL	Neural	KELLY	819	>100
SRX2845372	TFs and others	SMCHD1	Neural	SH-SY5Y	810	>100
SRX2661486	TFs and others	TCF4	Neural	SH-SY5Y	808	>100
SRX2009508	TFs and others	BRD2	Neural	SF8628	806	>100
SRX5532361	TFs and others	CTCF	Neural	Anterior temporal cortex	804	>100
SRX330108	TFs and others	SOX2	Neural	ReN-VM	800	>100
SRX2732460	TFs and others	KLF4	Neural	Glioblastoma	795	>100
ERX2552541	TFs and others	CIC	Neural	G144	794	>100
SRX1690255	TFs and others	MYCN	Neural	Neuroblastoma	780	>100
SRX1690218	TFs and others	TWIST1	Neural	Neuroblastoma	777	>100
SRX315187	TFs and others	Biotin	Neural	SH-SY5Y	769	>100
SRX6764996	TFs and others	WDR5	Neural	BE(2)-C	766	>100
SRX4155656	TFs and others	CTCFL	Neural	KELLY	762	>100
SRX4326274	TFs and others	BRD4	Neural	SK-N-BE(2)	759	>100
SRX743524	TFs and others	FOXP1	Neural	OF4155	752	>100
SRX5662025	TFs and others	MYCN	Neural	CHP-134	737	>100
SRX5075181	TFs and others	SMARCA2	Neural	Neural progenitor cells	735	>100
SRX2009524	TFs and others	SUZ12	Neural	Diffuse intrinsic pontine glioma	731	>100
SRX4326273	TFs and others	BRD4	Neural	SK-N-BE(2)	729	>100
SRX1424892	TFs and others	POU3F2	Neural	Neural progenitor cells	721	>100
SRX5064671	TFs and others	MECP2	Neural	SH-SY5Y	721	>100
SRX1690263	TFs and others	MYCN	Neural	Neuroblastoma	714	>100
SRX1424893	TFs and others	POU3F2	Neural	Neural progenitor cells	712	>100
SRX1424891	TFs and others	POU3F2	Neural	Neural progenitor cells	710	>100
SRX3798682	TFs and others	MYCN	Neural	SH-EP	706	>100
SRX5064670	TFs and others	MECP2	Neural	SH-SY5Y	705	>100
SRX1424894	TFs and others	POU3F2	Neural	Neural progenitor cells	696	>100
SRX757048	TFs and others	SVIL	Neural	SH-SY5Y	690	>100
DRX002912	TFs and others	SMCHD1	Neural	hTERT RPE-1	686	>100
DRX002918	TFs and others	LRIF1	Neural	hTERT RPE-1	684	>100
ERX2552531	TFs and others	CIC	Neural	Neural Stem Cells	671	>100
SRX2527761	TFs and others	SMARCC1	Neural	SK-N-MC	671	>100
SRX3798680	TFs and others	BRCA1	Neural	SH-EP	671	>100
DRX002911	TFs and others	LRIF1	Neural	hTERT RPE-1	663	>100
SRX6433371	TFs and others	TOP2A	Neural	Glioma	663	>100
SRX2732459	TFs and others	KLF4	Neural	Glioblastoma	662	>100
ERX2552545	TFs and others	CIC	Neural	Neural Stem Cells	649	>100
SRX2845373	TFs and others	SMCHD1	Neural	SH-SY5Y	649	>100
SRX5025692	TFs and others	MYCN	Neural	SH-EP	647	>100
SRX2009526	TFs and others	EZH2	Neural	Diffuse intrinsic pontine glioma	641	>100
SRX315188	TFs and others	Biotin	Neural	SH-SY5Y	639	>100
SRX4155863	TFs and others	MYCN	Neural	KELLY	639	>100
ERX1930086	TFs and others	ZEB1	Neural	Neural Stem Cells	633	>100
SRX7818472	TFs and others	Epitope tags	Neural	hTERT RPE-1	627	>100
SRX109482	TFs and others	BMI1	Neural	GBM1-HAM	626	>100
SRX109480	TFs and others	BMI1	Neural	GBM1-HAM	623	>100
SRX5662026	TFs and others	MYCN	Neural	CHP-134	603	>100
SRX2009502	TFs and others	EZH2	Neural	SF8628	599	>100
SRX2009504	TFs and others	EZH2	Neural	SF8628	591	>100
SRX5025691	TFs and others	MYCN	Neural	SH-EP	586	>100
SRX2527760	TFs and others	SMARCC1	Neural	SK-N-MC	584	>100
ERX2552533	TFs and others	CIC	Neural	G144	580	>100
SRX4615357	TFs and others	ALKBH1	Neural	Glioblastoma	577	>100
SRX2009519	TFs and others	BRD2	Neural	Diffuse intrinsic pontine glioma	576	>100
SRX099884	TFs and others	MYC	Neural	D54	572	>100
SRX5025690	TFs and others	MYCN	Neural	SH-EP	571	>100
SRX099885	TFs and others	MYC	Neural	D54	566	>100
SRX2527757	TFs and others	SMARCA2	Neural	SK-N-MC	564	>100
SRX5025673	TFs and others	BRCA1	Neural	SH-EP	563	>100
ERX2552524	TFs and others	CIC	Neural	G144	562	>100
SRX4155658	TFs and others	SMC1A	Neural	KELLY	562	>100
SRX2242955	TFs and others	RBPJ	Neural	GSC8	548	>100
SRX5291878	TFs and others	MECP2	Neural	LUHMES	548	>100
ERX2552520	TFs and others	CIC	Neural	G144	544	>100
SRX2009501	TFs and others	EZH2	Neural	SF8628	543	>100
SRX4409572	TFs and others	MYC	Neural	SH-EP	543	>100
SRX6935379	TFs and others	MYCN	Neural	NB69	543	>100
SRX5025689	TFs and others	MYCN	Neural	SH-EP	540	>100
SRX1592802	TFs and others	ATRX	Neural	LAN-6	539	>100
SRX4705127	TFs and others	LMO1	Neural	KELLY	537	>100
SRX2242956	TFs and others	NOTCH1	Neural	GSC8	530	>100
SRX2011494	TFs and others	EZH2	Neural	LAN-1	517	>100
DRX002915	TFs and others	SMCHD1	Neural	hTERT RPE-1	516	>100
SRX2144111	TFs and others	MYC	Neural	BT168	516	>100
SRX3422340	TFs and others	INSR	Neural	SH-SY5Y	516	>100
SRX743525	TFs and others	Epitope tags	Neural	OF4155	515	>100
SRX769982	TFs and others	DYRK1A	Neural	T98G	513	>100
SRX5291880	TFs and others	MECP2	Neural	LUHMES	511	>100
SRX7818473	TFs and others	Epitope tags	Neural	hTERT RPE-1	508	>100
SRX3798673	TFs and others	BRCA1	Neural	SH-EP	505	>100
SRX5291877	TFs and others	MECP2	Neural	LUHMES	505	>100
SRX2144112	TFs and others	MYC	Neural	BT168	500	>100
SRX6602367	TFs and others	ARNTL	Neural	Neural Stem Cells	489	>100
SRX2166885	TFs and others	BRD4	Neural	Retina	484	>100
SRX1123853	TFs and others	SMARCC1	Neural	BT-16	483	>100
SRX109477	TFs and others	BMI1	Neural	Fetal neural progenitor cells	477	>100
SRX4155862	TFs and others	MYCN	Neural	KELLY	476	>100
SRX6433365	TFs and others	TOP2B	Neural	SNB-19	473	>100
SRX5291885	TFs and others	MECP2	Neural	LUHMES	464	>100
SRX5291886	TFs and others	MECP2	Neural	LUHMES	463	>100
SRX6483131	TFs and others	SS18	Neural	NGP	461	>100
SRX6483137	TFs and others	SS18	Neural	NGP	454	>100
SRX4705126	TFs and others	LMO1	Neural	KELLY	450	>100
SRX1035582	TFs and others	MAML3	Neural	SK-N-SH	449	>100
SRX5716454	TFs and others	SOX3	Neural	Neural progenitor cells	446	>100
SRX2011490	TFs and others	EZH2	Neural	KELLY	441	>100
SRX2527758	TFs and others	SMARCA2	Neural	SK-N-MC	437	>100
SRX2144095	TFs and others	Epitope tags	Neural	U-87 MG	429	>100
SRX4155659	TFs and others	SMC1A	Neural	KELLY	423	>100
SRX2430640	TFs and others	KDM4C	Neural	SW 1783	421	>100
SRX5291887	TFs and others	MECP2	Neural	LUHMES	419	>100
SRX3408661	TFs and others	CDK9	Neural	KELLY	412	>100
SRX757047	TFs and others	SVIL	Neural	SH-SY5Y	408	>100
SRX5291888	TFs and others	MECP2	Neural	LUHMES	407	>100
SRX769983	TFs and others	DYRK1A	Neural	T98G	407	>100
SRX2732458	TFs and others	KLF4	Neural	Glioblastoma	404	>100
SRX3408659	TFs and others	CDK9	Neural	KELLY	388	>100
SRX2382333	TFs and others	EBF3	Neural	SK-N-SH	384	>100
SRX5025674	TFs and others	BRCA1	Neural	SH-EP	379	>100
SRX1035586	TFs and others	RARA	Neural	SK-N-SH	378	>100
SRX6433362	TFs and others	TOP2B	Neural	Glioma	374	>100
SRX377960	TFs and others	ZFHX4	Neural	Glioblastoma	371	>100
SRX6938333	TFs and others	Epitope tags	Neural	U-251 MG	370	>100
SRX6938334	TFs and others	Epitope tags	Neural	U-251 MG	369	>100
SRX2144104	TFs and others	MYC	Neural	U-87 MG	368	>100
SRX2731783	TFs and others	MYCN	Neural	Neuroblastoma	361	>100
SRX2430641	TFs and others	TCF4	Neural	SW 1783	353	>100
SRX1842781	TFs and others	MYCN	Neural	Neuroblastoma	349	>100
SRX5291879	TFs and others	MECP2	Neural	LUHMES	342	>100
SRX5075182	TFs and others	SMARCA2	Neural	Neural progenitor cells	341	>100
SRX5600888	TFs and others	OLIG2	Neural	Prefrontal Cortex	333	>100
SRX2382334	TFs and others	EBF3	Neural	SK-N-SH	332	>100
SRX5025671	TFs and others	BRCA1	Neural	SH-EP	330	>100
SRX1035589	TFs and others	RARA	Neural	SK-N-SH	327	>100
SRX6938335	TFs and others	Epitope tags	Neural	U-251 MG	326	>100
SRX1123854	TFs and others	SMARCA4	Neural	BT-16	325	>100
SRX377962	TFs and others	CHD4	Neural	Glioblastoma	325	>100
SRX2144097	TFs and others	Epitope tags	Neural	U-87 MG	323	>100
SRX2144103	TFs and others	MYC	Neural	U-87 MG	322	>100
SRX018280	TFs and others	CREBBP	Neural	T98G	321	>100
SRX5025678	TFs and others	DCP1A	Neural	SH-EP	321	>100
SRX377961	TFs and others	ZFHX4	Neural	Glioblastoma	319	>100
SRX6371954	TFs and others	BRD4	Neural	CLB-Ga	316	>100
SRX1035588	TFs and others	RARA	Neural	SK-N-SH	311	>100
SRX5662024	TFs and others	MYCN	Neural	CHP-134	299	>100
SRX5662029	TFs and others	JMJD6	Neural	CHP-134	292	>100
SRX5025676	TFs and others	BRCA1	Neural	SH-EP	290	>100
SRX5759194	TFs and others	SUZ12	Neural	ipNF05.5	283	>100
SRX2009503	TFs and others	EZH2	Neural	SF8628	281	>100
SRX5600894	TFs and others	OLIG2	Neural	Prefrontal Cortex	271	>100
SRX5075180	TFs and others	SMARCA2	Neural	Neural progenitor cells	259	>100
SRX5600900	TFs and others	THRA	Neural	Prefrontal Cortex	249	>100
SRX7643943	TFs and others	HDAC2	Neural	U-87 MG	249	>100
SRX5600878	TFs and others	ATF4	Neural	Prefrontal Cortex	248	>100
SRX5759189	TFs and others	SUZ12	Neural	ipNF05.5	247	>100
SRX5759193	TFs and others	SUZ12	Neural	ipNF05.5	246	>100
SRX6365880	TFs and others	TOP2B	Neural	Glioma	244	>100
SRX5600897	TFs and others	OLIG2	Neural	Prefrontal Cortex	243	>100
SRX5600876	TFs and others	ATF4	Neural	Prefrontal Cortex	242	>100
SRX5600901	TFs and others	THRA	Neural	Prefrontal Cortex	242	>100
SRX5600891	TFs and others	OLIG2	Neural	Prefrontal Cortex	241	>100
SRX6371955	TFs and others	BRD4	Neural	CLB-Ga	239	>100
SRX5759192	TFs and others	SUZ12	Neural	ipNF05.5	238	>100
SRX5662028	TFs and others	JMJD6	Neural	CHP-134	236	>100
SRX5600879	TFs and others	ATF4	Neural	Prefrontal Cortex	235	>100
SRX017326	TFs and others	ZNF711	Neural	SH-SY5Y	234	>100
SRX1842780	TFs and others	MYCN	Neural	Neuroblastoma	232	>100
SRX5600889	TFs and others	OLIG2	Neural	Prefrontal Cortex	230	>100
SRX3834113	TFs and others	EZH2	Neural	T98G	229	>100
SRX5600886	TFs and others	ATF4	Neural	Prefrontal Cortex	227	>100
SRX5600882	TFs and others	ATF4	Neural	Prefrontal Cortex	226	>100
SRX5600887	TFs and others	ATF4	Neural	Prefrontal Cortex	224	>100
SRX5600899	TFs and others	THRA	Neural	Prefrontal Cortex	223	>100
SRX5600877	TFs and others	ATF4	Neural	Prefrontal Cortex	222	>100
SRX109479	TFs and others	BMI1	Neural	GBM1-HAM	218	>100
SRX1178181	TFs and others	MYCN	Neural	SK-N-BE(2)	216	>100
SRX5025672	TFs and others	BRCA1	Neural	SH-EP	216	>100
SRX5600881	TFs and others	ATF4	Neural	Prefrontal Cortex	211	>100
SRX5600884	TFs and others	ATF4	Neural	Prefrontal Cortex	211	>100
SRX5600904	TFs and others	THRA	Neural	Prefrontal Cortex	211	>100
SRX5025680	TFs and others	DCP1A	Neural	SH-EP	209	>100
SRX5600880	TFs and others	ATF4	Neural	Prefrontal Cortex	209	>100
SRX5600896	TFs and others	OLIG2	Neural	Prefrontal Cortex	206	>100
SRX5662027	TFs and others	JMJD6	Neural	CHP-134	205	>100
SRX866614	TFs and others	GATA3	Neural	BE(2)-C	204	>100
SRX5600885	TFs and others	ATF4	Neural	Prefrontal Cortex	203	>100
SRX5020208	TFs and others	SMARCA2	Neural	Neural progenitor cells	200	>100
SRX367451	TFs and others	Epitope tags	Neural	LN-229	199	>100
SRX5600902	TFs and others	THRA	Neural	Prefrontal Cortex	188	>100
SRX5600906	TFs and others	THRA	Neural	Prefrontal Cortex	187	>100
SRX5759190	TFs and others	SUZ12	Neural	ipNF05.5	185	>100
SRX5600883	TFs and others	ATF4	Neural	Prefrontal Cortex	184	>100
SRX2242957	TFs and others	NOTCH1	Neural	GSC8	181	>100
SRX5025681	TFs and others	DCP1A	Neural	SH-EP	165	>100
SRX5600905	TFs and others	THRA	Neural	Prefrontal Cortex	161	>100
SRX5759191	TFs and others	SUZ12	Neural	ipNF05.5	158	>100
SRX707371	TFs and others	EZH2	Neural	SF7761	149	>100
SRX2144101	TFs and others	Epitope tags	Neural	BT168	141	>100
SRX707368	TFs and others	EZH2	Neural	Neural Stem Cells	141	>100
SRX5600903	TFs and others	THRA	Neural	Prefrontal Cortex	139	>100
SRX5025679	TFs and others	DCP1A	Neural	SH-EP	131	>100
SRX2144099	TFs and others	Epitope tags	Neural	BT168	124	>100
SRX5716460	TFs and others	Epitope tags	Neural	Neural progenitor cells	114	>100
SRX2242958	TFs and others	NOTCH1	Neural	GSC8	104	>100
SRX3798679	TFs and others	BRCA1	Neural	SH-EP	103	>100
SRX5716455	TFs and others	SOX3	Neural	Neural progenitor cells	96	>100
SRX5716459	TFs and others	Epitope tags	Neural	Neural progenitor cells	96	>100
SRX1690259	TFs and others	MYCN	Neural	Neuroblastoma	82	>100
SRX1035587	TFs and others	RARA	Neural	SK-N-SH	81	>100
SRX6433370	TFs and others	TOP2A	Neural	Glioma	79	>100
SRX5716452	TFs and others	SOX2	Neural	Neural progenitor cells	76	>100
SRX5716453	TFs and others	SOX2	Neural	Neural progenitor cells	70	>100
SRX5716456	TFs and others	SOX3	Neural	Neural progenitor cells	70	>100
DRX000550	TFs and others	PARK7	Neural	SH-SY5Y	69	>100
SRX018277	TFs and others	CREBBP	Neural	T98G	53	>100
SRX026880	TFs and others	SOX2	Neural	LN-229	49	>100
SRX6433361	TFs and others	TOP2B	Neural	Glioma	46	>100
