# Supplementary material for: Data mining of bulk and single-cell RNA sequencing introduces OBI1-AS1 as an astrocyte marker with possible role in glioma recurrence and progression
Source: Clin Epigenetics. 2022 Mar 8;14:35. doi: 10.1186/s13148-022-01260-4 (PMC8905821; doi:10.1186/s13148-022-01260-4)
Supplement: Supplementary file 8 — Additional file 8. The result of methylation analysis based on IDH1 mutation status (IDH1mut vs IDH1wt) [file 13148_2022_1260_MOESM8_ESM.xlsx]

## Sheet: DMRs(LGG_IDH1mutant_vs_WT)
DMR rank	seqnames	start	end	width	strand	no.cpgs	min_smoothed_fdr	Stouffer	HMFDR	Fisher	maxdiff	meandiff	overlapping.genes
1	chr20	36147042	36149750	2709	*	47	4.53181e-227	2.1609e-173	3.18982e-06	7.22712e-157	0.226043	0.136946	NNAT, BLCAP
2	chr6	30094947	30095802	856	*	25	1.37478e-188	1.26975e-116	6.88505e-07	3.32401e-107	0.40841	0.280877	NA
3	chr6	30041081	30045068	3988	*	38	5.30098e-156	1.39788e-111	3.16076e-06	2.38143e-105	0.35429	0.190737	RNF39
4	chr6	30708859	30713026	4168	*	68	3.83121e-122	6.59916e-93	7.2905e-05	9.3229e-104	0.3157	0.122617	XXbac-BPG252P9.10, FLOT1, IER3
5	chr15	74419871	74427499	7629	*	46	4.2179e-141	5.51314e-103	2.79204e-06	1.33085e-102	0.393097	0.180453	ISLR2, RP11-247C2.2
6	chr2	63273436	63287082	13647	*	92	7.33182e-59	1.69186e-100	0.000115846	3.83984e-94	0.316546	0.107873	EHBP1, OTX1, AC009501.4
7	chr6	33279563	33285075	5513	*	96	1.43741e-96	1.38498e-63	1.8528e-05	3.17106e-92	0.293927	0.0666628	TAPBP, ZBTB22
8	chr20	61446962	61448534	1573	*	33	1.03094e-148	4.19725e-96	7.60647e-06	1.64359e-90	0.339624	0.167126	COL9A3
9	chr6	29973407	29976071	2665	*	28	1.62993e-129	5.01038e-79	6.31858e-06	1.0332e-79	0.35316	0.205336	HLA-J, ZNRD1-AS1, HCG4P3
10	chr2	162270453	162275746	5294	*	29	2.77162e-67	8.69534e-87	2.24629e-06	2.80988e-79	0.346861	0.218489	TBR1
11	chr6	3848634	3850738	2105	*	27	4.90192e-128	8.59182e-83	7.62014e-06	7.74977e-79	0.230372	0.13497	RP11-420L9.4, FAM50B
12	chr19	54370016	54373043	3028	*	20	5.37613e-100	8.81985e-82	1.7126e-06	3.29738e-75	0.383229	0.262675	MYADM, AC008753.6
13	chr6	99271924	99273830	1907	*	17	7.82969e-108	1.20004e-82	9.11142e-07	3.45835e-75	0.42667	0.335533	NA
14	chr15	68116505	68129069	12565	*	37	1.74311e-29	7.11699e-80	2.71465e-05	4.72222e-75	0.272162	0.157054	SKOR1, RP11-34F13.3, RP11-34F13.2
15	chr2	201980504	201984386	3883	*	24	9.99124e-90	2.49762e-68	8.69309e-07	4.22869e-74	0.439938	0.228821	CFLAR
16	chr11	31833477	31841980	8504	*	36	9.26111e-70	3.66487e-64	2.45232e-06	1.8358e-72	0.390794	0.177098	RCN1, PAX6
17	chr2	74728623	74731413	2791	*	23	1.14381e-101	5.03413e-77	3.17033e-06	2.50836e-71	0.391456	0.213212	RP11-523H20.3, LBX2-AS1, LBX2
18	chr5	37833969	37840839	6871	*	42	3.32706e-61	1.45326e-65	9.97372e-06	3.86668e-71	0.342377	0.118704	GDNF-AS1, GDNF
19	chr1	229566769	229570665	3897	*	20	7.29029e-87	3.19352e-76	3.08213e-06	3.49179e-70	0.386555	0.245598	ACTA1
20	chr2	171568412	171574592	6181	*	30	6.8825e-65	7.1109e-75	2.41903e-06	1.0282e-69	0.348237	0.170836	SP5, LINC01124
21	chr2	66664535	66668012	3478	*	17	8.19193e-61	5.98666e-77	2.83573e-06	1.44835e-69	0.416054	0.33676	MEIS1, MEIS1-AS2, AC092669.1
22	chr6	108487820	108492769	4950	*	22	1.62968e-45	2.84011e-72	8.89129e-06	1.35219e-65	0.386894	0.226705	NR2E1
23	chr3	149374066	149376672	2607	*	18	7.45861e-80	2.35216e-71	2.95243e-06	1.72067e-64	0.353527	0.212228	WWTR1-AS1, WWTR1
24	chr2	27529325	27531535	2211	*	19	3.41082e-85	3.36173e-71	7.19952e-06	3.10843e-64	0.275689	0.193143	TRIM54, UCN
25	chr19	34174345	34175554	1210	*	22	3.55034e-115	1.63549e-65	1.35654e-06	5.13386e-64	0.373389	0.1921	CHST8
26	chr3	182970675	182973032	2358	*	15	9.47063e-83	1.70978e-68	7.8727e-07	6.86151e-63	0.390146	0.261234	B3GNT5, MCF2L2
27	chr17	52977445	52978856	1412	*	14	4.65916e-102	1.27619e-67	7.02727e-07	6.62216e-62	0.370785	0.245817	TOM1L1
28	chr5	87987991	87991388	3398	*	16	1.04812e-50	2.04995e-66	2.04882e-06	2.57614e-60	0.381811	0.296447	CTC-467M3.1, CTC-467M3.2, CTC-467M3.3
29	chr1	13909522	13910796	1275	*	16	6.43619e-96	6.88327e-65	6.95873e-07	6.90128e-60	0.398953	0.251868	PDPN
30	chr6	30649909	30657469	7561	*	73	5.96638e-69	7.27383e-41	0.000272954	3.21094e-58	0.237073	0.0659934	PPP1R18, NRM
31	chr4	40751717	40753247	1531	*	12	3.32796e-89	5.93361e-63	5.59703e-07	1.28413e-57	0.391923	0.282006	NSUN7
32	chr3	101567360	101569045	1686	*	13	9.01091e-86	6.13382e-63	8.23899e-07	1.39031e-57	0.384974	0.270537	NFKBIZ
33	chr6	33243391	33249075	5685	*	74	1.70864e-57	2.39866e-65	0.00255214	1.94468e-56	0.220822	0.0784903	RPS18, B3GALT4, WDR46
34	chr6	42928151	42928920	770	*	12	1.01462e-99	4.72197e-61	4.92798e-07	2.95586e-56	0.41494	0.311903	GNMT
35	chr8	97657072	97658774	1703	*	16	3.80104e-94	3.00109e-59	1.54636e-06	4.7954e-56	0.372035	0.229388	CPQ
36	chr5	78985425	78986160	736	*	11	2.94066e-100	1.90189e-60	3.69947e-07	1.73158e-55	0.44561	0.333444	CMYA5
37	chr12	104697193	104697983	791	*	12	1.27472e-94	1.20857e-59	6.19609e-07	6.27556e-55	0.407418	0.338864	TXNRD1, EID3
38	chr17	29297391	29298591	1201	*	12	1.33508e-91	3.23429e-59	6.67888e-07	2.12862e-54	0.335332	0.260194	RNF135
39	chr16	51186925	51190201	3277	*	16	1.19888e-45	8.93214e-58	6.85579e-06	2.29052e-54	0.38809	0.283263	NA
40	chr11	31817810	31831137	13328	*	49	5.9125e-27	1.41353e-62	0.000526624	7.25018e-54	0.231576	0.106512	PAX6
41	chr1	50884480	50893984	9505	*	46	4.66559e-27	1.0414e-52	0.000170893	1.39949e-53	0.271359	0.118653	DMRTA2
42	chr17	27044169	27045302	1134	*	11	2.89065e-91	2.29943e-58	5.30476e-07	1.77106e-53	0.460091	0.327831	RAB34
43	chr1	40780093	40783264	3172	*	19	1.47071e-55	1.14763e-56	2.0163e-06	2.29133e-53	0.351556	0.181967	COL9A2
44	chr19	42720994	42722189	1196	*	11	7.37146e-92	1.36564e-57	4.35233e-07	6.6935e-53	0.373097	0.275177	DEDD2
45	chr6	56111812	56112696	885	*	12	1.05212e-88	7.07422e-58	8.54295e-07	7.22432e-53	0.391304	0.303124	COL21A1
46	chr5	126625777	126627355	1579	*	13	1.47188e-89	1.871e-56	7.35247e-07	8.21845e-53	0.375182	0.241008	MEGF10
47	chr12	133065806	133066069	264	*	13	1.18524e-83	7.04294e-58	3.47504e-06	2.11124e-52	0.369728	0.291446	NA
48	chr12	4378750	4382425	3676	*	40	1.51741e-64	2.25731e-42	1.36889e-05	6.94952e-52	0.303789	0.109859	CCND2-AS1, CCND2-AS2
49	chr6	32074934	32077103	2170	*	16	2.96689e-81	2.23683e-53	2.4033e-06	7.6913e-52	0.408767	0.246594	TNXB, ATF6B
50	chr12	25054873	25056243	1371	*	12	1.71613e-93	4.20971e-55	4.80287e-07	2.70991e-51	0.432867	0.301407	AC026310.1, BCAT1
51	chr6	30922489	30924518	2030	*	16	3.76687e-94	1.65698e-43	1.22784e-06	2.96051e-51	0.422992	0.25845	HCG21
52	chr10	105210440	105212813	2374	*	15	7.32633e-67	2.93328e-56	7.98736e-06	4.814e-51	0.316323	0.209946	RP11-225H22.7, RP11-225H22.4, CALHM2
53	chr13	46961115	46961897	783	*	11	9.01091e-86	1.62055e-55	6.14435e-07	5.31856e-51	0.343129	0.239455	KIAA0226L, PPP1R2P4
54	chr11	113184936	113185879	944	*	12	7.65983e-86	2.5926e-55	8.43411e-07	6.05615e-51	0.421708	0.3134	TTC12, RP11-839D17.3
55	chr1	23750101	23751761	1661	*	11	2.02686e-84	2.91348e-55	5.69113e-07	8.35453e-51	0.402228	0.291925	TCEA3
56	chr6	41338895	41343830	4936	*	23	1.59002e-38	7.7627e-54	1.48228e-05	1.87643e-50	0.315569	0.165707	NA
57	chr11	67069814	67071885	2072	*	13	1.3552e-78	7.91285e-54	1.03422e-06	2.56503e-50	0.386188	0.265921	ANKRD13D, SSH3
58	chr6	17280551	17283113	2563	*	22	5.30836e-81	1.54843e-48	3.50108e-06	3.48201e-50	0.42027	0.1709	RBM24
59	chr17	77763166	77767485	4320	*	15	9.4916e-37	4.28975e-55	4.01906e-06	3.63094e-50	0.347675	0.217266	CBX8
60	chr17	41363502	41365094	1593	*	11	3.47105e-83	2.8855e-54	6.46036e-07	4.02239e-50	0.451188	0.34435	NBR1, TMEM106A
61	chr6	108434970	108441207	6238	*	24	3.02935e-36	3.03503e-52	4.95878e-06	4.30018e-50	0.384774	0.146788	OSTM1
62	chr2	201450323	201451303	981	*	12	1.20916e-83	9.50575e-55	9.93932e-07	4.33089e-50	0.251479	0.19574	AOX1
63	chr11	115630531	115631762	1232	*	14	4.62592e-83	3.97998e-50	1.77721e-06	5.12048e-50	0.353047	0.225724	AP000797.3, LINC00900
64	chr11	102187898	102188539	642	*	11	1.47602e-83	1.75367e-54	8.40286e-07	7.8689e-50	0.398418	0.282295	BIRC3
65	chr11	66102146	66105148	3003	*	18	5.25559e-77	1.20176e-50	1.91269e-06	1.3846e-49	0.30062	0.160911	RP11-867G23.12, RIN1, BRMS1
66	chr11	111168594	111171337	2744	*	17	6.06076e-79	2.86593e-40	2.24553e-06	2.28721e-49	0.332301	0.166709	COLCA2, COLCA1
67	chr1	32826969	32828847	1879	*	15	3.04429e-88	1.22085e-48	1.06259e-06	2.59376e-49	0.370359	0.20255	TSSK3, FAM229A
68	chr3	147121892	147127193	5302	*	38	2.17084e-66	1.22338e-42	7.31052e-05	2.77329e-49	0.280998	0.130621	ZIC1, ZIC4
69	chr1	205424972	205426388	1417	*	12	4.50214e-85	1.48695e-52	6.00192e-07	3.84549e-49	0.446184	0.281026	RP11-576D8.4, LEMD1
70	chr1	3662685	3664680	1996	*	14	9.69365e-89	1.01052e-47	6.26199e-07	3.88711e-49	0.431152	0.22738	TP73-AS1
71	chr1	11917550	11919699	2150	*	13	2.75764e-78	7.36795e-52	1.24627e-06	5.46728e-49	0.397695	0.239631	NPPB
72	chr17	37855819	37857070	1252	*	10	1.21799e-81	2.30823e-53	5.15984e-07	5.63133e-49	0.408382	0.357487	ERBB2
73	chr5	87439075	87441969	2895	*	14	8.64947e-53	1.46346e-53	5.26949e-06	8.36482e-49	0.345812	0.27433	NA
74	chr10	71891123	71893017	1895	*	13	4.88341e-82	9.73683e-52	1.06877e-06	1.03653e-48	0.370731	0.231916	AIFM2
75	chr1	2063799	2066981	3183	*	17	1.83259e-71	5.63843e-47	1.84593e-06	1.44642e-48	0.362869	0.183176	PRKCZ
76	chr5	131592959	131594335	1377	*	13	3.45045e-73	2.62681e-53	3.19963e-06	1.47171e-48	0.351727	0.230614	PDLIM4, P4HA2
77	chr14	24834695	24838008	3314	*	18	1.26723e-67	3.74472e-45	2.71583e-06	1.54719e-48	0.379502	0.194037	NFATC4
78	chr3	49313334	49314920	1587	*	13	1.84952e-70	8.77029e-54	5.90253e-06	1.63138e-48	0.324068	0.25364	C3orf62
79	chr10	102278918	102280551	1634	*	12	1.34904e-86	2.72317e-50	6.14442e-07	1.68903e-48	0.298918	0.21688	SEC31B, NDUFB8, NDUFB8
80	chr15	75248086	75251733	3648	*	16	1.79997e-59	1.06129e-50	2.7938e-06	3.23079e-48	0.410801	0.226246	SCAMP5, RPP25
81	chr11	636167	641042	4876	*	19	3.14662e-54	9.61125e-52	2.22649e-05	3.64837e-48	0.294185	0.171011	DRD4
82	chr6	31701736	31707301	5566	*	26	6.20124e-50	1.21207e-46	9.27482e-06	4.13389e-48	0.402082	0.146854	CLIC1
83	chr8	145024637	145028461	3825	*	26	5.70709e-54	1.13133e-45	2.71476e-05	6.62663e-48	0.346956	0.150246	PLEC
84	chr11	46401702	46403923	2222	*	14	1.72713e-76	1.72875e-48	7.9338e-07	8.50006e-48	0.384974	0.219038	DGKZ, MDK
85	chr16	1127792	1131805	4014	*	19	9.57414e-38	2.37919e-52	9.50456e-06	9.38956e-48	0.346321	0.14839	SSTR5, SSTR5-AS1
86	chr18	52495404	52496070	667	*	11	3.53039e-79	5.01995e-52	9.88003e-07	1.10474e-47	0.374333	0.296943	RAB27B
87	chr13	44453183	44453867	685	*	11	3.55179e-78	6.95648e-52	9.42417e-07	1.44831e-47	0.366734	0.248906	LACC1, CCDC122
88	chr6	32115964	32121843	5880	*	92	4.05022e-43	5.31468e-45	0.00373648	2.04514e-47	0.213944	0.0701316	PPT2, PPT2-EGFL8, PRRT1
89	chr2	182542510	182550065	7556	*	34	9.37689e-57	5.50877e-44	5.81234e-06	5.32609e-47	0.426778	0.130166	AC013733.3, CERKL, NEUROD1
90	chr13	78491199	78494462	3264	*	49	1.35064e-72	4.3793e-48	5.29362e-05	2.25795e-46	0.265508	0.0730175	OBI1-AS1, EDNRB
91	chr15	89437710	89438964	1255	*	10	6.16121e-73	1.38133e-50	7.80066e-07	2.49177e-46	0.34806	0.271844	HAPLN3
92	chr3	139257229	139259926	2698	*	14	2.56523e-71	1.7432e-49	1.14133e-06	3.72588e-46	0.422282	0.236998	RP11-319G6.1, RBP1
93	chr11	67140702	67143062	2361	*	15	7.62067e-64	1.58071e-48	7.17876e-06	7.39415e-46	0.311018	0.213278	AP003419.11, CLCF1
94	chr2	25472665	25475916	3252	*	13	6.30867e-57	1.35238e-48	1.68485e-06	1.18692e-45	0.382563	0.210735	DNMT3A
95	chr14	65005951	65009707	3757	*	30	2.13566e-50	7.18253e-49	0.000129557	1.66146e-45	0.281023	0.0942847	HSPA2, RP11-973N13.4
96	chr13	112707805	112717707	9903	*	28	1.42061e-23	5.62172e-46	3.9244e-05	8.05189e-45	0.292463	0.132804	NA
97	chr17	37893005	37897246	4242	*	21	5.77814e-49	9.23454e-46	5.57486e-06	8.73148e-45	0.335797	0.16032	GRB7
98	chr22	38452866	38453489	624	*	10	4.42252e-78	3.32662e-48	5.60846e-07	1.21814e-44	0.352423	0.259373	PICK1, RP5-1039K5.13
99	chr11	67805250	67806668	1419	*	11	2.27219e-70	9.77504e-49	1.19575e-06	1.40194e-44	0.325819	0.221534	TCIRG1
100	chr9	98782756	98785110	2355	*	11	2.51505e-67	4.7151e-48	6.07503e-07	1.50114e-44	0.465214	0.283853	LINC00092
101	chr2	136874298	136877278	2981	*	22	2.9367e-57	4.21106e-47	6.76218e-05	1.59816e-44	0.290577	0.15685	CXCR4
102	chr1	175161069	175163045	1977	*	17	1.16925e-67	3.81513e-48	1.28805e-05	1.89963e-44	0.241217	0.148723	KIAA0040
103	chr10	530714	532791	2078	*	15	1.35152e-81	8.01114e-37	1.0184e-06	3.83571e-44	0.347515	0.182118	DIP2C
104	chr7	48127925	48130197	2273	*	14	1.80211e-48	2.90509e-44	2.40542e-06	4.73296e-44	0.367898	0.20412	UPP1
105	chr17	38333503	38334623	1121	*	10	7.71921e-74	3.68159e-47	6.73875e-07	8.43979e-44	0.44997	0.296933	RAPGEFL1
106	chr19	2250901	2253854	2954	*	17	4.77263e-38	4.85027e-48	1.3281e-05	1.15088e-43	0.365283	0.179834	AMH, JSRP1
107	chr3	187453520	187457732	4213	*	22	7.54978e-57	1.00939e-41	9.34422e-06	1.18359e-43	0.325939	0.132194	BCL6
108	chr1	2433060	2438037	4978	*	18	1.47625e-32	3.51236e-46	3.73795e-05	2.16007e-43	0.216206	0.132866	PLCH2
109	chr1	1564920	1567820	2901	*	14	5.32774e-72	3.06593e-40	7.48218e-07	2.71147e-43	0.443363	0.226162	MIB2, MMP23B
110	chr1	180881086	180882681	1596	*	9	2.44369e-55	4.9391e-47	5.4955e-07	3.13816e-43	0.396601	0.322634	KIAA1614
111	chr11	124628143	124633411	5269	*	17	6.01852e-60	7.17076e-42	1.23736e-06	3.24522e-43	0.37173	0.13865	RP11-677M14.3, ESAM
112	chr19	14582668	14586840	4173	*	13	2.35147e-32	1.21243e-46	3.26648e-06	4.31835e-43	0.3329	0.193144	PKN1, PTGER1
113	chr12	122015596	122019760	4165	*	23	2.01299e-66	9.34485e-32	3.32169e-06	4.47128e-43	0.367796	0.138606	RP13-941N14.1, KDM2B
114	chr17	42081810	42084477	2668	*	18	7.11603e-51	2.41719e-42	1.87019e-05	9.14453e-43	0.272701	0.1524	NAGS, PYY
115	chr15	74218468	74220776	2309	*	20	1.34152e-57	2.17315e-47	5.2098e-06	1.19053e-42	0.269854	0.158684	LOXL1, LOXL1-AS1
116	chr17	6945159	6947464	2306	*	13	2.83367e-46	3.86493e-45	2.32405e-06	1.60145e-42	0.383377	0.201601	SLC16A11
117	chr7	15725196	15727598	2403	*	16	1.94796e-50	3.87898e-47	8.51234e-06	1.66258e-42	0.382509	0.172256	MEOX2
118	chr1	95006322	95008117	1796	*	16	3.30528e-74	3.77724e-43	1.09825e-06	1.70434e-42	0.398365	0.158448	F3
119	chr11	65188784	65193528	4745	*	17	2.40962e-44	7.07433e-41	8.80475e-06	4.07974e-42	0.34691	0.17779	NEAT1
120	chr3	134369339	134370241	903	*	11	1.94719e-67	6.58832e-46	3.30444e-06	4.57461e-42	0.329192	0.236148	EPHB1, KY
121	chr2	219157083	219157515	433	*	10	6.40545e-67	4.35634e-46	2.21592e-06	5.62915e-42	0.392716	0.295797	PNKD, TMBIM1
122	chr7	77648378	77649564	1187	*	9	9.24905e-67	1.05179e-45	6.71286e-07	5.7682e-42	0.438241	0.365751	MAGI2
123	chr17	48911313	48913424	2112	*	19	1.03855e-69	2.36635e-41	1.93564e-05	6.43913e-42	0.25407	0.132042	WFIKKN2
124	chr10	128076260	128077376	1117	*	10	3.53149e-70	2.76732e-44	9.57807e-07	8.16267e-42	0.317319	0.23227	ADAM12
125	chr19	45578863	45580017	1155	*	10	3.52338e-65	1.00723e-45	1.55313e-06	1.00664e-41	0.312674	0.265198	ZNF296, CTB-179K24.3
126	chr2	183730940	183731832	893	*	9	5.04881e-69	2.29659e-45	7.75632e-07	1.19453e-41	0.367948	0.283449	FRZB
127	chr18	60984485	60988465	3981	*	39	5.37293e-56	3.05359e-21	3.11882e-06	1.80591e-41	0.400744	0.0914999	BCL2
128	chr13	21634663	21635991	1329	*	13	1.02584e-57	7.03165e-45	3.64994e-06	1.9382e-41	0.355308	0.189942	LATS2
129	chr14	52534596	52536893	2298	*	13	2.53186e-71	3.24663e-40	7.58649e-07	2.18889e-41	0.400695	0.198618	NID2
130	chr15	60688010	60691595	3586	*	17	9.62031e-60	1.28224e-36	2.22544e-06	3.34457e-41	0.395305	0.165052	ANXA2
131	chr17	72732432	72733878	1447	*	18	1.57651e-57	3.14523e-45	1.42567e-05	4.10826e-41	0.283021	0.158679	RAB37
132	chr6	21665155	21668049	2895	*	13	1.19453e-65	6.30594e-43	1.52855e-06	4.25966e-41	0.309648	0.208717	CASC15
133	chr14	61119218	61125450	6233	*	24	1.19998e-52	6.89461e-41	1.8785e-06	5.00542e-41	0.277644	0.130301	SIX1
134	chr6	31695027	31700237	5211	*	69	1.26756e-90	4.19912e-26	1.01917e-05	9.73395e-41	0.301504	0.0478438	DDAH2, CLIC1
135	chr20	42543034	42545443	2410	*	21	1.86485e-56	1.74645e-40	5.99232e-05	1.17501e-40	0.30316	0.136803	TOX2
136	chr2	232259431	232261238	1808	*	10	1.34971e-59	3.73144e-44	1.21097e-06	1.60452e-40	0.437204	0.251446	AC017104.6, B3GNT7
137	chr3	136537607	136539328	1722	*	14	7.47058e-53	2.31181e-44	8.02102e-06	2.35637e-40	0.413433	0.204322	SLC35G2
138	chr17	40573643	40575822	2180	*	11	8.73177e-50	1.34963e-43	1.65664e-06	2.64977e-40	0.35882	0.252573	PTRF
139	chr1	44398868	44400749	1882	*	11	2.99878e-66	3.72734e-41	1.5904e-06	2.69416e-40	0.403987	0.220217	ARTN
140	chr8	27182871	27183873	1003	*	9	3.52519e-65	8.77983e-44	9.96655e-07	3.1028e-40	0.366711	0.27595	PTK2B
141	chr11	122753369	122753977	609	*	9	5.88775e-67	1.16381e-43	7.38631e-07	3.67974e-40	0.411964	0.312568	C11orf63
142	chr19	19280969	19281559	591	*	9	2.16958e-68	1.23597e-43	7.7035e-07	3.99091e-40	0.402177	0.289743	MEF2BNB-MEF2B, MEF2B
143	chr11	65341556	65344604	3049	*	15	5.55686e-61	4.66155e-36	1.8004e-06	6.20786e-40	0.317946	0.155607	FAM89B, EHBP1L1
144	chr2	98961601	98964436	2836	*	17	4.116e-51	6.10643e-36	4.19976e-06	1.59401e-39	0.364886	0.152209	CNGA3, AC092675.4, AC092675.3
145	chr11	9634823	9636089	1267	*	9	1.59544e-60	3.29561e-43	1.3977e-06	1.68501e-39	0.371566	0.276667	NA
146	chr11	64509592	64513809	4218	*	16	8.5188e-56	4.12474e-32	1.81035e-06	2.36073e-39	0.386065	0.17866	RASGRP2
147	chr6	31648070	31649728	1659	*	24	8.18495e-73	1.4763e-38	2.05234e-05	2.44336e-39	0.280302	0.114985	LY6G5C
148	chr10	88727649	88731631	3983	*	16	3.07065e-37	4.35632e-42	5.16791e-06	2.48748e-39	0.42407	0.18217	ADIRF, RP11-96C23.5, MMRN2, ADIRF-AS1, RP11-96C23.15
149	chr15	72489416	72491032	1617	*	10	8.65874e-73	7.06205e-40	5.49139e-07	2.68101e-39	0.420753	0.243239	GRAMD2
150	chr6	108478494	108479584	1091	*	9	3.59627e-63	8.34404e-43	1.15666e-06	3.5548e-39	0.33505	0.287845	OSTM1-AS1, OSTM1
151	chr11	2016513	2020560	4048	*	51	4.54236e-58	4.88684e-37	0.00168252	3.94393e-39	0.157474	0.0645372	H19
152	chr22	38092643	38093079	437	*	8	5.7964e-65	1.86009e-42	6.87666e-07	4.97289e-39	0.385507	0.311786	NOL12, TRIOBP
153	chr3	119298236	119299162	927	*	10	3.5035e-62	1.32801e-41	1.27e-06	5.24457e-39	0.321779	0.23798	ADPRH, RP11-190C22.9
154	chr6	43276478	43276781	304	*	9	1.31153e-62	1.15646e-42	1.53805e-06	5.39389e-39	0.355515	0.297347	CRIP3, ZNF318
155	chr1	155290418	155292726	2309	*	15	9.94938e-56	2.16718e-36	1.46355e-05	6.22517e-39	0.338973	0.198273	FDPS, RUSC1, RUSC1-AS1
156	chr6	33156164	33165899	9736	*	80	5.40656e-76	6.79517e-31	1.0933e-05	7.04741e-39	0.414776	0.0531934	COL11A2, RXRB
157	chr3	13008096	13009509	1414	*	11	2.7588e-69	1.30181e-36	1.04829e-06	7.93837e-39	0.413088	0.250242	IQSEC1
158	chr13	27332979	27335542	2564	*	17	1.17603e-61	5.13352e-33	4.09995e-06	8.22356e-39	0.355928	0.170665	GPR12
159	chr2	220117599	220119239	1641	*	15	8.74432e-72	7.62798e-31	1.2544e-06	9.04078e-39	0.373461	0.17342	TUBA4B, TUBA4A
160	chr1	26735245	26738039	2795	*	22	5.87791e-60	4.62381e-39	8.26716e-06	9.94223e-39	0.349966	0.160713	LIN28A
161	chr10	729204	729956	753	*	8	4.35029e-69	4.88459e-42	5.02067e-07	1.05196e-38	0.398774	0.286879	DIP2C
162	chr7	155324691	155327245	2555	*	14	5.48696e-53	8.4494e-43	2.00477e-05	1.34036e-38	0.246484	0.159153	CNPY1
163	chr14	24898292	24900044	1753	*	10	1.09173e-66	1.43629e-36	9.49571e-07	1.34649e-38	0.410249	0.295121	KHNYN, CBLN3
164	chr14	101290195	101292680	2486	*	25	2.09875e-61	8.46974e-32	5.20323e-05	1.42838e-38	0.158505	0.0824748	MEG3
165	chr10	43891459	43892956	1498	*	8	3.79424e-54	5.93739e-42	7.00237e-07	1.47968e-38	0.387843	0.289269	HNRNPF
166	chr12	58119543	58122341	2799	*	11	3.1236e-54	1.96339e-41	3.95786e-06	1.88221e-38	0.382747	0.228244	AGAP2-AS1, AGAP2
167	chr7	155595288	155599780	4493	*	15	9.6438e-45	1.58446e-39	8.96275e-06	2.10981e-38	0.369019	0.211123	SHH
168	chr1	218518468	218520959	2492	*	16	1.40994e-58	1.27938e-34	2.15647e-06	2.49267e-38	0.352616	0.161469	TGFB2, RP11-224O19.2
169	chr11	64066625	64068491	1867	*	14	7.15593e-56	6.22848e-38	3.51942e-06	2.88763e-38	0.324455	0.188744	KCNK4, RP11-783K16.10, TEX40
170	chr6	133561614	133564578	2965	*	39	1.17963e-65	1.59375e-32	0.000139745	3.22837e-38	0.311286	0.100745	EYA4
171	chr4	151502935	151505467	2533	*	12	6.28963e-42	1.04631e-41	3.01435e-06	3.92829e-38	0.292352	0.199572	MAB21L2, LRBA
172	chr7	50860173	50862043	1871	*	20	8.69323e-70	3.21746e-35	9.33513e-06	4.20135e-38	0.364224	0.140506	GRB10
173	chr5	176170138	176171236	1099	*	9	1.45542e-63	3.88062e-41	8.29389e-07	5.40541e-38	0.407861	0.285818	RP11-375B1.3
174	chr2	54783773	54786148	2376	*	12	2.10162e-52	5.95978e-42	1.33859e-05	7.3227e-38	0.259716	0.203006	SPTBN1
175	chr1	145473005	145474701	1697	*	11	1.78188e-69	4.10993e-34	7.44718e-07	7.71163e-38	0.368011	0.207552	ANKRD34A
176	chr1	201475451	201476960	1510	*	12	1.23801e-66	8.87102e-38	1.00236e-06	7.82588e-38	0.277516	0.17714	RP11-134G8.7, CSRP1
177	chr2	26624228	26625047	820	*	9	7.85465e-66	9.19255e-38	7.88151e-07	8.62009e-38	0.355064	0.266587	DRC1
178	chr6	70576168	70577606	1439	*	13	1.9667e-65	2.01354e-34	3.56604e-06	9.42394e-38	0.340159	0.20997	COL19A1
179	chr16	56691551	56692077	527	*	9	5.90688e-64	7.6873e-41	9.04779e-07	9.76237e-38	0.290677	0.211765	MT1F
180	chr17	7348316	7349197	882	*	10	1.73044e-59	1.73756e-41	2.67014e-06	9.98002e-38	0.334803	0.257038	RP11-104H15.10, CHRNB1
181	chr5	139227318	139228242	925	*	8	3.27543e-61	6.43056e-41	7.11199e-07	1.18933e-37	0.321699	0.275353	CTB-35F21.4, NRG2
182	chr6	32053728	32056637	2910	*	33	3.61555e-61	1.73785e-34	0.000444449	1.71165e-37	0.206441	0.0947234	TNXB
183	chr1	19614429	19615702	1274	*	9	2.13042e-62	8.65627e-40	8.64935e-07	1.99211e-37	0.354817	0.242018	AKR7A3
184	chr1	61518897	61520399	1503	*	8	2.97798e-59	1.48918e-40	6.48991e-07	2.00677e-37	0.352421	0.296264	NFIA
185	chr4	57370492	57372411	1920	*	9	1.59047e-68	3.08855e-33	4.83884e-07	2.19595e-37	0.406907	0.279995	ARL9
186	chr8	22408966	22409684	719	*	10	1.75916e-59	1.41973e-40	2.05269e-06	2.30326e-37	0.382967	0.283113	SORBS3
187	chr1	67217769	67218505	737	*	11	5.18195e-58	2.08271e-40	1.8449e-06	2.52503e-37	0.318265	0.174505	TCTEX1D1
188	chr13	100634630	100638446	3817	*	14	2.31425e-38	2.66558e-40	1.06055e-05	2.54456e-37	0.284191	0.166044	ZIC2
189	chr15	68112282	68115192	2911	*	10	3.65407e-49	2.99071e-40	9.9446e-07	2.64643e-37	0.367151	0.23877	SKOR1
190	chr4	1003834	1008738	4905	*	35	8.5188e-56	3.05114e-32	3.84898e-06	2.9281e-37	0.407247	0.098033	FGFRL1
191	chr7	23719046	23720838	1793	*	15	1.14697e-55	6.98891e-37	2.23997e-05	3.1198e-37	0.306308	0.17173	FAM221A, AC006026.13
192	chr17	19647973	19650069	2097	*	15	2.36376e-59	1.7674e-35	7.93868e-06	3.19116e-37	0.271325	0.113724	ALDH3A1
193	chr16	68268252	68271698	3447	*	17	1.45657e-34	1.30162e-42	0.000208594	3.85885e-37	0.293035	0.144394	ESRP2, RP11-96D1.6
194	chr12	89747628	89749822	2195	*	12	1.07231e-61	1.77044e-35	1.35481e-06	4.24744e-37	0.291011	0.16587	NA
195	chr13	37004536	37006748	2213	*	28	9.32394e-60	3.76345e-29	4.46375e-05	5.02732e-37	0.292839	0.11081	CCNA1
196	chr11	72928926	72929983	1058	*	14	2.7786e-66	2.82848e-35	2.35894e-06	5.38613e-37	0.301591	0.159642	P2RY2
197	chr2	95690169	95693023	2855	*	13	3.60305e-53	2.74118e-36	1.91034e-06	6.27241e-37	0.381003	0.190981	MAL, AC103563.8
198	chr1	236685524	236687983	2460	*	13	8.08567e-62	1.5665e-37	1.43896e-06	8.40472e-37	0.368726	0.17269	LGALS8, LGALS8-AS1
199	chr2	166649910	166651375	1466	*	12	1.15375e-49	4.5094e-40	1.14388e-05	1.03585e-36	0.306193	0.17454	AC009495.2, GALNT3, AC009495.4
200	chr1	3688128	3693301	5174	*	14	1.19815e-47	3.46788e-38	3.56235e-06	1.34427e-36	0.232891	0.134766	CCDC27, SMIM1
201	chr1	86045347	86048923	3577	*	20	5.9776e-39	5.36797e-33	7.88027e-06	1.44302e-36	0.356328	0.123483	CYR61
202	chr4	3464653	3465064	412	*	9	1.55665e-59	8.62216e-40	1.62724e-06	1.47558e-36	0.396687	0.26196	DOK7
203	chr8	77585222	77586439	1218	*	8	1.00614e-53	7.81067e-40	8.94767e-07	1.48966e-36	0.371131	0.327673	ZFHX4-AS1
204	chr19	46317840	46319398	1559	*	10	6.434e-56	1.65838e-39	4.38196e-06	1.55569e-36	0.338239	0.230869	RSPH6A, SYMPK
205	chr17	48545805	48546620	816	*	11	6.4407e-58	4.80203e-39	3.84059e-06	1.84627e-36	0.296952	0.206328	ACSF2, CHAD
206	chr10	99472988	99474813	1826	*	11	3.03872e-44	4.8536e-40	6.70852e-06	2.50921e-36	0.332117	0.188619	MARVELD1
207	chr2	24232603	24234017	1415	*	16	8.00472e-59	2.19023e-38	5.3534e-06	2.73041e-36	0.2672	0.143338	MFSD2B
208	chr6	30037773	30039548	1776	*	30	6.4407e-58	1.19658e-39	0.000426147	3.63119e-36	0.173467	0.0943031	PPP1R11, RNF39
209	chr15	44068246	44069863	1618	*	14	1.31654e-55	4.93281e-39	9.23341e-06	3.69385e-36	0.279324	0.101446	SERF2, ELL3, RP11-296A16.1
210	chr3	11606432	11610613	4182	*	19	7.31575e-41	2.19368e-38	3.28098e-05	3.76308e-36	0.303835	0.11369	VGLL4
211	chr13	100619842	100624965	5124	*	19	2.72504e-33	5.85262e-36	1.60166e-05	4.34725e-36	0.264149	0.114783	ZIC5
212	chr15	62358531	62361020	2490	*	13	1.40578e-56	1.90624e-36	4.96263e-06	4.42399e-36	0.314604	0.204857	C2CD4A
213	chr19	51169660	51172144	2485	*	9	2.11647e-44	4.11228e-39	2.01636e-06	8.61034e-36	0.406338	0.27406	SYT3, SHANK1
214	chr6	31794302	31795678	1377	*	18	7.69135e-60	1.13163e-36	2.33227e-05	8.77144e-36	0.304383	0.137941	HSPA1B
215	chr10	45914276	45914949	674	*	7	7.84484e-61	9.06247e-39	4.6133e-07	8.82462e-36	0.416025	0.363394	ALOX5
216	chr5	79330096	79331850	1755	*	11	1.34447e-59	1.53972e-34	1.99849e-06	9.55148e-36	0.344413	0.227259	THBS4
217	chr22	18592555	18594235	1681	*	10	9.83832e-57	1.08872e-38	1.3705e-06	1.06779e-35	0.37497	0.192445	PEX26, TUBA8
218	chr4	155661691	155665106	3416	*	25	7.22935e-68	3.84283e-24	3.14221e-06	1.12649e-35	0.421748	0.117026	LRAT
219	chr14	55595666	55596862	1197	*	8	1.09223e-52	6.3522e-39	1.7302e-06	1.28204e-35	0.375366	0.274964	LGALS3
220	chr12	29301719	29303184	1466	*	9	1.41688e-67	1.17543e-36	5.30736e-07	1.33109e-35	0.408374	0.236391	FAR2
221	chr13	96204493	96206104	1612	*	11	1.08142e-50	1.6013e-37	1.49186e-06	1.36807e-35	0.437465	0.208945	CLDN10
222	chr6	31650735	31651362	628	*	20	8.49648e-56	5.04335e-40	8.58971e-05	1.61362e-35	0.17626	0.102104	LY6G5C
223	chr15	91427184	91429088	1905	*	10	5.97999e-55	4.79128e-38	1.8495e-06	1.77725e-35	0.429363	0.240701	FES
224	chr4	154709441	154714852	5412	*	42	2.44845e-32	1.91212e-36	0.00307286	2.261e-35	0.240961	0.105927	SFRP2
225	chr1	161007634	161010071	2438	*	15	3.04695e-56	3.29913e-32	1.18904e-05	2.64243e-35	0.332295	0.191343	RP11-544M22.13, TSTD1, USF1
226	chr12	54408091	54413384	5294	*	41	2.51313e-34	1.71215e-35	0.000715718	2.74166e-35	0.24575	0.00287666	RP11-834C11.12, HOXC6, HOXC4, RP11-834C11.14
227	chr12	14923044	14924953	1910	*	12	3.49068e-49	7.77964e-38	1.80086e-06	2.75434e-35	0.314633	0.153677	HIST4H4
228	chr5	72528111	72530472	2362	*	14	3.18996e-67	1.53815e-34	1.01718e-06	2.89818e-35	0.45421	0.213392	RP11-60A8.1
229	chr12	106978920	106981513	2594	*	11	8.36546e-49	1.18363e-38	5.26847e-06	2.99153e-35	0.32802	0.253296	RFX4, RP11-144F15.1
230	chr20	48098642	48100412	1771	*	11	2.06555e-64	1.15731e-31	1.25786e-06	3.18878e-35	0.440977	0.266903	KCNB1
231	chr6	44186914	44187674	761	*	10	2.33529e-53	4.93352e-39	1.18764e-05	3.40358e-35	0.288312	0.205199	SLC29A1
232	chr2	164204628	164205343	716	*	7	5.24994e-60	3.90894e-38	4.90373e-07	3.48178e-35	0.390076	0.341947	NA
233	chr3	10857688	10858504	817	*	12	3.74609e-54	1.096e-37	4.48783e-06	5.09316e-35	0.302749	0.159903	SLC6A11
234	chr22	24180995	24181562	568	*	7	3.11264e-58	5.63397e-38	6.08981e-07	5.22689e-35	0.388092	0.288761	DERL3
235	chr6	99278360	99281070	2711	*	10	1.16824e-54	7.7823e-31	1.30306e-06	5.44939e-35	0.448274	0.270731	NA
236	chr12	121163489	121164278	790	*	8	5.04e-58	1.60626e-37	1.03404e-06	5.61405e-35	0.329818	0.243304	ACADS
237	chr1	36771021	36772837	1817	*	13	8.99342e-58	8.61248e-36	1.39443e-06	5.9458e-35	0.337682	0.142115	SH3D21
238	chr8	101661245	101662790	1546	*	10	3.12246e-57	7.25289e-37	1.6741e-06	6.68693e-35	0.418931	0.254076	SNX31
239	chr10	119300783	119306659	5877	*	32	4.30113e-30	3.47072e-32	0.000203842	6.72488e-35	0.276955	0.0968046	EMX2, EMX2OS
240	chr19	12944890	12947234	2345	*	12	8.59234e-51	1.58452e-34	7.00807e-06	7.29315e-35	0.271033	0.171239	MAST1, HOOK2, RTBDN
241	chr7	29602763	29606349	3587	*	18	6.83855e-46	3.08477e-36	3.35774e-05	8.05102e-35	0.296528	0.149634	PRR15, AC007255.8
242	chr16	4421445	4422228	784	*	7	3.39644e-57	1.32192e-37	4.16808e-07	8.64453e-35	0.363866	0.287841	VASN, CORO7-PAM16, CORO7
243	chr20	55835020	55840433	5414	*	16	1.93725e-25	1.07571e-34	2.46902e-05	9.11959e-35	0.320123	0.162284	BMP7
244	chr2	50572944	50575098	2155	*	11	3.55244e-49	4.44646e-38	1.0344e-05	9.3035e-35	0.360463	0.258549	NRXN1
245	chr14	23304823	23306974	2152	*	9	3.25572e-43	1.17933e-37	2.53974e-06	9.81947e-35	0.300703	0.223919	MMP14
246	chr1	155043322	155044345	1024	*	10	3.11122e-62	8.17111e-36	8.36879e-07	9.9383e-35	0.39117	0.225379	EFNA3, EFNA3
247	chr4	101110248	101112317	2070	*	11	6.29005e-41	1.07121e-37	3.56659e-06	1.57383e-34	0.329539	0.160274	RP11-15B17.1, RP11-588P8.1, DDIT4L
248	chr3	50382952	50383368	417	*	9	3.83248e-53	4.19145e-38	7.90049e-06	1.65088e-34	0.307817	0.236761	ZMYND10-AS1, ZMYND10
249	chr17	80185318	80190154	4837	*	21	2.24428e-37	8.1436e-33	8.09914e-06	1.76001e-34	0.373811	0.129465	SLC16A3
250	chr8	101117949	101118899	951	*	10	4.43156e-56	5.72828e-36	2.48437e-06	2.17957e-34	0.316081	0.188262	RGS22
251	chr12	52399713	52401523	1811	*	10	7.31964e-55	1.82786e-36	1.35789e-06	2.24247e-34	0.408876	0.24759	GRASP
252	chr18	30349900	30354310	4411	*	19	1.46005e-36	3.447e-34	0.000124833	2.42681e-34	0.306517	0.156157	AC012123.1, KLHL14
253	chr1	6301170	6304499	3330	*	17	2.13171e-35	6.88159e-35	8.23448e-06	2.53608e-34	0.363388	0.155056	HES3
254	chr17	4688569	4690797	2229	*	11	1.86948e-37	3.08399e-38	2.31001e-05	2.80111e-34	0.294781	0.19881	VMO1
255	chr15	37178201	37181529	3329	*	11	1.67053e-47	3.71014e-34	1.28139e-06	3.28073e-34	0.416398	0.243046	RP11-122D10.1, MEIS2
256	chr13	112758379	112761844	3466	*	17	9.41789e-39	1.00482e-35	3.5004e-05	3.79055e-34	0.290707	0.172125	LINC00403, LINC00404
257	chr8	101170029	101170671	643	*	14	1.3876e-60	5.282e-34	4.41993e-06	3.823e-34	0.374636	0.140519	SPAG1
258	chr14	100110845	100111896	1052	*	10	4.68528e-55	1.37006e-35	1.84102e-06	4.19743e-34	0.359084	0.220747	HHIPL1
259	chr12	58012960	58016626	3667	*	29	4.69167e-35	1.04587e-35	3.76987e-05	4.84796e-34	0.356641	0.0929547	ARHGEF25, SLC26A10, AC025165.8
260	chr1	153599479	153600972	1494	*	11	2.4538e-54	1.20011e-34	2.3016e-06	5.32976e-34	0.348636	0.204833	S100A1, S100A13, RP1-178F15.5
261	chr17	48585216	48586569	1354	*	11	1.58655e-52	4.45149e-37	5.79239e-06	7.25008e-34	0.330102	0.166005	MYCBPAP, RP11-94C24.6
262	chr22	19510877	19513176	2300	*	16	2.72746e-49	1.14599e-35	8.61975e-06	7.67093e-34	0.339322	0.132136	CLDN5
263	chr17	74496953	74498163	1211	*	10	6.76455e-60	8.47797e-35	1.08663e-06	8.66116e-34	0.45255	0.247971	RHBDF2
264	chr17	7754785	7760044	5260	*	34	3.28973e-48	5.63294e-31	0.000204652	9.26642e-34	0.136357	0.0448113	KDM6B, TMEM88, LSMD1
265	chr17	73520192	73522598	2407	*	9	2.4442e-50	2.9569e-32	7.76125e-07	1.01899e-33	0.320495	0.195278	TSEN54, LLGL2
266	chr2	10441972	10445016	3045	*	22	2.30575e-57	3.14142e-25	3.16505e-06	1.18776e-33	0.376907	0.121558	HPCAL1
267	chr12	16761002	16763480	2479	*	8	4.23099e-32	8.09295e-37	1.95917e-06	1.19494e-33	0.390207	0.264112	MGST1, LMO3
268	chr1	151512215	151513502	1288	*	10	7.92599e-55	4.93594e-36	1.46778e-06	1.29192e-33	0.354938	0.205981	TUFT1, RP11-74C1.4
269	chr2	131512651	131514588	1938	*	17	8.29979e-55	3.7124e-32	5.50113e-05	1.6562e-33	0.285843	0.128106	AMER3, AC140481.8
270	chr5	80528609	80530213	1605	*	10	8.71251e-54	1.68867e-34	3.20202e-06	1.96426e-33	0.366844	0.231115	CKMT2, CKMT2-AS1
271	chr3	194014481	194015171	691	*	7	3.60633e-58	5.849e-36	4.95661e-07	2.41169e-33	0.380566	0.309063	LINC00887
272	chr17	49242504	49244717	2214	*	18	5.76697e-41	1.46357e-34	9.46143e-06	2.5144e-33	0.302621	0.106805	NME1-NME2, NME2
273	chr17	16255560	16257223	1664	*	16	1.89715e-57	7.48428e-30	4.13649e-06	2.51969e-33	0.297159	0.145556	CENPV
274	chr18	3247309	3248148	840	*	10	3.16925e-53	5.71686e-36	2.69287e-06	2.7027e-33	0.315834	0.184032	MYL12A
275	chr19	55887704	55889611	1908	*	11	4.19157e-34	1.35182e-36	6.84717e-06	2.88115e-33	0.382851	0.179201	TMEM190, CTD-2105E13.15
276	chr3	62360674	62365402	4729	*	24	1.44081e-45	3.13148e-31	4.66425e-05	3.29574e-33	0.321944	0.119054	NA
277	chr6	30138762	30140417	1656	*	24	4.52304e-51	1.36369e-36	0.000365509	3.65027e-33	0.208241	0.0917855	TRIM15
278	chr12	322214	324747	2534	*	18	5.20183e-46	2.36608e-36	5.48889e-05	3.74299e-33	0.240783	0.10568	SLC6A12
279	chr16	67203406	67204807	1402	*	8	8.1441e-49	2.92242e-36	2.60339e-06	3.84016e-33	0.360669	0.266267	HSF4, NOL3
280	chr4	140200520	140202327	1808	*	14	1.42439e-49	3.68875e-31	1.06745e-05	4.10826e-33	0.312237	0.162315	MGARP, NDUFC1
281	chr7	155283140	155284759	1620	*	11	1.51244e-52	4.39408e-35	2.66964e-06	4.16356e-33	0.370815	0.203503	CNPY1
282	chr11	68609518	68611806	2289	*	14	7.86786e-50	7.52473e-29	5.52244e-06	4.22087e-33	0.328998	0.184021	CPT1A
283	chr12	54069773	54071672	1900	*	21	2.2475e-57	4.35398e-23	5.48817e-05	4.25117e-33	0.328933	0.14085	ATP5G2
284	chr11	89867420	89867976	557	*	9	1.1141e-51	5.3101e-36	5.4847e-06	5.32715e-33	0.31188	0.248952	NAALAD2
285	chr2	46523461	46527958	4498	*	18	1.10399e-33	9.46679e-31	7.2546e-06	6.33794e-33	0.322931	0.107694	EPAS1
286	chr22	51016501	51018459	1959	*	14	1.72174e-47	1.2389e-36	1.66662e-05	6.47465e-33	0.285827	0.136193	CPT1B, CHKB-CPT1B, CHKB
287	chr12	57628654	57632706	4053	*	13	6.84802e-40	2.64673e-34	2.80269e-06	7.51517e-33	0.364986	0.175831	SHMT2, NDUFA4L2
288	chr12	7260546	7262021	1476	*	17	3.1288e-45	7.58393e-27	2.16751e-05	1.05662e-32	0.22388	0.115366	C1RL-AS1, C1RL
289	chr6	30226874	30228431	1558	*	28	8.59034e-63	9.79165e-18	4.69611e-05	1.08863e-32	0.353394	0.0737731	HLA-L, HCG17
290	chr12	57984650	57985559	910	*	10	3.75954e-49	1.06826e-35	3.83703e-06	1.12784e-32	0.27737	0.178429	PIP4K2C
291	chr13	77459109	77461919	2811	*	20	3.59807e-62	5.62252e-21	2.55779e-06	1.15822e-32	0.406082	0.133363	KCTD12, AC000403.1
292	chr12	132862024	132865380	3357	*	13	5.71794e-30	1.56509e-35	1.03159e-05	1.19004e-32	0.278795	0.159604	GALNT9
293	chr7	25989524	25992501	2978	*	14	7.09232e-38	7.20344e-34	8.27416e-06	1.36472e-32	0.326861	0.145079	MIR148A
294	chr12	49657537	49659619	2083	*	13	9.32924e-47	7.5757e-34	5.03068e-06	1.37439e-32	0.306634	0.151508	TUBA1C, RP11-977B10.2, RP11-161H23.5
295	chr6	26016674	26018602	1929	*	12	8.45625e-50	2.06845e-29	3.72835e-06	1.46247e-32	0.343682	0.170845	HIST1H1PS2, HIST1H1A
296	chr10	95516788	95517895	1108	*	9	8.77002e-51	3.05893e-35	2.64823e-06	1.65188e-32	0.296651	0.212656	LGI1
297	chr16	68676451	68681018	4568	*	15	2.95217e-28	4.46392e-34	5.06186e-05	1.88626e-32	0.257207	0.150098	CDH3, RP11-615I2.2
298	chr13	53312966	53314813	1848	*	9	3.67748e-47	6.24547e-34	1.85156e-06	2.263e-32	0.377882	0.202765	LECT1
299	chr19	15342548	15344364	1817	*	16	4.78331e-43	9.25044e-37	0.000130761	2.6471e-32	0.300466	0.158412	EPHX3
300	chr8	65289227	65293734	4508	*	22	3.34445e-25	1.82563e-36	1.31808e-05	2.67279e-32	0.263751	0.10213	LINC00966, MIR124-2
301	chr5	115910467	115912383	1917	*	11	4.59808e-58	6.76463e-27	6.50127e-07	3.13027e-32	0.444257	0.18554	CTB-118N6.2, SEMA6A
302	chr20	39994320	39996039	1720	*	10	4.47814e-47	1.41568e-34	7.68947e-06	3.36244e-32	0.28353	0.185269	EMILIN3
303	chr6	33048254	33049494	1241	*	11	2.78393e-53	1.71204e-31	5.99979e-06	3.44226e-32	0.27093	0.170073	HLA-DPB1, HLA-DPA1
304	chr15	90039409	90040550	1142	*	11	1.75453e-49	3.92417e-35	2.83373e-05	3.62335e-32	0.309485	0.207642	RHCG
305	chr17	37752605	37756091	3487	*	15	6.68302e-40	5.06079e-28	2.19245e-06	3.83587e-32	0.34573	0.164788	NA
306	chr17	27941776	27945461	3686	*	10	3.01619e-30	3.03874e-34	4.00427e-06	4.09645e-32	0.303565	0.211406	RP11-68I3.2, ANKRD13B, CORO6
307	chr10	63212206	63213784	1579	*	13	2.008e-54	6.21325e-32	4.70499e-06	4.1118e-32	0.419083	0.175775	RP11-809M12.1, TMEM26
308	chr3	40428330	40429823	1494	*	10	1.06226e-57	3.81397e-31	1.27146e-06	5.26605e-32	0.309943	0.181305	ENTPD3, ENTPD3-AS1
309	chr15	83951663	83954849	3187	*	31	1.29703e-48	1.85124e-29	0.000399397	5.70209e-32	0.264991	0.0904314	RP11-382A20.4, BNC1
310	chr6	139349590	139351113	1524	*	12	7.0973e-50	1.45381e-30	3.27682e-06	6.35166e-32	0.351024	0.146395	ABRACL
311	chr11	62473858	62477624	3767	*	28	5.89519e-46	5.39933e-20	3.53634e-05	6.49056e-32	0.24291	0.0780265	GNG3, BSCL2, HNRNPUL2-BSCL2
312	chr6	43021181	43022213	1033	*	7	9.96259e-51	2.24061e-34	8.12418e-07	7.1162e-32	0.350581	0.284845	KLC4, CUL7, MRPL2
313	chr1	220921412	220922217	806	*	10	4.10795e-49	4.07749e-33	2.04907e-06	7.90408e-32	0.343182	0.179556	2002-03-01
314	chr1	28285233	28287782	2550	*	10	6.92428e-50	3.64576e-26	2.26703e-06	7.91922e-32	0.331541	0.196831	SMPDL3B, XKR8, RP11-460I13.2
315	chr1	161067663	161069839	2177	*	14	6.08204e-52	1.24575e-33	3.85679e-06	9.51275e-32	0.280814	0.117533	KLHDC9
316	chr2	127413363	127415590	2228	*	13	2.93696e-41	5.70675e-33	1.13928e-05	9.61928e-32	0.297309	0.181736	GYPC
317	chr1	61508832	61509328	497	*	6	3.3527e-58	3.08911e-34	3.30417e-07	9.97317e-32	0.381025	0.308487	NFIA
318	chr17	43221220	43222258	1039	*	8	2.91853e-48	1.3646e-34	1.97935e-06	1.1446e-31	0.391539	0.265096	ACBD4
319	chr3	157217187	157217803	617	*	8	2.18139e-49	1.16193e-34	3.85399e-06	1.21523e-31	0.348426	0.288211	VEPH1
320	chr12	53613892	53614500	609	*	8	8.00485e-54	6.9584e-34	1.32025e-06	1.3266e-31	0.345006	0.239354	RARG
321	chr18	3450626	3452443	1818	*	15	1.13785e-54	6.04133e-33	2.50763e-06	1.33601e-31	0.394329	0.182388	TGIF1
322	chr7	30028307	30029808	1502	*	12	3.43885e-61	1.06177e-19	6.72309e-07	1.61394e-31	0.396413	0.187647	AC007285.6, SCRN1
323	chr17	17603531	17604184	654	*	6	1.19062e-55	6.1846e-34	3.68708e-07	1.95569e-31	0.356818	0.289807	RAI1
324	chr5	77267915	77269342	1428	*	9	5.22037e-48	2.36368e-34	2.3937e-06	1.99434e-31	0.37904	0.242712	NA
325	chr17	57915665	57918682	3018	*	11	5.23527e-26	2.84949e-35	5.81177e-05	2.11754e-31	0.294136	0.198544	VMP1, MIR21
326	chr5	43017351	43018629	1279	*	8	1.70797e-45	1.86134e-34	3.3849e-06	2.11774e-31	0.3962	0.302847	CTD-2035E11.3, CTD-2201E18.3
327	chr10	118608138	118610187	2050	*	11	2.46384e-51	6.10828e-31	3.48478e-06	2.32057e-31	0.350223	0.161648	ENO4, RP11-539I5.1
328	chr6	32048632	32049953	1322	*	21	8.68452e-62	4.75303e-26	6.60083e-06	2.49241e-31	0.31016	0.0952313	TNXB
329	chr11	31845529	31849194	3666	*	19	2.26707e-28	2.85076e-35	0.000454337	2.83392e-31	0.245752	0.120474	RCN1
330	chr3	107148372	107150777	2406	*	8	4.16371e-42	2.71748e-31	1.58187e-06	2.88339e-31	0.342806	0.257166	RP11-115H18.1
331	chr14	26674046	26674563	518	*	6	7.42593e-54	1.08317e-33	4.2118e-07	3.41537e-31	0.394612	0.336416	NA
332	chr8	56791576	56793160	1585	*	11	4.8262e-37	6.90703e-32	2.24852e-06	3.48163e-31	0.376905	0.181642	LYN
333	chr3	197183271	197184423	1153	*	7	1.40347e-62	3.33291e-29	3.4193e-07	3.56984e-31	0.445666	0.314996	AC128709.3, AC128709.4
334	chr3	13590415	13591084	670	*	9	9.15937e-49	7.10484e-34	4.67767e-06	4.06808e-31	0.306105	0.20558	FBLN2
335	chr16	48399731	48400475	745	*	6	2.18197e-53	1.38315e-33	4.20257e-07	4.27646e-31	0.343517	0.295807	SIAH1
336	chr4	55092363	55096230	3868	*	23	1.42924e-54	4.19724e-22	9.10464e-06	4.2777e-31	0.350241	0.0855078	FIP1L1, PDGFRA
337	chr18	61616369	61616862	494	*	8	8.29373e-52	6.68627e-34	1.37008e-06	4.31922e-31	0.292698	0.191383	HMSD
338	chr11	111410935	111411979	1045	*	11	2.66051e-43	4.16835e-33	3.61684e-06	4.62664e-31	0.317383	0.158912	LAYN
339	chr21	26933554	26934885	1332	*	8	2.76559e-50	2.90511e-32	2.1495e-06	4.64815e-31	0.385925	0.281686	MIR155HG
340	chr6	134498979	134499794	816	*	7	1.04293e-52	2.80248e-33	7.16468e-07	4.88266e-31	0.409993	0.29525	SGK1
341	chr6	36806882	36808894	2013	*	9	7.64814e-43	5.48087e-31	1.69141e-06	4.94556e-31	0.421398	0.202367	CPNE5
342	chr12	54088760	54090519	1760	*	10	2.71899e-41	2.55385e-31	3.03904e-06	6.61277e-31	0.429877	0.261173	NA
343	chr3	38179815	38180840	1026	*	12	1.70993e-45	9.87758e-35	8.44916e-05	6.79861e-31	0.234896	0.179703	MYD88
344	chr11	19733614	19737351	3738	*	24	2.39174e-46	1.00655e-19	1.7789e-05	7.11221e-31	0.315465	0.108642	NAV2, RP11-359E10.1
345	chr5	114937535	114938459	925	*	10	4.51835e-57	4.40011e-31	1.02317e-06	7.66617e-31	0.406315	0.216626	AC010226.4, TMED7-TICAM2, TICAM2
346	chr16	67427183	67428898	1716	*	10	3.36104e-64	1.97304e-27	5.36425e-07	7.74425e-31	0.471575	0.220434	TPPP3, ZDHHC1
347	chr7	100463206	100466241	3036	*	15	1.30712e-36	1.55977e-29	8.22894e-06	7.80717e-31	0.303482	0.124397	SLC12A9, TRIP6
348	chr11	57363669	57365948	2280	*	12	6.86676e-41	1.97332e-33	2.44986e-05	8.59301e-31	0.210244	0.139793	SERPING1
349	chr9	109622627	109623731	1105	*	7	7.71164e-52	6.04708e-33	6.43914e-07	1.07772e-30	0.394745	0.302027	NA
350	chr14	77736734	77738893	2160	*	12	8.0092e-49	1.93199e-32	2.48236e-06	1.13548e-30	0.37449	0.17681	NGB
351	chr11	44087367	44088257	891	*	12	4.64467e-48	1.53825e-33	2.73217e-05	1.14692e-30	0.278408	0.183669	ACCS
352	chr1	164544496	164547119	2624	*	8	1.07733e-45	1.97034e-31	8.04797e-07	1.19654e-30	0.361416	0.220604	PBX1
353	chr10	112256517	112260867	4351	*	18	4.38511e-40	2.92812e-21	4.04553e-06	1.35029e-30	0.34507	0.120753	DUSP5
354	chr2	218621258	218621580	323	*	7	1.99296e-48	2.43341e-33	2.68709e-06	1.60218e-30	0.350065	0.280585	DIRC3
355	chr15	89919993	89922989	2997	*	13	6.85025e-28	5.76364e-35	0.000242482	1.60765e-30	-0.285617	-0.200175	LINC00925
356	chr17	75315081	75317185	2105	*	15	1.22549e-40	1.03214e-34	0.000259996	1.77604e-30	0.174956	0.114392	2009-09-01
357	chr2	219646316	219647360	1045	*	6	1.63295e-50	7.4154e-33	5.40405e-07	2.17922e-30	0.436433	0.320501	CYP27A1
358	chr6	49517153	49519250	2098	*	10	8.05456e-55	7.86516e-28	1.27237e-06	2.46248e-30	0.3645	0.187119	C6orf141
359	chr12	52444020	52445820	1801	*	7	2.97041e-48	8.85186e-32	6.75208e-07	2.66134e-30	0.39932	0.273021	NR4A1
360	chr16	88717374	88717850	477	*	11	1.58698e-46	1.40042e-32	1.10487e-05	2.82534e-30	0.31374	0.202992	CYBA
361	chr5	95996644	95999219	2576	*	13	2.13042e-47	7.64741e-27	2.33308e-06	3.063e-30	0.339143	0.158147	CAST
362	chr17	19435805	19438253	2449	*	14	7.55107e-37	3.64814e-33	5.81074e-05	3.27011e-30	0.287061	0.129062	SLC47A1
363	chr1	243645911	243647204	1294	*	8	1.61672e-48	2.88422e-32	1.6404e-06	3.73179e-30	0.336095	0.247481	SDCCAG8
364	chr11	35546824	35547548	725	*	8	3.24138e-47	7.6095e-33	3.29068e-06	3.94329e-30	0.335137	0.244018	PAMR1
365	chr3	123812381	123813596	1216	*	11	4.46015e-46	1.41541e-32	2.20993e-05	3.9839e-30	0.231657	0.168337	KALRN
366	chr22	50607681	50610260	2580	*	13	2.08197e-32	8.87963e-25	5.19653e-06	4.26461e-30	0.306641	0.132171	PANX2
367	chr12	49390906	49394430	3525	*	13	4.31358e-38	1.23652e-32	3.82728e-06	4.46587e-30	0.301429	0.152262	RP11-386G11.5, DDN
368	chr11	118478236	118479428	1193	*	7	1.61493e-42	7.66716e-33	1.98098e-06	4.49164e-30	0.372105	0.269194	PHLDB1
369	chr6	33170101	33174613	4513	*	51	3.53755e-44	2.93539e-29	0.00110524	4.58909e-30	0.171489	0.0427506	SLC39A7, HSD17B8
370	chr4	1166270	1167239	970	*	13	9.3922e-53	2.31747e-30	2.39932e-06	4.7508e-30	0.376236	0.142011	SPON2
371	chr12	56109198	56110396	1199	*	10	1.78856e-47	8.39573e-32	2.4193e-06	7.89851e-30	0.337856	0.200427	RP11-644F5.10, BLOC1S1, ITGA7
372	chr4	54965109	54968251	3143	*	12	1.93945e-49	1.48525e-26	1.11399e-06	8.65394e-30	0.384369	0.193644	FIP1L1, GSX2
373	chr5	74161187	74163723	2537	*	13	9.42811e-46	8.51765e-24	5.32626e-06	8.73495e-30	0.309171	0.137104	CTD-2377O17.1, FAM169A
374	chr2	27958142	27958897	756	*	7	4.10187e-51	1.49163e-30	5.96918e-07	1.13111e-29	0.403402	0.244434	NA
375	chr2	45176067	45180089	4023	*	18	4.32251e-24	3.26335e-32	8.72345e-05	1.16618e-29	0.300754	0.129372	NA
376	chr6	40995388	40996213	826	*	6	1.04933e-46	4.55795e-32	7.15651e-07	1.26847e-29	0.34319	0.289836	UNC5CL
377	chr11	117069780	117070485	706	*	6	2.80113e-54	1.05253e-31	3.87666e-07	1.57974e-29	0.404099	0.308925	TAGLN
378	chr20	33296729	33298113	1385	*	7	9.24765e-47	6.84953e-32	7.96397e-07	1.87271e-29	0.38177	0.27668	TP53INP2, NCOA6
379	chr5	43037123	43041146	4024	*	18	1.72081e-35	3.52432e-29	2.34944e-05	1.98821e-29	0.30015	0.166782	CTD-2201E18.3, ANXA2R
380	chr13	36044860	36046577	1718	*	8	5.35856e-50	1.26005e-27	7.87498e-07	2.11168e-29	0.407815	0.260285	NBEA
381	chr7	150019955	150021518	1564	*	13	1.06174e-38	3.27604e-33	6.46575e-05	2.51815e-29	0.260205	0.140549	LRRC61, ACTR3C
382	chr17	73583839	73584617	779	*	9	1.23404e-43	1.24137e-32	2.451e-05	2.63994e-29	0.319473	0.248001	MYO15B
383	chr17	60885491	60886284	794	*	8	8.74568e-51	1.06894e-28	1.11291e-06	2.73286e-29	0.414963	0.211159	RP11-453A12.1, MARCH10
384	chr13	51416639	51418614	1976	*	14	1.08093e-41	1.67572e-32	6.10541e-05	2.93998e-29	0.223606	0.140698	DLEU7-AS1, DLEU7
385	chr7	112430152	112431576	1425	*	10	1.39621e-53	8.68306e-25	1.56914e-06	3.07997e-29	0.340346	0.16839	TMEM168
386	chr12	46662421	46664096	1676	*	11	8.76475e-59	6.05383e-25	9.46943e-07	3.09262e-29	0.335424	0.171237	SLC38A1
387	chr14	105952171	105954118	1948	*	7	1.36203e-44	2.96778e-31	1.08436e-06	3.10973e-29	0.298827	0.229504	CRIP1, CRIP1
388	chr6	2840792	2842359	1568	*	10	7.03547e-48	1.96895e-31	2.0646e-06	3.16953e-29	0.375536	0.225212	SERPINB1
389	chr16	56659336	56659964	629	*	7	5.25448e-46	9.68077e-32	1.8882e-06	3.17158e-29	0.282917	0.228929	MT1E
390	chr2	71123688	71127538	3851	*	24	3.05868e-44	4.77206e-27	6.08038e-06	3.26804e-29	0.239625	0.0931879	NA
391	chr17	1551941	1554577	2637	*	13	1.61581e-29	2.37853e-31	2.3539e-06	3.80643e-29	0.295885	0.109044	RILP, PRPF8
392	chr4	47837775	47840683	2909	*	13	1.19404e-40	2.23679e-28	1.82467e-05	4.0206e-29	0.310433	0.147127	CORIN
393	chr6	33394324	33401542	7219	*	45	1.15791e-26	4.5667e-22	0.000469867	4.08016e-29	0.188595	0.0479051	SYNGAP1
394	chr11	18415850	18416547	698	*	10	6.55313e-43	1.75551e-32	2.12486e-05	4.16868e-29	0.257015	0.201256	LDHA
395	chr13	113633379	113637829	4451	*	20	2.09531e-18	7.37859e-34	0.00106788	4.40583e-29	0.156301	0.0723605	MCF2L
396	chr2	25389989	25391911	1923	*	18	4.26923e-43	3.45726e-28	0.000148859	4.49987e-29	0.283698	0.132065	POMC
397	chr1	153746211	153749015	2805	*	13	2.88748e-41	6.96672e-31	6.09823e-06	4.58645e-29	0.385999	0.150632	INTS3, SLC27A3
398	chr8	128805589	128806938	1350	*	11	2.08836e-45	6.71411e-28	8.60067e-06	4.88016e-29	0.331957	0.135943	PVT1
399	chr12	123258347	123259789	1443	*	12	2.18882e-41	9.39001e-33	9.01687e-05	5.11593e-29	0.250299	0.143755	CCDC62
400	chr16	4524103	4524775	673	*	8	2.99331e-44	1.59027e-31	4.74165e-06	5.17049e-29	0.285748	0.169347	HMOX2, NMRAL1
401	chr2	206549667	206551987	2321	*	9	2.96235e-37	8.21643e-31	1.62915e-06	5.44352e-29	0.385957	0.207637	NRP2
402	chr4	48491941	48493846	1906	*	10	1.68384e-50	1.36903e-27	1.19092e-06	5.50492e-29	0.360838	0.193878	ZAR1
403	chr10	135090098	135092104	2007	*	9	4.51822e-45	6.8424e-31	1.59819e-06	5.83961e-29	0.317216	0.181677	ADAM8
404	chr17	79479952	79482410	2459	*	7	2.53424e-29	1.03446e-25	7.50232e-07	5.9306e-29	0.363503	0.274333	RP13-766D20.1, RP13-766D20.2, ACTG1
405	chr11	13030309	13030876	568	*	10	4.6615e-43	1.97811e-32	3.50439e-05	5.95909e-29	0.325988	0.249017	RASSF10, CTC-497E21.3
406	chr6	43611905	43613395	1491	*	11	2.73739e-41	6.21804e-32	2.63017e-05	5.98697e-29	0.339555	0.148361	RSPH9
407	chr2	58272914	58274524	1611	*	12	2.8469e-49	1.84433e-25	9.80593e-06	6.64064e-29	0.29142	0.187366	VRK2
408	chr12	104443742	104444418	677	*	10	3.83872e-42	2.21404e-32	5.13517e-05	7.11462e-29	0.274651	0.235724	GLT8D2
409	chr3	11178064	11178798	735	*	7	4.27473e-49	7.64832e-30	9.61219e-07	7.22395e-29	0.355334	0.248283	HRH1
410	chr1	156783633	156786010	2378	*	11	1.2227e-51	4.2961e-25	1.42198e-06	8.08466e-29	0.294171	0.150439	NTRK1, SH2D2A
411	chr12	39298824	39300744	1921	*	12	1.64546e-42	1.89855e-28	3.6928e-05	8.26954e-29	0.327533	0.212475	RP11-396F22.1, CPNE8
412	chr6	27839548	27842098	2551	*	24	3.79965e-34	2.58415e-33	0.00141172	9.70351e-29	0.230221	0.127547	HIST1H3I, HIST1H4L
413	chr20	43729410	43730241	832	*	10	5.67132e-47	1.14067e-28	7.8349e-06	1.12837e-28	0.272666	0.181442	KCNS1
414	chr9	140171097	140176236	5140	*	19	3.19457e-33	7.21687e-26	7.55413e-06	1.18134e-28	0.290624	0.117006	TOR4A
415	chr6	31743769	31747902	4134	*	54	1.95138e-43	8.35932e-26	0.000186929	1.35822e-28	0.196291	0.0444613	VWA7, VARS, Y_RNA
416	chr1	9883466	9885960	2495	*	18	5.86552e-62	8.56395e-14	6.6686e-06	1.48853e-28	0.337118	0.138565	CLSTN1
417	chr4	1803077	1808923	5847	*	22	4.39982e-22	4.68133e-30	0.000116201	1.49995e-28	0.171589	0.0508489	FGFR3
418	chr1	156083251	156086004	2754	*	13	1.57545e-33	8.45784e-32	7.06222e-05	1.69059e-28	0.236253	0.144075	LMNA
419	chr5	141060575	141062571	1997	*	9	7.25447e-53	4.42596e-26	7.57608e-07	1.69232e-28	0.388379	0.191734	ARAP3
420	chr8	22436246	22438122	1877	*	9	2.91674e-43	9.93906e-30	2.82329e-06	1.82656e-28	0.321603	0.175016	PDLIM2
421	chr10	54073047	54075528	2482	*	17	4.49432e-48	5.97203e-24	3.95807e-06	1.93243e-28	0.422477	0.150436	DKK1, PRKG1-AS1
422	chr3	55515168	55519588	4421	*	22	6.8558e-31	2.49299e-31	7.39837e-06	1.94561e-28	0.297273	0.102545	WNT5A
423	chr12	81471311	81472177	867	*	12	7.35396e-41	9.44444e-31	2.2536e-05	2.08684e-28	0.264571	0.112944	ACSS3
424	chr4	86395991	86396765	775	*	9	7.79621e-43	1.45301e-31	1.52294e-05	2.18809e-28	0.333879	0.214858	ARHGAP24
425	chr1	36038468	36039885	1418	*	9	1.97554e-44	1.13712e-30	3.80956e-06	2.31222e-28	0.312564	0.176609	TFAP2E, RP4-728D4.2
426	chr1	209847618	209849445	1828	*	10	2.37455e-45	1.58011e-26	7.20729e-06	2.45067e-28	0.375845	0.206361	G0S2, RP1-28O10.1
427	chr17	75470567	75472168	1602	*	7	6.83728e-43	1.42219e-30	1.75636e-06	2.52296e-28	0.283668	0.209444	2009-09-01
428	chr14	64760831	64761548	718	*	8	3.07183e-46	9.96207e-30	1.83055e-06	2.78212e-28	0.353456	0.234372	ESR2
429	chr11	67271660	67275245	3586	*	9	2.53917e-38	4.91285e-27	1.52042e-06	2.91178e-28	0.441021	0.188134	PITPNM1, CDK2AP2
430	chr11	63763834	63768794	4961	*	16	2.4717e-38	7.92313e-25	2.26978e-06	3.19809e-28	0.391006	0.116859	OTUB1, MACROD1
431	chr10	134419536	134421801	2266	*	11	5.01275e-41	1.69554e-29	7.20198e-06	3.31625e-28	0.293746	0.165001	INPP5A
432	chr6	146864328	146865487	1160	*	11	2.46065e-43	1.10039e-29	3.91176e-06	3.32123e-28	0.327846	0.159688	RAB32
433	chr7	32996145	32997659	1515	*	10	1.31541e-41	7.37123e-30	7.45608e-06	3.35082e-28	0.289902	0.141132	AVL9, FKBP9
434	chr8	21881998	21882942	945	*	6	8.3139e-50	1.86646e-30	5.91663e-07	3.35932e-28	0.322948	0.264153	NPM2
435	chr1	247274709	247276647	1939	*	13	1.65326e-32	3.08522e-30	7.25456e-05	3.50213e-28	0.250522	0.125548	C1orf229
436	chr2	96011321	96013921	2601	*	8	1.04581e-40	5.4892e-27	1.34917e-06	3.61768e-28	0.30282	0.190823	KCNIP3
437	chr2	223916592	223918000	1409	*	9	5.72683e-41	2.25667e-30	5.28901e-06	3.79868e-28	0.298933	0.216235	KCNE4
438	chr10	3823758	3825031	1274	*	8	1.22549e-40	7.77609e-30	2.9064e-06	4.55374e-28	0.33535	0.225892	KLF6
439	chr5	132082801	132084068	1268	*	8	8.63281e-47	7.39467e-30	8.03546e-07	4.62297e-28	0.409986	0.220275	CCNI2
440	chr7	75931742	75933294	1553	*	15	1.43275e-59	1.85454e-14	4.04013e-06	4.83319e-28	0.319213	0.121002	HSPB1
441	chr11	65305575	65308645	3071	*	12	4.59714e-41	6.34957e-28	3.16551e-06	4.93182e-28	0.324127	0.158075	SCYL1, LTBP3
442	chr3	124303035	124304960	1926	*	8	7.49074e-43	7.12023e-30	2.15042e-06	5.03136e-28	0.335813	0.18778	KALRN
443	chr6	159238744	159240814	2071	*	13	4.56306e-32	5.42468e-27	9.00729e-06	5.22106e-28	0.31042	0.155258	EZR-AS1, EZR
444	chr7	83277941	83278504	564	*	7	1.76294e-43	1.28685e-30	4.04496e-06	5.23394e-28	0.357247	0.312237	SEMA3E
445	chr4	152330012	152330872	861	*	9	2.77414e-41	1.52099e-30	5.57224e-06	5.79603e-28	0.299921	0.160534	FAM160A1
446	chr6	26271193	26273611	2419	*	15	2.31144e-32	1.2927e-29	3.89662e-05	6.00672e-28	0.260447	0.119509	HIST1H2BI, HIST1H3G, HIST1H2APS4
447	chr8	143694010	143696531	2522	*	14	2.63695e-42	4.00719e-21	1.39529e-06	6.17334e-28	0.362669	0.120958	ARC
448	chr3	24536077	24538388	2312	*	25	3.4004e-59	3.24132e-18	3.86683e-05	6.74962e-28	0.315389	0.109019	THRB-AS1, THRB, RP11-317L10.1
449	chr16	67193015	67200492	7478	*	34	1.01246e-25	4.00584e-15	5.24427e-05	7.72942e-28	0.282045	0.0686136	FBXL8, RP11-5A19.5, HSF4, TRADD
450	chr10	70320470	70322874	2405	*	11	2.21472e-50	3.06222e-21	1.62955e-06	7.91093e-28	0.382808	0.202963	TET1
451	chr17	55938748	55939590	843	*	7	2.43426e-42	1.78593e-30	4.85546e-06	8.43093e-28	0.262235	0.217618	CUEDC1
452	chr1	52194608	52195686	1079	*	6	2.83639e-43	3.92317e-30	1.20184e-06	8.48024e-28	0.347335	0.271513	OSBPL9
453	chr1	156260918	156262783	1866	*	8	1.42825e-45	1.98027e-28	1.59109e-06	8.65995e-28	0.364723	0.213468	TMEM79, C1orf85
454	chr1	1712021	1715039	3019	*	9	5.53728e-36	2.74025e-30	8.90447e-06	9.03193e-28	0.246836	0.167662	NA
455	chr3	30647378	30649017	1640	*	17	1.77339e-33	7.21936e-25	5.2527e-06	9.09556e-28	0.318751	0.100997	TGFBR2
456	chr12	103310839	103311596	758	*	7	1.34767e-44	6.53921e-30	1.84401e-06	9.18769e-28	0.274961	0.227849	PAH
457	chr13	112725605	112728964	3360	*	15	8.66049e-25	5.30911e-28	0.000210923	1.01851e-27	0.30044	0.17104	SOX1
458	chr11	1296469	1302628	6160	*	28	2.28046e-29	5.60942e-29	0.00018862	1.03784e-27	0.215664	0.0567658	TOLLIP
459	chr11	119234198	119235802	1605	*	10	2.65745e-42	9.28073e-30	6.45007e-06	1.13557e-27	0.314714	0.184797	USP2
460	chr12	3861616	3862810	1195	*	11	1.23081e-40	7.90779e-31	9.0374e-05	1.28283e-27	0.306064	0.208646	EFCAB4B
461	chr14	69725472	69728392	2921	*	18	3.90836e-39	2.088e-18	1.84956e-06	1.33159e-27	0.361834	0.126939	GALNT16, RP11-363J20.2
462	chr1	214724440	214725918	1479	*	13	1.06166e-37	3.13709e-22	1.80851e-06	1.49233e-27	0.331175	0.124249	PTPN14
463	chr6	74404526	74406189	1664	*	10	7.90345e-43	2.82973e-29	5.29355e-06	1.5018e-27	0.296493	0.161233	CD109, RP11-553A21.3
464	chr11	65404459	65406254	1796	*	11	3.23332e-43	8.54246e-28	8.96065e-06	1.51549e-27	0.303554	0.162637	PCNXL3, SIPA1
465	chr6	33262740	33266413	3674	*	53	7.02512e-55	2.82275e-17	0.000130023	1.51652e-27	0.261898	0.0438692	PFDN6, RGL2
466	chr1	180922636	180923847	1212	*	6	5.37234e-45	1.20428e-29	5.84365e-07	1.53779e-27	0.304858	0.227047	RP11-46A10.5, RP11-46A10.4
467	chr2	105483497	105484823	1327	*	7	7.30924e-44	3.62611e-29	9.00613e-07	1.59896e-27	0.345389	0.25949	RP11-13J10.1, AC018730.4, LINC01159
468	chr15	45926780	45927921	1142	*	10	1.30844e-40	1.54145e-30	1.97179e-05	1.61979e-27	0.220364	0.114571	RP11-96O20.4, SQRDL
469	chr7	120967900	120970606	2707	*	14	4.56726e-37	1.75289e-29	6.27396e-05	1.69794e-27	0.251039	0.132728	WNT16
470	chr14	88787370	88791298	3929	*	14	4.0605e-42	1.1042e-24	2.54966e-05	1.872e-27	0.300583	0.151009	KCNK10
471	chr16	67464331	67465461	1131	*	10	7.74274e-54	2.87157e-22	7.91211e-07	2.11067e-27	0.421903	0.184498	HSD11B2, RP11-297D21.2
472	chr13	31377099	31377624	526	*	6	5.66487e-43	9.12172e-30	1.97233e-06	2.22091e-27	0.368395	0.288806	LINC00398
473	chr17	61523271	61525112	1842	*	8	1.44043e-44	3.20999e-28	9.88511e-07	2.36699e-27	0.420396	0.192629	CYB561
474	chr16	88988174	88994740	6567	*	20	1.5051e-17	1.4887e-29	0.000152188	2.45676e-27	0.175707	0.0778186	CBFA2T3
475	chr15	64679265	64680295	1031	*	7	4.99685e-41	9.54775e-30	3.512e-06	2.45801e-27	0.24995	0.197958	TRIP4, KIAA0101
476	chr7	150744274	150748518	4245	*	16	3.05568e-19	1.25601e-29	8.28661e-05	2.46783e-27	0.281804	0.0982265	ABCB8, ASIC3
477	chr11	20617937	20623913	5977	*	31	1.31302e-36	2.67449e-22	0.000187812	2.50334e-27	0.348252	0.112925	SLC6A5
478	chr19	13213428	13215729	2302	*	12	1.63181e-40	1.36934e-26	2.10558e-06	2.683e-27	0.283942	0.136783	LYL1, TRMT1
479	chr15	89180799	89182676	1878	*	8	1.30413e-38	1.02231e-29	7.10021e-06	2.69454e-27	0.281219	0.165841	ISG20
480	chr6	29942505	29944416	1912	*	12	1.46422e-45	1.64619e-24	8.14997e-06	2.71093e-27	0.325471	0.174957	HCG9
481	chr8	144240945	144242448	1504	*	11	2.24577e-36	9.50964e-27	8.39436e-06	2.79524e-27	0.322341	0.157567	LY6H
482	chr15	35086890	35088160	1271	*	11	9.99356e-52	3.50709e-26	1.71344e-06	2.93868e-27	0.341007	0.16582	RP11-814P5.1, ACTC1
483	chr21	37442104	37442777	674	*	6	4.46872e-44	2.07e-29	9.24041e-07	3.07125e-27	0.345766	0.260206	CBR1, SETD4, AP000688.14
484	chr15	83315615	83317632	2018	*	14	4.43489e-35	8.94566e-25	2.426e-05	3.15148e-27	0.316957	0.13962	RP11-752G15.3, CPEB1
485	chr6	82459006	82461423	2418	*	6	8.68218e-31	1.99391e-29	8.26776e-07	3.55225e-27	0.368532	0.297244	FAM46A
486	chr10	90749920	90751623	1704	*	19	1.50497e-64	4.45508e-15	3.31248e-06	3.67461e-27	0.39291	0.128588	FAS, ACTA2
487	chr11	72463184	72464203	1020	*	7	5.17325e-46	2.91384e-27	1.23003e-06	3.73111e-27	0.43101	0.250815	ARAP1
488	chr2	56149464	56151179	1716	*	13	1.05908e-54	8.40344e-18	2.49415e-06	3.75036e-27	0.399725	0.164211	EFEMP1
489	chr19	4558119	4558740	622	*	8	6.7162e-46	4.74428e-28	1.06076e-06	3.7766e-27	0.335317	0.194211	SEMA6B
490	chr6	122931154	122932085	932	*	12	2.37034e-48	1.80601e-22	4.65328e-06	3.78995e-27	0.338525	0.127256	PKIB
491	chr2	173940203	173941575	1373	*	13	6.76988e-33	4.01317e-22	5.17891e-06	3.85503e-27	0.382126	0.160823	MLTK
492	chr2	102090371	102091656	1286	*	8	1.91433e-38	8.86415e-30	5.0687e-06	3.9144e-27	0.416681	0.225894	RFX8
493	chr7	98970792	98973169	2378	*	11	8.02999e-46	1.51182e-23	2.70473e-06	3.94458e-27	0.321271	0.141499	ARPC1A, ARPC1B
494	chr1	227974177	227975876	1700	*	10	2.26685e-43	7.62231e-27	3.35849e-06	3.96988e-27	0.326311	0.151663	NA
495	chr19	39465821	39467258	1438	*	7	6.73228e-38	5.12945e-29	1.15014e-06	4.1259e-27	0.297647	0.177295	FBXO17
496	chr3	187387189	187389127	1939	*	12	1.89528e-41	1.46082e-28	3.98583e-05	4.34878e-27	0.295765	0.188922	SST
497	chr15	51385476	51388426	2951	*	14	2.83661e-33	8.77291e-28	2.66506e-05	4.39372e-27	0.357568	0.169977	RP11-108K3.1, TNFAIP8L3
498	chr1	35330875	35332203	1329	*	6	3.63062e-52	1.6965e-27	3.70076e-07	4.47799e-27	0.375881	0.246716	DLGAP3
499	chr6	33286244	33289719	3476	*	53	2.14692e-57	2.21403e-22	0.000954503	4.97808e-27	0.209954	0.0614149	DAXX
500	chr5	172753646	172757702	4057	*	19	8.12078e-28	6.90063e-23	1.03774e-05	5.40754e-27	0.304202	0.105857	STC2
501	chr7	117119382	117120064	683	*	9	8.22696e-41	1.12914e-29	1.42279e-05	5.53112e-27	0.365468	0.251468	CFTR
502	chr6	35435693	35437101	1409	*	11	7.01448e-38	4.23191e-30	0.000108489	5.54661e-27	0.219728	0.126163	RPL10A
503	chr16	68000763	68003657	2895	*	14	3.21975e-41	4.66258e-22	4.43358e-06	6.18176e-27	0.308494	0.111679	SLC12A4
504	chr4	5709858	5710407	550	*	8	4.15854e-44	4.26928e-28	2.66599e-06	6.27898e-27	0.297145	0.183777	EVC2
505	chr1	46632363	46633153	791	*	8	1.71663e-42	7.57352e-29	7.7576e-06	6.42164e-27	0.348	0.229736	PIK3R3
506	chr5	68710359	68711640	1282	*	10	1.16181e-40	1.07359e-28	4.14135e-05	6.91991e-27	0.315854	0.212283	RAD17, MARVELD2
507	chr2	202121870	202122832	963	*	8	1.03685e-40	1.84719e-29	7.36585e-06	7.69484e-27	0.289247	0.207765	CASP8
508	chr3	5018700	5023394	4695	*	21	1.6955e-26	1.74387e-18	1.32931e-05	8.01287e-27	0.305486	0.093812	BHLHE40, BHLHE40-AS1
509	chr17	79495006	79495953	948	*	9	1.20698e-39	1.09062e-29	1.79653e-05	8.2094e-27	0.21416	0.170279	FSCN2
510	chr15	93631911	93633408	1498	*	13	6.88984e-48	5.26832e-22	8.79035e-06	8.31625e-27	0.405573	0.165475	RGMA
511	chr1	116518766	116519532	767	*	10	7.123e-47	1.43348e-28	1.49795e-06	8.88536e-27	0.383648	0.128254	SLC22A15
512	chr7	2800436	2802976	2541	*	13	6.57799e-32	4.48567e-27	1.99618e-05	9.38947e-27	0.309678	0.153879	AMZ1, GNA12
513	chr8	82643680	82645116	1437	*	11	1.45466e-46	8.65286e-26	8.12257e-06	1.01881e-26	0.247366	0.152215	CHMP4C, ZFAND1
514	chr10	94819559	94823302	3744	*	17	6.47086e-24	4.79029e-30	0.000637235	1.06962e-26	0.230686	0.104797	CYP26C1, RP11-348J12.2
515	chr10	112289853	112290331	479	*	6	8.39035e-42	4.87889e-29	2.04076e-06	1.07713e-26	0.333532	0.254272	NA
516	chr17	37823905	37825027	1123	*	7	4.93907e-53	1.84664e-27	4.1144e-07	1.10651e-26	0.452439	0.250375	PNMT
517	chr11	108368512	108370005	1494	*	12	2.18353e-46	1.65429e-24	3.47074e-06	1.18089e-26	0.321481	0.128179	KDELC2
518	chr8	29209379	29211949	2571	*	9	2.974e-50	5.07469e-19	9.97027e-07	1.28286e-26	0.392121	0.215559	RP4-676L2.1
519	chr6	35655764	35657921	2158	*	9	5.89164e-45	2.18637e-25	1.3818e-06	1.37948e-26	0.377988	0.169019	FKBP5
520	chr3	48935316	48936479	1164	*	8	6.10043e-41	1.46239e-28	9.7625e-06	1.4112e-26	0.281799	0.193704	SLC25A20
521	chr13	31479366	31481184	1819	*	13	4.48233e-45	5.13308e-26	1.72136e-05	1.45814e-26	0.293836	0.12116	MEDAG, TEX26-AS1
522	chr19	45996372	45997888	1517	*	9	4.27285e-39	4.81864e-29	2.04699e-05	1.55104e-26	0.243661	0.173875	PPM1N, RTN2
523	chr16	31212822	31215451	2630	*	15	5.00347e-40	3.06461e-28	1.83737e-05	1.70033e-26	0.314009	0.13342	C16orf98, PYCARD
524	chr6	10886130	10888129	2000	*	11	1.47527e-38	4.32407e-29	7.40334e-05	1.73376e-26	0.269548	0.180193	RP11-637O19.3, SYCP2L
525	chr7	145812842	145814306	1465	*	17	1.7759e-37	5.45478e-31	0.00107275	1.77434e-26	-0.221586	-0.121809	CNTNAP2
526	chr3	50357171	50361554	4384	*	24	6.60918e-36	7.65579e-19	0.000158721	2.03279e-26	0.201519	0.0626137	HYAL2, TUSC2
527	chr5	135415129	135416613	1485	*	17	2.79637e-46	1.34152e-21	5.81146e-05	2.04773e-26	0.239743	0.136947	VTRNA2-1
528	chr15	41803428	41806588	3161	*	15	3.57376e-24	6.11503e-24	3.89917e-05	2.20779e-26	0.250604	0.112006	LTK
529	chr3	181412965	181414848	1884	*	10	2.11953e-33	3.03248e-29	2.37692e-05	2.34075e-26	0.337683	0.22681	SOX2-OT
530	chr1	16542981	16544950	1970	*	8	2.08901e-39	3.32293e-28	3.04489e-06	2.34091e-26	0.363272	0.24712	ANO7P1
531	chr16	89114089	89115544	1456	*	10	9.47508e-40	1.02197e-28	1.95761e-05	2.3911e-26	0.224012	0.132285	CTD-2555A7.2
532	chr4	159130694	159131785	1092	*	8	1.03421e-43	1.02909e-26	2.00278e-06	2.41986e-26	0.296398	0.21544	TMEM144
533	chr1	36786285	36790444	4160	*	14	7.8552e-23	4.38529e-26	5.42155e-05	2.58455e-26	0.294004	0.116509	SH3D21, RP11-268J15.5, EVA1B
534	chr16	21169615	21171239	1625	*	10	1.38185e-47	1.07543e-23	2.40782e-06	2.71583e-26	0.354294	0.160072	TMEM159, DNAH3
535	chr5	141030607	141031443	837	*	7	5.60694e-41	2.31262e-28	2.43614e-06	2.82161e-26	0.343929	0.210548	FCHSD1
536	chr19	3275394	3275998	605	*	6	2.16058e-41	1.6825e-28	1.53221e-06	2.90845e-26	0.418884	0.355345	CELF5
537	chr6	29576329	29582192	5864	*	27	3.95244e-21	5.14633e-27	0.000867851	3.11736e-26	0.162831	0.0608979	GABBR1
538	chr1	2477805	2478653	849	*	5	3.26149e-45	3.3712e-28	4.27384e-07	3.31518e-26	0.338356	0.300034	RP3-395M20.12
539	chr10	14051636	14052028	393	*	6	1.79035e-43	2.2351e-28	1.89809e-06	3.61948e-26	0.343605	0.257651	FRMD4A
540	chr2	155553986	155556321	2336	*	12	7.88548e-40	1.55061e-24	4.65307e-06	3.67326e-26	0.32082	0.144081	KCNJ3, AC061961.2
541	chr5	73936428	73938574	2147	*	9	1.92507e-48	1.44929e-19	1.06335e-06	3.77529e-26	0.347097	0.188221	HEXB, ENC1
542	chr6	44309765	44310445	681	*	10	3.19625e-45	2.00198e-23	9.13766e-06	3.84699e-26	0.284103	0.189795	RP11-444E17.6, SPATS1
543	chr8	145015964	145020593	4630	*	28	3.47766e-19	1.47081e-24	0.000286997	3.87925e-26	0.216554	0.0649436	PLEC, MIR661
544	chr16	67968879	67970865	1987	*	11	3.87955e-32	5.44682e-27	3.46119e-06	3.90002e-26	0.281703	0.134807	CTC-479C5.12, PSMB10
545	chr13	73633288	73635568	2281	*	10	1.44025e-53	1.6586e-19	1.10869e-06	4.26487e-26	0.41821	0.224044	KLF5
546	chr2	200320455	200322252	1798	*	8	2.59289e-46	4.91703e-26	9.55901e-07	4.33073e-26	0.4078	0.248046	SATB2
547	chr7	44142973	44145333	2361	*	10	4.19354e-44	4.42032e-25	2.61688e-06	4.53022e-26	0.342627	0.173581	AEBP1
548	chr6	31733799	31735443	1645	*	18	2.87887e-44	1.21098e-25	4.48614e-05	4.5989e-26	0.170269	0.105329	VWA7
549	chr7	946657	950474	3818	*	10	6.67566e-21	2.0297e-29	0.000111706	4.64283e-26	0.257072	0.147733	ADAP1, COX19
550	chr7	150497065	150499362	2298	*	12	1.59319e-37	2.95657e-28	3.40872e-05	4.64407e-26	0.327618	0.125881	TMEM176A, TMEM176B
551	chr6	6320324	6322132	1809	*	9	1.00605e-40	1.18187e-25	6.33371e-06	4.68348e-26	0.294091	0.208551	F13A1
552	chr11	66824138	66824650	513	*	7	1.05924e-39	1.38324e-28	8.67855e-06	4.74462e-26	0.295777	0.224593	RHOD
553	chr7	92237896	92238364	469	*	6	4.22322e-42	4.71984e-28	1.00007e-06	4.83773e-26	0.3875	0.292129	CDK6
554	chr3	120003292	120004267	976	*	7	9.18454e-41	4.58819e-28	3.26777e-06	4.90278e-26	0.339726	0.241853	GPR156
555	chr16	75528459	75529892	1434	*	8	5.37234e-45	2.60988e-26	1.07935e-06	5.04841e-26	0.38773	0.177213	RP11-77K12.4, CHST6
556	chr16	14396276	14397892	1617	*	9	5.42457e-39	1.04625e-26	2.60025e-05	5.28798e-26	0.345622	0.187272	RP11-65J21.3, MIR193B
557	chr16	3070245	3073191	2947	*	12	3.99706e-35	1.40321e-20	2.06409e-06	5.33555e-26	0.320954	0.120405	TNFRSF12A, HCFC1R1
558	chr2	27071332	27073253	1922	*	7	1.05874e-44	1.07177e-24	8.99448e-07	5.34413e-26	0.361633	0.240203	DPYSL5
559	chr8	19170080	19172126	2047	*	9	1.89393e-49	2.71849e-23	9.42883e-07	5.5716e-26	0.406395	0.188989	SH2D4A
560	chr4	8270184	8271792	1609	*	10	5.60844e-47	4.14402e-22	2.48338e-06	5.6136e-26	0.318258	0.173664	HTRA3
561	chr20	10652103	10655644	3542	*	18	7.78031e-47	5.40426e-17	1.66746e-06	5.69088e-26	0.448927	0.126052	RP11-103J8.1, JAG1
562	chr14	58862146	58863362	1217	*	8	9.05609e-41	9.62426e-28	5.77897e-06	6.02815e-26	0.284508	0.163428	TOMM20L, RP11-517O13.3
563	chr15	39871808	39873553	1746	*	19	1.82486e-45	3.03833e-19	5.2724e-05	6.04547e-26	0.288091	0.11939	THBS1
564	chr6	32078127	32078624	498	*	8	1.99478e-42	2.10484e-28	1.17506e-05	6.66559e-26	0.28819	0.197711	TNXB, ATF6B
565	chr3	183958478	183960177	1700	*	12	6.78438e-41	2.15553e-26	7.25664e-05	7.16962e-26	0.142392	0.106615	EIF2B5, VWA5B2, MIR1224, ALG3
566	chr11	128812804	128813583	780	*	15	4.49337e-45	1.08649e-26	5.47598e-06	7.8978e-26	0.222353	0.102724	TP53AIP1
567	chr11	87908134	87908805	672	*	8	1.3783e-40	4.14401e-28	3.38585e-06	7.97142e-26	0.321185	0.197591	RAB38
568	chr14	79744991	79748641	3651	*	14	2.58821e-39	1.02034e-17	7.89112e-06	7.98291e-26	0.291928	0.134446	NRXN3
569	chr4	644572	651113	6542	*	23	8.09783e-18	2.35052e-26	0.000391557	8.04916e-26	0.234024	0.0904879	PDE6B, RP11-1191J2.2
570	chr10	90341959	90343641	1683	*	10	9.87705e-39	2.07084e-27	2.78212e-05	8.80451e-26	0.268379	0.186304	RNLS
571	chr19	46142212	46142784	573	*	8	3.59749e-38	1.17346e-28	2.87629e-05	9.05472e-26	0.331848	0.27431	EML2, MIR330
572	chr7	107300287	107302712	2426	*	21	3.67866e-33	3.12557e-23	0.000105273	9.56935e-26	0.307101	0.086426	SLC26A4, SLC26A4-AS1
573	chr3	38033770	38036060	2291	*	11	8.01923e-40	5.59849e-25	8.7412e-06	9.65349e-26	0.337091	0.169652	VILL
574	chr16	56390429	56391437	1009	*	5	7.71536e-42	1.08122e-27	5.04185e-07	1.00374e-25	0.450314	0.359842	GNAO1
575	chr20	6032689	6035902	3214	*	10	1.14848e-23	1.95226e-28	1.3758e-05	1.01183e-25	0.338321	0.154232	LRRN4
576	chr6	32013974	32017048	3075	*	45	1.63469e-37	2.61207e-21	0.00023278	1.04029e-25	0.2544	0.0463714	TNXB
577	chr1	19969931	19971792	1862	*	10	2.06673e-24	1.19046e-21	4.12201e-06	1.04172e-25	0.319114	0.178316	MINOS1-NBL1, NBL1
578	chr4	140586396	140587179	784	*	7	6.87967e-43	6.52132e-26	1.64827e-06	1.05092e-25	0.345915	0.25561	MGST2
579	chr1	16481635	16483694	2060	*	10	1.52127e-37	4.5215e-25	2.13793e-06	1.06335e-25	0.27049	0.133532	RP11-276H7.2, EPHA2
580	chr5	140797509	140803130	5622	*	20	1.33517e-26	3.98947e-28	0.000712304	1.11086e-25	0.212618	0.106243	PCDHGA1, PCDHGA2, PCDHGA3, PCDHGB1, PCDHGA4, PCDHGB2, PCDHGA5, PCDHGB3, PCDHGA6, PCDHGA7, PCDHGB4, PCDHGA8, PCDHGA9, PCDHGB6, PCDHGA10, PCDHGB7, PCDHGA11
581	chr1	8013974	8015485	1512	*	7	5.86848e-44	2.11979e-22	1.20064e-06	1.14937e-25	0.353837	0.196143	PARK7
582	chr10	47082604	47083632	1029	*	7	1.30014e-40	2.50703e-27	2.66768e-06	1.16172e-25	0.224903	0.187602	NPY4R, LINC00842
583	chr13	21286934	21288714	1781	*	6	1.40198e-36	2.81433e-27	1.11908e-06	1.16364e-25	0.372344	0.266227	IL17D, AL512652.1
584	chr16	25077868	25078697	830	*	6	3.34729e-43	1.60628e-27	7.60684e-07	1.17591e-25	0.383514	0.27958	RP11-266L9.5
585	chr22	19748378	19755334	6957	*	19	1.1051e-29	7.39678e-21	1.49759e-05	1.25606e-25	0.256084	0.0783327	TBX1
586	chr1	156646065	156647259	1195	*	9	1.51544e-45	1.27437e-25	2.67374e-06	1.26183e-25	0.377408	0.192464	NES
587	chr12	132853954	132855381	1428	*	9	2.0183e-33	2.73514e-28	2.34126e-05	1.26497e-25	0.241055	0.15673	RP13-895J2.2, RP13-895J2.3, GALNT9
588	chr6	29587487	29591753	4267	*	24	8.45702e-25	3.67545e-25	0.000216234	1.36543e-25	0.198101	0.0719815	GABBR1
589	chr10	77163316	77166318	3003	*	17	1.02773e-46	1.03565e-16	8.15135e-06	1.39147e-25	0.315839	0.116074	ZNF503-AS2
590	chr10	50969659	50970591	933	*	13	7.19611e-42	1.44651e-23	1.43205e-05	1.43553e-25	0.311891	0.110749	OGDHL
591	chr1	114695695	114698730	3036	*	13	2.00917e-32	1.29262e-26	1.47481e-05	1.46681e-25	0.266515	0.142911	SYT6
592	chr16	874411	876216	1806	*	9	1.18887e-37	3.3206e-25	1.2453e-05	1.47687e-25	0.266358	0.15723	NA
593	chr16	72820681	72821665	985	*	7	3.62777e-42	1.6496e-26	2.30309e-06	1.5363e-25	0.414322	0.245487	RP5-991G20.1, ZFHX3, AC004943.1
594	chr1	45271680	45276338	4659	*	14	9.5886e-27	1.41203e-26	3.43412e-05	1.58316e-25	0.280509	0.110875	BTBD19, TCTEX1D4
595	chr7	128809100	128809442	343	*	5	6.32893e-42	1.66494e-27	6.32233e-07	1.59077e-25	0.389306	0.34027	RP11-286H14.6
596	chr5	176558658	176560594	1937	*	10	9.33638e-44	6.43362e-23	2.78878e-06	1.64002e-25	0.392597	0.195571	NSD1
597	chr6	13013668	13015221	1554	*	7	4.29487e-45	9.97325e-24	9.60328e-07	1.67565e-25	0.384687	0.219938	PHACTR1
598	chr4	2793774	2795501	1728	*	10	3.26784e-44	2.79392e-21	1.9668e-06	1.75337e-25	0.339411	0.141299	SH3BP2
599	chr3	57529873	57530799	927	*	7	1.15497e-37	7.01006e-28	4.23488e-06	1.78858e-25	0.284385	0.176698	DNAH12
600	chr16	67231928	67233983	2056	*	11	2.62324e-32	6.76736e-28	1.68232e-05	1.89827e-25	0.207601	0.115479	E2F4, ELMO3
601	chr2	71205399	71206811	1413	*	7	1.77304e-45	8.4344e-24	7.53112e-07	2.02263e-25	0.415598	0.254296	ANKRD53, AC007040.11
602	chr10	72199918	72202215	2298	*	13	6.31578e-34	3.94029e-27	1.01494e-05	2.0239e-25	0.340888	0.120974	NODAL
603	chr2	152954155	152955749	1595	*	10	4.92287e-41	1.38213e-19	9.857e-07	2.16176e-25	0.37025	0.168869	AC079790.2, CACNB4
604	chr1	21995097	21996376	1280	*	7	7.88553e-41	9.52735e-25	8.0882e-07	2.20467e-25	0.304378	0.20217	RAP1GAP
605	chr1	205011227	205012569	1343	*	8	4.54881e-39	8.32597e-27	6.036e-06	2.35735e-25	0.302734	0.212393	CNTN2
606	chr3	197281934	197283151	1218	*	6	6.63741e-48	6.0248e-24	5.08163e-07	2.38646e-25	0.406154	0.222864	BDH1
607	chr17	6898738	6900356	1619	*	15	1.44244e-40	1.10854e-24	0.000243389	2.44174e-25	0.201486	0.112381	ALOX12, AC027763.2, RP11-589P10.7
608	chr17	44895317	44899394	4078	*	18	4.67426e-34	2.90066e-28	0.000142036	2.60246e-25	0.234381	0.0853857	WNT3
609	chr17	67322525	67323953	1429	*	11	7.40981e-49	2.54891e-22	1.32738e-06	2.6851e-25	0.344699	0.143905	ABCA5
610	chr12	371916	372790	875	*	8	8.48197e-38	1.21404e-27	1.20824e-05	2.76796e-25	0.300041	0.151221	SLC6A13
611	chr5	171765285	171766855	1571	*	13	1.39382e-38	1.38366e-24	6.0496e-05	2.80297e-25	0.239742	0.100562	SH3PXD2B
612	chr16	73096842	73101264	4423	*	14	3.10588e-15	1.6314e-27	9.76046e-05	2.88012e-25	0.268038	0.164528	NA
613	chr16	51146856	51147902	1047	*	7	2.85891e-40	7.31274e-27	1.81728e-06	2.88294e-25	0.396195	0.244315	NA
614	chr4	140374338	140375665	1328	*	10	4.68765e-32	5.49573e-24	2.08381e-06	2.89963e-25	0.361373	0.131388	RAB33B, RP11-83A24.2
615	chr7	2563184	2567893	4710	*	17	7.79446e-21	2.05986e-19	2.24344e-05	2.99365e-25	0.256017	0.0813541	LFNG, MIR4648
616	chr17	1957968	1962627	4660	*	31	6.11364e-55	3.93273e-17	1.10562e-05	3.55185e-25	0.400937	0.0761026	HIC1
617	chr17	9018806	9019336	531	*	5	2.961e-41	3.95561e-27	6.74006e-07	3.62195e-25	0.352391	0.316594	NTN1
618	chr2	21265912	21267334	1423	*	14	3.79863e-44	6.75019e-23	1.93298e-05	3.73902e-25	0.252931	0.11494	APOB
619	chr16	88963738	88970598	6861	*	23	4.26617e-14	1.73047e-29	0.00234591	4.05144e-25	0.120663	0.0629427	CBFA2T3
620	chr21	42797847	42799141	1295	*	7	4.27172e-36	1.57011e-27	6.5494e-06	4.48066e-25	0.299283	0.203849	MX1
621	chr13	100547192	100549017	1826	*	14	1.73896e-31	3.31039e-27	7.24093e-05	4.49057e-25	0.265337	0.153317	CLYBL
622	chr7	45613410	45616358	2949	*	12	3.42751e-27	5.11015e-22	9.37e-06	4.56871e-25	0.242454	0.147887	ADCY1
623	chr11	128774411	128776216	1806	*	8	9.17175e-42	1.07518e-23	3.19066e-06	4.80465e-25	0.334298	0.189305	KCNJ5, C11orf45
624	chr3	124930625	124932002	1378	*	10	3.56225e-36	9.288e-25	1.15655e-05	4.86952e-25	0.24355	0.132767	SLC12A8
625	chr16	775648	780258	4611	*	19	5.41607e-30	1.05391e-17	5.27427e-05	4.91337e-25	0.268153	0.0903499	HAGHL, CCDC78, NARFL
626	chr17	62774590	62776530	1941	*	7	3.02693e-26	6.26067e-27	7.28224e-06	4.94616e-25	0.290081	0.202357	hsa-mir-6080, RP11-927P21.4, PLEKHM1P
627	chr16	2285252	2288072	2821	*	13	1.33414e-36	1.46621e-24	1.8757e-05	5.05545e-25	0.284599	0.127765	E4F1, DNASE1L2, RP11-304L19.12
628	chr11	73693792	73694801	1010	*	6	4.16564e-39	5.87377e-27	1.12991e-06	5.06254e-25	0.409497	0.241261	UCP2
629	chr10	63422511	63422668	158	*	7	3.54613e-39	1.45791e-26	2.54832e-06	5.25955e-25	0.326485	0.20583	NA
630	chr14	24779400	24780926	1527	*	14	3.32114e-46	3.3221e-25	4.65586e-06	5.41408e-25	0.314256	0.119342	LTB4R2, LTB4R2, LTB4R, CIDEB
631	chr10	3108651	3110273	1623	*	10	7.51456e-48	5.25005e-18	1.88604e-06	5.50084e-25	0.378081	0.170163	PFKP
632	chr11	9684410	9686532	2123	*	13	4.9568e-34	2.1589e-25	8.4121e-05	5.58092e-25	0.297989	0.113448	SWAP70
633	chr8	26721736	26724817	3082	*	13	1.60415e-37	2.96589e-22	1.95956e-06	5.58373e-25	0.410113	0.14678	ADRA1A
634	chr2	149645559	149645934	376	*	5	2.02313e-40	6.2874e-27	7.78227e-07	5.69383e-25	0.324801	0.295916	KIF5C, AC105402.4
635	chr12	14720100	14721288	1189	*	13	1.77621e-37	7.50167e-28	0.000149512	6.40165e-25	0.23884	0.131608	RP11-695J4.2, PLBD1
636	chr19	46180314	46181546	1233	*	6	2.0592e-35	4.0635e-27	1.49454e-06	6.64407e-25	0.331489	0.2505	GIPR
637	chr10	22622123	22625274	3152	*	17	3.03963e-36	1.55959e-24	7.49989e-05	6.81867e-25	0.245777	0.105249	NA
638	chr12	2800055	2801584	1530	*	14	9.08342e-38	7.19223e-28	0.000131137	6.8538e-25	0.27238	0.177245	CACNA1C, CACNA1C-AS1
639	chr3	193720874	193721417	544	*	5	1.29924e-40	8.61175e-27	7.0716e-07	7.43866e-25	0.329475	0.294162	RP11-699L21.2, RP11-699L21.1
640	chr3	194117018	194119885	2868	*	12	4.90394e-31	1.94693e-24	0.000112765	7.53604e-25	0.200184	0.141586	GP5
641	chr6	32803444	32815091	11648	*	117	1.48594e-23	1.37521e-14	0.000612921	8.14099e-25	0.199148	0.0226811	TAPSAR1, PSMB9, TAP2, TAP2, PSMB8, TAP1
642	chr11	70562363	70564414	2052	*	9	6.38261e-35	3.70679e-26	5.5729e-06	8.19023e-25	0.364258	0.204827	SHANK2
643	chr3	187870621	187872975	2355	*	15	3.6036e-36	2.23089e-21	1.07994e-05	8.44183e-25	0.314857	0.107818	LPP, LPP-AS2
644	chr9	95857577	95859189	1613	*	10	3.33042e-33	2.28952e-22	2.40465e-06	8.90971e-25	0.302217	0.15878	C9orf89, RP11-274J16.5
645	chr13	112626684	112628792	2109	*	9	1.71396e-36	1.14223e-20	2.90261e-06	9.57627e-25	0.294231	0.177364	NA
646	chr5	132112891	132114623	1733	*	17	4.9938e-51	3.45109e-15	2.25851e-05	9.69639e-25	0.2788	0.0944085	2008-09-01
647	chr1	151103642	151105049	1408	*	7	1.42968e-37	2.10392e-26	3.81267e-06	1.03019e-24	0.309395	0.216581	RP11-68I18.10, SEMA6C
648	chr11	111782016	111784386	2371	*	12	7.85259e-36	2.48281e-26	7.62196e-05	1.03021e-24	0.311037	0.154883	HSPB2, HSPB2-C11orf52, CRYAB
649	chr1	27960586	27962037	1452	*	11	6.60846e-48	4.82991e-25	1.42884e-06	1.12257e-24	0.286892	0.154799	FGR
650	chr15	72476373	72477069	697	*	6	2.25756e-38	8.07241e-27	2.68487e-06	1.16539e-24	0.304511	0.217343	GRAMD2
651	chr15	66274343	66274894	552	*	6	4.2294e-38	7.99821e-27	2.79082e-06	1.22887e-24	0.325605	0.26524	MEGF11
652	chr1	217309794	217314284	4491	*	21	1.90212e-24	2.42576e-28	0.00106505	1.26293e-24	0.228489	0.114143	ESRRG
653	chr12	113416061	113417284	1224	*	7	1.03807e-36	7.26593e-27	6.18326e-06	1.32526e-24	0.341793	0.229277	OAS2, RP1-71H24.1
654	chr20	642436	645199	2764	*	10	1.02558e-28	3.74051e-26	4.1505e-06	1.40853e-24	0.379097	0.189193	RP5-850E9.3, SCRT2
655	chr6	75911716	75912711	996	*	7	1.37252e-39	4.77591e-26	1.81504e-06	1.44494e-24	0.289179	0.207654	COL12A1
656	chr1	200271513	200272215	703	*	6	4.97526e-42	1.86632e-23	8.16775e-07	1.45375e-24	0.34791	0.257516	NA
657	chr19	11784246	11785248	1003	*	13	5.40445e-36	2.1129e-27	0.000125388	1.57411e-24	0.244673	0.148057	ZNF833P
658	chr17	41445688	41446521	834	*	5	2.74489e-38	1.85058e-26	8.38678e-07	1.60693e-24	0.346975	0.261112	NA
659	chr22	25615317	25615918	602	*	9	3.34971e-37	1.45447e-26	3.2164e-05	1.61397e-24	0.263949	0.195627	CRYBB2
660	chr1	204182957	204183655	699	*	11	1.18114e-36	1.82815e-27	0.000145922	1.64014e-24	0.180365	0.139084	GOLT1A
661	chr7	4921827	4924002	2176	*	11	1.69047e-43	4.06926e-19	1.48387e-06	1.83403e-24	0.435046	0.159575	RADIL
662	chr19	10541207	10543144	1938	*	7	1.03374e-26	6.26018e-27	1.37857e-05	1.90668e-24	0.395954	0.270918	PDE4A
663	chr12	132899065	132901800	2736	*	14	7.04595e-30	5.99674e-27	0.000248128	2.157e-24	0.22032	0.106828	GALNT9
664	chr7	128469799	128472459	2661	*	10	2.81537e-36	2.02083e-25	2.73742e-06	2.18569e-24	0.286431	0.165168	FLNC
665	chr3	52279403	52280702	1300	*	9	1.04132e-38	3.09316e-22	5.92847e-06	2.38035e-24	0.283926	0.161263	PPM1M
666	chr2	133426129	133429299	3171	*	16	4.59776e-45	4.57706e-19	1.55999e-06	2.6235e-24	0.334139	0.13653	LYPD1
667	chr6	17101738	17102945	1208	*	10	1.12969e-39	4.32791e-25	5.78123e-06	2.70777e-24	0.263953	0.164434	STMND1
668	chr1	119869897	119870802	906	*	5	3.61623e-44	4.94687e-26	4.54539e-07	2.77487e-24	0.374837	0.282474	RP5-834N19.1, RP11-418J17.3
669	chr9	95895956	95897313	1358	*	8	2.756e-40	2.04621e-25	2.14106e-06	3.04906e-24	0.370945	0.204209	NINJ1
670	chr1	108741884	108743728	1845	*	12	3.07695e-35	3.7832e-25	2.56516e-05	3.06988e-24	0.294737	0.129734	RP11-483I13.5, SLC25A24
671	chr1	203095196	203098085	2890	*	14	4.65845e-34	7.01181e-21	1.37062e-05	3.07126e-24	0.238563	0.102873	ADORA1, RP11-335O13.7
672	chr1	156211409	156212578	1170	*	10	5.08305e-38	7.6658e-26	1.17814e-05	3.26744e-24	0.284916	0.115264	PMF1-BGLAP, PMF1, BGLAP
673	chr16	1428639	1430367	1729	*	10	4.172e-38	1.91144e-25	3.23681e-06	3.52192e-24	0.311379	0.140189	UNKL, AL031721.1
674	chr13	110431691	110437561	5871	*	13	1.359e-19	2.1767e-20	3.6425e-06	3.55546e-24	0.246285	0.1181	IRS2
675	chr6	136870545	136872323	1779	*	13	9.61028e-36	9.92424e-25	9.0709e-05	3.56311e-24	0.291492	0.138362	RP3-325F22.5, MAP7
676	chr1	1141617	1142617	1001	*	8	8.85344e-37	2.22919e-26	6.80339e-06	3.73806e-24	0.320225	0.18567	TNFRSF18
677	chr9	117265427	117268172	2746	*	10	1.10559e-44	2.92291e-21	9.13365e-07	3.83759e-24	0.317101	0.145451	DFNB31
678	chr8	13132967	13134273	1307	*	8	7.02613e-36	4.91782e-26	4.4403e-06	3.84426e-24	0.267513	0.167862	DLC1
679	chr17	79503292	79504745	1454	*	7	2.78375e-37	1.43559e-25	2.96913e-06	3.86906e-24	0.381061	0.230081	FSCN2
680	chr8	65280876	65284519	3644	*	17	8.19374e-21	1.68278e-28	0.00115661	4.04023e-24	0.24145	0.106825	RP11-32K4.1
681	chr20	36152813	36154388	1576	*	10	1.49743e-31	2.26873e-26	6.16558e-06	4.08164e-24	0.134645	0.0926616	BLCAP
682	chr16	67449937	67450810	874	*	7	6.72747e-36	1.72817e-26	3.61988e-06	4.15895e-24	0.294885	0.183264	ZDHHC1
683	chr5	139125903	139128295	2393	*	9	8.95818e-38	1.42333e-19	8.95609e-07	4.25663e-24	0.438571	0.207715	NA
684	chr10	73846448	73849626	3179	*	19	1.59615e-34	8.65062e-21	6.1156e-06	4.32738e-24	0.298219	0.110455	SPOCK2
685	chr11	94276895	94279068	2174	*	18	2.51237e-27	2.03355e-27	0.00103938	4.5417e-24	0.216209	0.0975941	PIWIL4, FUT4, RP11-867G2.8
686	chr1	35350721	35351903	1183	*	9	9.8386e-33	5.81047e-27	6.54234e-05	4.65514e-24	0.328897	0.209367	DLGAP3
687	chr20	44451667	44453207	1541	*	8	6.29963e-28	1.74122e-26	1.28718e-05	4.75665e-24	0.268188	0.184906	TNNC2
688	chr10	119291766	119297674	5909	*	32	4.03467e-15	2.45685e-28	0.000930832	5.01775e-24	0.167706	0.0928202	EMX2OS
689	chr1	159891638	159895724	4087	*	15	4.28844e-36	2.50443e-16	4.18937e-06	5.10174e-24	0.284445	0.115787	TAGLN2
690	chr13	100640914	100644657	3744	*	25	6.09312e-19	2.93385e-29	0.0040094	5.12223e-24	0.203657	0.0913812	NA
691	chr22	38071168	38071677	510	*	9	2.21672e-38	7.06328e-26	1.85324e-05	5.33174e-24	0.299773	0.185893	LGALS1
692	chr12	12848516	12850082	1567	*	12	2.14079e-32	1.90543e-27	0.000170449	5.48493e-24	0.252678	0.16645	GPR19
693	chr14	29225754	29226478	725	*	5	9.74198e-37	6.51426e-26	1.16476e-06	5.52561e-24	0.356773	0.340285	RP11-966I7.1
694	chr1	151810485	151812710	2226	*	11	9.83814e-23	7.39851e-27	0.000103015	5.63296e-24	0.292356	0.210166	C2CD4D
695	chr19	17958339	17959082	744	*	12	4.19941e-37	4.64675e-26	4.48133e-05	6.23765e-24	0.266539	0.150977	JAK3
696	chr3	129692887	129694683	1797	*	12	1.16554e-33	1.4432e-26	0.000194234	6.25177e-24	0.247223	0.176889	TRH
697	chr1	45792540	45793300	761	*	9	4.74661e-37	3.71846e-25	2.04953e-05	6.46203e-24	0.276694	0.177325	HPDL
698	chr8	61822428	61823275	848	*	5	1.52144e-48	3.35767e-25	3.56174e-07	7.02692e-24	0.396394	0.318041	AC022182.1
699	chr3	49459855	49460521	667	*	9	2.33447e-37	1.8703e-23	5.33407e-05	7.05649e-24	0.25561	0.167014	NICN1-AS1, AMT, NICN1
700	chr6	143832390	143833251	862	*	10	1.08812e-36	2.09272e-25	3.21322e-05	7.56471e-24	0.280305	0.132169	FUCA2
701	chr1	1266548	1273707	7160	*	29	7.76405e-20	4.43504e-23	0.00143514	7.58952e-24	0.127355	0.0536112	TAS1R3, DVL1
702	chr17	53341098	53343561	2464	*	11	1.81024e-28	1.57452e-20	7.06199e-06	8.29973e-24	0.366439	0.162344	HLF
703	chr6	26188969	26189597	629	*	8	4.45772e-35	1.4117e-26	6.34234e-05	8.33884e-24	0.301871	0.267934	HIST1H4D
704	chr22	50985117	50988123	3007	*	10	1.45173e-30	2.57781e-22	7.53521e-06	8.47529e-24	0.298628	0.170177	CTA-384D8.31, KLHDC7B
705	chr17	2627328	2628322	995	*	6	1.57392e-33	6.06719e-26	3.7026e-06	8.48439e-24	0.355154	0.268978	RP11-74E22.4
706	chr7	1024022	1027990	3969	*	14	1.37183e-18	1.58843e-25	9.33876e-06	8.56868e-24	0.278434	0.105527	CYP2W1
707	chr14	105189737	105191118	1382	*	10	7.58031e-37	1.28084e-22	2.55778e-06	8.77262e-24	0.339535	0.125876	ADSSL1
708	chr15	66947171	66947617	447	*	5	1.39891e-37	1.12362e-25	1.29382e-06	9.25635e-24	0.313936	0.24079	RP11-321F6.1
709	chr2	45164495	45172201	7707	*	31	6.52428e-14	1.51756e-24	0.00160203	1.03091e-23	0.208142	0.0857448	SIX3, RP11-89K21.1, SIX3-AS1
710	chr10	50602664	50604569	1906	*	8	1.35713e-27	2.59881e-25	8.91022e-06	1.06574e-23	0.309298	0.205169	DRGX
711	chr16	85157762	85158047	286	*	5	2.37967e-37	1.43785e-25	1.29829e-06	1.16588e-23	0.276077	0.245488	NA
712	chr15	90543224	90544599	1376	*	6	1.06746e-39	1.45465e-22	1.24927e-06	1.17359e-23	0.340094	0.253437	NA
713	chr1	26249040	26250290	1251	*	7	6.49632e-38	1.92481e-25	1.35424e-06	1.18918e-23	0.365454	0.178924	NA
714	chr8	104310606	104311985	1380	*	11	2.15462e-33	1.78163e-23	4.16431e-05	1.20113e-23	0.299814	0.169192	FZD6, RP11-318M2.2
715	chr17	76354621	76357232	2612	*	12	1.10906e-28	2.01485e-25	3.46135e-05	1.20773e-23	0.260863	0.129597	RP11-806H10.4, SOCS3
716	chr4	1201881	1206150	4270	*	25	9.22578e-33	8.73698e-22	0.00165752	1.24679e-23	0.136883	0.0648461	SPON2, CTBP1
717	chr6	149771807	149772854	1048	*	7	1.77044e-35	8.89818e-26	5.7942e-06	1.25149e-23	0.266091	0.195714	ZC3H12D
718	chr1	38470540	38471629	1090	*	9	4.49448e-38	1.00228e-23	2.54332e-06	1.2794e-23	0.308295	0.183577	FHL3
719	chr2	236442817	236444284	1468	*	12	6.97393e-33	4.59007e-26	0.000109844	1.2828e-23	0.168741	0.103053	AGAP1
720	chr6	43242911	43244304	1394	*	7	4.80067e-38	8.4146e-25	2.38677e-06	1.36034e-23	0.367954	0.227486	TTBK1
721	chr3	158449660	158450833	1174	*	7	2.37112e-35	1.38425e-24	6.0159e-06	1.37429e-23	0.297087	0.198209	MFSD1, RP11-379F4.4, RARRES1
722	chr20	32899426	32900614	1189	*	8	4.48165e-38	3.52094e-24	2.15441e-06	1.39368e-23	0.282585	0.150008	AHCY
723	chr22	50352912	50357265	4354	*	16	1.56588e-28	5.84929e-14	4.04659e-06	1.45518e-23	0.322134	0.104293	PIM3
724	chr3	48631834	48633441	1608	*	14	1.09567e-33	5.87691e-27	0.000145656	1.50128e-23	0.228975	0.128083	COL7A1
725	chr4	570361	571737	1377	*	8	1.03788e-36	1.968e-24	1.22388e-05	1.53949e-23	0.328604	0.213303	NA
726	chr11	75139390	75141846	2457	*	12	1.91507e-31	1.11411e-24	3.53772e-05	1.54357e-23	0.379075	0.20762	KLHL35
727	chr15	78555907	78558406	2500	*	13	4.16434e-39	6.82277e-20	9.33879e-06	1.55237e-23	0.293769	0.102639	DNAJA4, RP11-762H8.3
728	chr5	180017623	180018735	1113	*	12	3.22744e-41	3.4307e-19	1.96816e-05	1.57168e-23	0.364179	0.164137	SCGB3A1
729	chr1	27676205	27678138	1934	*	9	1.5568e-39	1.7295e-19	1.69271e-06	1.60198e-23	0.205263	0.133354	SYTL1
730	chr12	52241041	52242807	1767	*	8	3.29692e-43	6.50497e-18	1.01504e-06	1.64289e-23	0.257178	0.152767	RP11-923I11.5
731	chr12	57633762	57637925	4164	*	20	8.22362e-23	1.00762e-24	0.00032237	1.6859e-23	0.23383	0.0939189	NDUFA4L2, STAC3
732	chr15	53095823	53098475	2653	*	16	1.15403e-26	7.34889e-27	0.000184946	1.7374e-23	0.263561	0.147218	RP11-209K10.2
733	chr4	89079587	89080423	837	*	10	1.0973e-40	2.95982e-18	5.05652e-06	1.76673e-23	0.247923	0.117111	ABCG2
734	chr22	21982391	21985646	3256	*	11	2.16556e-30	7.02773e-24	1.04685e-05	1.79935e-23	0.220465	0.108673	YDJC
735	chr1	201368390	201369650	1261	*	11	9.46481e-36	1.34614e-25	4.36299e-05	1.81741e-23	0.246681	0.138363	LAD1
736	chr1	95285252	95287127	1876	*	7	2.76689e-35	2.78532e-24	2.05757e-06	2.22081e-23	0.298234	0.169949	SLC44A3, LINC01057
737	chr8	16859045	16859924	880	*	9	2.96774e-39	2.91729e-20	7.31954e-06	2.31638e-23	0.293897	0.189278	FGF20
738	chr19	54974383	54975838	1456	*	6	8.35945e-40	3.64405e-22	8.10578e-07	2.36181e-23	0.337496	0.215369	LENG9
739	chr11	1989186	1991875	2690	*	11	4.3792e-29	2.41397e-25	2.49781e-05	2.37439e-23	0.267764	0.135718	MRPL23
740	chr17	15244441	15245237	797	*	9	1.48278e-35	2.74267e-25	7.38131e-06	2.39322e-23	0.310181	0.185244	TEKT3
741	chr17	72207518	72210927	3410	*	17	4.25928e-42	3.57103e-13	2.68837e-06	2.43641e-23	0.388026	0.108582	TTYH2, CTD-2514K5.2
742	chr2	220298547	220300568	2022	*	13	1.06109e-37	4.29503e-22	2.84445e-05	2.43943e-23	0.364031	0.145309	SPEG
743	chr17	39704454	39705458	1005	*	6	4.70426e-34	1.84512e-25	4.45153e-06	2.486e-23	0.337901	0.254439	NA
744	chr15	69754609	69755745	1137	*	9	1.74777e-34	8.8253e-26	1.63326e-05	2.5585e-23	0.250467	0.16243	RP11-279F6.1
745	chr1	110672769	110673319	551	*	6	1.32585e-35	2.13644e-25	4.67248e-06	2.56287e-23	0.326623	0.210859	NA
746	chr11	128553855	128556382	2528	*	10	1.94983e-30	4.27801e-23	1.18346e-05	2.63069e-23	0.257164	0.174905	RP11-744N12.3
747	chr7	158748055	158751591	3537	*	14	1.17602e-26	6.91347e-25	0.000140676	2.63405e-23	0.239721	0.092666	WDR60
748	chr6	37503074	37504610	1537	*	7	1.17051e-39	4.63767e-24	1.31263e-06	2.81033e-23	0.331732	0.200214	RP1-153P14.8
749	chr14	104979372	104979786	415	*	5	9.44019e-37	3.89064e-25	1.33155e-06	2.87402e-23	0.26167	0.229327	TMEM179
750	chr6	33129251	33134325	5075	*	56	1.02958e-35	1.98712e-23	0.00219458	2.96565e-23	0.135811	0.0462125	COL11A2
751	chr5	956343	959141	2799	*	10	2.6395e-23	4.41916e-25	8.10565e-05	3.13153e-23	0.193316	0.11814	RP11-661C8.2
752	chr10	89621419	89622943	1525	*	38	1.3876e-60	1.21627e-10	0.000140737	3.19971e-23	0.27666	0.0543171	PTEN, KLLN
753	chr3	57203310	57204530	1221	*	7	1.60781e-36	1.59076e-24	3.24208e-06	3.41553e-23	0.32575	0.171676	IL17RD
754	chr10	17269274	17272764	3491	*	19	1.39103e-23	3.33787e-18	0.000136918	3.44682e-23	0.294537	0.082826	VIM, VIM-AS1
755	chr1	110609973	110614450	4478	*	17	6.57297e-22	1.14763e-25	0.00093126	4.07225e-23	0.221328	0.105524	STRIP1, ALX3
756	chr8	41654967	41656079	1113	*	9	1.25955e-39	2.41304e-23	1.5022e-05	4.08344e-23	0.331881	0.196502	ANK1
757	chr6	84742998	84744055	1058	*	12	2.77162e-38	1.08251e-20	4.34205e-05	4.13519e-23	0.223801	0.134987	MRAP2
758	chr17	19247837	19249164	1328	*	10	2.06111e-33	1.77057e-25	8.6528e-05	4.57137e-23	0.237127	0.115605	B9D1, MIR1180
759	chr16	850240	851834	1595	*	10	1.54012e-32	1.82433e-24	8.23615e-05	4.58756e-23	0.268313	0.149866	CHTF18, GNG13
760	chr20	62794798	62796417	1620	*	12	6.41949e-31	2.85977e-26	0.000280928	5.03291e-23	-0.233891	-0.121991	MYT1
761	chr11	704987	706635	1649	*	8	7.10914e-37	8.12908e-23	2.83475e-06	5.12224e-23	0.272462	0.165749	EPS8L2, TMEM80, DEAF1
762	chr7	24796355	24798855	2501	*	14	4.10495e-39	2.11818e-19	1.94748e-05	5.29922e-23	0.215637	0.0869169	DFNA5
763	chr12	57618943	57620856	1914	*	10	5.53374e-23	3.27558e-23	1.05013e-05	5.40508e-23	0.337496	0.163908	NXPH4
764	chr11	63996766	63998438	1673	*	13	3.16492e-33	2.27312e-25	7.15679e-05	5.67623e-23	0.14286	0.0857833	NUDT22, DNAJC4, RP11-783K16.14
765	chr1	87617296	87618313	1018	*	8	1.30488e-35	1.89623e-24	1.75746e-05	5.74345e-23	0.302224	0.173051	RP5-1052I5.2, LINC01140
766	chr1	1181956	1183257	1302	*	5	1.10806e-35	1.00632e-24	8.3066e-07	5.76861e-23	0.406438	0.305629	FAM132A
767	chr1	228394509	228396098	1590	*	14	1.22518e-25	1.812e-23	0.000103338	5.8392e-23	0.168089	0.0860879	OBSCN, C1orf145
768	chr22	23487027	23487969	943	*	9	5.52131e-37	2.15973e-23	2.62272e-06	5.98073e-23	0.260458	0.119995	RAB36, RTDR1
769	chr19	34310625	34311562	938	*	6	1.02318e-39	8.11544e-24	8.58767e-07	6.17119e-23	0.39094	0.243981	NA
770	chr6	43477544	43479870	2327	*	12	9.46025e-32	6.84354e-18	9.93139e-06	6.34617e-23	0.154681	0.0795575	POLR1C, LRRC73, YIPF3
771	chr8	11759663	11760342	680	*	7	1.12518e-36	2.2851e-24	2.95632e-06	6.42393e-23	0.296004	0.173855	NA
772	chr18	30050338	30051803	1466	*	27	1.74545e-48	2.13594e-11	0.000125603	6.64988e-23	0.312659	0.0664695	GAREM
773	chr8	27348001	27348882	882	*	7	2.17201e-35	5.88179e-25	5.08696e-06	6.82166e-23	0.265878	0.171061	EPHX2
774	chr15	41059627	41062224	2598	*	15	6.87944e-31	6.32211e-22	8.21491e-05	6.88881e-23	0.195331	0.0931513	GCHFR, C15orf62, DNAJC17
775	chr6	36354960	36356162	1203	*	9	3.10548e-33	8.62832e-25	3.0931e-05	7.26776e-23	0.281862	0.158069	RP1-50J22.4, ETV7
776	chr1	110626066	110627590	1525	*	9	1.09891e-29	7.39344e-26	0.000140781	7.28009e-23	0.266702	0.146726	RP4-773N10.6
777	chr6	32026350	32028152	1803	*	12	6.79968e-33	1.73357e-21	2.4909e-05	7.73941e-23	0.240428	0.124491	TNXB
778	chr13	112720171	112724583	4413	*	25	8.2092e-25	4.57477e-22	0.000203167	7.89151e-23	0.266385	0.045757	SOX1
779	chr2	1745630	1747364	1735	*	8	8.91393e-40	1.29114e-19	2.21704e-06	8.05321e-23	0.39291	0.191719	PXDN
780	chr2	43019484	43020682	1199	*	10	5.58698e-34	1.95635e-25	0.000107522	8.22456e-23	0.243876	0.149633	HAAO
781	chr11	10325567	10329776	4210	*	24	1.66775e-27	2.74795e-24	0.000364518	8.86757e-23	0.205857	0.0863591	ADM
782	chr17	40833697	40840485	6789	*	24	1.60666e-25	1.51806e-18	1.62919e-05	9.09002e-23	0.228342	0.0673163	CTD-3193K9.4, CNTNAP1, CCR10, CTD-3193K9.3
783	chr12	122230490	122232358	1869	*	9	2.46281e-34	2.55102e-23	1.83774e-05	9.64774e-23	0.23718	0.0906419	RHOF
784	chr12	49297569	49297974	406	*	6	1.6155e-35	1.93375e-24	3.56462e-06	9.93161e-23	0.21381	0.174229	CCDC65, RP11-302B13.1, RP11-302B13.5
785	chr10	82167757	82169149	1393	*	11	5.94108e-38	1.01833e-22	3.80819e-06	1.02781e-22	0.362996	0.164558	FAM213A
786	chr2	238599858	238601467	1610	*	6	9.42857e-31	3.95776e-23	8.34407e-07	1.07087e-22	0.363803	0.244533	LRRFIP1
787	chr1	117112616	117114916	2301	*	11	1.01211e-28	1.084e-22	2.44558e-05	1.07561e-22	0.25244	0.128348	CD58
788	chr19	14183018	14184743	1726	*	10	4.17396e-35	6.58756e-21	2.32611e-05	1.13451e-22	0.25025	0.10388	hsa-mir-1199
789	chr13	50069509	50070766	1258	*	11	5.0658e-35	6.8363e-25	8.11745e-06	1.14315e-22	0.223404	0.135947	PHF11
790	chr11	46411908	46415316	3409	*	10	1.74105e-24	3.15335e-23	2.84651e-05	1.15902e-22	0.333999	0.150105	NA
791	chr8	82542806	82543431	626	*	6	1.12244e-33	8.15913e-25	8.90452e-06	1.17791e-22	0.28572	0.245915	IMPA1P
792	chr19	19647899	19649144	1246	*	10	1.2875e-34	7.17064e-25	2.88107e-05	1.18518e-22	0.251134	0.14408	YJEFN3, CILP2
793	chr12	2861589	2863075	1487	*	6	2.36351e-37	6.83869e-24	8.31872e-07	1.19389e-22	0.32947	0.216796	RP11-885B4.1, RP11-986G18.1
794	chr10	13749010	13749625	616	*	6	2.15005e-34	8.63701e-25	8.93131e-06	1.199e-22	0.317662	0.253121	FRMD4A
795	chr2	192015279	192016217	939	*	13	7.7525e-37	1.4238e-21	2.12881e-05	1.21057e-22	0.250843	0.118725	STAT4
796	chr7	128550410	128551672	1263	*	10	5.14855e-34	7.60821e-25	1.62239e-05	1.25523e-22	0.30772	0.103386	KCP
797	chr21	33783915	33785988	2074	*	7	6.62149e-24	5.95466e-21	1.14609e-06	1.33066e-22	0.328184	0.172365	EVA1C
798	chr1	42921582	42922694	1113	*	9	5.51311e-30	4.48887e-25	3.04072e-05	1.33849e-22	0.233394	0.131594	PPCS, ZMYND12
799	chr22	17600844	17602681	1838	*	9	3.52664e-28	2.49674e-20	4.85391e-06	1.34799e-22	0.268366	0.143915	AC006946.15, CECR6
800	chr10	21783091	21787079	3989	*	29	1.08419e-39	3.22039e-15	5.61445e-06	1.35253e-22	0.416353	0.0608806	CASC10, MIR1915
801	chr5	77139388	77140808	1421	*	8	5.33719e-38	1.39233e-20	4.0374e-06	1.40651e-22	0.364849	0.188592	TBCA
802	chr13	28195621	28196370	750	*	5	7.68191e-37	1.90852e-24	2.23553e-06	1.4204e-22	0.377733	0.244138	POLR1D
803	chr17	73498127	73501230	3104	*	15	1.3651e-18	6.00453e-26	0.000835209	1.42501e-22	0.13116	0.0729138	CASKIN2
804	chr4	128543924	128545193	1270	*	6	1.83613e-33	2.45369e-24	9.85657e-07	1.44629e-22	0.342973	0.217023	INTU
805	chr1	116370764	116371802	1039	*	7	1.07249e-32	1.43814e-24	8.40919e-06	1.46899e-22	0.290517	0.192917	NA
806	chr16	2131718	2136968	5251	*	24	1.32431e-13	2.44055e-26	0.00114285	1.52492e-22	0.0990449	0.0399571	TSC2
807	chr15	74657911	74658981	1071	*	7	6.45389e-40	1.08762e-20	1.62198e-06	1.53441e-22	0.336649	0.227074	CTD-2311M21.3, CYP11A1
808	chr2	26784141	26786046	1906	*	12	3.42228e-43	2.1599e-17	6.56997e-06	1.55941e-22	0.316692	0.128733	C2orf70
809	chr7	74020711	74021961	1251	*	8	1.74453e-38	1.28252e-20	3.4804e-06	1.59217e-22	0.433356	0.189429	RP5-1186P10.2
810	chr15	65359932	65361335	1404	*	7	4.85833e-40	4.07147e-22	1.26377e-06	1.61373e-22	0.243355	0.170878	RASL12
811	chr16	56665855	56666640	786	*	5	3.71582e-35	2.73676e-24	1.18246e-06	1.64959e-22	0.389277	0.308553	MT1M, AC026461.1
812	chr10	64576999	64579140	2142	*	13	1.39321e-37	3.01397e-21	6.02823e-06	1.67944e-22	0.357559	0.115913	EGR2
813	chr12	56111944	56115029	3086	*	8	1.52272e-27	9.93168e-24	1.06932e-05	1.74191e-22	0.247388	0.145359	RP11-644F5.10, BLOC1S1, RDH5
814	chr17	72321276	72322791	1516	*	8	1.92613e-33	5.41832e-24	1.69454e-05	1.76874e-22	0.278074	0.188387	KIF19
815	chr15	65647600	65648771	1172	*	6	1.9051e-35	4.50589e-24	1.93843e-06	1.79134e-22	0.270779	0.213756	IGDCC3
816	chr1	116694158	116695026	869	*	5	6.3192e-35	3.3728e-24	1.30692e-06	1.83671e-22	0.304392	0.229414	NA
817	chr1	29448425	29452103	3679	*	14	6.22618e-31	1.52949e-19	4.59328e-06	1.87131e-22	0.339423	0.12387	TMEM200B
818	chr4	184319589	184320640	1052	*	9	3.62478e-38	3.29092e-19	1.22102e-05	1.88099e-22	0.251087	0.144884	NA
819	chr16	56622951	56623816	866	*	10	1.73409e-31	3.50074e-23	2.25199e-05	1.88259e-22	0.322677	0.161873	MT3
820	chr11	122852284	122853573	1290	*	10	4.04336e-35	1.4229e-22	5.12317e-05	1.93788e-22	0.30001	0.175261	BSX
821	chr17	78999362	79001543	2182	*	11	5.33193e-32	2.35629e-21	2.9698e-05	2.02535e-22	0.197299	0.069049	NA
822	chr14	32670315	32673368	3054	*	11	5.76821e-34	6.60519e-23	2.94794e-06	2.04942e-22	0.364189	0.180212	RNU6-7, RNU6-8
823	chr10	695403	698258	2856	*	12	1.9642e-32	3.63917e-24	8.29671e-05	2.1379e-22	0.2343	0.122947	PRR26, DIP2C
824	chr3	139394779	139397179	2401	*	6	3.71534e-29	7.18254e-24	2.93204e-06	2.27974e-22	0.381977	0.240862	NMNAT3
825	chr6	28128373	28129498	1126	*	9	1.19153e-36	3.2878e-21	9.67465e-06	2.38567e-22	0.304271	0.175437	NA
826	chr5	121412184	121415023	2840	*	21	4.99318e-29	1.78191e-15	1.92179e-05	2.60643e-22	0.286134	0.0999812	LOX
827	chr16	11680075	11681599	1525	*	10	2.21671e-31	1.4885e-21	2.41768e-06	2.64776e-22	0.330397	0.132028	LITAF
828	chr12	117470541	117471115	575	*	6	2.96245e-33	1.71161e-24	1.26327e-05	2.67263e-22	0.285846	0.237252	NA
829	chr14	100680261	100680826	566	*	5	1.05737e-37	8.55794e-24	6.35009e-07	2.67447e-22	0.398272	0.275943	RP11-638I2.4
830	chr20	33146263	33148582	2320	*	11	1.85493e-32	2.61602e-24	2.67643e-05	2.87728e-22	0.190937	0.0997479	MAP1LC3A, PIGU
831	chr10	31607150	31610754	3605	*	34	1.04473e-51	5.99478e-12	1.05113e-05	2.94993e-22	0.414737	0.04574	ZEB1, ZEB1-AS1
832	chr1	156615962	156617074	1113	*	7	1.97737e-31	1.13147e-24	3.07313e-05	3.15286e-22	-0.327939	-0.195542	BCAN, RP11-284F21.7
833	chr6	27106988	27107756	769	*	8	5.70173e-31	1.07175e-24	4.82383e-05	3.29187e-22	0.212534	0.174865	HIST1H4I, HIST1H2BK
834	chr16	56640568	56642761	2194	*	9	1.2931e-41	1.92022e-19	1.32582e-06	3.52841e-22	0.302366	0.138425	MT2A
835	chr5	31853945	31855477	1533	*	7	8.72647e-33	3.53712e-24	2.77623e-06	3.65856e-22	0.415768	0.178216	PDZD2
836	chr4	140656096	140657573	1478	*	7	2.44324e-36	2.94336e-20	3.71032e-06	3.7072e-22	0.360366	0.184075	MGST2, MAML3
837	chr9	140054056	140057464	3409	*	7	3.74262e-15	3.08267e-24	9.49774e-06	3.83112e-22	0.378982	0.219842	GRIN1
838	chr13	114201583	114204079	2497	*	9	2.92218e-30	4.10828e-22	2.34307e-06	4.11968e-22	0.382555	0.165343	TMCO3
839	chr8	120650994	120651652	659	*	6	1.89795e-33	3.58617e-24	8.06458e-06	4.12653e-22	0.357395	0.274083	ENPP2
840	chr10	82116203	82117119	917	*	11	1.86521e-35	2.47559e-22	7.91623e-05	4.14161e-22	0.228373	0.135206	DYDC2, DYDC1
841	chr13	111521981	111522985	1005	*	7	2.75374e-33	8.36271e-24	1.12101e-05	4.14517e-22	0.2672	0.200186	LINC00346
842	chr18	22005767	22007271	1505	*	10	1.5727e-32	1.41607e-21	7.48803e-05	4.17022e-22	0.231691	0.144411	IMPACT
843	chr20	2728576	2731560	2985	*	7	3.90054e-25	9.66319e-24	6.04011e-06	4.24692e-22	0.219892	0.144438	EBF4
844	chr10	134893401	134897731	4331	*	17	2.22001e-22	1.88109e-20	0.000133841	4.29116e-22	0.297361	0.0861199	GPR123
845	chr19	42636625	42637805	1181	*	10	7.72548e-38	1.04554e-20	4.27256e-06	4.4669e-22	0.359421	0.158615	CTC-378H22.1, POU2F2, MIR4323
846	chr12	117318832	117320316	1485	*	12	1.17619e-42	8.10727e-15	1.43987e-05	4.69414e-22	0.271868	0.123845	HRK
847	chr14	88459216	88459963	748	*	8	1.32009e-32	6.29448e-24	1.81001e-05	5.0985e-22	0.198309	0.111919	GALC
848	chr2	10183013	10183620	608	*	7	4.02357e-35	5.36155e-22	9.12326e-06	5.27843e-22	0.273409	0.190889	KLF11
849	chr2	45028225	45030384	2160	*	14	7.92722e-28	1.12456e-24	0.000184658	5.8186e-22	0.301136	0.139947	NA
850	chr3	129345793	129346694	902	*	5	2.37528e-33	9.72395e-24	1.78883e-06	5.87899e-22	0.335029	0.29356	NA
851	chr2	121496875	121499710	2836	*	9	1.35171e-27	3.68964e-22	6.90048e-06	6.00286e-22	0.330114	0.173208	GLI2
852	chr8	110656166	110657854	1689	*	8	2.70179e-39	3.71037e-17	1.62084e-06	6.0874e-22	0.422396	0.16964	RP11-422N16.3, SYBU
853	chr2	171669275	171671795	2521	*	8	6.74597e-31	5.101e-21	1.07938e-05	6.1829e-22	0.310624	0.20317	GAD1
854	chr12	132690196	132691719	1524	*	6	1.99021e-33	3.69236e-23	2.81529e-06	6.46653e-22	0.369311	0.238311	GALNT9
855	chr14	97685060	97686001	942	*	10	9.93076e-37	2.78581e-22	7.75595e-06	7.14215e-22	0.305226	0.15594	NA
856	chr1	11724057	11724542	486	*	6	9.70013e-33	5.35042e-24	1.32697e-05	7.16284e-22	0.25248	0.208898	FBXO6
857	chr7	1733260	1734325	1066	*	8	1.69046e-32	4.52882e-24	2.90158e-05	7.27165e-22	0.216258	0.144463	ELFN1, AC074389.6
858	chr5	38445220	38446192	973	*	9	2.78686e-32	2.68186e-24	6.68073e-05	7.31343e-22	0.194005	0.117965	EGFLAM
859	chr14	73956373	73959688	3316	*	13	5.57619e-27	1.69832e-23	8.04403e-05	7.37568e-22	0.195907	0.103357	AC005280.1, C14orf169, HEATR4
860	chr11	69682593	69683619	1027	*	7	5.90798e-33	1.2157e-23	5.05765e-06	7.3964e-22	0.253815	0.185357	NA
861	chr1	41846683	41849203	2521	*	12	4.57354e-22	2.51396e-24	0.000111213	7.40578e-22	0.229424	0.138676	FOXO6
862	chr4	124317779	124318841	1063	*	11	1.84707e-34	6.42565e-23	7.5338e-05	7.67587e-22	0.241517	0.106764	SPRY1
863	chr11	74178114	74179054	941	*	9	2.14121e-32	5.27314e-24	6.64784e-05	7.75254e-22	0.234442	0.145732	RP11-702H23.4, KCNE3
864	chr1	65467980	65468921	942	*	10	2.07608e-32	1.06637e-23	0.000116057	8.54664e-22	0.298948	0.182156	RP11-182I10.3
865	chr4	48908469	48909110	642	*	9	5.30208e-33	2.40035e-21	4.72935e-05	8.63061e-22	0.336305	0.168871	OCIAD2
866	chr19	1132256	1132966	711	*	8	6.68581e-33	7.06637e-24	4.71819e-05	8.75175e-22	0.222526	0.174753	SBNO2
867	chr1	32041052	32042921	1870	*	12	2.15279e-33	1.31665e-23	0.000111852	8.98945e-22	0.308107	0.136575	TINAGL1, RP11-73M7.1
868	chr17	6658706	6659562	857	*	7	5.33741e-31	3.34313e-24	4.09092e-05	9.06836e-22	0.283629	0.218064	XAF1
869	chr5	43019773	43020627	855	*	7	2.92455e-31	2.93407e-24	6.15331e-05	9.08096e-22	0.324393	0.270946	CTD-2035E11.3, CTD-2201E18.3
870	chr1	156593698	156595945	2248	*	8	1.64665e-30	7.50201e-19	1.1773e-06	9.08241e-22	0.313871	0.1635	HAPLN2
871	chr2	97173713	97175311	1599	*	16	3.47657e-36	3.18885e-21	5.41234e-05	9.48694e-22	0.226962	0.0994199	NEURL3
872	chr7	23508189	23511443	3255	*	17	7.397e-19	2.44638e-24	0.000335842	9.74852e-22	0.263882	0.111463	IGF2BP3
873	chr5	176045983	176047485	1503	*	8	1.20424e-28	1.3657e-23	8.79864e-06	9.84316e-22	0.390031	0.2454	SNCB
874	chr1	226410197	226411954	1758	*	12	4.52598e-29	8.19571e-25	0.000522682	1.01386e-21	0.167701	0.115218	MIXL1
875	chr19	12978255	12978805	551	*	8	4.49544e-32	3.37781e-24	4.36524e-05	1.01986e-21	0.357911	0.238562	MAST1, HOOK2
876	chr7	100815485	100816740	1256	*	6	1.12706e-29	8.14771e-24	1.19457e-05	1.02165e-21	0.320248	0.264887	NAT16
877	chr15	45407818	45410236	2419	*	8	3.5647e-23	4.13299e-23	4.60192e-06	1.11759e-21	0.265869	0.183984	DUOXA2, DUOXA1
878	chr1	19990768	19992985	2218	*	11	3.16297e-36	4.51906e-17	4.13339e-06	1.12789e-21	0.367881	0.155928	HTR6
879	chr2	119913307	119916686	3380	*	15	5.17032e-29	6.62386e-18	3.48075e-05	1.18528e-21	0.307931	0.106994	C1QL2
880	chr14	29234671	29236898	2228	*	26	1.48322e-31	1.45733e-24	0.00612061	1.21099e-21	-0.0867337	-0.0265131	FOXG1
881	chr17	750241	751709	1469	*	7	5.89988e-31	9.36249e-24	1.73777e-05	1.21787e-21	0.347574	0.213071	NXN
882	chr16	29887661	29888733	1073	*	8	1.92756e-31	4.94468e-24	5.14582e-05	1.24381e-21	0.335927	0.225162	SEZ6L2
883	chr14	23355373	23356614	1242	*	6	6.8292e-36	1.44233e-21	1.7417e-06	1.25193e-21	0.351503	0.222127	REM2
884	chr2	242786046	242787716	1671	*	6	3.9053e-32	4.3305e-23	1.03223e-06	1.25448e-21	0.394774	0.193634	AC114730.2
885	chr15	75470777	75471200	424	*	5	4.69471e-34	2.74396e-23	1.42512e-06	1.25458e-21	0.307342	0.270622	NA
886	chr2	106227122	106227786	665	*	5	6.9207e-34	2.57868e-23	1.37561e-06	1.33802e-21	0.290254	0.236019	NA
887	chr21	47716443	47718080	1638	*	6	4.88796e-28	1.15637e-23	9.96312e-06	1.40978e-21	0.299601	0.221446	YBEY
888	chr16	3062056	3064377	2322	*	10	3.13005e-36	3.8528e-21	3.1294e-06	1.44352e-21	0.379959	0.140883	CLDN9
889	chr7	12443146	12444095	950	*	9	1.69884e-34	3.4883e-22	2.04756e-05	1.46159e-21	0.346819	0.190147	VWDE
890	chr1	155294010	155296066	2057	*	10	6.57564e-38	3.61174e-15	3.16309e-06	1.49493e-21	0.350723	0.134885	RUSC1
891	chr7	101723207	101723947	741	*	6	1.30122e-31	1.08189e-23	1.84192e-05	1.59044e-21	0.314157	0.247234	CUX1
892	chr3	160822268	160823392	1125	*	13	1.43566e-34	1.22195e-21	5.47715e-05	1.71838e-21	0.242517	0.11921	NMD3, B3GALNT1
893	chr10	116164122	116165190	1069	*	9	1.68281e-32	6.61904e-24	9.63027e-05	1.72918e-21	0.214005	0.161122	AFAP1L2
894	chr1	18435619	18437431	1813	*	9	7.03555e-36	1.89598e-19	2.56244e-06	1.80673e-21	0.357857	0.171925	IGSF21
895	chr3	49054887	49058929	4043	*	25	2.40242e-33	8.04762e-17	0.000156471	1.8288e-21	0.175174	0.0595514	NDUFAF3, DALRD3, MIR425, MIR191
896	chr19	31844954	31848310	3357	*	12	6.78264e-25	1.16193e-23	0.000277548	1.94043e-21	0.255313	0.155896	AC007796.1
897	chr20	43975752	43977473	1722	*	10	2.83344e-32	4.31526e-22	1.0119e-05	1.94747e-21	0.245519	0.124259	SDC4
898	chr1	228633275	228634806	1532	*	9	6.02915e-31	3.99291e-23	5.20489e-05	1.9545e-21	0.222062	0.152697	NA
899	chr11	47736132	47737105	974	*	8	3.86603e-31	1.50268e-23	7.6123e-06	1.9608e-21	0.313206	0.202494	AGBL2
900	chr19	52206224	52207653	1430	*	9	5.95305e-45	2.8598e-18	8.46307e-07	1.9909e-21	0.365656	0.171319	SPACA6P
901	chr6	52438690	52441723	3034	*	9	1.90207e-25	7.80834e-21	1.74869e-05	2.02537e-21	0.368986	0.131089	TRAM2
902	chr19	41073425	41074427	1003	*	6	1.03493e-32	4.41081e-23	3.89546e-06	2.06257e-21	0.349397	0.247807	SPTBN4
903	chr8	82192519	82193704	1186	*	11	4.15123e-29	1.19365e-23	0.000164319	2.2357e-21	0.26713	0.157518	FABP5, RP11-363E6.3
904	chr11	119611809	119613957	2149	*	9	3.41874e-26	2.29147e-20	1.69032e-05	2.25301e-21	0.352323	0.192017	NA
905	chr17	7287100	7288001	902	*	7	5.489e-30	1.58685e-23	3.15506e-05	2.2553e-21	0.209293	0.153837	TNK1
906	chr3	127316362	127317798	1437	*	10	1.52464e-30	3.46629e-23	2.87998e-05	2.25665e-21	0.197275	0.0915959	MCM2, TPRA1
907	chr13	46424943	46426263	1321	*	13	2.88009e-34	5.20076e-20	0.000450926	2.37165e-21	0.307992	0.176975	SIAH3
908	chr1	900550	903543	2994	*	13	1.69679e-26	3.86031e-23	7.60685e-05	2.47348e-21	0.180993	0.100727	KLHL17, PLEKHN1
909	chr5	38845129	38846743	1615	*	8	1.4278e-25	8.3846e-22	7.42892e-06	2.48087e-21	0.281248	0.145854	OSMR, CTD-2127H9.1
910	chr11	117664470	117668336	3867	*	14	5.94408e-21	7.42931e-19	6.24359e-05	2.53046e-21	-0.256189	-0.103287	DSCAML1
911	chr1	244624249	244625112	864	*	7	2.7644e-31	1.39889e-23	1.80887e-05	2.58074e-21	0.278785	0.175249	C1orf101
912	chr17	70339099	70339343	245	*	4	3.54348e-36	8.67909e-23	4.59423e-07	2.7143e-21	0.406427	0.353504	RP11-1124B17.1, LINC00511
913	chr7	94023308	94024254	947	*	11	1.24937e-31	5.0042e-23	0.000106552	2.72374e-21	0.248822	0.14912	COL1A2
914	chr7	100487657	100492945	5289	*	20	5.96991e-33	4.87344e-16	6.99157e-06	2.7279e-21	0.344369	0.0815784	ACHE
915	chr3	68056706	68057357	652	*	6	2.46424e-32	3.91138e-23	6.69864e-06	2.74917e-21	0.316041	0.248686	FAM19A1
916	chr3	71631050	71632124	1075	*	5	2.89865e-40	6.66251e-22	4.88691e-07	2.80284e-21	0.42209	0.260864	FOXP1
917	chr5	139089274	139091012	1739	*	9	1.40445e-33	2.39209e-17	1.48899e-06	2.8233e-21	0.377179	0.166098	CTB-35F21.1
918	chr5	162992841	162993374	534	*	5	3.6762e-32	4.85901e-23	3.08338e-06	2.84074e-21	0.304665	0.208504	NA
919	chr8	24770342	24773268	2927	*	21	3.57836e-32	2.02778e-19	0.000134444	2.90728e-21	0.239917	0.0199291	NEFM, GS1-72M22.1
920	chr10	123355268	123357695	2428	*	12	3.59482e-33	1.96817e-21	4.59576e-05	3.0128e-21	0.304406	0.122295	FGFR2
921	chr14	70315994	70317239	1246	*	8	2.12654e-35	8.44546e-21	2.80029e-06	3.19199e-21	0.270475	0.136289	NA
922	chr1	34642000	34643941	1942	*	10	7.93856e-34	2.08446e-20	6.49065e-05	3.24244e-21	0.277639	0.150501	C1orf94
923	chr3	32433055	32434339	1285	*	7	7.12285e-29	8.4044e-23	8.0485e-06	3.26853e-21	0.254829	0.182794	CMTM7
924	chr11	67417958	67418365	408	*	7	9.88515e-32	3.74038e-23	1.12915e-05	3.30493e-21	0.270049	0.203414	ACY3
925	chr17	70111635	70114623	2989	*	10	1.27208e-24	2.43397e-23	7.65629e-05	3.45714e-21	0.257991	0.178589	SOX9-AS1
926	chr12	48206783	48207862	1080	*	5	6.02601e-35	5.571e-22	8.57719e-07	3.64389e-21	0.405537	0.280696	HDAC7
927	chr4	76860890	76862786	1897	*	11	1.06382e-31	2.65852e-16	1.38292e-06	3.70335e-21	0.400558	0.121761	NAAA, SDAD1
928	chr11	73356316	73358657	2342	*	16	5.17606e-27	1.28142e-23	0.000382241	3.75158e-21	0.12514	0.0632866	PLEKHB1
929	chr17	7905636	7907755	2120	*	11	2.32736e-29	5.13439e-21	2.73965e-05	3.97885e-21	0.305005	0.150183	GUCY2D
930	chr17	41832466	41833324	859	*	7	2.20636e-31	2.5523e-23	4.07281e-05	4.03459e-21	0.28229	0.213241	SOST
931	chr3	193857540	193859889	2350	*	5	5.85809e-20	1.12795e-22	1.12196e-06	4.03461e-21	0.425764	0.277957	NA
932	chr22	21386798	21387497	700	*	9	4.0861e-31	1.45869e-23	7.84063e-05	4.29226e-21	0.209511	0.113662	AC002472.11, SLC7A4
933	chr12	26986119	26987065	947	*	12	1.24023e-41	1.10141e-13	2.18343e-05	4.44384e-21	0.276341	0.112571	ITPR2
934	chr2	219825256	219827930	2675	*	13	3.15263e-42	2.50947e-17	2.40232e-06	4.45102e-21	0.370826	0.128821	CDK5R2, AC097468.7
935	chr2	200328645	200335558	6914	*	29	6.61321e-14	1.63157e-24	0.00459906	4.68207e-21	0.189329	0.109052	SATB2-AS1, SATB2
936	chr13	36728869	36729760	892	*	6	1.58286e-35	3.68366e-19	1.76173e-06	4.78209e-21	0.312498	0.207253	NA
937	chr7	37955508	37956648	1141	*	11	2.55011e-46	2.89057e-12	2.02463e-06	5.0781e-21	0.377215	0.140423	EPDR1, SFRP4
938	chr11	2158555	2163538	4984	*	61	1.37187e-22	7.71893e-19	0.000188398	5.32131e-21	0.262781	0.0184342	IGF2-AS, IGF2, INS-IGF2
939	chr7	157407820	157408770	951	*	6	1.52561e-31	6.08406e-23	8.80965e-06	5.619e-21	0.200878	0.140619	AC005481.5, PTPRN2
940	chr8	42064673	42065741	1069	*	6	7.34756e-30	8.59461e-22	2.36383e-06	5.69217e-21	0.241161	0.152921	PLAT
941	chr4	4577005	4577473	469	*	4	1.52965e-35	1.92626e-22	4.75305e-07	5.70369e-21	0.390585	0.284426	STX18-AS1
942	chr1	28198451	28199456	1006	*	9	3.05149e-31	6.769e-21	4.29163e-06	5.86668e-21	0.284218	0.107686	THEMIS2
943	chr4	110623974	110625010	1037	*	8	1.59916e-27	4.23842e-23	4.36832e-05	6.11586e-21	0.223047	0.121349	CASP6
944	chr8	80695847	80696520	674	*	5	7.47629e-33	1.6106e-22	1.45529e-06	6.24561e-21	0.356601	0.225574	RP11-27N21.3, RP11-26J3.1
945	chr17	47647377	47647861	485	*	4	5.43968e-35	2.121e-22	5.23686e-07	6.38969e-21	0.338157	0.296003	RP5-1029K10.2, RP5-1029K10.4
946	chr8	42234243	42235916	1674	*	9	7.79178e-34	2.54599e-19	4.54242e-05	6.47458e-21	0.298354	0.184024	DKK4
947	chr22	45680676	45681036	361	*	8	7.3146e-31	4.09165e-23	5.71905e-05	6.56166e-21	0.183207	0.152653	UPK3A
948	chr8	143545214	143546893	1680	*	12	3.00526e-20	5.02239e-24	0.000636161	6.92916e-21	0.15696	0.09862	BAI1
949	chr4	1577932	1581088	3157	*	10	4.3364e-24	1.56293e-21	2.65624e-05	7.24541e-21	0.235365	0.137577	RP11-1398P2.1
950	chr15	85523201	85526198	2998	*	12	1.60708e-39	3.29843e-16	1.95312e-06	7.44828e-21	0.309903	0.135659	PDE8A
951	chr5	141016628	141018369	1742	*	9	2.0647e-35	1.25945e-18	8.53102e-06	7.47171e-21	0.275056	0.122252	RELL2
952	chr3	57112588	57114657	2070	*	7	3.6362e-35	9.93983e-21	1.85253e-06	7.62184e-21	0.351971	0.172249	RP11-157F20.3, ARHGEF3
953	chr8	29204954	29207241	2288	*	11	1.54068e-38	4.12007e-17	3.2417e-06	7.65814e-21	0.34617	0.110411	DUSP4
954	chr6	110677913	110680256	2344	*	9	4.66258e-30	5.71692e-22	4.83748e-06	7.66508e-21	0.27154	0.154997	METTL24
955	chr7	1575737	1577697	1961	*	7	4.07914e-34	9.41942e-21	1.97808e-06	7.71686e-21	0.248718	0.133989	MAFK
956	chr6	10881782	10884891	3110	*	22	3.09862e-18	1.85009e-24	0.00432407	7.72504e-21	0.207064	0.11698	RP11-637O19.3, SYCP2L, RP11-637O19.2, GCM2
957	chr6	26172091	26172931	841	*	4	6.46965e-34	2.60812e-22	5.92871e-07	7.96374e-21	0.324353	0.316841	NA
958	chr11	65546988	65549260	2273	*	10	1.94443e-25	6.42037e-19	1.78557e-05	8.11e-21	0.262549	0.129288	AP5B1, AP001266.1
959	chr7	158377440	158381884	4445	*	13	1.59128e-25	1.19461e-18	3.15977e-05	8.12446e-21	0.240104	0.0804193	PTPRN2
960	chr1	27901698	27902687	990	*	5	4.54134e-29	2.14846e-22	1.33652e-06	8.22144e-21	0.385683	0.265264	AHDC1
961	chr22	43505892	43507665	1774	*	21	4.8337e-39	1.1625e-15	3.25056e-05	8.47192e-21	0.323057	0.0756055	BIK
962	chr11	128693677	128695541	1865	*	10	1.17153e-33	4.97524e-20	6.55085e-05	8.49563e-21	0.237965	0.146503	NA
963	chr4	38320637	38321009	373	*	4	8.35277e-34	2.78906e-22	6.34726e-07	8.54223e-21	0.360847	0.330907	NA
964	chr14	54412780	54414764	1985	*	8	1.26207e-36	7.57578e-19	3.70427e-06	8.96465e-21	0.376828	0.185968	NA
965	chr2	27664399	27665711	1313	*	12	1.32144e-28	6.19967e-23	0.000654772	9.00954e-21	0.196254	0.111082	NRBP1, KRTCAP3
966	chr2	131594245	131595321	1077	*	4	1.45939e-29	2.96553e-22	6.52998e-07	9.07771e-21	0.447268	0.316457	ARHGEF4, AC133785.1
967	chr2	26401640	26402318	679	*	7	1.67734e-30	4.80823e-23	4.267e-05	9.16337e-21	0.30821	0.224512	GAREML
968	chr18	55862037	55863675	1639	*	11	2.80496e-33	8.97407e-22	0.000153046	9.31818e-21	0.276137	0.142541	NEDD4L, RP11-718I15.1
969	chr7	2677986	2680532	2547	*	8	2.86228e-20	4.62452e-22	3.00134e-05	9.6772e-21	0.22004	0.122582	TTYH3
970	chr15	67457584	67458522	939	*	7	1.35543e-30	4.8237e-22	4.33268e-06	9.79842e-21	0.214744	0.175696	SMAD3
971	chr11	94882829	94884875	2047	*	11	1.13912e-31	1.91735e-19	3.65784e-05	9.88975e-21	0.283611	0.147647	RP11-712B9.2
972	chr14	105830606	105830859	254	*	4	6.93289e-34	3.25779e-22	6.40578e-07	9.89913e-21	0.351523	0.30445	PACS2
973	chr5	156886415	156887490	1076	*	8	1.67867e-34	5.26232e-21	1.19278e-05	1.0126e-20	0.343921	0.196827	NIPAL4, CTB-109A12.1, ADAM19
974	chr13	99100712	99101761	1050	*	9	2.47169e-28	2.21294e-21	6.73418e-05	1.01602e-20	0.221569	0.102987	FARP1
975	chr18	13136340	13137315	976	*	6	1.61056e-29	1.15062e-22	1.00849e-05	1.08384e-20	0.364396	0.222251	NA
976	chr6	26087607	26088446	840	*	5	7.16398e-31	1.68028e-22	5.83033e-06	1.11126e-20	0.342826	0.291517	HFE
977	chr13	95354021	95359203	5183	*	23	3.14268e-15	1.1489e-22	0.00257145	1.17527e-20	0.19679	0.0797133	LINC00391
978	chr1	27718221	27719463	1243	*	11	5.75517e-34	2.43832e-18	1.61013e-05	1.18709e-20	0.272768	0.101852	GPR3
979	chr2	177355072	177356020	949	*	5	1.22579e-30	1.96574e-22	4.34328e-06	1.19426e-20	0.238655	0.196415	NA
980	chr7	95225520	95226433	914	*	7	1.02725e-28	3.30836e-22	1.68804e-05	1.28438e-20	0.324756	0.198935	AC002451.3, PDK4
981	chr4	144480206	144480946	741	*	13	9.19653e-31	8.0452e-24	0.000942194	1.30318e-20	0.208957	0.136594	GUSBP5
982	chr17	40332420	40333549	1130	*	9	1.05478e-37	1.38608e-20	1.65313e-06	1.33786e-20	0.374676	0.146661	KCNH4
983	chr1	29585853	29587490	1638	*	11	5.27766e-34	5.40089e-21	3.35265e-05	1.34103e-20	0.313418	0.137423	PTPRU
984	chr2	158114069	158114424	356	*	6	2.48646e-30	1.04802e-22	2.50235e-05	1.34971e-20	0.244003	0.186974	GALNT5
985	chr13	92050675	92051786	1112	*	12	1.22598e-38	4.77308e-20	5.77481e-06	1.35241e-20	0.374821	0.119044	GPC5
986	chr19	11449933	11450739	807	*	5	6.63426e-31	2.53841e-22	4.38291e-06	1.42914e-20	0.348166	0.23857	RAB3D
987	chr7	2756395	2761760	5366	*	16	1.90188e-16	1.79306e-19	0.000158599	1.47018e-20	0.17126	0.0535005	AMZ1
988	chr8	1992099	1994478	2380	*	15	8.04164e-29	8.5725e-23	0.000283291	1.48166e-20	0.209973	0.0913701	MYOM2
989	chr3	141516232	141516705	474	*	6	2.41048e-30	1.19196e-22	2.40296e-05	1.52061e-20	0.262173	0.223316	GRK7
990	chr16	49311483	49313307	1825	*	9	2.34258e-26	4.69576e-23	9.51911e-05	1.58031e-20	0.293206	0.199573	CBLN1
991	chr17	7826155	7826623	469	*	6	6.77002e-31	2.33041e-22	9.05016e-06	1.59918e-20	0.339826	0.229395	KCNAB3
992	chr4	15964743	15965425	683	*	9	9.87853e-30	2.42164e-23	0.000269774	1.60153e-20	0.182661	0.140265	FGFBP2, PROM1
993	chr7	150035787	150039406	3620	*	10	4.5691e-31	2.23145e-17	1.63228e-06	1.65014e-20	0.415614	0.13866	RP4-584D14.7, RARRES2
994	chr15	76014911	76016335	1425	*	6	2.42773e-35	5.47152e-21	6.00831e-07	1.71673e-20	0.298078	0.14616	ODF3L1
995	chr14	77591038	77591726	689	*	4	3.14045e-33	6.76909e-22	4.87938e-07	1.74261e-20	0.368786	0.294194	RP11-463C8.4, TMEM63C
996	chr7	100091181	100091786	606	*	5	1.22735e-30	2.81856e-22	6.79343e-06	1.82791e-20	0.348518	0.286836	NYAP1
997	chr12	47219626	47221046	1421	*	12	2.07085e-31	1.92677e-22	0.000210158	1.84984e-20	0.251781	0.154957	SLC38A4
998	chr16	1206750	1210829	4080	*	12	8.70112e-15	9.42235e-21	0.000112039	1.85253e-20	0.290671	0.0972134	CACNA1H, RP11-616M22.1, RP11-616M22.2
999	chr1	170628856	170631847	2992	*	12	5.46087e-28	6.53503e-22	8.07267e-05	1.88068e-20	0.334704	0.15093	NA
1000	chr6	150284518	150285634	1117	*	8	2.39521e-35	1.31701e-17	3.1636e-06	1.90413e-20	0.264334	0.131668	ULBP1
1001	chr17	76226122	76228233	2112	*	13	3.28219e-33	4.259e-20	1.74613e-05	1.95145e-20	0.275517	0.129198	TMEM235
1002	chr1	32179862	32181323	1462	*	5	3.9368e-34	1.58756e-18	6.35179e-07	1.9695e-20	0.376363	0.250382	NA
1003	chr3	55522301	55524048	1748	*	13	2.52524e-37	2.57761e-15	3.44762e-05	2.0514e-20	0.33286	0.131607	WNT5A-AS1, WNT5A
1004	chr15	29395532	29396429	898	*	5	5.27955e-31	8.34467e-22	1.62796e-06	2.09251e-20	0.356608	0.233366	APBA2
1005	chr19	17877419	17877733	315	*	5	1.29805e-30	3.2139e-22	7.19328e-06	2.1164e-20	0.242242	0.221414	FCHO1
1006	chr13	76444798	76445065	268	*	6	6.71042e-30	1.56178e-22	3.32047e-05	2.13614e-20	0.251631	0.222428	NA
1007	chr9	86571409	86572014	606	*	5	1.72414e-31	7.60254e-22	1.02926e-06	2.16789e-20	0.346225	0.211449	C9orf64
1008	chr6	41374532	41377288	2757	*	11	3.47431e-18	1.00458e-22	0.000186912	2.17445e-20	0.232879	0.127187	NA
1009	chr17	38346960	38347968	1009	*	6	1.94217e-29	2.45488e-22	1.41057e-05	2.17867e-20	0.256314	0.220038	RAPGEFL1
1010	chr9	72658358	72660082	1725	*	5	4.22419e-30	2.64652e-21	1.44754e-06	2.22793e-20	0.250009	0.185512	MAMDC2
1011	chr19	7980718	7983877	3160	*	9	8.02938e-20	2.87882e-22	1.11502e-05	2.33487e-20	0.274768	0.166257	TGFBR3L, CTD-3193O13.1
1012	chr7	128577593	128578297	705	*	12	1.52807e-32	2.90679e-21	0.000105188	2.335e-20	0.26901	0.107933	IRF5
1013	chr7	4761793	4764443	2651	*	13	1.10119e-21	2.29385e-23	0.000692058	2.35704e-20	0.206384	0.0751106	FOXK1
1014	chr1	205649091	205649956	866	*	11	9.13405e-36	9.32684e-17	2.8072e-05	2.37896e-20	0.365925	0.153193	SLC45A3
1015	chr8	144639591	144640755	1165	*	9	5.58219e-36	4.49506e-20	1.52636e-06	2.38791e-20	0.29518	0.146167	GSDMD
1016	chr7	2556962	2561116	4155	*	21	2.87441e-17	1.45395e-16	7.63466e-05	2.45633e-20	0.284039	0.0748105	LFNG
1017	chr1	235813272	235814814	1543	*	14	5.38329e-38	2.66683e-15	9.00604e-05	2.46657e-20	0.264281	0.11395	GNG4
1018	chr17	72450036	72450493	458	*	4	1.45645e-32	8.45717e-22	8.01568e-07	2.495e-20	0.392844	0.334037	NA
1019	chr2	71114785	71116765	1981	*	12	3.15226e-28	1.02411e-20	9.98119e-05	2.52624e-20	0.256451	0.149348	LINC01143
1020	chr2	242498349	242500484	2136	*	7	2.27645e-29	1.6123e-19	1.46198e-05	2.54939e-20	0.261671	0.173907	BOK, BOK-AS1
1021	chr4	90756533	90759203	2671	*	18	1.70678e-23	1.48912e-23	0.000605459	2.58009e-20	-0.219547	-0.044218	RP11-67M1.1, SNCA
1022	chr5	76372556	76373803	1248	*	6	6.80742e-31	2.21612e-21	4.52617e-06	2.59576e-20	0.383043	0.235704	ZBED3
1023	chr5	134369017	134370530	1514	*	11	6.32305e-34	1.4071e-19	6.96497e-06	2.60163e-20	0.363697	0.13155	C5orf66, PITX1
1024	chr19	40731797	40732804	1008	*	11	1.81742e-32	1.34456e-21	0.000122861	2.62433e-20	0.284538	0.155033	CNTD2
1025	chr5	172305889	172306136	248	*	6	2.56514e-30	4.18577e-22	9.21792e-06	2.64554e-20	0.213204	0.120685	ERGIC1
1026	chr9	130689627	130690399	773	*	5	1.56739e-30	6.12119e-22	1.90012e-06	2.6579e-20	0.34004	0.244406	PIP5KL1
1027	chr2	85640762	85641985	1224	*	6	2.91971e-32	1.35219e-20	5.4305e-06	2.67804e-20	0.26575	0.174206	CAPG
1028	chr12	103344336	103344890	555	*	6	3.88107e-30	2.74632e-22	1.87575e-05	2.72074e-20	0.324228	0.245302	PAH
1029	chr13	80910763	80911808	1046	*	4	3.59375e-28	9.18292e-22	8.69573e-07	2.72833e-20	0.385258	0.318878	SPRY2
1030	chr2	47167859	47169299	1441	*	8	4.0684e-34	4.32332e-15	2.47997e-06	2.76974e-20	0.368967	0.157817	TTC7A, MCFD2
1031	chr2	178013040	178013807	768	*	4	1.09419e-34	1.24266e-21	4.48084e-07	2.81865e-20	0.400241	0.349393	AC079305.11
1032	chr17	78864088	78866579	2492	*	9	3.6433e-27	2.3655e-21	8.64652e-05	2.86108e-20	0.186709	0.0932901	RPTOR
1033	chr6	74160206	74162142	1937	*	13	4.94242e-29	6.27709e-22	0.000312051	2.89052e-20	0.25822	0.148365	MB21D1
1034	chr19	36132263	36132842	580	*	6	1.48768e-32	1.0655e-20	6.79446e-06	2.89119e-20	0.327737	0.217496	ETV2
1035	chr3	127174481	127176257	1777	*	11	2.91504e-37	6.98048e-17	5.24253e-06	2.89692e-20	0.343047	0.152179	NA
1036	chr19	14376360	14376820	461	*	4	5.46421e-32	1.04813e-21	9.25625e-07	3.12103e-20	0.33549	0.262818	CTD-2189E23.1
1037	chr1	33351568	33352589	1022	*	10	2.35145e-40	1.54175e-16	2.47325e-06	3.13087e-20	0.286803	0.117977	HPCA
1038	chr1	1092940	1093940	1001	*	5	1.40757e-37	2.5433e-17	5.90002e-07	3.17457e-20	0.398715	0.26469	NA
1039	chr21	44494722	44497019	2298	*	16	6.13494e-37	1.84082e-13	5.97927e-06	3.17484e-20	0.317107	0.100843	CBS
1040	chr5	72714340	72716466	2127	*	8	1.35971e-33	2.72931e-20	2.09201e-06	3.20112e-20	0.38179	0.179574	NA
1041	chr3	32509039	32509543	505	*	6	1.41425e-29	2.71297e-22	2.32596e-05	3.34821e-20	0.260514	0.224715	CMTM7
1042	chr1	2200890	2203648	2759	*	10	1.46343e-15	1.93242e-21	8.33917e-05	3.37109e-20	0.268541	0.118208	SKI
1043	chr15	101419011	101421391	2381	*	21	3.80412e-26	8.19435e-16	0.000770528	3.42471e-20	0.269544	0.123225	RP11-66B24.8, ALDH1A3
1044	chr19	35629022	35630474	1453	*	14	7.2856e-33	3.78344e-19	0.000446868	3.49868e-20	0.206905	0.102101	FXYD1, CTD-2527I21.4, LGI4, AC020907.2
1045	chr20	45946271	45947892	1622	*	7	4.34349e-28	2.97023e-20	8.77734e-06	3.52345e-20	0.275008	0.19928	AL031666.2, ZMYND8
1046	chr15	27111388	27113322	1935	*	21	2.36207e-32	2.51253e-21	0.00095369	3.55437e-20	0.19352	0.0766524	GABRA5, GABRB3
1047	chr12	52300911	52301970	1060	*	7	9.87434e-33	2.07004e-20	3.2229e-06	3.57273e-20	0.383287	0.171718	ACVRL1
1048	chr1	157948536	157948893	358	*	4	3.8119e-33	1.43195e-21	6.39953e-07	3.79184e-20	0.352694	0.298979	NA
1049	chr19	40004995	40006625	1631	*	14	8.9942e-41	3.23811e-17	6.09853e-06	3.8504e-20	0.340072	0.079712	SELV
1050	chr7	127910927	127912035	1109	*	6	2.95813e-25	4.12307e-22	1.10113e-05	3.92835e-20	0.33476	0.211327	NA
1051	chr2	101766314	101768973	2660	*	10	1.579e-26	9.82005e-18	1.60731e-05	4.00328e-20	0.270029	0.124185	RP11-299H21.1, TBC1D8
1052	chr8	22084298	22086441	2144	*	10	2.9808e-28	8.32545e-20	6.87136e-06	4.1122e-20	0.24147	0.123746	PHYHIP
1053	chr18	55105322	55108947	3626	*	11	8.31548e-20	2.517e-22	0.00024169	4.13472e-20	0.219629	0.141225	ONECUT2
1054	chr7	65508862	65509578	717	*	5	5.33917e-30	7.48205e-22	5.23653e-06	4.30523e-20	0.430968	0.243538	NA
1055	chr14	76445988	76448191	2204	*	9	1.20736e-26	2.71969e-15	7.34593e-06	4.52492e-20	0.273874	0.147827	IFT43, TGFB3
1056	chr3	147139184	147142415	3232	*	18	6.28755e-19	7.85945e-24	0.00317817	4.57437e-20	0.205133	0.138737	ZIC1
1057	chr3	16553499	16555620	2122	*	13	3.5443e-29	6.9689e-19	4.17143e-06	4.58781e-20	0.340701	0.123047	RFTN1
1058	chr13	52419265	52419483	219	*	6	3.21058e-30	1.7728e-21	1.30289e-05	4.90915e-20	0.303492	0.198269	NA
1059	chr1	211499945	211502171	2227	*	9	1.04414e-27	1.76163e-20	4.23874e-06	4.93797e-20	0.378163	0.152386	TRAF5
1060	chr19	19220710	19221574	865	*	5	1.40958e-30	1.48831e-21	3.07285e-06	4.98528e-20	0.28828	0.203404	SLC25A42
1061	chr14	91730362	91731012	651	*	4	1.05802e-37	2.96322e-21	3.79751e-07	5.24022e-20	0.393288	0.308098	NA
1062	chr7	129912487	129913258	772	*	5	2.97629e-32	2.65537e-21	1.32607e-06	5.29022e-20	0.366416	0.271321	CPA2
1063	chr13	100310162	100310841	680	*	5	9.93466e-30	9.11945e-22	8.23945e-06	5.5945e-20	0.336345	0.275916	CLYBL
1064	chr17	39967125	39970091	2967	*	22	1.65538e-31	1.67103e-16	0.000192334	5.99514e-20	0.208811	0.0670366	FKBP10, LEPREL4
1065	chr6	136171652	136173085	1434	*	8	4.99978e-31	8.08455e-21	5.63226e-06	6.02188e-20	0.248942	0.17504	PDE7B
1066	chr13	110789168	110791045	1878	*	10	2.28034e-25	4.32485e-19	1.97363e-05	6.04009e-20	0.324441	0.10514	NA
1067	chr11	17034484	17036644	2161	*	10	3.73339e-22	5.71959e-19	1.05141e-05	6.07321e-20	0.327975	0.132124	OR7E14P, PLEKHA7
1068	chr12	130529214	130530121	908	*	7	4.10634e-28	2.72624e-22	0.000102838	6.30078e-20	0.285834	0.203815	RP11-474D1.4, RP11-474D1.3
1069	chr19	14072358	14074823	2466	*	9	6.3195e-30	1.28431e-20	3.9531e-06	6.59983e-20	0.207667	0.0950841	RFX1
1070	chr12	107296946	107297296	351	*	4	8.3268e-33	2.79543e-21	6.21201e-07	6.64075e-20	0.332954	0.276787	NA
1071	chr2	31360693	31362226	1534	*	12	5.52735e-31	1.10706e-21	0.000161298	6.74373e-20	0.251039	0.103045	GALNT14
1072	chr19	46915351	46917255	1905	*	8	3.36111e-25	6.61426e-22	5.74009e-05	6.80122e-20	0.301712	0.173274	CCDC8
1073	chr11	47586666	47587672	1007	*	8	1.83017e-27	1.46914e-20	9.10425e-06	6.8372e-20	0.25329	0.107964	NDUFS3, PTPMT1, CELF1
1074	chr7	97839870	97842268	2399	*	13	1.3056e-24	5.52213e-18	4.04183e-06	6.85775e-20	0.331809	0.0870845	BHLHA15
1075	chr17	17108846	17110353	1508	*	10	5.2041e-30	1.17763e-19	2.24521e-06	6.93276e-20	0.338248	0.164097	MPRIP, PLD6, RP11-45M22.4
1076	chr7	87935979	87936923	945	*	10	1.31386e-31	4.61007e-20	0.000138984	7.01138e-20	0.219313	0.145441	STEAP4
1077	chr3	26664181	26666855	2675	*	12	1.63276e-37	3.27091e-12	5.61979e-06	7.07647e-20	0.295766	0.134107	LRRC3B, AC099754.1
1078	chr5	36692236	36693415	1180	*	5	1.72937e-33	2.35806e-19	1.08055e-06	7.17362e-20	0.261571	0.214331	CTD-2353F22.1
1079	chr7	1606266	1607868	1603	*	9	3.74715e-34	2.34906e-18	3.49487e-06	7.22922e-20	0.230019	0.130909	PSMG3
1080	chr2	190044504	190044983	480	*	6	1.42565e-30	2.33058e-21	1.04385e-05	7.38383e-20	0.31667	0.229876	COL5A2
1081	chr11	1241341	1244533	3193	*	13	1.08176e-19	2.48747e-22	0.000488911	7.57406e-20	0.143336	0.0872986	MUC5B
1082	chr21	38119920	38120824	905	*	6	1.37735e-30	2.78776e-20	8.14974e-06	7.63829e-20	0.357899	0.217322	SIM2
1083	chr11	1318877	1321954	3078	*	12	6.21867e-22	5.76328e-22	0.000261722	7.86759e-20	0.156912	0.0835626	TOLLIP
1084	chr10	30722105	30724374	2270	*	19	1.00071e-32	2.43198e-15	1.77402e-05	7.96197e-20	0.357661	0.0929283	MAP3K8
1085	chr19	18547070	18550061	2992	*	15	1.28907e-22	1.67565e-17	8.68402e-05	7.97481e-20	0.22564	0.080051	ISYNA1
1086	chr4	24795830	24797176	1347	*	8	6.4416e-30	1.02707e-20	3.49905e-05	7.98807e-20	0.240262	0.165067	SOD3
1087	chr10	102820768	102822873	2106	*	14	1.63425e-32	4.97802e-17	1.21256e-05	8.17395e-20	0.367567	0.134488	KAZALD1
1088	chr5	114514717	114516854	2138	*	11	1.44764e-31	3.84801e-18	1.26119e-05	8.2379e-20	0.242794	0.101687	TRIM36
1089	chr9	97810617	97811087	471	*	4	3.12124e-31	2.94131e-21	1.0367e-06	8.36885e-20	0.401752	0.363571	C9orf3
1090	chr13	101173617	101174420	804	*	8	2.0574e-28	4.53264e-22	6.73774e-05	8.42452e-20	0.216089	0.155041	PCCA
1091	chr18	24445134	24446948	1815	*	6	3.93134e-24	1.6297e-21	1.02992e-05	8.45249e-20	0.284078	0.197731	AQP4-AS1, AQP4
1092	chr15	38856094	38857695	1602	*	10	1.38051e-36	1.11433e-16	3.10091e-06	8.54652e-20	0.264306	0.101773	RASGRP1
1093	chr19	36246395	36248020	1626	*	12	9.03e-32	1.62423e-19	4.5906e-06	8.64704e-20	0.232276	0.108899	HSPB6
1094	chr10	126781498	126782592	1095	*	8	2.60971e-30	6.82745e-20	2.98776e-05	8.87463e-20	0.23058	0.122808	CTBP2
1095	chr5	139076670	139079288	2619	*	8	1.01053e-26	3.07424e-21	5.30746e-05	8.94763e-20	0.316222	0.191429	CTB-35F21.1
1096	chr5	139135269	139135961	693	*	5	1.81658e-29	2.0139e-21	4.12995e-06	9.24784e-20	0.352921	0.240151	NA
1097	chr20	865780	866087	308	*	5	1.72034e-29	1.60842e-21	8.15961e-06	9.46812e-20	0.282029	0.222538	ANGPT4
1098	chr9	4661938	4663107	1170	*	6	1.32612e-28	2.20549e-21	2.46736e-06	9.61216e-20	0.230626	0.159536	PPAPDC2, SPATA6L
1099	chr12	13043502	13044556	1055	*	12	1.81454e-40	1.51859e-13	1.07591e-05	9.70102e-20	0.288141	0.116608	GPRC5A
1100	chr7	129417053	129421353	4301	*	13	1.54946e-20	7.74746e-19	5.26865e-06	9.78961e-20	0.319633	0.11677	NA
1101	chr13	70680712	70683127	2416	*	16	5.69407e-33	2.02523e-16	0.000108619	1.01341e-19	0.288065	0.116578	ATXN8OS, KLHL1
1102	chr22	24109851	24111337	1487	*	8	9.50161e-27	3.26977e-21	5.29074e-05	1.03408e-19	0.319633	0.157678	MMP11, CHCHD10
1103	chr1	45987130	45987864	735	*	9	1.63829e-28	1.02522e-21	1.29746e-05	1.05298e-19	0.32405	0.160632	PRDX1
1104	chr15	78631277	78634235	2959	*	23	4.281e-32	8.65236e-18	0.000910685	1.05509e-19	0.209743	0.0949928	CRABP1
1105	chr14	31343283	31345981	2699	*	12	4.33907e-26	2.69735e-16	4.02986e-05	1.05783e-19	0.225184	0.103748	COCH, RP11-829H16.3
1106	chr5	115697214	115697696	483	*	4	1.05888e-30	3.80366e-21	1.17602e-06	1.08145e-19	0.302587	0.245848	COMMD10
1107	chr15	59156878	59157579	702	*	5	2.83727e-29	2.65074e-21	3.33924e-06	1.1431e-19	0.323953	0.218806	ZNF444P1, RNF111, RP11-30K9.5
1108	chr20	36011999	36013546	1548	*	7	6.08779e-30	1.2793e-19	6.01885e-06	1.15757e-19	0.30571	0.146806	SRC
1109	chr3	128712175	128714144	1970	*	13	1.12998e-29	4.43451e-18	2.77525e-05	1.19845e-19	0.291676	0.0971563	KIAA1257
1110	chr22	21310727	21312013	1287	*	5	9.36406e-31	1.67802e-20	1.39384e-06	1.2131e-19	0.386361	0.229638	XXbac-B135H6.15
1111	chr13	31506270	31507139	870	*	11	4.53892e-31	1.18788e-19	0.000246548	1.22096e-19	0.293988	0.164476	TEX26, TEX26-AS1
1112	chr3	122295656	122296778	1123	*	8	2.83652e-31	2.20046e-18	1.26624e-05	1.28273e-19	0.261268	0.161677	PARP15
1113	chr12	49942757	49943606	850	*	5	2.51631e-31	9.47212e-21	1.90033e-06	1.29271e-19	0.312945	0.209887	KCNH3
1114	chr22	46262203	46263834	1632	*	8	3.61099e-25	7.33974e-22	0.000151148	1.30241e-19	0.263251	0.176387	NA
1115	chr1	70033219	70035846	2628	*	15	9.3342e-32	2.71658e-18	4.46181e-06	1.38549e-19	0.390308	0.0407941	LRRC7
1116	chr1	229543009	229544326	1318	*	6	1.78657e-30	1.71645e-20	3.31422e-06	1.43644e-19	0.378884	0.24336	NA
1117	chr2	220348312	220350567	2256	*	9	2.37767e-30	1.65827e-20	8.5972e-06	1.45934e-19	0.315745	0.141672	SPEG, AC053503.11
1118	chr2	237476950	237478030	1081	*	5	1.16471e-34	1.34201e-17	1.06923e-06	1.4852e-19	0.329692	0.253935	ACKR3
1119	chr11	844085	844686	602	*	7	1.07204e-28	9.30651e-22	6.62605e-05	1.48851e-19	0.171396	0.151573	TSPAN4
1120	chr3	69061356	69063328	1973	*	14	1.36334e-27	2.71571e-19	0.000168981	1.50812e-19	0.215869	0.0755098	CTD-2013N24.2, EOGT
1121	chr17	63553581	63555464	1884	*	5	3.92436e-24	4.5832e-21	2.25523e-06	1.52158e-19	0.39902	0.240499	AXIN2, CTD-2535L24.2
1122	chr4	655893	659281	3389	*	13	7.42012e-26	2.8125e-16	1.23301e-05	1.539e-19	0.173418	0.0523735	PDE6B
1123	chr19	1861099	1863133	2035	*	6	2.68797e-28	3.41167e-18	1.80369e-06	1.56669e-19	0.333501	0.208917	CTB-31O20.8, KLF16
1124	chr13	76209457	76211251	1795	*	6	2.52959e-28	2.57046e-19	1.20507e-06	1.58129e-19	0.333277	0.185438	RP11-29G8.3, LMO7, RP11-173B14.5
1125	chr21	34638126	34639113	988	*	11	3.02299e-35	2.80217e-18	7.5583e-06	1.74358e-19	0.345078	0.150354	AP000295.9, IL10RB, IL10RB-AS1
1126	chr20	16553772	16555994	2223	*	13	4.04825e-21	3.96125e-18	3.9986e-05	1.75041e-19	0.267815	0.113267	KIF16B
1127	chr15	90727560	90728569	1010	*	9	2.77682e-31	2.81212e-17	8.73866e-06	1.81379e-19	0.292119	0.140363	SEMA4B
1128	chr6	75916327	75918801	2475	*	10	7.18661e-22	6.67749e-20	6.51698e-05	1.82314e-19	0.270088	0.144788	NA
1129	chr2	231712267	231712981	715	*	6	2.79543e-31	1.3896e-19	2.57576e-06	1.89679e-19	0.342923	0.178983	NA
1130	chr3	64429607	64431038	1432	*	8	2.04194e-30	9.04795e-19	1.63143e-05	1.93616e-19	0.203529	0.110174	RP11-14D22.1, PRICKLE2, RP11-14D22.2
1131	chr18	2905298	2907347	2050	*	7	2.15779e-24	1.86108e-19	1.03651e-05	1.96607e-19	0.329706	0.19744	EMILIN2
1132	chr17	10632715	10634427	1713	*	6	1.33688e-23	3.29747e-21	8.27271e-06	1.99966e-19	0.252736	0.199631	CTC-297N7.5, TMEM220
1133	chr8	37797458	37798156	699	*	8	1.59134e-30	9.77384e-17	2.84314e-05	2.02825e-19	0.242616	0.150039	GOT1L1
1134	chr8	142377303	142378116	814	*	6	4.63455e-34	2.09385e-19	1.22184e-06	2.09131e-19	0.315766	0.174726	GPR20
1135	chr19	46270244	46271524	1281	*	6	7.21927e-36	4.25982e-15	1.0444e-06	2.1162e-19	0.25052	0.153077	AC074212.5, AC074212.6, SIX5
1136	chr5	1930801	1932098	1298	*	7	8.49269e-27	3.68764e-21	2.83357e-05	2.11988e-19	0.27446	0.1925	NA
1137	chr17	50234775	50237844	3070	*	20	1.21064e-24	1.1479e-21	0.00181302	2.18566e-19	-0.150211	-0.0731756	CA10
1138	chr8	120684721	120685686	966	*	9	3.76649e-31	2.57414e-20	3.66921e-05	2.20954e-19	0.237678	0.141309	ENPP2
1139	chr2	173291965	173294093	2129	*	16	8.4294e-37	3.57339e-13	1.02512e-05	2.22884e-19	0.354596	0.0962773	ITGA6, AC078883.4
1140	chr13	113648882	113651420	2539	*	10	1.07366e-20	5.76806e-22	0.000229425	2.26896e-19	0.216191	0.0802055	MCF2L
1141	chr1	1108820	1110852	2033	*	7	3.77097e-23	5.56004e-20	9.60804e-06	2.29668e-19	0.314481	0.159407	TTLL10, TTLL10-AS1
1142	chr8	96036568	96037660	1093	*	5	3.99192e-27	8.03197e-21	2.24936e-06	2.3958e-19	0.252264	0.183396	NDUFAF6
1143	chr4	778336	779568	1233	*	7	1.7156e-30	1.54046e-20	4.66817e-06	2.401e-19	0.399355	0.215518	CPLX1
1144	chr16	1080388	1081668	1281	*	5	2.79078e-29	1.04574e-20	2.15502e-06	2.42722e-19	0.295543	0.185715	NA
1145	chr15	22892184	22893997	1814	*	10	4.09498e-35	2.30259e-15	2.95896e-06	2.48959e-19	0.337739	0.107226	CYFIP1
1146	chr8	145700190	145702343	2154	*	11	4.43194e-30	1.37607e-15	5.35045e-06	2.50939e-19	0.287033	0.112108	FOXH1
1147	chr2	232478360	232479924	1565	*	6	2.06837e-26	4.43777e-20	6.90623e-06	2.54266e-19	0.308719	0.224725	NA
1148	chr5	132155233	132155965	733	*	5	1.48492e-31	9.90621e-20	2.0762e-06	2.58195e-19	0.355176	0.268353	NA
1149	chr5	66461884	66462988	1105	*	5	4.9845e-28	5.49644e-21	7.15888e-06	2.60548e-19	0.267069	0.185736	MAST4
1150	chr1	204120607	204122321	1715	*	11	6.57386e-22	5.98083e-17	6.40617e-05	2.7453e-19	0.234169	0.0938475	ETNK2
1151	chr17	18011513	18012134	622	*	7	4.81968e-29	3.10674e-21	3.74354e-05	2.76619e-19	0.205221	0.148826	MYO15A
1152	chr3	64670459	64671764	1306	*	10	5.0658e-35	2.9331e-16	1.77153e-05	2.78716e-19	0.280029	0.121166	ADAMTS9-AS2, ADAMTS9
1153	chr5	9545976	9547825	1850	*	7	2.78525e-27	2.42137e-19	8.27577e-06	2.80317e-19	0.289106	0.177071	SNHG18, SEMA5A
1154	chr1	166853278	166853812	535	*	4	1.20676e-30	1.40109e-20	7.66284e-07	2.83862e-19	0.24952	0.192788	NA
1155	chr1	203455873	203457686	1814	*	10	7.83644e-41	1.17828e-11	3.72728e-06	3.03661e-19	0.3545	0.141116	PRELP
1156	chr18	73166691	73168179	1489	*	6	4.08155e-32	9.16036e-19	1.56299e-06	3.04599e-19	0.436984	0.23282	NA
1157	chr7	1061666	1064100	2435	*	13	9.40794e-25	1.17204e-18	9.89204e-05	3.17128e-19	0.131572	0.0474754	C7orf50, MIR339
1158	chr6	30173283	30176816	3534	*	17	1.98488e-27	8.50257e-19	0.000103797	3.17389e-19	0.176089	0.0583577	TRIM26
1159	chr22	39783604	39785435	1832	*	7	1.24014e-33	9.61809e-18	3.10393e-06	3.23224e-19	0.225208	0.144957	NA
1160	chr10	1594637	1596108	1472	*	9	3.50413e-28	3.13184e-21	0.000151201	3.25658e-19	0.184819	0.127822	ADARB2-AS1, ADARB2
1161	chr8	142315841	142318170	2330	*	8	1.05428e-26	3.49017e-16	8.24132e-06	3.37965e-19	0.229653	0.129143	SLC45A4
1162	chr2	225265963	225266876	914	*	9	3.5125e-29	4.58905e-21	0.000125015	3.45453e-19	0.305935	0.190316	FAM124B
1163	chr14	90167241	90168351	1111	*	8	4.70673e-26	2.38612e-19	6.23778e-06	3.45908e-19	0.279898	0.171659	RP11-33N16.3
1164	chr17	45949677	45949878	202	*	5	6.9843e-29	8.70887e-21	5.65426e-06	3.51932e-19	0.323228	0.260951	NA
1165	chr3	122398533	122401343	2811	*	12	3.06757e-29	6.013e-14	1.85311e-05	3.54114e-19	0.328029	0.123192	PARP14
1166	chr20	19915716	19916087	372	*	6	7.68306e-28	3.23186e-21	4.89744e-05	3.6855e-19	0.21771	0.205502	RIN2
1167	chr3	141086820	141087363	544	*	6	1.65048e-27	3.90536e-21	3.41433e-05	3.91834e-19	0.240211	0.165396	ZBTB38
1168	chr16	891283	895307	4025	*	13	2.16992e-16	6.18649e-21	0.000329021	3.9545e-19	0.117857	0.0464845	NA
1169	chr16	67218178	67220541	2364	*	10	1.5252e-26	3.61489e-17	0.000110807	4.01527e-19	0.178268	0.0963402	EXOC3L1
1170	chr8	145555806	145557639	1834	*	7	4.87315e-30	3.28474e-13	2.74937e-06	4.07319e-19	0.429053	0.207957	SCRT1
1171	chr20	21496507	21498921	2415	*	8	3.12221e-18	1.63177e-21	0.000145948	4.1033e-19	0.2312	0.138626	NA
1172	chr22	22901145	22902237	1093	*	11	5.26152e-28	5.52077e-22	0.000473775	4.1247e-19	0.154854	0.117533	LL22NC03-63E9.3, PRAME
1173	chr14	105662787	105663402	616	*	5	6.29551e-28	7.92945e-21	7.28657e-06	4.17482e-19	0.282365	0.249491	NA
1174	chr5	135364060	135365401	1342	*	13	9.33928e-31	1.02445e-15	0.000271273	4.18451e-19	0.182653	0.109311	TGFBI
1175	chr11	121322456	121323934	1479	*	8	5.15619e-26	1.38782e-19	1.58059e-05	4.25846e-19	0.310474	0.1667	SORL1, RP11-730K11.1
1176	chr8	110373460	110374866	1407	*	9	3.19122e-31	1.42104e-17	2.11907e-05	4.27255e-19	0.217473	0.0868221	PKHD1L1
1177	chr5	61028265	61028899	635	*	5	2.34612e-27	7.29161e-21	1.33001e-05	4.28098e-19	0.316558	0.236808	C5orf64, CTD-2170G1.2
1178	chr4	788117	789807	1691	*	5	6.1984e-26	1.55178e-20	1.96076e-06	4.54994e-19	0.390073	0.24699	CPLX1
1179	chr19	7953054	7953984	931	*	9	1.32284e-31	6.38397e-19	2.27915e-05	4.59128e-19	0.299482	0.147531	LRRC8E
1180	chr2	219866218	219867652	1435	*	11	2.79555e-33	9.84163e-16	2.14472e-05	4.84037e-19	0.273793	0.127117	AC097468.4, MIR375, CCDC108
1181	chr17	80401500	80402891	1392	*	8	5.54457e-22	5.90707e-21	1.59564e-05	5.03598e-19	0.211125	0.0964402	C17orf62
1182	chr2	3704363	3705649	1287	*	7	1.18975e-26	3.85046e-21	0.000104653	5.07159e-19	0.181129	0.140791	NA
1183	chr3	38070342	38071578	1237	*	8	2.98114e-28	2.50258e-20	6.32654e-06	5.10268e-19	0.255326	0.106002	PLCD1
1184	chr3	9987393	9989666	2274	*	6	2.58592e-27	2.79668e-19	1.41916e-06	5.19851e-19	0.253053	0.162619	PRRT3-AS1, PRRT3
1185	chr13	24734180	24736569	2390	*	14	4.82867e-23	4.53593e-15	3.52614e-05	5.22606e-19	0.25015	0.0739374	RP11-307N16.6, SPATA13, MIR2276
1186	chr9	4666266	4666694	429	*	4	3.09501e-29	1.91197e-20	1.94626e-06	5.27408e-19	0.306933	0.278196	SPATA6L
1187	chr19	54485321	54486689	1369	*	8	8.32369e-29	1.36453e-20	2.82586e-05	5.35661e-19	0.334781	0.177539	CACNG8, MIR935
1188	chr6	1624386	1625238	853	*	6	1.58533e-27	6.31003e-21	2.51369e-05	5.39096e-19	0.282151	0.201268	GMDS
1189	chr16	85518792	85520182	1391	*	10	1.29436e-26	1.18123e-21	0.000307573	5.41025e-19	0.181058	0.135547	NA
1190	chr7	114561804	114563609	1806	*	9	1.47827e-26	1.10627e-15	1.13213e-05	5.43877e-19	0.321537	0.131261	MDFIC
1191	chr17	39683705	39685912	2208	*	10	7.33401e-19	3.67748e-20	1.57125e-05	5.49329e-19	0.365091	0.155824	KRT19
1192	chr13	102104573	102106423	1851	*	12	2.07778e-23	2.45392e-19	0.000118703	5.77029e-19	0.184128	0.120979	ITGBL1
1193	chr21	47392916	47394659	1744	*	9	4.40385e-30	1.60627e-18	1.62839e-05	6.01805e-19	0.309594	0.151331	NA
1194	chr3	46734995	46735801	807	*	9	4.05208e-33	3.2939e-16	1.52678e-05	6.15015e-19	0.387561	0.192672	ALS2CL
1195	chr1	202182417	202183444	1028	*	7	3.00871e-24	6.69439e-21	7.9445e-05	6.23241e-19	0.249935	0.174284	LGR6
1196	chr21	22369310	22370864	1555	*	9	5.42334e-38	2.32957e-14	1.73405e-06	6.37765e-19	0.288208	0.115825	NCAM2
1197	chr7	30950813	30951801	989	*	14	1.4737e-29	1.89424e-20	0.000659536	6.57217e-19	0.216889	0.121025	AQP1, AQP1
1198	chr1	41118770	41120824	2055	*	8	2.33156e-35	9.39043e-18	1.82601e-06	6.76141e-19	0.330032	0.160121	RIMS3
1199	chr17	27503437	27503924	488	*	4	1.20406e-29	2.88877e-20	1.22019e-06	6.85304e-19	0.335585	0.253774	MYO18A
1200	chr4	102711702	102712397	696	*	7	2.52749e-27	3.58621e-21	0.000109177	6.90091e-19	0.252467	0.18666	BANK1
1201	chr17	7253189	7255046	1858	*	8	3.81352e-28	1.28079e-15	4.57506e-06	7.63905e-19	0.3328	0.13672	ACAP1
1202	chr11	22364185	22365428	1244	*	5	2.87216e-27	1.92652e-20	6.04851e-06	7.81227e-19	0.339835	0.28408	SLC17A6
1203	chr18	3498854	3499813	960	*	5	1.43667e-28	2.43594e-20	3.98336e-06	7.81682e-19	0.428025	0.242242	DLGAP1
1204	chr6	29854740	29856564	1825	*	7	8.49553e-30	1.36934e-16	2.13998e-06	7.84748e-19	0.349292	0.165697	HLA-H, HCG4P7
1205	chr6	109776195	109777642	1448	*	9	9.16627e-29	4.25368e-18	3.44881e-06	7.88623e-19	0.229969	0.104302	MICAL1
1206	chr17	63096635	63097195	561	*	5	1.22207e-27	1.60335e-20	8.28985e-06	7.90027e-19	0.227111	0.201159	RP11-160O5.1
1207	chr19	38746639	38747378	740	*	9	1.11984e-27	4.87092e-21	2.77339e-05	8.06058e-19	0.289081	0.183357	SPINT2, PPP1R14A
1208	chr17	48502312	48503634	1323	*	7	5.21122e-33	5.56745e-18	1.65955e-06	8.27139e-19	0.3542	0.154893	ACSF2
1209	chr8	144098888	144100572	1685	*	12	6.39218e-25	1.00248e-18	4.7054e-05	8.56837e-19	0.211873	0.102928	LY6E, RP11-273G15.2
1210	chr14	61104032	61104967	936	*	6	6.38788e-29	3.32942e-20	8.60969e-06	8.6388e-19	0.299111	0.2109	NA
1211	chr1	203320190	203320541	352	*	6	2.48552e-27	8.32155e-21	4.64073e-05	8.81537e-19	0.287253	0.237617	FMOD
1212	chr14	69260273	69264039	3767	*	17	3.34145e-20	3.14499e-20	2.52757e-05	9.22173e-19	0.21165	0.0905383	ZFP36L1
1213	chr12	128750971	128754675	3705	*	12	1.08941e-14	1.9962e-20	0.000161947	9.30863e-19	0.283439	0.000424238	TMEM132C
1214	chr15	37174661	37176201	1541	*	6	3.27002e-32	9.9132e-18	1.26307e-06	9.49238e-19	0.430749	0.225554	RP11-122D10.1
1215	chr19	15375283	15375450	168	*	8	1.35068e-27	1.28287e-20	5.30787e-05	1.00904e-18	0.171401	0.140837	BRD4
1216	chr14	97924317	97925164	848	*	6	9.85458e-30	5.06095e-19	4.22547e-06	1.02744e-18	0.274383	0.173264	CTD-2506J14.1
1217	chr11	6340283	6342510	2228	*	15	1.71485e-24	3.62106e-22	0.00268175	1.03167e-18	0.163207	0.102624	PRKCDBP
1218	chr19	14049018	14049823	806	*	6	7.78199e-28	2.21648e-20	3.03658e-05	1.04821e-18	0.226495	0.192688	PODNL1
1219	chr1	35245692	35247966	2275	*	10	3.57227e-27	5.50509e-16	5.19519e-06	1.0491e-18	0.24124	0.10175	GJB3, SMIM12, RP1-34M23.5
1220	chr16	742426	747310	4885	*	20	3.07574e-13	2.3498e-21	0.00247821	1.09338e-18	0.136311	0.0559315	LA16c-313D11.12, FBXL16
1221	chr19	41102791	41103982	1192	*	5	5.27955e-31	1.44847e-19	1.24808e-06	1.11881e-18	0.326695	0.231373	LTBP4
1222	chr8	93107298	93108262	965	*	9	1.52986e-26	1.98364e-21	0.00053598	1.13361e-18	0.226336	0.161561	RUNX1T1
1223	chr11	537287	537737	451	*	5	8.82866e-29	9.43491e-20	2.47674e-06	1.15418e-18	0.17673	0.161568	LRRC56, HRAS
1224	chr5	125929132	125931166	2035	*	9	1.38342e-21	4.87821e-21	0.000235567	1.16547e-18	0.210056	0.129305	ALDH7A1
1225	chr1	78511344	78511979	636	*	9	1.21431e-27	6.10271e-21	0.000102249	1.17011e-18	0.341412	0.168391	GIPC2
1226	chr1	12677088	12679951	2864	*	16	9.47933e-22	1.59923e-20	0.000176154	1.17013e-18	0.211315	0.0749099	DHRS3, RP11-474O21.5
1227	chr19	48827843	48829487	1645	*	7	2.56514e-30	1.84432e-17	7.90741e-06	1.20969e-18	0.356866	0.199623	EMP3
1228	chr2	11809681	11810683	1003	*	9	1.40298e-31	6.45773e-18	1.30648e-05	1.21326e-18	0.331469	0.128615	NTSR2
1229	chr10	79395902	79397346	1445	*	7	7.60358e-31	1.67985e-17	2.12511e-06	1.23227e-18	0.3438	0.154838	KCNMA1
1230	chr2	45231226	45236267	5042	*	18	4.66183e-13	2.82151e-22	0.00294105	1.29996e-18	0.177893	0.0928563	SIX2
1231	chr14	104636633	104641403	4771	*	19	4.34228e-18	1.89222e-20	5.99438e-05	1.31568e-18	0.220616	0.0498346	KIF26A
1232	chr7	28994696	28998860	4165	*	23	5.82652e-25	2.36612e-11	6.36526e-05	1.33074e-18	0.310571	0.0939703	AC005013.5, AC005013.1, TRIL
1233	chr10	102806871	102808252	1382	*	7	5.25902e-27	5.41995e-20	3.51972e-06	1.36118e-18	0.24644	0.157932	NA
1234	chr10	125033770	125034818	1049	*	10	1.00472e-29	6.96334e-19	4.34564e-05	1.39257e-18	0.321178	0.115817	NA
1235	chr3	9850558	9852352	1795	*	11	4.49535e-24	6.87678e-21	5.32201e-05	1.40258e-18	0.317071	0.113515	ARPC4-TTLL3, TTLL3
1236	chr2	11272399	11273901	1503	*	7	5.69327e-26	3.36751e-20	2.21507e-05	1.44051e-18	0.230548	0.142413	C2orf50, AC062028.1
1237	chr7	2148642	2151462	2821	*	12	8.54603e-24	5.24386e-18	2.87774e-05	1.46162e-18	0.197036	0.0846542	MAD1L1
1238	chr12	6648770	6649896	1127	*	6	1.89148e-28	2.36046e-19	1.62081e-06	1.46632e-18	0.238474	0.136529	IFFO1
1239	chr6	126067118	126071467	4350	*	19	1.14741e-21	4.2848e-15	7.15163e-06	1.47899e-18	0.411923	0.0998759	HEY2, RP11-624M8.1
1240	chr4	75719257	75720078	822	*	7	1.52286e-28	1.18472e-19	1.1199e-05	1.48586e-18	0.27107	0.181021	BTC
1241	chr9	140059545	140062632	3088	*	8	1.11337e-18	8.91351e-20	2.59736e-05	1.59892e-18	0.306897	0.15433	GRIN1
1242	chr16	1120275	1123333	3059	*	7	8.31629e-21	8.80105e-19	2.88832e-06	1.6097e-18	0.325856	0.174519	SSTR5, SSTR5-AS1
1243	chr10	133793442	133794593	1152	*	8	6.19631e-36	1.17597e-14	2.8127e-06	1.61799e-18	0.336925	0.161081	BNIP3
1244	chr8	80803196	80804800	1605	*	8	3.69934e-30	7.05725e-19	3.35044e-06	1.63144e-18	0.373014	0.128962	NA
1245	chr2	231279916	231281474	1559	*	7	1.08743e-28	2.686e-17	2.28347e-05	1.63328e-18	0.329123	0.203181	SP100
1246	chr6	62995523	62996702	1180	*	14	2.28473e-28	2.05139e-21	0.00168433	1.65692e-18	-0.219628	-0.130549	KHDRBS2
1247	chr6	32222492	32223341	850	*	7	1.01719e-29	4.35411e-18	5.49398e-06	1.66327e-18	0.224776	0.146137	NA
1248	chr12	4397947	4399410	1464	*	5	6.59699e-27	8.02061e-20	1.65028e-06	1.71138e-18	0.298132	0.186391	CCND2
1249	chr3	43020112	43021214	1103	*	9	1.25676e-25	1.08919e-20	0.000231256	1.73633e-18	0.234143	0.122099	KRBOX1, FAM198A
1250	chr6	43969136	43971024	1889	*	7	5.17659e-26	1.595e-19	1.90321e-05	1.76803e-18	0.298293	0.157918	C6orf223, RP5-1120P11.1
1251	chr19	48837272	48837598	327	*	4	8.26208e-29	9.74982e-20	1.11752e-06	1.80139e-18	0.360368	0.3065	TMEM143
1252	chr4	87856428	87857667	1240	*	7	2.82342e-31	1.49873e-15	7.87838e-06	1.91154e-18	0.302295	0.167004	AFF1, C4orf36
1253	chr1	26232706	26234015	1310	*	16	4.98622e-38	9.01503e-13	4.60992e-05	1.99361e-18	0.223958	0.087034	STMN1, MIR3917
1254	chr10	103538476	103539953	1478	*	5	7.00622e-24	3.74195e-20	1.68685e-05	2.02822e-18	0.266494	0.233402	NA
1255	chr19	34849945	34850788	844	*	5	8.06845e-27	4.2879e-20	9.74135e-06	2.03555e-18	0.290181	0.183959	GPI, AC010504.2
1256	chr6	16238547	16239574	1028	*	7	7.50363e-26	1.28248e-19	5.36312e-06	2.06854e-18	0.254081	0.138951	GMPR
1257	chr7	127806678	127808848	2171	*	10	5.96967e-21	2.05708e-18	0.000148582	2.07874e-18	0.263846	0.140162	NA
1258	chr14	101528234	101528671	438	*	9	7.42475e-29	1.88957e-20	7.77201e-05	2.08131e-18	0.175764	0.128622	MIR377
1259	chr20	44097320	44099418	2099	*	11	3.42316e-34	1.88588e-18	2.47637e-06	2.0851e-18	0.38989	0.147257	WFDC2, AL031663.1
1260	chr10	100028236	100028929	694	*	5	4.10431e-28	1.67944e-19	2.50612e-06	2.09455e-18	0.341119	0.210111	NA
1261	chr17	37760173	37761316	1144	*	6	4.39071e-30	1.07432e-17	7.88288e-06	2.10572e-18	0.266954	0.180226	NEUROD2
1262	chr11	123300839	123302579	1741	*	12	3.16467e-38	7.23953e-13	4.96004e-06	2.11378e-18	0.327929	0.108538	AP000783.1
1263	chr7	55071456	55073797	2342	*	9	1.65624e-28	1.86848e-17	1.66782e-05	2.12479e-18	0.32816	0.135629	NA
1264	chr14	74251018	74253857	2840	*	7	2.21052e-25	1.1302e-15	3.60174e-06	2.12663e-18	0.343034	0.171978	ELMSAN1
1265	chr12	7341252	7342233	982	*	12	2.74437e-42	2.17887e-09	3.31864e-06	2.15418e-18	0.264908	0.0884143	PEX5, RP11-273B20.3
1266	chr6	168785320	168785923	604	*	7	7.02661e-28	7.1104e-20	3.46874e-05	2.17481e-18	0.250974	0.1329	NA
1267	chr7	75911119	75912462	1344	*	7	1.29934e-28	5.87657e-19	1.91412e-05	2.17835e-18	0.350357	0.210124	SRRM3
1268	chr11	46353622	46355283	1662	*	15	6.90305e-29	3.01885e-16	8.54004e-05	2.18171e-18	0.226026	0.0782833	DGKZ
1269	chr1	33358057	33359576	1520	*	5	4.13687e-32	1.87101e-19	7.1173e-07	2.22812e-18	0.442434	0.235045	HPCA
1270	chr2	220159595	220159976	382	*	4	2.55627e-29	1.04084e-19	1.24193e-06	2.27551e-18	0.424368	0.290743	PTPRN
1271	chr1	116709769	116711339	1571	*	9	5.28081e-32	1.42196e-14	3.51889e-06	2.27594e-18	0.28657	0.110937	NA
1272	chr6	474297	475429	1133	*	9	3.47411e-26	1.21264e-20	0.0001429	2.30881e-18	0.264951	0.136515	NA
1273	chr12	9217390	9217688	299	*	6	9.61243e-27	2.49095e-20	4.40475e-05	2.35551e-18	0.295533	0.229842	LINC00612
1274	chr5	133450238	133452188	1951	*	14	5.06191e-31	2.17165e-17	0.000342934	2.43559e-18	0.299249	0.118106	TCF7
1275	chr22	30901249	30902615	1367	*	9	2.34752e-26	3.45598e-20	3.53099e-05	2.50561e-18	0.207719	0.127381	SEC14L4
1276	chr3	46940153	46940439	287	*	4	2.44832e-28	1.07603e-19	1.80877e-06	2.5651e-18	0.394772	0.35549	PTH1R
1277	chr11	118781150	118782879	1730	*	12	1.25046e-24	2.00836e-18	0.000299498	2.64495e-18	0.223448	0.113068	MIR4492, BCL9L
1278	chr7	149470284	149472049	1766	*	9	1.06899e-25	1.5719e-19	8.06363e-05	2.74815e-18	0.3478	0.14999	ZNF467
1279	chr14	99738452	99740998	2547	*	8	2.92519e-34	4.11485e-13	1.62363e-06	2.86335e-18	0.382558	0.156954	NA
1280	chr11	65639798	65641335	1538	*	9	4.91848e-29	8.94562e-19	2.25519e-05	2.92906e-18	0.259439	0.124361	EFEMP2
1281	chr2	47499521	47500335	815	*	5	5.14723e-28	1.89951e-19	4.19656e-06	2.96201e-18	0.30542	0.203005	AC073283.4
1282	chr19	18746981	18748017	1037	*	8	4.24337e-25	2.80944e-20	1.57737e-05	2.97337e-18	0.279672	0.105644	KLHL26
1283	chr10	31891625	31892769	1145	*	8	1.43024e-25	6.22924e-18	2.07576e-06	3.01304e-18	0.357446	0.164694	NA
1284	chr17	17715520	17718525	3006	*	15	4.05338e-27	3.11072e-20	4.03259e-05	3.14923e-18	0.132369	0.0727059	SREBF1, MIR33B
1285	chr6	41604603	41605994	1392	*	6	8.43199e-29	2.52587e-16	5.82704e-06	3.1521e-18	0.346121	0.166482	MDFI
1286	chr6	111926749	111927480	732	*	7	2.12683e-27	5.51628e-20	1.38041e-05	3.15727e-18	0.27595	0.167907	TRAF3IP2
1287	chr17	37820135	37822780	2646	*	10	6.20083e-25	2.27099e-19	0.000146445	3.16586e-18	0.188717	0.108405	TCAP
1288	chr10	83634974	83637420	2447	*	10	6.4635e-26	8.1362e-19	4.42997e-05	3.18673e-18	0.250405	0.127206	NRG3
1289	chr2	74668072	74669516	1445	*	11	3.09072e-29	5.58863e-17	0.000243712	3.19164e-18	0.220951	0.124971	RTKN
1290	chr22	42469756	42470494	739	*	5	4.13924e-33	1.07029e-17	1.06464e-06	3.2207e-18	0.307143	0.165261	FAM109B
1291	chr14	74705733	74707360	1628	*	12	4.40903e-27	1.42893e-19	0.000206164	3.42978e-18	0.264761	0.129788	VSX2
1292	chr11	65194933	65195039	107	*	4	3.17302e-30	1.36203e-19	2.87173e-06	3.47772e-18	0.319019	0.29741	NEAT1
1293	chr2	220282165	220283442	1278	*	7	7.62222e-30	1.17694e-18	6.9264e-06	3.5188e-18	0.313052	0.161065	DES
1294	chr11	62688748	62691452	2705	*	13	6.0673e-19	3.27239e-20	6.2788e-05	3.55278e-18	0.252765	0.0555199	CHRM1
1295	chr2	119980583	119981334	752	*	7	7.85058e-29	1.93977e-17	2.64733e-05	3.61709e-18	0.329177	0.189184	NA
1296	chr15	53082395	53084679	2285	*	9	6.27797e-30	3.06029e-16	4.36992e-05	3.6268e-18	0.343926	0.153054	ONECUT1
1297	chr16	87735689	87741911	6223	*	21	2.21207e-19	1.69447e-17	0.000507774	3.62978e-18	0.180108	0.0583212	KLHDC4, FLJ00104
1298	chr17	7942137	7942743	607	*	6	4.76492e-27	1.05193e-19	1.76429e-05	3.63028e-18	0.205524	0.155447	ALOX15B
1299	chr22	38863594	38864868	1275	*	9	5.51819e-26	2.39737e-15	3.18551e-05	3.66265e-18	0.263081	0.10432	KDELR3
1300	chr15	100272053	100274248	2196	*	16	1.29219e-32	2.4986e-17	9.48257e-06	3.67227e-18	0.342397	0.0663886	LYSMD4
1301	chr20	37074631	37075853	1223	*	11	3.35835e-27	1.1656e-19	0.000262622	3.71913e-18	0.178833	0.0899517	SNHG11
1302	chr16	28995271	28996533	1263	*	14	3.4178e-26	9.50327e-21	0.00111521	3.80592e-18	0.122434	0.072572	SPNS1, RP11-264B17.3, LAT
1303	chr4	56501441	56502864	1424	*	10	5.3336e-24	1.09044e-14	1.61353e-05	3.93544e-18	0.336016	0.153614	NMU
1304	chr6	125474828	125476162	1335	*	12	2.30402e-33	5.23472e-16	1.36964e-05	4.04871e-18	0.317259	0.090299	TPD52L1
1305	chr12	4140243	4140993	751	*	5	1.48709e-26	9.58994e-20	6.43209e-06	4.05488e-18	0.287075	0.19212	NA
1306	chr16	27781069	27781794	726	*	4	2.18299e-26	1.75886e-19	1.91875e-06	4.06742e-18	0.221049	0.181513	KIAA0556
1307	chr9	139971429	139972779	1351	*	5	5.38626e-20	3.96971e-19	2.79385e-06	4.1794e-18	0.289915	0.174378	UAP1L1
1308	chr7	1125817	1127420	1604	*	9	7.95377e-29	1.62267e-18	8.10742e-05	4.24309e-18	0.271797	0.136178	GPER1, C7orf50
1309	chr17	35014035	35014676	642	*	4	9.4148e-28	1.89578e-19	2.13229e-06	4.26703e-18	0.31396	0.265194	NA
1310	chr12	53267995	53268433	439	*	4	3.57122e-29	2.49445e-19	9.87145e-07	4.32877e-18	0.346347	0.251847	NA
1311	chr8	145047469	145049472	2004	*	14	2.2224e-24	1.44668e-16	0.000145431	4.36588e-18	0.239977	0.115658	PLEC
1312	chr11	126225276	126226766	1491	*	10	3.61623e-32	3.94015e-14	7.21871e-06	4.4148e-18	0.209646	0.0928583	ST3GAL4
1313	chr1	155053266	155055166	1901	*	7	4.51658e-28	5.88123e-16	4.50024e-06	4.4842e-18	0.241965	0.1512	EFNA3, EFNA3
1314	chr19	5567758	5568218	461	*	6	4.12433e-27	1.3969e-19	1.28862e-05	4.64635e-18	0.226407	0.165901	TINCR
1315	chr12	4416614	4417170	557	*	4	5.59581e-27	1.91525e-19	2.49374e-06	4.65493e-18	0.298441	0.199579	NA
1316	chr11	72300891	72301924	1034	*	5	9.03605e-28	2.67124e-19	4.64336e-06	4.66446e-18	0.376207	0.235074	PDE2A
1317	chr10	3280494	3282650	2157	*	8	5.28801e-25	2.81109e-19	2.67942e-05	4.67098e-18	0.258521	0.140231	RP11-298E9.6
1318	chr19	35530254	35532097	1844	*	9	4.18671e-25	4.08838e-20	0.00035358	4.78255e-18	0.218505	0.155518	SCN1B, HPN
1319	chr1	184633273	184634036	764	*	4	8.96198e-27	2.33691e-19	1.55335e-06	4.81436e-18	0.28141	0.252779	NA
1320	chr8	142425246	142425671	426	*	4	2.25764e-29	3.40347e-19	7.89076e-07	4.87399e-18	0.353538	0.26495	PTP4A3
1321	chr1	16068067	16070820	2754	*	11	8.54786e-24	2.18717e-17	1.48837e-05	4.96324e-18	0.201643	0.0777417	TMEM82, RP11-169K16.4
1322	chr11	116450919	116452003	1085	*	8	1.29094e-29	1.73451e-18	9.79288e-06	4.99392e-18	0.319985	0.209593	NA
1323	chr11	70557445	70557881	437	*	6	2.18159e-27	3.30457e-19	1.29174e-05	5.01814e-18	0.23405	0.164087	SHANK2
1324	chr14	96670628	96671262	635	*	12	6.91473e-27	1.11433e-19	0.000257428	5.06875e-18	0.24643	0.100365	BDKRB2, RP11-404P21.8
1325	chr11	119190850	119192620	1771	*	6	3.5229e-33	1.56144e-16	1.00233e-06	5.11056e-18	0.438416	0.225142	MCAM
1326	chr1	2135358	2140551	5194	*	17	1.07245e-13	8.59393e-19	0.000133326	5.22808e-18	0.186827	0.0800405	C1orf86
1327	chr17	34068044	34068891	848	*	5	3.34109e-28	5.19676e-19	4.52817e-06	5.23795e-18	0.230881	0.179057	RASL10B
1328	chr10	102419209	102419617	409	*	6	2.74082e-26	8.06849e-20	4.31907e-05	5.25145e-18	0.321941	0.247658	NA
1329	chr7	43797547	43798806	1260	*	12	1.74276e-33	3.91379e-13	4.63968e-05	5.29136e-18	0.300099	0.104887	BLVRA
1330	chr6	13873667	13874120	454	*	4	1.13894e-29	6.64853e-19	7.59209e-07	5.43705e-18	0.320399	0.229919	NA
1331	chr14	103393970	103397374	3405	*	10	3.27275e-19	6.16221e-18	5.77099e-06	5.53687e-18	0.36478	0.129913	AMN
1332	chr17	14212064	14214081	2018	*	8	4.31964e-24	1.04783e-18	1.06316e-05	5.81525e-18	0.240865	0.126513	HS3ST3B1
1333	chr7	1753396	1753659	264	*	6	4.04856e-26	7.33102e-20	6.21309e-05	5.98201e-18	0.285416	0.180183	ELFN1
1334	chr5	154026371	154027481	1111	*	8	1.94573e-30	2.64734e-18	1.43914e-05	6.2647e-18	0.31548	0.176654	NA
1335	chr20	32254216	32256071	1856	*	5	2.47986e-20	2.59182e-19	4.47694e-06	6.57052e-18	0.215061	0.186436	ACTL10, NECAB3
1336	chr18	20713759	20715409	1651	*	10	1.01505e-23	1.99404e-20	0.000540879	6.92431e-18	0.23307	0.12299	CABLES1
1337	chr20	3661910	3663421	1512	*	6	1.057e-29	2.25083e-17	2.83145e-06	6.93903e-18	0.393988	0.182895	ADAM33
1338	chr2	25499619	25500416	798	*	5	3.08777e-26	1.43306e-19	1.79142e-05	6.9814e-18	0.217071	0.178372	DNMT3A
1339	chr6	27342376	27342941	566	*	5	4.95057e-27	3.49008e-19	4.77722e-06	7.27388e-18	0.285173	0.202786	ZNF391
1340	chr2	65593761	65594890	1130	*	5	2.65089e-22	1.42633e-19	1.93907e-05	7.35706e-18	0.253217	0.211502	SPRED2
1341	chr13	114874288	114876061	1774	*	7	1.6494e-22	6.43782e-20	0.000123581	7.66165e-18	0.214708	0.12689	RASA3, RASA3-IT1
1342	chr7	134832221	134833166	946	*	9	4.69958e-25	1.71738e-20	0.000683073	8.06182e-18	0.223665	0.17501	AGBL3, TMEM140, C7orf49, AC083862.1
1343	chr17	79282893	79283915	1023	*	10	2.61562e-30	8.77883e-15	4.16366e-05	8.10708e-18	0.253612	0.132617	LINC00482
1344	chr22	31480934	31481480	547	*	4	2.13452e-27	4.02005e-19	1.85392e-06	8.21362e-18	0.289228	0.219446	SMTN
1345	chr11	57089366	57090226	861	*	6	6.83964e-30	1.0012e-17	1.9925e-06	8.45821e-18	0.20968	0.137748	TNKS1BP1
1346	chr13	113622038	113623844	1807	*	11	1.64695e-36	4.15414e-09	8.80072e-06	8.47231e-18	0.29849	0.124934	MCF2L, MCF2L-AS1
1347	chr22	24114690	24115568	879	*	10	3.23492e-26	2.23332e-18	6.19991e-05	8.4746e-18	0.231823	0.106971	MMP11
1348	chr11	68919873	68920771	899	*	8	1.40409e-25	5.01407e-20	0.00019267	8.50857e-18	0.158203	0.108435	RP11-554A11.8
1349	chr16	54227790	54228582	793	*	8	1.66836e-24	8.2428e-20	0.000153479	8.58218e-18	0.223519	0.157697	NA
1350	chr14	105714274	105715926	1653	*	8	2.60334e-29	3.64699e-17	2.73999e-06	8.62043e-18	0.237623	0.102162	BTBD6, BRF1
1351	chr13	24152135	24154260	2126	*	13	8.48911e-37	3.50286e-14	7.7444e-06	8.69369e-18	0.307949	0.0853802	TNFRSF19
1352	chr2	106015079	106016179	1101	*	12	2.76325e-25	9.289e-20	5.36772e-05	8.76474e-18	0.22602	0.110305	FHL2
1353	chr1	91316223	91317469	1247	*	9	4.23539e-27	2.40518e-18	3.22305e-05	8.85621e-18	0.322833	0.150217	RP4-665J23.2, RP4-665J23.1
1354	chr7	105650042	105650550	509	*	5	6.7057e-26	1.75003e-19	2.39056e-05	9.03961e-18	0.311307	0.209648	CDHR3
1355	chr10	102765227	102767357	2131	*	8	1.79715e-18	6.44915e-20	0.000145048	9.11015e-18	0.18296	0.114983	LZTS2
1356	chr16	57317679	57318744	1066	*	10	2.23828e-27	3.38356e-19	0.000123351	9.16754e-18	0.293154	0.120054	PLLP
1357	chr5	980580	981830	1251	*	7	4.49597e-28	6.84405e-16	1.99913e-05	9.27636e-18	0.281748	0.198995	RP11-661C8.3
1358	chr22	38484022	38485757	1736	*	6	2.61976e-25	4.83924e-19	3.08961e-06	9.57297e-18	0.13696	0.0822665	BAIAP2L2
1359	chr16	88974944	88979364	4421	*	10	4.05168e-19	5.98306e-19	1.19693e-05	9.58067e-18	0.262249	0.111099	CBFA2T3
1360	chr10	94448532	94452311	3780	*	14	1.91183e-14	2.06329e-20	0.00230187	9.74893e-18	0.181022	0.0998711	HHEX
1361	chr11	66082889	66085299	2411	*	12	3.589e-28	4.4843e-18	3.91991e-05	9.94119e-18	0.261636	0.108624	RP11-867G23.13, CD248
1362	chr2	241458886	241460664	1779	*	8	2.129e-24	1.09222e-17	5.00312e-05	1.00053e-17	0.150149	0.0960217	ANKMY1
1363	chr3	62304165	62305519	1355	*	14	1.01254e-32	1.18691e-15	1.88643e-05	1.02211e-17	0.294235	0.103687	C3orf14, PTPRG-AS1
1364	chr6	170189864	170191082	1219	*	12	1.30417e-24	2.31109e-18	0.000278087	1.02987e-17	0.189088	0.100721	LINC00574, LINC00242
1365	chr17	9548019	9550545	2527	*	18	3.739e-21	1.09707e-15	0.000246682	1.0392e-17	0.26117	0.00703693	USP43, RP11-55L4.2, RP11-55L4.1
1366	chr14	104171259	104173299	2041	*	8	4.05825e-22	1.84816e-19	8.11483e-05	1.07203e-17	0.117825	0.0815021	XRCC3
1367	chr17	6616351	6617470	1120	*	10	8.19362e-26	8.88765e-20	0.000294434	1.08663e-17	0.210162	0.156277	SLC13A5
1368	chr12	122355599	122356852	1254	*	7	1.99343e-28	2.12129e-17	1.11796e-05	1.09226e-17	0.258695	0.153202	PSMD9, RP11-87C12.2, WDR66
1369	chr6	31690157	31692808	2652	*	38	7.48839e-29	9.39154e-17	0.00252439	1.11418e-17	0.0862886	0.0336456	C6orf25
1370	chr1	1475675	1479238	3564	*	14	1.87201e-20	1.36509e-16	3.98039e-05	1.12625e-17	0.17067	0.0565572	TMEM240, SSU72
1371	chr4	91047852	91049728	1877	*	13	2.24347e-24	9.95828e-21	0.00247224	1.12696e-17	-0.263747	-0.1275	CCSER1
1372	chr16	89032995	89035532	2538	*	11	8.38895e-22	4.69742e-19	0.000221681	1.12878e-17	0.153417	0.0850563	CBFA2T3
1373	chr4	21699209	21699988	780	*	9	6.59337e-26	9.97042e-20	0.000401528	1.14707e-17	0.226807	0.146892	RP11-556G22.2, KCNIP4
1374	chr12	48591673	48592818	1146	*	5	3.60006e-27	9.34688e-19	1.22014e-06	1.14842e-17	0.308424	0.176537	DKFZP779L1853
1375	chr7	77044158	77046134	1977	*	6	2.92686e-22	3.07536e-19	3.01372e-05	1.16184e-17	0.2914	0.157141	RP5-899E9.1, GSAP
1376	chr1	53386618	53387719	1102	*	5	5.38185e-25	8.25551e-19	3.56997e-06	1.19516e-17	0.257646	0.171446	ECHDC2
1377	chr17	64830995	64831573	579	*	5	2.08412e-27	5.54554e-19	2.21674e-06	1.23501e-17	0.174961	0.156539	CACNG5
1378	chr12	48577362	48579245	1884	*	8	2.8619e-33	3.75419e-13	3.57195e-06	1.24141e-17	0.371638	0.135551	C12orf68
1379	chr5	3197320	3198175	856	*	4	1.07393e-27	1.01449e-18	1.14307e-06	1.28099e-17	0.412701	0.286442	NA
1380	chr5	64398066	64399755	1690	*	6	5.60447e-24	1.28194e-18	6.03394e-06	1.34463e-17	0.311723	0.161089	NA
1381	chr5	145758586	145759373	788	*	6	5.36752e-28	8.91916e-17	1.67998e-05	1.3647e-17	0.291216	0.199197	NA
1382	chr1	98510182	98511908	1727	*	12	4.79411e-30	3.30348e-18	3.15258e-05	1.40532e-17	0.226006	0.119092	MIR137HG
1383	chr6	41437676	41439456	1781	*	7	6.27436e-27	1.39336e-17	1.13381e-05	1.41439e-17	0.304054	0.179079	NA
1384	chr6	156717406	156718546	1141	*	6	2.27275e-26	7.46551e-19	2.19028e-05	1.4201e-17	0.221759	0.151133	NA
1385	chr10	95847600	95848841	1242	*	6	4.04998e-23	1.1031e-18	1.24716e-05	1.44067e-17	0.239132	0.127235	PLCE1, RP11-429H9.4
1386	chr1	2105154	2107451	2298	*	10	7.14748e-33	3.58669e-13	4.01654e-06	1.44173e-17	0.318541	0.107144	PRKCZ
1387	chr1	11713238	11715247	2010	*	14	2.72557e-33	2.12522e-13	2.25623e-05	1.45384e-17	0.218226	0.0732771	FBXO44, FBXO2
1388	chr11	126872615	126873943	1329	*	9	1.78752e-29	2.03986e-17	4.70233e-06	1.46363e-17	0.172258	0.091841	KIRREL3-AS3, AP002833.1, KIRREL3
1389	chr19	1154276	1155738	1463	*	6	1.44312e-25	2.8175e-18	1.50396e-05	1.50162e-17	0.176294	0.126039	SBNO2
1390	chr17	77460269	77461964	1696	*	7	1.1146e-22	1.16578e-19	0.000130886	1.50539e-17	0.278653	0.143748	RBFOX3
1391	chr2	80549579	80550119	541	*	5	1.42687e-26	6.02194e-19	8.46302e-06	1.5371e-17	0.349111	0.230453	CTNNA2
1392	chr7	21208923	21209781	859	*	7	3.26466e-27	1.87085e-18	2.16152e-05	1.5409e-17	0.272047	0.168712	NA
1393	chr17	34122069	34122943	875	*	11	1.87172e-28	8.81896e-18	0.00042835	1.54715e-17	0.175205	0.101706	MMP28
1394	chr6	35265341	35265759	419	*	10	2.94443e-25	2.36924e-20	0.000984678	1.57039e-17	0.149452	0.104512	DEF6
1395	chr19	48823408	48825620	2213	*	8	1.2058e-18	3.27343e-19	7.90266e-05	1.60308e-17	0.273787	0.149401	EMP3, CCDC114
1396	chr19	19738054	19740381	2328	*	10	1.90658e-26	1.37795e-17	4.82949e-06	1.65079e-17	0.26617	0.104706	LPAR2, GMIP
1397	chr19	13946770	13947914	1145	*	9	4.09944e-25	1.38714e-19	0.000281147	1.65707e-17	0.202382	0.115563	MIR24-2, MIR27A, MIR23A
1398	chr11	64107374	64110657	3284	*	14	3.73339e-22	6.90379e-15	4.50282e-06	1.70934e-17	0.345134	0.0939452	CCDC88B
1399	chr20	25037708	25040614	2907	*	8	1.49141e-24	3.73639e-18	2.54569e-05	1.75231e-17	0.295113	0.154172	ACSS1
1400	chr16	70679178	70680817	1640	*	9	3.44265e-24	1.78591e-19	0.000236905	1.7764e-17	0.168655	0.099001	IL34
1401	chr17	77961719	77962682	964	*	5	7.71775e-26	5.85927e-19	3.88308e-06	1.83201e-17	0.210091	0.156438	TBC1D16
1402	chr19	18544350	18546047	1698	*	6	3.39091e-25	1.96708e-17	1.76139e-06	1.8379e-17	0.297394	0.149605	SSBP4, ISYNA1
1403	chr2	44313980	44314662	683	*	6	4.52174e-25	2.46188e-19	5.60682e-05	1.88681e-17	0.220155	0.146976	NA
1404	chr3	99356666	99357613	948	*	5	1.48267e-27	2.25139e-18	2.14128e-06	1.95269e-17	0.342587	0.204341	COL8A1
1405	chr5	139524919	139526226	1308	*	7	8.0699e-28	4.05221e-18	1.03896e-05	1.9622e-17	0.34772	0.168306	NA
1406	chr7	47620790	47621905	1116	*	6	1.70995e-26	2.39581e-18	9.33536e-06	1.97479e-17	0.279392	0.174496	TNS3
1407	chr1	223936343	223937196	854	*	6	2.1018e-24	3.36119e-19	2.34797e-05	1.97774e-17	0.323485	0.200906	CAPN2
1408	chr13	114829170	114831705	2536	*	11	2.61907e-20	5.97743e-15	7.67951e-05	2.02167e-17	0.231549	0.12188	RASA3
1409	chr20	45179157	45179413	257	*	6	1.67531e-25	2.72007e-19	3.16977e-05	2.0435e-17	0.223747	0.185605	OCSTAMP
1410	chr6	150390190	150390894	705	*	6	2.49303e-27	1.79507e-18	2.78202e-06	2.10802e-17	0.189962	0.129974	ULBP3
1411	chr16	12994998	12997684	2687	*	20	1.39777e-36	1.67697e-06	4.4026e-06	2.16768e-17	0.359736	0.0702682	SHISA9
1412	chr9	97400757	97402555	1799	*	7	2.41291e-26	3.03687e-17	4.04256e-06	2.20555e-17	0.301331	0.160781	FBP1
1413	chr1	12600225	12600744	520	*	4	4.46464e-26	1.03006e-18	3.20653e-06	2.31226e-17	0.33392	0.238533	NA
1414	chr9	133319899	133320948	1050	*	5	1.12866e-27	3.44106e-18	1.80702e-06	2.32114e-17	0.348431	0.213004	ASS1
1415	chr20	61583537	61584850	1314	*	8	1.72099e-27	6.39337e-18	1.95289e-05	2.32725e-17	0.250921	0.143632	SLC17A9
1416	chr13	100630170	100632250	2081	*	8	5.93308e-24	7.2406e-17	6.05363e-05	2.33156e-17	0.249583	0.14831	NA
1417	chr12	109592017	109592987	971	*	7	1.09609e-25	1.22243e-18	4.29984e-06	2.42772e-17	0.403284	0.144391	ACACB
1418	chr17	73083692	73084494	803	*	9	1.54879e-26	3.87633e-18	0.000101356	2.4396e-17	0.220484	0.117857	SLC16A5
1419	chr10	134842688	134844771	2084	*	10	6.63122e-20	5.129e-17	0.00025842	2.4773e-17	0.244675	0.118351	NA
1420	chr15	40571997	40577325	5329	*	16	1.25902e-16	7.45993e-14	6.38044e-05	2.47837e-17	0.27229	0.0803326	PLCB2, ANKRD63
1421	chr10	21822272	21824447	2176	*	16	8.75919e-27	3.51733e-12	2.45424e-05	2.51328e-17	0.304482	0.0899368	MLLT10
1422	chr8	141248582	141249727	1146	*	8	5.85472e-22	1.29378e-19	0.000302696	2.56575e-17	0.169545	0.113886	TRAPPC9
1423	chr5	124070989	124071107	119	*	3	5.19406e-32	2.40665e-18	2.88791e-07	2.56984e-17	0.439394	0.364259	ZNF608
1424	chr15	40802888	40804295	1408	*	6	2.32243e-27	1.01607e-18	2.12931e-06	2.57331e-17	0.287226	0.143891	RP11-111A22.1
1425	chr15	28351906	28353178	1273	*	7	3.81395e-29	3.41525e-16	2.5595e-06	2.58792e-17	0.273329	0.143774	NA
1426	chr11	111250093	111250566	474	*	10	4.9215e-28	1.46374e-16	3.4279e-05	2.60117e-17	0.282818	0.0843938	POU2AF1
1427	chr1	153581494	153581793	300	*	5	3.78629e-26	1.225e-18	7.35483e-06	2.63422e-17	0.356467	0.247453	S100A16
1428	chr10	105428385	105428818	434	*	5	2.62202e-25	6.23826e-19	2.44307e-05	2.7209e-17	0.242838	0.195281	SH3PXD2A
1429	chr12	30975363	30976950	1588	*	9	1.57887e-28	6.53617e-17	8.52386e-06	2.73071e-17	0.246518	0.130035	NA
1430	chr9	90112101	90114755	2655	*	13	2.31076e-29	7.87368e-10	1.79852e-05	2.73439e-17	0.348684	0.123979	DAPK1
1431	chr16	2082689	2084192	1504	*	6	6.46967e-20	8.2051e-19	2.93564e-05	2.76836e-17	0.177491	0.141747	SLC9A3R2
1432	chr19	54466187	54466724	538	*	5	1.2493e-25	9.34915e-19	8.79816e-06	2.77186e-17	0.310656	0.231376	CACNG8
1433	chr12	132928795	132932245	3451	*	10	3.43214e-17	4.11334e-18	5.04752e-05	2.83738e-17	0.225375	0.110474	NA
1434	chr22	29467363	29470264	2902	*	12	9.2786e-20	7.25701e-13	5.35219e-05	2.92195e-17	0.272714	0.123162	KREMEN1
1435	chr8	22422657	22423994	1338	*	10	1.55784e-27	1.00038e-17	1.64768e-05	2.92762e-17	0.302054	0.123826	SORBS3, RP11-582J16.3
1436	chr18	74240034	74241269	1236	*	6	1.22428e-23	4.71906e-19	3.80052e-05	2.96972e-17	0.247622	0.185855	LINC00908
1437	chr20	57267176	57268419	1244	*	5	5.54776e-23	4.21979e-18	1.93247e-06	2.98418e-17	0.300369	0.163774	STX16-NPEPL1, NPEPL1
1438	chr3	44063315	44063832	518	*	6	8.93716e-25	3.5879e-19	7.18961e-05	3.01516e-17	0.256637	0.217137	NA
1439	chr2	123418722	123419093	372	*	5	6.7033e-25	6.32333e-19	2.63056e-05	3.02211e-17	0.295633	0.270606	NA
1440	chr10	1558808	1559249	442	*	5	3.23981e-25	6.74399e-19	2.58033e-05	3.12449e-17	0.249354	0.184988	ADARB2
1441	chr2	45395820	45398381	2562	*	9	2.86237e-20	2.8617e-18	2.91999e-06	3.17013e-17	0.33288	0.11621	AC009236.2, LINC01121
1442	chr11	76380921	76382149	1229	*	14	5.57829e-29	1.33156e-16	0.000229672	3.22169e-17	0.188507	0.0889459	LRRC32
1443	chr11	10471149	10473038	1890	*	9	1.82575e-25	4.18767e-17	0.000211327	3.31442e-17	0.277434	0.159898	AMPD3
1444	chr14	34529059	34529890	832	*	4	1.13692e-27	3.90041e-18	9.36679e-07	3.39061e-17	0.363872	0.21993	EGLN3
1445	chr17	77951707	77953088	1382	*	9	7.08845e-29	6.9321e-16	4.98458e-05	3.6853e-17	0.214895	0.112271	TBC1D16
1446	chr5	140090404	140090936	533	*	6	3.92778e-28	5.35085e-17	4.44063e-06	3.68894e-17	0.254244	0.145479	VTRNA1-1
1447	chr2	233740669	233741920	1252	*	5	2.91519e-23	1.3885e-18	3.33673e-06	3.75408e-17	0.298682	0.195222	C2orf82
1448	chr3	45635099	45636386	1288	*	10	1.49999e-20	2.26275e-15	5.95333e-05	3.85927e-17	0.27229	0.148163	LIMD1
1449	chr18	18821328	18823509	2182	*	14	5.19052e-21	1.60456e-17	0.000419531	3.88017e-17	0.292679	0.000463308	GREB1L, RP11-699A5.2
1450	chr14	104175555	104176381	827	*	5	3.77393e-26	4.7356e-18	1.8674e-06	3.90272e-17	0.255522	0.141695	XRCC3
1451	chr12	6755816	6756678	863	*	6	9.43558e-27	9.31962e-18	1.60531e-05	4.01149e-17	0.281569	0.19318	ACRBP
1452	chr4	2819393	2820479	1087	*	7	2.54127e-26	2.4098e-18	1.27742e-05	4.20893e-17	0.22797	0.143962	SH3BP2
1453	chr6	31409319	31409757	439	*	9	2.28304e-25	3.1011e-18	5.09211e-05	4.22477e-17	0.179069	0.102228	HCP5, LINC01149
1454	chr5	92927796	92932481	4686	*	17	6.19161e-12	6.92176e-19	8.9069e-05	4.28819e-17	0.16767	0.0724415	NR2F1
1455	chr1	151965283	151967992	2710	*	9	3.53762e-24	1.14971e-15	2.17223e-05	4.29678e-17	0.250162	0.135487	NBPF18P, S100A10
1456	chr22	38073049	38073472	424	*	3	2.88273e-30	4.10549e-18	3.45397e-07	4.33483e-17	0.400623	0.329699	LGALS1
1457	chr4	77227123	77228884	1762	*	10	3.41405e-35	3.82738e-13	2.45862e-06	4.36547e-17	0.353583	0.109987	FAM47E-STBD1, FAM47E-STBD1
1458	chr10	21797661	21799314	1654	*	8	1.90126e-30	1.33316e-15	2.07292e-06	4.41522e-17	0.417961	0.151012	NA
1459	chr11	63827361	63828762	1402	*	10	1.98904e-24	9.33587e-19	0.000158087	4.42422e-17	0.299383	0.136315	RP11-21A7A.2, MACROD1
1460	chr3	119962884	119963930	1047	*	7	2.5274e-26	1.15297e-16	8.02524e-06	4.50884e-17	0.318594	0.157319	GPR156
1461	chr21	45557961	45561490	3530	*	9	2.7552e-18	8.38808e-19	0.000273429	4.51849e-17	0.171523	0.0946414	C21orf33
1462	chr14	53256600	53258684	2085	*	11	5.03895e-20	3.52641e-17	1.03447e-05	4.68217e-17	0.24429	0.0886093	GNPNAT1
1463	chr19	47507399	47508119	721	*	4	1.2621e-27	1.02869e-17	1.0248e-06	4.77123e-17	0.365546	0.269149	ARHGAP35
1464	chr11	2846681	2848492	1812	*	9	8.18362e-25	1.78086e-18	2.79906e-05	4.7757e-17	0.309487	0.110635	KCNQ1
1465	chr22	18923876	18923885	10	*	3	3.92293e-30	4.65103e-18	3.43217e-07	4.87137e-17	0.397484	0.315284	PRODH
1466	chr1	11751279	11753338	2060	*	10	1.61525e-37	1.16638e-08	2.26024e-06	4.87894e-17	0.416458	0.130911	DRAXIN, MAD2L2
1467	chr5	175083981	175085577	1597	*	8	1.34259e-28	9.02904e-17	1.24605e-05	4.9103e-17	0.319169	0.15701	HRH2
1468	chr11	65246411	65247138	728	*	6	9.92334e-27	7.2088e-18	1.22401e-05	4.94371e-17	0.299633	0.144124	NA
1469	chr13	97646341	97647084	744	*	9	1.94989e-25	2.77031e-18	1.19839e-05	4.94941e-17	0.314631	0.128291	OXGR1
1470	chr17	35423405	35424933	1529	*	7	6.141e-21	8.74069e-19	5.70319e-05	4.95357e-17	0.104008	0.0679904	NA
1471	chr11	63529011	63532696	3686	*	9	1.54978e-18	9.41107e-18	3.82135e-05	5.11462e-17	0.223653	0.107229	C11orf95
1472	chr11	72388033	72388282	250	*	3	2.79187e-29	4.94495e-18	3.6054e-07	5.19013e-17	0.422831	0.352255	NA
1473	chr2	177038538	177040938	2401	*	10	1.1907e-22	4.18859e-19	0.000351117	5.23102e-17	0.210425	0.14272	HOXD-AS1
1474	chr16	55542751	55544136	1386	*	7	1.3366e-25	4.60277e-18	3.54069e-05	5.39662e-17	0.348106	0.20806	LPCAT2
1475	chr7	4832112	4832535	424	*	5	8.69736e-26	1.22311e-18	2.35362e-05	5.40858e-17	0.224106	0.187645	AP5Z1
1476	chr16	3999188	4001959	2772	*	9	4.15716e-22	6.43618e-19	0.000159395	5.51634e-17	0.233775	0.115541	RP11-462G12.1
1477	chr1	167090618	167091161	544	*	7	1.80247e-24	4.28454e-19	0.000192141	5.5176e-17	0.252102	0.192517	DUSP27
1478	chr4	156128904	156130206	1303	*	10	6.54035e-31	4.23927e-13	2.77242e-06	5.60727e-17	0.341095	0.097799	NPY2R, RP11-92A5.2
1479	chr4	120221707	120222239	533	*	12	2.06243e-28	2.13057e-15	9.89027e-05	5.63705e-17	0.213284	0.0790863	C4orf3
1480	chr4	680656	683772	3117	*	12	6.75408e-26	1.69241e-15	3.35105e-05	5.69185e-17	0.346876	0.10533	MFSD7
1481	chr18	76736785	76739409	2625	*	9	2.09198e-25	5.03112e-14	7.67012e-06	6.06445e-17	0.374497	0.145366	RP11-849I19.1
1482	chr16	81520178	81520589	412	*	3	5.68637e-28	5.82387e-18	3.88286e-07	6.10337e-17	0.22462	0.206131	CMIP
1483	chr12	123450216	123451323	1108	*	8	2.04194e-25	4.28137e-18	4.70127e-05	6.10637e-17	0.231166	0.114704	ABCB9
1484	chr12	49318487	49319767	1281	*	12	1.22248e-19	1.0073e-18	0.000160534	6.22812e-17	0.223008	0.123557	CCDC65, RP11-302B13.5, FKBP11, AC073610.5
1485	chr5	72921439	72922957	1519	*	12	4.97964e-25	3.64515e-16	9.11266e-05	6.35993e-17	0.229194	0.103571	ARHGEF28
1486	chr7	129780421	129781681	1261	*	6	3.64543e-31	3.83527e-13	1.28391e-06	6.4035e-17	0.347066	0.175727	RP11-775D22.2
1487	chr1	16084445	16085984	1540	*	9	1.49899e-27	1.1884e-13	1.55519e-05	6.46955e-17	0.33382	0.126354	FBLIM1
1488	chr2	33171334	33173301	1968	*	8	3.74956e-24	1.8381e-12	2.56189e-06	6.48489e-17	0.331531	0.136299	LTBP1
1489	chr11	121297557	121297943	387	*	4	6.04821e-29	6.90041e-18	8.5591e-07	6.48732e-17	0.318638	0.249575	RP11-142I2.1
1490	chr18	74843261	74845829	2569	*	11	4.28391e-17	3.88069e-18	0.000202483	6.59847e-17	0.274036	0.129113	MBP
1491	chr17	42247565	42248358	794	*	8	8.7025e-25	1.4657e-17	8.70963e-05	6.75048e-17	0.181159	0.108602	ASB16
1492	chr3	128719999	128723007	3009	*	13	4.13889e-26	8.24895e-15	1.36935e-05	7.14272e-17	0.308732	0.0981043	EFCC1, KIAA1257
1493	chr17	907105	910196	3092	*	10	5.25704e-13	3.49412e-19	0.000485846	7.21523e-17	0.116138	0.0418263	ABR
1494	chr8	61325237	61326619	1383	*	9	5.09423e-30	8.11415e-14	5.60828e-06	7.21951e-17	0.298402	0.132652	RP11-163N6.2
1495	chr5	176543790	176544135	346	*	5	1.95228e-24	1.74225e-18	2.4203e-05	7.26924e-17	0.252547	0.218337	NA
1496	chr1	16398754	16400754	2001	*	9	1.50876e-26	2.99261e-14	5.72713e-06	7.37243e-17	0.275178	0.123018	FAM131C
1497	chr14	75517639	75518271	633	*	5	1.52736e-24	1.90037e-18	1.81265e-05	7.48198e-17	0.22142	0.178399	MLH3
1498	chr22	29875578	29876942	1365	*	8	1.19966e-31	3.59592e-12	2.77266e-06	7.51764e-17	0.318354	0.158749	NEFH
1499	chr12	6657167	6658945	1779	*	11	1.17479e-21	7.15145e-19	0.000578166	7.53705e-17	0.146927	0.0750435	IFFO1
1500	chr10	104169126	104170718	1593	*	7	3.3003e-25	6.09647e-17	2.34264e-05	7.57877e-17	0.268872	0.142816	PSD
1501	chr20	2733136	2733358	223	*	3	1.54447e-28	7.48899e-18	4.05178e-07	7.77372e-17	0.359821	0.325839	EBF4
1502	chr1	156338639	156339286	648	*	8	4.85211e-26	2.84629e-18	0.00010572	7.86862e-17	0.221946	0.14692	RHBG
1503	chr13	50699716	50704370	4655	*	25	2.89301e-23	1.2426e-07	1.47889e-05	7.92603e-17	0.307125	0.056004	DLEU1, DLEU2
1504	chr1	12609308	12610104	797	*	6	8.15101e-26	7.30488e-18	8.8941e-06	8.23214e-17	0.254904	0.162046	NA
1505	chr16	50501845	50502218	374	*	3	1.03048e-27	7.957e-18	4.17769e-07	8.25411e-17	0.319676	0.29121	NA
1506	chr16	79623618	79623900	283	*	4	6.55398e-25	3.43786e-18	7.82074e-06	8.27255e-17	0.351525	0.259753	MAF
1507	chr16	1019956	1022411	2456	*	11	3.79702e-23	9.41371e-18	6.9513e-05	8.43502e-17	0.241093	0.113693	LMF1
1508	chr1	156814488	156816117	1630	*	8	7.97605e-24	1.78639e-18	0.000146309	8.53917e-17	0.245592	0.140859	NTRK1, INSRR
1509	chr2	27370956	27372132	1177	*	9	1.15521e-26	5.8407e-18	0.000145325	8.66131e-17	0.263698	0.119969	TCF23
1510	chr10	5406543	5407119	577	*	9	1.80707e-24	2.86781e-18	0.000364006	8.70787e-17	0.16692	0.117217	UCN3
1511	chr15	29967531	29969096	1566	*	7	2.25472e-23	4.3796e-17	1.21768e-05	8.71139e-17	0.270843	0.159967	RP11-680F8.1
1512	chr9	139947922	139949577	1656	*	7	6.34268e-23	5.0014e-18	2.03493e-05	8.93571e-17	0.29513	0.12828	ENTPD2
1513	chr2	1609062	1609832	771	*	5	1.83186e-23	4.25308e-18	1.94176e-05	9.22746e-17	0.335536	0.22529	AC144450.1
1514	chr2	928673	928958	286	*	5	2.12575e-24	2.29302e-18	2.73237e-05	9.57612e-17	0.269264	0.196198	NA
1515	chr9	139424152	139429185	5034	*	10	3.55792e-12	6.36726e-18	0.000265239	9.64797e-17	0.20379	0.115432	NOTCH1
1516	chr1	48937016	48938264	1249	*	8	8.68567e-23	1.17324e-18	0.000119826	1.00445e-16	0.24846	0.163011	SPATA6
1517	chr19	30715001	30717225	2225	*	9	1.62634e-31	9.26117e-15	2.79418e-06	1.02139e-16	0.391008	0.149275	AC005597.1
1518	chr1	17445310	17446768	1459	*	10	3.21257e-23	1.06394e-18	7.41375e-05	1.02207e-16	0.226117	0.123014	PADI2
1519	chr22	44568337	44568812	476	*	9	1.05925e-23	2.94295e-19	0.000790325	1.02722e-16	0.189813	0.149708	PARVB
1520	chr17	76124173	76125211	1039	*	5	7.89625e-22	3.41554e-17	7.85584e-06	1.03157e-16	0.338128	0.189456	TMC6
1521	chr19	44039345	44039870	526	*	6	3.24177e-26	1.9283e-17	1.27764e-05	1.03172e-16	0.240153	0.161602	ZNF575
1522	chr19	59022705	59026417	3713	*	12	3.83216e-15	5.39743e-17	0.000104301	1.03389e-16	0.213605	0.0937715	SLC27A5, ZBTB45
1523	chr10	103985730	103986736	1007	*	10	1.85791e-28	5.49351e-17	3.35455e-05	1.03509e-16	0.264342	0.122197	ELOVL3
1524	chr1	209921031	209921370	340	*	5	6.95313e-25	4.64483e-18	7.63273e-06	1.04574e-16	0.258902	0.182145	NA
1525	chr2	20211771	20213110	1340	*	10	4.25421e-23	5.62242e-19	0.000361545	1.04792e-16	0.162228	0.099296	MATN3
1526	chr4	7194519	7196466	1948	*	7	3.88304e-30	1.67988e-14	1.26112e-06	1.05241e-16	0.368122	0.148154	SORCS2
1527	chr4	108745279	108746407	1129	*	10	3.22204e-33	8.33347e-12	4.77547e-06	1.07215e-16	0.387712	0.100318	SGMS2
1528	chr11	120856646	120857123	478	*	4	7.67402e-25	5.21914e-18	4.71932e-06	1.09459e-16	0.295921	0.230437	GRIK4
1529	chr1	68298565	68299493	929	*	7	2.76531e-26	2.36537e-17	3.18394e-05	1.10048e-16	0.265434	0.150519	GNG12-AS1, GNG12
1530	chr5	142065539	142066938	1400	*	11	1.32763e-28	1.61108e-12	3.36791e-05	1.10553e-16	0.232904	0.110258	FGF1
1531	chr3	38040073	38040636	564	*	5	2.4577e-25	6.84777e-18	8.42563e-06	1.11508e-16	0.361449	0.264521	VILL
1532	chr4	618114	619659	1546	*	14	5.94446e-28	9.02363e-16	7.10202e-05	1.13463e-16	0.19125	0.0879581	PDE6B
1533	chr13	112547370	112548065	696	*	6	6.43183e-25	4.71319e-18	2.3517e-05	1.17251e-16	0.284187	0.193757	NA
1534	chr10	81001957	81002615	659	*	4	1.35222e-26	8.2462e-18	1.5043e-06	1.18567e-16	0.340196	0.243795	ZMIZ1
1535	chr18	24442473	24443905	1433	*	8	1.20229e-22	4.24692e-18	4.61242e-05	1.1867e-16	0.218423	0.129554	AQP4-AS1, AQP4
1536	chr3	158390329	158390821	493	*	10	3.60095e-25	1.14578e-18	6.6273e-05	1.19247e-16	0.203177	0.108415	GFM1, LXN
1537	chr7	152591099	152593563	2465	*	13	5.43651e-25	2.77672e-16	0.000275131	1.19327e-16	0.197021	0.0803096	NA
1538	chr19	50921353	50922484	1132	*	7	6.48675e-26	4.20975e-17	3.58822e-05	1.2025e-16	0.29638	0.17858	CTD-2545M3.6, SPIB
1539	chr1	55445834	55446960	1127	*	8	2.548e-23	1.00705e-18	0.000255064	1.20696e-16	0.178333	0.105443	TMEM61, RP11-12C17.2
1540	chr17	55663225	55663284	60	*	3	4.02714e-27	1.17421e-17	4.82301e-07	1.20972e-16	0.364015	0.30952	MSI2
1541	chr11	10475589	10477847	2259	*	12	1.88842e-22	7.09031e-19	0.000873403	1.23557e-16	0.176289	0.104836	AMPD3
1542	chr20	45522509	45524714	2206	*	11	3.68837e-19	2.34212e-14	2.77096e-05	1.23979e-16	0.317063	0.100837	EYA2
1543	chr11	44978644	44979029	386	*	4	2.8611e-25	7.41531e-18	1.92568e-06	1.28974e-16	0.30928	0.200686	NA
1544	chr4	41883608	41885041	1434	*	6	1.98349e-25	7.2266e-16	3.49991e-05	1.30966e-16	0.306403	0.206482	LINC00682
1545	chr22	43547171	43548696	1526	*	10	4.84458e-24	3.42904e-15	2.33867e-05	1.31209e-16	0.235788	0.0749522	TSPO
1546	chr17	73641809	73643683	1875	*	11	9.83651e-22	3.61164e-19	0.00142411	1.31629e-16	0.185083	0.10576	SMIM6, RECQL5
1547	chr7	150778122	150780317	2196	*	24	3.78961e-29	7.21597e-15	0.000468997	1.32127e-16	0.199812	0.0582932	TMUB1
1548	chr22	37730664	37731229	566	*	4	1.26557e-25	1.01222e-17	2.37136e-06	1.32377e-16	0.349267	0.27111	NA
1549	chr11	2193034	2193742	709	*	6	2.70667e-26	1.14363e-15	3.65151e-05	1.33265e-16	0.194386	0.143139	TH
1550	chr2	71131629	71134936	3308	*	13	2.55282e-18	1.78342e-19	0.00236683	1.33893e-16	0.178368	0.0980419	VAX2
1551	chr1	226069189	226071684	2496	*	10	8.65264e-35	6.38206e-10	1.65545e-06	1.34819e-16	0.345754	0.11667	TMEM63A
1552	chr17	74134843	74138738	3896	*	16	7.79099e-25	1.19521e-12	2.43014e-05	1.36405e-16	0.246373	0.0685361	RNF157-AS1, FOXJ1, RNF157
1553	chr6	30698584	30699481	898	*	13	1.26319e-25	1.18037e-18	0.00187305	1.37536e-16	0.180464	0.0907965	FLOT1
1554	chr2	96990549	96992044	1496	*	12	1.01019e-20	2.96226e-18	0.000132117	1.40002e-16	0.239931	0.115359	ITPRIPL1
1555	chr17	1810459	1812145	1687	*	11	6.38534e-27	8.82728e-16	0.000137657	1.40358e-16	0.284316	0.117083	NA
1556	chr10	88294689	88296809	2121	*	10	8.92274e-22	7.55246e-16	0.000191269	1.43743e-16	0.224552	0.111411	NA
1557	chr11	63381077	63382095	1019	*	5	8.1012e-26	4.31855e-17	3.65279e-06	1.44114e-16	0.372038	0.222801	PLA2G16
1558	chr1	59612408	59613456	1049	*	4	2.21828e-27	7.50846e-17	9.68231e-07	1.44853e-16	0.340625	0.247889	RP11-470E16.1
1559	chr2	42328001	42329652	1652	*	7	1.82913e-26	4.47218e-15	4.6608e-06	1.45137e-16	0.349737	0.214609	NA
1560	chr1	32713275	32714308	1034	*	6	2.95774e-24	5.27342e-18	6.62246e-05	1.49254e-16	0.253392	0.162399	FAM167B
1561	chr7	151077267	151079501	2235	*	8	6.18613e-22	1.52702e-16	1.66417e-05	1.52187e-16	0.319994	0.146816	WDR86
1562	chr10	43697849	43699070	1222	*	5	8.46794e-25	4.06458e-17	3.06783e-06	1.52802e-16	0.274675	0.174338	RASGEF1A
1563	chr17	80289541	80292252	2712	*	13	4.4515e-19	1.84287e-17	0.000193013	1.54039e-16	0.177632	0.0847325	SECTM1
1564	chr2	206628553	206628692	140	*	3	8.71658e-27	1.54662e-17	5.19828e-07	1.58157e-16	0.349852	0.279009	NRP2, AC007362.3
1565	chr2	74775717	74776831	1115	*	5	1.05646e-25	2.045e-17	5.05342e-06	1.59082e-16	0.206282	0.154153	DOK1, LOXL3
1566	chr16	1230137	1233872	3736	*	14	5.11889e-18	3.38295e-13	1.54095e-05	1.62558e-16	0.232473	0.0834444	CACNA1H
1567	chr14	69095171	69095679	509	*	4	1.19422e-28	2.04329e-17	6.6438e-07	1.62824e-16	0.349849	0.229748	RAD51B
1568	chr3	42946536	42948626	2091	*	10	4.41535e-22	4.85849e-16	6.02654e-05	1.63717e-16	0.228512	0.122797	RP11-141M3.5, KRBOX1, KRBOX1, ZNF662
1569	chr19	39359726	39361447	1722	*	6	2.53644e-24	2.76027e-17	2.12006e-05	1.64027e-16	0.322477	0.199049	CTC-360G5.6, RINL
1570	chr10	133945044	133950036	4993	*	20	2.40363e-14	1.34152e-14	0.000347284	1.64659e-16	0.307577	0.0645558	JAKMIP3
1571	chr3	127794706	127796115	1410	*	6	1.04913e-24	2.39093e-17	2.68207e-06	1.71757e-16	0.337813	0.205817	RUVBL1-AS1, RUVBL1
1572	chr10	22612797	22615839	3043	*	8	4.62669e-21	1.58486e-17	6.91726e-05	1.72494e-16	0.252669	0.143987	COMMD3-BMI1, BMI1
1573	chr5	1385979	1386887	909	*	8	9.00737e-26	1.22745e-17	2.50225e-05	1.77989e-16	0.307376	0.106264	NA
1574	chr10	103588818	103590859	2042	*	7	3.98023e-17	3.7108e-17	7.25412e-06	1.8081e-16	0.295445	0.111178	KCNIP2
1575	chr18	8366955	8367991	1037	*	7	2.26335e-26	1.61495e-16	1.189e-05	1.80839e-16	0.230589	0.137694	PTPRM, RP11-789C17.3
1576	chr1	3774198	3775334	1137	*	8	9.31679e-29	1.03059e-15	5.48781e-05	1.8262e-16	0.227556	0.126027	DFFB
1577	chr19	18496259	18497201	943	*	7	2.24021e-25	1.37682e-16	6.67864e-05	1.83311e-16	0.154413	0.10599	GDF15
1578	chr4	135122152	135123107	956	*	6	4.34921e-23	1.14445e-17	2.85349e-05	1.84261e-16	0.18512	0.122952	PABPC4L
1579	chr2	200468445	200469026	582	*	5	4.06894e-24	5.4527e-18	1.65216e-05	1.85999e-16	0.216722	0.199535	NA
1580	chr17	19483043	19483721	679	*	5	4.72392e-24	1.93232e-17	1.89149e-06	1.8904e-16	0.333875	0.178683	AC025627.7, RP11-1113L8.1
1581	chr16	67183003	67185194	2192	*	11	2.84732e-21	3.44842e-18	0.00148903	1.89492e-16	0.206385	0.12401	B3GNT9
1582	chr19	13120555	13125281	4727	*	15	4.04538e-11	6.07463e-18	0.000634957	1.90797e-16	0.215244	0.0724703	NFIX, CTC-239J10.1
1583	chr10	50323127	50323832	706	*	7	6.55833e-28	2.01894e-14	1.37513e-05	1.93457e-16	0.202961	0.110198	VSTM4
1584	chr5	10562456	10567643	5188	*	18	6.12044e-18	8.02192e-11	4.1864e-05	1.95123e-16	0.298846	0.0718667	ANKRD33B
1585	chr3	147129778	147132321	2544	*	11	1.47348e-17	3.46747e-19	0.00194577	1.95222e-16	0.194251	0.156388	ZIC1
1586	chr7	150065170	150066156	987	*	11	2.51543e-30	6.79792e-14	8.19316e-05	1.95432e-16	0.290427	0.112285	REPIN1, ZNF775, RP4-584D14.5
1587	chr1	84326185	84327426	1242	*	10	3.85225e-24	4.16643e-17	0.000176371	1.99883e-16	0.262269	0.145276	RP11-475O6.1
1588	chr18	35146450	35148483	2034	*	16	9.41651e-41	1.54359e-10	2.5253e-06	2.00648e-16	0.40186	0.0894429	NA
1589	chr5	92913741	92915359	1619	*	9	5.42632e-22	3.32598e-18	0.000370384	2.02038e-16	0.232586	0.121799	NR2F1-AS1
1590	chr2	72369887	72372426	2540	*	11	6.85473e-21	1.59911e-14	5.71704e-05	2.02259e-16	0.333878	0.127275	CYP26B1
1591	chr13	20702278	20703415	1138	*	8	1.41336e-30	2.78486e-16	2.24109e-06	2.03153e-16	0.273986	0.115073	NA
1592	chr7	101936318	101936527	210	*	4	1.32887e-24	1.05606e-17	3.93483e-06	2.04956e-16	0.262029	0.229915	SH2B2, MIR4285
1593	chr22	38477085	38480061	2977	*	14	7.11764e-20	2.12392e-13	1.66749e-05	2.07763e-16	0.261083	0.0792577	SLC16A8
1594	chr4	3287598	3289826	2229	*	8	7.64756e-15	2.82803e-18	0.000171491	2.07875e-16	0.175758	0.118825	NA
1595	chr2	165811816	165812297	482	*	6	2.18011e-25	8.79304e-16	3.80188e-05	2.09648e-16	0.269987	0.213114	SLC38A11
1596	chr17	4871704	4873515	1812	*	6	1.2566e-27	4.90919e-16	1.53913e-05	2.10546e-16	0.182218	0.114175	RP5-1050D4.3, CAMTA2
1597	chr10	21814313	21816408	2096	*	11	5.74029e-22	1.21398e-13	1.11817e-05	2.12037e-16	0.361259	0.0995473	SKIDA1
1598	chr12	97300410	97301661	1252	*	12	1.18487e-26	6.62852e-14	1.54918e-05	2.15767e-16	0.217279	0.0662695	NEDD1
1599	chr19	13266390	13267436	1047	*	4	1.19619e-25	2.42578e-17	1.22453e-06	2.16452e-16	0.305985	0.225981	NA
1600	chr2	100721844	100723417	1574	*	9	1.99608e-21	1.30171e-18	0.0004471	2.16465e-16	0.197446	0.124283	AC092667.2, AFF3
1601	chr4	111397134	111398146	1013	*	9	2.55498e-23	1.52395e-18	0.000438961	2.20266e-16	0.225391	0.126802	ENPEP
1602	chr8	38584862	38586183	1322	*	6	2.35362e-26	7.89715e-16	4.73345e-06	2.26302e-16	0.32325	0.174634	TACC1
1603	chr10	134977981	134980924	2944	*	11	1.43534e-14	4.42864e-15	0.000341137	2.26692e-16	0.156051	0.0956665	KNDC1
1604	chr2	38762037	38763935	1899	*	8	2.87751e-26	3.4365e-16	1.59368e-05	2.26958e-16	0.300274	0.126022	RP11-541E12.1
1605	chr17	1027680	1029744	2065	*	9	6.91669e-20	3.53853e-18	0.000174657	2.28496e-16	0.151827	0.101621	ABR
1606	chr3	184321996	184322189	194	*	3	1.04945e-26	2.27428e-17	6.21539e-07	2.3173e-16	0.274688	0.259855	EIF2B5
1607	chr20	47443694	47445432	1739	*	7	9.87438e-21	2.34393e-17	4.8559e-06	2.38212e-16	0.364837	0.13383	PREX1
1608	chr5	14405632	14406732	1101	*	7	7.29326e-24	3.79188e-16	4.87774e-05	2.40849e-16	0.299719	0.14848	TRIO
1609	chr2	242823275	242824270	996	*	5	3.26663e-26	3.62435e-17	3.70711e-06	2.41088e-16	0.369996	0.212212	AC131097.3
1610	chr6	24494605	24495989	1385	*	10	3.7618e-19	1.71712e-08	4.8246e-05	2.4465e-16	0.234914	0.101947	ALDH5A1, GPLD1
1611	chr1	118727658	118728991	1334	*	9	3.71697e-25	2.01705e-15	0.000109953	2.47111e-16	0.256764	0.129918	SPAG17
1612	chr6	37673335	37673773	439	*	5	1.26412e-23	5.82906e-18	3.83611e-05	2.48054e-16	0.246855	0.168986	NA
1613	chr22	37640250	37641506	1257	*	7	5.8692e-23	5.10629e-18	3.57527e-05	2.53253e-16	0.25452	0.171775	RAC2
1614	chr4	110480700	110482323	1624	*	11	1.40637e-28	5.79946e-15	1.03941e-05	2.55707e-16	0.337188	0.0941942	CCDC109B
1615	chr22	29426511	29426832	322	*	3	1.87114e-27	2.53364e-17	6.09137e-07	2.55947e-16	0.430493	0.390194	ZNRF3, ZNRF3-AS1
1616	chr17	37123638	37123949	312	*	9	1.93922e-24	4.01284e-17	0.000126674	2.56995e-16	0.228722	0.163249	FBXO47
1617	chr22	38214548	38215204	657	*	4	6.34473e-25	2.62766e-17	1.80173e-06	2.64718e-16	0.388125	0.250342	NA
1618	chr10	77155143	77159055	3913	*	12	2.12855e-15	6.9424e-19	0.00204666	2.72234e-16	0.192634	0.120093	RP11-399K21.11, ZNF503
1619	chr13	108922032	108922745	714	*	8	1.06492e-23	2.11087e-18	0.000130243	2.77645e-16	0.253485	0.183998	TNFSF13B
1620	chr17	36665844	36667782	1939	*	8	1.38563e-16	2.90118e-18	0.000100084	2.78169e-16	0.171982	0.103489	ARHGAP23
1621	chr4	186877497	186877778	282	*	5	5.31338e-25	1.77148e-17	1.63132e-05	2.80293e-16	0.205737	0.16562	SORBS2
1622	chr8	6418978	6421063	2086	*	9	3.07559e-19	1.61877e-18	0.000476285	2.80684e-16	0.205112	0.160932	MCPH1, ANGPT2
1623	chr5	134526124	134527449	1326	*	7	1.07838e-25	5.02248e-15	6.74769e-06	2.9443e-16	0.303324	0.11742	C5orf66
1624	chr4	124322371	124324339	1969	*	4	1.52693e-24	5.88387e-16	7.85477e-07	2.94541e-16	0.283644	0.217646	SPRY1
1625	chr10	77190054	77191686	1633	*	6	3.04339e-25	1.00717e-15	1.14276e-05	2.95416e-16	0.254518	0.160702	RP11-399K21.10
1626	chr12	94136156	94136549	394	*	3	3.03554e-27	3.14091e-17	4.49143e-07	2.97376e-16	0.446535	0.38539	CRADD
1627	chr7	129414317	129414894	578	*	13	1.88612e-30	4.85725e-12	0.000124836	2.99769e-16	-0.210992	-0.0787962	MIR96, MIR183
1628	chr7	1052735	1054449	1715	*	9	1.40585e-22	2.52084e-16	0.000126664	3.0152e-16	0.159125	0.072946	C7orf50
1629	chr8	117949839	117950504	666	*	8	9.83786e-25	1.68543e-17	3.98011e-05	3.05744e-16	0.239153	0.139883	AARD
1630	chr2	232545380	232546381	1002	*	4	1.55307e-29	1.41869e-16	6.01681e-07	3.07009e-16	0.365975	0.240489	NA
1631	chr1	51983759	51985215	1457	*	7	2.05311e-22	1.77388e-14	3.27338e-06	3.07279e-16	0.36054	0.174514	RP11-191G24.1, EPS15
1632	chr11	63775071	63776419	1349	*	7	2.7035e-31	2.56482e-09	2.69712e-06	3.0857e-16	0.362304	0.18	MACROD1
1633	chr19	36389500	36389833	334	*	3	8.41114e-32	3.56707e-17	2.82414e-07	3.10618e-16	0.290439	0.224575	NFKBID
1634	chr2	128422113	128422715	603	*	8	2.11481e-25	2.19609e-17	1.02985e-05	3.18777e-16	0.189375	0.103895	LIMS2
1635	chr2	55509150	55509719	570	*	6	5.70008e-23	5.25252e-18	8.49426e-05	3.20146e-16	0.21477	0.185368	PRORSD1P
1636	chr16	90084774	90086806	2033	*	6	9.77183e-19	6.52192e-14	2.79029e-06	3.20551e-16	0.245316	0.144515	GAS8, DBNDD1
1637	chr2	20068384	20069134	751	*	5	9.16751e-27	2.16185e-16	1.57805e-06	3.22232e-16	0.351791	0.207241	LINC00954
1638	chr13	43565901	43566902	1002	*	12	1.46277e-25	9.95776e-13	1.87153e-05	3.27364e-16	0.339777	0.116531	EPSTI1
1639	chr1	40598394	40599011	618	*	6	4.37341e-24	9.69101e-18	3.13351e-05	3.29273e-16	0.297545	0.192316	RP11-115D7.3
1640	chr3	160167317	160167990	674	*	13	6.28989e-31	2.25012e-15	4.89511e-06	3.3049e-16	0.272074	0.100743	RP11-432B6.3, TRIM59
1641	chr3	131100364	131101138	775	*	6	5.67261e-24	2.80117e-17	4.03003e-06	3.36418e-16	0.253553	0.12792	NUDT16
1642	chr8	22925656	22926911	1256	*	13	2.16619e-22	3.09949e-12	4.09689e-06	3.38244e-16	0.30545	0.0742666	RP11-875O11.2, TNFRSF10B
1643	chr1	6333502	6333867	366	*	4	2.24833e-24	2.11521e-17	4.22043e-06	3.39757e-16	0.275651	0.210532	ACOT7
1644	chr22	39637727	39639518	1792	*	5	1.20558e-23	7.62985e-17	3.57343e-06	3.43946e-16	0.355857	0.197002	PDGFB
1645	chr6	31936154	31939584	3431	*	61	7.74614e-26	3.3195e-17	0.0219873	3.4886e-16	0.149858	0.0482722	SKIV2L, STK19, DXO
1646	chr6	100050480	100051635	1156	*	11	2.76407e-23	1.3783e-18	0.00130653	3.52564e-16	0.140246	0.0962752	NA
1647	chr13	112984478	112986978	2501	*	12	5.70186e-20	3.39782e-18	0.000461637	3.52804e-16	0.252627	0.0535326	LINC01044
1648	chr1	214151615	214154936	3322	*	15	3.24057e-17	2.87093e-19	0.00338045	3.56172e-16	0.206329	0.0848183	PROX1-AS1
1649	chr3	13034632	13036375	1744	*	5	5.81746e-18	9.19331e-18	2.57281e-05	3.58567e-16	0.203601	0.135439	IQSEC1
1650	chr17	72931632	72932651	1020	*	13	2.80967e-27	2.14661e-15	0.000156963	3.63755e-16	0.284228	0.118213	OTOP3
1651	chr4	87770089	87770782	694	*	5	1.27659e-24	4.21921e-17	1.28867e-05	3.66136e-16	0.270046	0.216308	SLC10A6
1652	chr19	12957979	12958913	935	*	6	8.99645e-24	2.03229e-17	3.08937e-05	3.67577e-16	0.190767	0.138701	MAST1, HOOK2
1653	chr12	106974225	106976006	1782	*	9	1.42518e-27	1.01426e-16	2.7917e-06	3.6812e-16	0.326355	0.120032	RP11-144F15.1
1654	chr7	22893374	22895283	1910	*	10	1.04702e-21	3.67489e-16	0.000370049	3.71939e-16	0.250325	0.116161	AC005682.5
1655	chr8	37698620	37700802	2183	*	6	7.78822e-23	1.23515e-16	8.13562e-06	3.73756e-16	0.258391	0.157125	GPR124, BRF2
1656	chr20	45279830	45280288	459	*	5	3.67597e-23	8.97864e-18	3.47173e-05	3.73849e-16	0.249767	0.17371	SLC13A3
1657	chr16	11348611	11349568	958	*	8	7.97263e-26	1.56133e-15	2.25354e-05	3.77482e-16	0.270272	0.120537	RMI2, SOCS1
1658	chr5	94955756	94957269	1514	*	9	1.26661e-20	4.40207e-17	8.12426e-05	3.81917e-16	0.253567	0.133889	GPR150
1659	chr19	47910108	47910580	473	*	4	1.19406e-24	3.19718e-17	2.6364e-06	3.83012e-16	0.301534	0.196304	MEIS3
1660	chr1	231761688	231763105	1418	*	9	7.42827e-18	5.26124e-16	1.3732e-05	3.83766e-16	0.235537	0.111952	TSNAX-DISC1, DISC1
1661	chr6	1392250	1396771	4522	*	13	2.46611e-15	5.27159e-18	0.00158292	3.90826e-16	0.173945	0.119543	FOXF2
1662	chr1	228074497	228075749	1253	*	6	4.72255e-21	5.47852e-18	0.000150868	3.92509e-16	0.232154	0.18633	NA
1663	chr12	52625897	52628105	2209	*	12	5.63696e-22	1.27607e-18	0.00168262	3.93038e-16	0.183822	0.119364	KRT7
1664	chr10	46167626	46169183	1558	*	9	1.29838e-23	2.04723e-16	3.11937e-05	3.97606e-16	0.208693	0.109522	ZFAND4
1665	chr1	36042433	36043352	920	*	7	4.62759e-23	4.69064e-18	0.000185012	3.98274e-16	0.199845	0.131221	TFAP2E, RP4-728D4.2
1666	chr18	11146255	11151283	5029	*	19	2.06593e-16	3.08186e-12	0.000387361	3.99075e-16	0.226652	0.0194538	PIEZO2
1667	chr11	61159602	61160490	889	*	8	2.03184e-23	5.10725e-18	0.000338625	4.00042e-16	0.160895	0.109607	TMEM216
1668	chr4	3485263	3486116	854	*	5	4.2074e-20	1.39597e-17	2.22611e-05	4.01181e-16	0.320059	0.215147	DOK7
1669	chr6	30737007	30737455	449	*	6	1.63555e-23	9.03546e-18	4.51931e-05	4.37759e-16	0.172092	0.149445	HCG20
1670	chr6	2875602	2876494	893	*	4	1.36056e-22	2.25078e-17	7.05529e-06	4.3866e-16	0.272379	0.205426	RP11-420G6.4
1671	chr11	1481436	1483973	2538	*	14	4.71633e-20	3.26805e-16	0.000207021	4.40255e-16	0.177881	0.0650077	BRSK2
1672	chr2	241393351	241396251	2901	*	10	1.10581e-16	8.49157e-18	0.00032199	4.42814e-16	0.210493	0.0925466	GPC1, MIR149, AC110619.2
1673	chr22	36850099	36851623	1525	*	6	9.22444e-24	1.72449e-15	9.9419e-06	4.46628e-16	0.266462	0.172719	RP5-1119A7.14
1674	chr22	31536431	31537064	634	*	7	7.0092e-27	2.97981e-13	1.55281e-05	4.53261e-16	0.277676	0.161592	PLA2G3
1675	chr17	37028105	37029974	1870	*	5	1.15378e-18	2.89025e-17	1.53325e-05	4.58051e-16	0.199644	0.134495	LASP1
1676	chr3	36422059	36422406	348	*	4	7.65437e-24	3.33222e-17	3.44684e-06	4.60739e-16	0.205404	0.142478	STAC
1677	chr3	156848137	156848854	718	*	5	1.07981e-22	2.13995e-17	1.27923e-05	4.6326e-16	0.333626	0.209044	NA
1678	chr17	43482735	43484399	1665	*	5	2.21279e-24	1.07487e-16	5.16946e-06	4.67123e-16	0.249466	0.153774	ARHGAP27
1679	chr3	13060741	13060974	234	*	4	3.26897e-24	3.72215e-17	4.40977e-06	4.69108e-16	0.314065	0.212447	IQSEC1
1680	chr2	220360817	220363084	2268	*	8	1.2866e-17	1.07518e-17	4.41183e-05	4.71381e-16	0.209	0.109597	SPEG, AC053503.11, RP11-316O14.1
1681	chr16	66612955	66613970	1016	*	13	2.96287e-25	1.14692e-17	0.000120693	4.83144e-16	0.28596	0.10088	CKLF-CMTM1, CMTM1, CMTM2, RP11-403P17.2
1682	chr19	46031516	46033285	1770	*	6	4.07133e-20	1.1332e-16	3.01699e-05	4.89024e-16	0.215295	0.152139	OPA3
1683	chr11	16631866	16634515	2650	*	10	6.98272e-24	1.53389e-14	6.76188e-06	4.91733e-16	0.319141	0.108464	SOX6
1684	chr1	39956653	39957400	748	*	4	9.79329e-32	2.40051e-12	4.34456e-07	4.97688e-16	0.369065	0.246504	BMP8A
1685	chr2	10975271	10975686	416	*	5	4.159e-23	1.19634e-17	5.13219e-05	4.98476e-16	0.177436	0.115678	PDIA6
1686	chr14	73703023	73704842	1820	*	5	4.32818e-24	8.54848e-17	2.21362e-06	5.03628e-16	0.330849	0.163911	PAPLN
1687	chr2	160653686	160654866	1181	*	6	2.39023e-23	4.88662e-17	3.22117e-05	5.19106e-16	0.317793	0.199754	CD302, LY75, LY75-CD302
1688	chr22	37914206	37916157	1952	*	9	3.7053e-18	2.54324e-17	0.000121888	5.28047e-16	0.260277	0.100665	CARD10
1689	chr17	40264678	40265827	1150	*	9	5.65227e-20	1.46143e-16	6.66227e-05	5.31288e-16	0.180676	0.0714364	DHX58, KAT2A
1690	chr19	4909175	4910276	1102	*	11	1.0936e-28	9.7891e-12	4.11593e-05	5.33921e-16	0.237178	0.100153	UHRF1
1691	chr7	73037099	73039812	2714	*	14	1.43045e-33	2.68125e-08	3.23519e-06	5.46294e-16	0.275124	0.0854954	MLXIPL
1692	chr20	44745522	44747006	1485	*	10	2.28241e-21	4.78347e-18	0.000496092	5.4884e-16	0.184952	0.12031	CD40
1693	chr5	140602519	140603942	1424	*	8	2.84298e-25	4.16883e-15	2.35524e-05	5.58097e-16	0.296284	0.179723	PCDHB14
1694	chr11	2871400	2872858	1459	*	9	7.77482e-25	1.09763e-15	4.03853e-05	5.67734e-16	0.209532	0.125596	KCNQ1-AS1
1695	chr14	89493095	89494241	1147	*	6	4.27077e-23	7.1748e-16	3.47642e-06	5.75857e-16	0.243435	0.121221	NA
1696	chr7	95025194	95026937	1744	*	20	4.67875e-23	8.65615e-20	0.0111765	5.81989e-16	0.143305	0.0743816	PON1, PON3
1697	chr3	197024973	197026282	1310	*	11	1.34925e-27	1.53109e-14	0.000174006	5.92154e-16	0.267488	0.116535	DLG1-AS1, DLG1
1698	chr18	11751343	11752592	1250	*	10	5.21449e-26	1.12163e-15	3.82525e-05	6.05476e-16	0.302075	0.0898334	GNAL
1699	chr1	3055699	3057366	1668	*	9	2.69515e-29	1.32328e-13	7.96164e-06	6.08276e-16	0.23701	0.10832	PRDM16
1700	chr17	25798202	25799447	1246	*	8	2.50757e-23	7.86335e-17	2.02746e-05	6.11714e-16	0.258132	0.100054	KSR1
1701	chr15	29431453	29432511	1059	*	6	3.00452e-26	1.98072e-15	2.60646e-06	6.39478e-16	0.316818	0.138224	FAM189A1
1702	chr6	151560831	151561667	837	*	10	1.22874e-24	1.15075e-15	0.000754752	6.53805e-16	0.220159	0.141449	AKAP12
1703	chr1	154300117	154301964	1848	*	7	8.23153e-22	1.14841e-12	3.04658e-06	6.54527e-16	0.24859	0.119009	ATP8B2
1704	chr20	62669102	62670729	1628	*	5	1.39935e-17	1.66725e-17	4.6889e-05	6.57316e-16	0.196671	0.161208	LINC00176, ZNF512B
1705	chr3	138665006	138666732	1727	*	16	1.48929e-27	2.65324e-15	0.00047979	6.64624e-16	0.262528	0.0960388	C3orf72, FOXL2
1706	chr1	15480230	15481541	1312	*	8	1.34786e-29	2.05895e-13	3.06613e-06	6.72012e-16	0.279709	0.114521	TMEM51
1707	chr17	72968277	72969374	1098	*	10	1.48322e-21	7.71851e-18	0.000761784	6.72141e-16	0.234334	0.0972314	RP11-309N17.4, HID1
1708	chr4	128886005	128887246	1242	*	21	2.27577e-48	3.22406e-06	3.05411e-06	6.75575e-16	0.335082	0.060048	C4orf29, MFSD8
1709	chr22	42315642	42316481	840	*	4	1.57174e-23	4.74643e-17	4.15326e-06	6.76757e-16	0.297075	0.209534	NA
1710	chr16	1478504	1480958	2455	*	10	1.11353e-22	1.5377e-14	3.04143e-05	6.92303e-16	0.230415	0.0939673	C16orf91
1711	chr19	43979316	43979739	424	*	4	2.20471e-23	3.66362e-17	6.63669e-06	6.94943e-16	0.250464	0.195362	PHLDB3
1712	chr6	114662458	114663972	1515	*	7	7.03867e-28	5.34778e-12	3.78507e-06	7.28478e-16	0.334427	0.176117	RP3-399L15.3, HS3ST5
1713	chr5	145316063	145316416	354	*	8	2.64339e-23	1.21902e-17	0.000335504	7.47631e-16	0.182144	0.0931028	SH3RF2
1714	chr6	26250347	26252265	1919	*	11	1.11927e-20	1.06962e-17	0.000382793	7.52725e-16	0.208024	0.102671	HIST1H2BH, HIST1H3F
1715	chr5	171094783	171095097	315	*	5	1.04985e-22	1.95067e-17	4.3369e-05	7.58676e-16	0.255961	0.181281	NA
1716	chr16	81725899	81727056	1158	*	6	2.02112e-26	7.45853e-16	2.21248e-06	7.62192e-16	0.212447	0.122587	CMIP
1717	chr10	100174853	100175106	254	*	4	3.2196e-23	3.5192e-17	1.2306e-05	7.6669e-16	0.245473	0.203435	PYROXD2
1718	chr4	78977223	78978133	911	*	5	4.82967e-29	2.00743e-13	4.05778e-06	7.74317e-16	0.298901	0.213546	NA
1719	chr5	76476158	76477113	956	*	4	2.54996e-25	2.64748e-16	1.12126e-06	7.76966e-16	0.288354	0.224641	NA
1720	chr7	18125881	18127112	1232	*	8	1.92368e-27	2.55038e-13	6.01727e-06	7.87363e-16	0.273648	0.108721	HDAC9
1721	chr2	219232590	219233650	1061	*	7	1.26502e-21	1.70455e-17	0.000101919	7.87652e-16	0.242727	0.166302	C2orf62
1722	chr3	52528955	52529524	570	*	10	4.35405e-23	3.09861e-18	0.000527502	7.91556e-16	0.179345	0.100699	STAB1
1723	chr10	77541764	77542488	725	*	8	2.97123e-24	1.26951e-15	0.000262652	7.92463e-16	0.194286	0.148678	C10orf11
1724	chr1	40254184	40255140	957	*	7	6.23075e-30	1.98615e-11	3.53235e-06	7.93659e-16	0.274917	0.143904	RP1-118J21.25, BMP8B
1725	chr22	30116439	30117734	1296	*	7	4.42546e-29	7.46438e-13	1.08426e-05	7.98944e-16	0.314026	0.137651	CABP7
1726	chr11	128646953	128647107	155	*	3	1.08707e-24	8.18725e-17	8.70073e-07	8.01241e-16	0.320269	0.285463	FLI1
1727	chr12	57586714	57588350	1637	*	12	1.04579e-22	6.46837e-17	0.000185651	8.07489e-16	0.0993823	0.0417976	LRP1, MIR1228
1728	chr16	1212457	1214867	2411	*	8	3.66842e-26	6.31223e-15	2.04598e-05	8.08285e-16	0.296829	0.117003	CACNA1H
1729	chr18	33764857	33768496	3640	*	12	2.40548e-20	3.1891e-16	0.000249032	8.10008e-16	0.2583	0.0776857	MOCOS, RP11-49I11.1
1730	chr1	228336130	228337776	1647	*	9	5.91552e-23	3.84538e-17	0.000142041	8.12754e-16	0.137235	0.0834857	GUK1, GJC2
1731	chr19	49132858	49134105	1248	*	6	3.61921e-24	3.3947e-16	3.46495e-05	8.13356e-16	0.210568	0.153774	SPHK2, DBP
1732	chr11	2290953	2293665	2713	*	36	2.09349e-23	1.44084e-17	0.0138675	8.16368e-16	0.168745	0.0234251	ASCL2
1733	chr5	141931207	141931455	249	*	3	1.42426e-24	8.33934e-17	9.5312e-07	8.24547e-16	0.401693	0.317396	AC005592.2
1734	chr19	16178091	16178570	480	*	8	9.1492e-24	1.96639e-14	4.71717e-05	8.33809e-16	0.219809	0.115252	TPM4
1735	chr20	45338072	45338753	682	*	7	7.08548e-23	6.42607e-17	1.70226e-05	8.47327e-16	0.320873	0.143349	SLC2A10
1736	chr2	232571138	232572668	1531	*	5	1.75152e-27	5.16223e-14	1.56287e-06	8.73471e-16	0.34847	0.216606	PTMA, MGC4771
1737	chr2	55450737	55450874	138	*	3	9.43274e-25	9.02102e-17	8.75458e-07	8.80131e-16	0.356537	0.341589	CLHC1
1738	chr7	129424943	129425858	916	*	5	1.33842e-23	6.58381e-17	2.75261e-05	8.91876e-16	0.300995	0.22473	RP11-738B7.1
1739	chr16	81526361	81528945	2585	*	8	1.99703e-20	2.28468e-17	9.73712e-05	9.17467e-16	0.144393	0.0641737	CMIP
1740	chr15	83348741	83349864	1124	*	8	3.23727e-24	3.59171e-16	1.11051e-05	9.42477e-16	0.270447	0.130966	RP11-752G15.3, AP3B2
1741	chr22	18893285	18894283	999	*	12	1.87871e-26	1.18268e-10	4.65236e-06	9.52198e-16	0.324342	0.0872568	DGCR6
1742	chr17	77922738	77926436	3699	*	16	5.36221e-17	1.10692e-15	0.00262922	9.55246e-16	0.128307	0.0501236	TBC1D16
1743	chr14	65016258	65017091	834	*	5	6.07428e-25	4.98851e-16	6.32008e-06	9.73501e-16	0.353506	0.232822	PPP1R36
1744	chr6	31789161	31790694	1534	*	10	2.26763e-21	2.07207e-17	4.88225e-05	9.74097e-16	0.238465	0.142198	NA
1745	chr4	165898666	165899396	731	*	9	1.87436e-23	3.0844e-17	0.00037692	9.7736e-16	0.194899	0.152467	RP11-366M4.8, TRIM61
1746	chr4	76554724	76556389	1666	*	13	6.24539e-23	1.6951e-18	0.00233615	9.84444e-16	0.181608	0.107102	CDKL2
1747	chr17	40699809	40700858	1050	*	5	1.2767e-22	4.68011e-17	1.80581e-05	9.89297e-16	0.255354	0.169911	RP11-400F19.8, HSD17B1P1
1748	chr17	43449055	43449285	231	*	3	1.10657e-24	1.03941e-16	8.18287e-07	9.91761e-16	0.356575	0.300606	CTB-39G8.2
1749	chr8	54789978	54792995	3018	*	11	1.50046e-18	6.60028e-14	2.49172e-05	1.00543e-15	0.332193	0.103033	RGS20
1750	chr6	33943520	33943929	410	*	5	1.27928e-22	3.2086e-17	3.69228e-05	1.01958e-15	0.262554	0.220471	NA
1751	chr13	21900392	21901649	1258	*	5	4.60581e-23	6.93779e-17	8.43255e-06	1.02118e-15	0.28552	0.177187	LINC00422
1752	chr11	826942	827613	672	*	5	7.82117e-26	4.98979e-16	2.03767e-06	1.03392e-15	0.316248	0.19497	EFCAB4A, AP006621.8
1753	chr7	140103671	140104086	416	*	6	1.15526e-22	5.76194e-17	3.75615e-05	1.03968e-15	0.188693	0.156949	RAB19, SLC37A3
1754	chr1	210466024	210466472	449	*	4	3.97098e-24	1.21209e-16	4.18404e-06	1.05052e-15	0.322855	0.234633	NA
1755	chr19	42893103	42894693	1591	*	6	6.34071e-21	7.92286e-17	7.66456e-06	1.05295e-15	0.239622	0.131875	CNFN
1756	chr1	149908085	149909548	1464	*	8	1.44917e-20	8.09892e-13	3.21966e-06	1.06383e-15	0.292379	0.134128	MTMR11
1757	chr16	31225350	31228555	3206	*	17	5.68893e-26	1.72857e-09	2.40186e-05	1.06557e-15	0.234341	0.0858466	TRIM72, PYDC1
1758	chr4	2366103	2367137	1035	*	6	3.50557e-22	2.14768e-17	0.000104453	1.0671e-15	0.21948	0.166306	ZFYVE28
1759	chr5	42991657	42995527	3871	*	15	2.25983e-16	4.5536e-17	0.00018975	1.07367e-15	0.228351	0.0952664	NA
1760	chr14	61655848	61655919	72	*	3	1.03945e-24	1.14165e-16	7.82223e-07	1.08135e-15	0.408902	0.351714	PRKCH
1761	chr4	3374483	3376007	1525	*	8	3.22024e-24	8.24478e-16	0.000175583	1.0834e-15	0.293325	0.139404	RGS12
1762	chr3	152552530	152555206	2677	*	14	2.25811e-32	1.16861e-09	8.3754e-06	1.11623e-15	0.34575	0.0953068	P2RY1
1763	chr17	73840659	73842017	1359	*	8	2.81704e-21	1.23297e-17	0.000347436	1.12822e-15	0.184834	0.124798	UNC13D, WBP2
1764	chr10	99080071	99081496	1426	*	5	1.64573e-21	7.63536e-17	1.70226e-05	1.15262e-15	0.278994	0.164281	FRAT1
1765	chr4	83482926	83483487	562	*	5	7.85385e-27	1.39048e-14	1.70617e-06	1.1534e-15	0.302761	0.15774	TMEM150C
1766	chr11	108422663	108423325	663	*	8	1.57755e-26	1.91662e-15	5.77422e-06	1.18312e-15	0.308876	0.11276	EXPH5
1767	chr10	63657059	63657985	927	*	4	2.20756e-24	1.53898e-16	1.65438e-06	1.18945e-15	0.297677	0.227175	NA
1768	chr10	135160120	135161047	928	*	7	2.06707e-23	8.34816e-17	9.3769e-05	1.19511e-15	0.215852	0.158395	ZNF511, PRAP1, RP11-122K13.7
1769	chr10	43428471	43429755	1285	*	7	3.13865e-27	5.07851e-14	9.93583e-06	1.19943e-15	0.302271	0.162527	NA
1770	chr1	46913532	46914033	502	*	4	1.19905e-24	1.96683e-16	2.13792e-06	1.20161e-15	0.266068	0.20841	RP5-1109J22.2
1771	chr11	115529573	115531299	1727	*	10	2.39269e-19	1.17556e-17	0.000575368	1.21777e-15	0.207476	0.0985409	AP000797.3
1772	chr16	22959005	22960289	1285	*	6	2.4584e-23	1.89192e-16	1.12335e-05	1.22601e-15	0.261834	0.140527	NA
1773	chr15	81292171	81295608	3438	*	14	1.35653e-24	1.09941e-11	2.98506e-05	1.2324e-15	0.266371	0.0689512	MESDC1
1774	chr3	13460618	13462903	2286	*	7	4.91047e-19	7.37248e-16	3.75848e-06	1.24356e-15	0.359389	0.133901	NUP210
1775	chr7	1491280	1492619	1340	*	10	1.09788e-24	1.41209e-16	0.000331667	1.27746e-15	0.138673	0.0589474	MICALL2
1776	chr2	165477448	165479150	1703	*	6	6.34154e-21	1.01305e-13	9.24235e-06	1.29108e-15	0.276053	0.132645	GRB14
1777	chr16	1216285	1220382	4098	*	12	2.18403e-20	3.55974e-15	9.17079e-05	1.29465e-15	0.248094	0.0908892	CACNA1H
1778	chr11	123065246	123067275	2030	*	9	1.44982e-19	4.08179e-18	0.0011593	1.29805e-15	0.209701	0.121732	CTD-2216M2.1, CLMP
1779	chr19	13983813	13985688	1876	*	9	1.33281e-21	1.10437e-13	2.4911e-06	1.31917e-15	0.431218	0.110321	NANOS3, MIR181C
1780	chr22	24979254	24979964	711	*	10	1.00831e-25	1.02428e-14	0.000154683	1.32682e-15	0.193325	0.115292	SNRPD3, GGT1
1781	chr16	50875140	50875496	357	*	4	9.58748e-23	6.24132e-17	1.65485e-05	1.37331e-15	0.300031	0.255492	NA
1782	chr1	221049931	221055964	6034	*	31	1.34143e-12	7.36592e-17	0.00672789	1.38907e-15	0.202586	0.0553815	HLX, HLA-AS1
1783	chr8	144512759	144513980	1222	*	7	1.96915e-26	6.96957e-15	1.79885e-05	1.39051e-15	0.191852	0.10667	NA
1784	chr13	47370918	47371987	1070	*	13	2.90261e-28	8.45224e-15	0.000142244	1.40035e-15	0.241808	0.070515	ESD
1785	chr8	144450049	144451924	1876	*	13	1.74902e-34	3.86366e-10	4.09794e-06	1.42415e-15	0.325414	0.0922103	RHPN1, RHPN1-AS1
1786	chr6	32081263	32085780	4518	*	25	1.18973e-13	6.13973e-14	0.00135414	1.44038e-15	0.17554	0.0407397	TNXB, ATF6B
1787	chr15	91497010	91498497	1488	*	9	1.25986e-19	5.40532e-17	0.000812073	1.48629e-15	0.206931	0.121403	UNC45A, RCCD1, AC068831.6
1788	chr12	132975819	132977140	1322	*	6	3.96604e-23	2.25071e-16	6.40299e-05	1.50373e-15	0.265503	0.181016	NA
1789	chr8	28173887	28176295	2409	*	10	4.87601e-20	1.87164e-17	0.000472415	1.51077e-15	0.16553	0.104947	PNOC, RP11-380I10.4
1790	chr1	202935683	202937114	1432	*	7	5.29654e-28	2.04361e-11	5.63974e-06	1.51451e-15	0.3081	0.119354	CYB5R1
1791	chr8	42356637	42356871	235	*	3	5.2799e-24	1.61697e-16	1.09349e-06	1.56155e-15	0.347032	0.316413	SLC20A2
1792	chr2	160918519	160919532	1014	*	12	5.16788e-23	8.75708e-18	0.00183877	1.56364e-15	0.181173	0.123095	PLA2R1
1793	chr13	76333727	76334866	1140	*	5	7.53673e-25	3.6257e-14	1.25562e-05	1.58621e-15	0.259368	0.170699	RP11-29G8.3, LMO7
1794	chr11	69285633	69286352	720	*	5	5.70963e-26	3.72759e-15	3.79311e-06	1.6072e-15	0.369889	0.200185	NA
1795	chr16	1029745	1031428	1684	*	9	1.84592e-24	1.52195e-14	0.000346987	1.62142e-15	-0.211068	-0.114337	AC009041.2, LMF1, RP11-161M6.2
1796	chr11	77121864	77123331	1468	*	6	6.19671e-26	6.94173e-15	4.23147e-06	1.64379e-15	0.26278	0.148505	PAK1
1797	chr6	30879000	30882708	3709	*	48	9.35683e-30	3.55632e-14	0.00998787	1.66604e-15	0.172849	0.0412578	GTF2H4, VARS2
1798	chr7	157280713	157281332	620	*	4	1.15252e-22	9.14447e-17	8.73042e-06	1.66677e-15	0.281261	0.247682	AC006372.4
1799	chr1	28917964	28919387	1424	*	6	7.80405e-19	1.84215e-16	6.90674e-06	1.67473e-15	0.238465	0.125748	RAB42, TAF12
1800	chr4	54424280	54425349	1070	*	7	5.69065e-23	6.01211e-17	0.000191323	1.72434e-15	0.264296	0.160186	FIP1L1, LNX1
1801	chr16	88520912	88522584	1673	*	6	7.7824e-22	7.28846e-15	9.12393e-06	1.79212e-15	0.320777	0.191228	ZFPM1
1802	chr17	79519703	79521089	1387	*	10	1.48648e-25	1.67137e-15	5.84445e-05	1.81142e-15	0.215936	0.0811093	C17orf70
1803	chr6	110299151	110301479	2329	*	14	4.40086e-19	2.73365e-14	5.3219e-05	1.85326e-15	0.280386	-0.058951	GPR6
1804	chr21	37915044	37915391	348	*	6	8.57169e-23	3.00319e-16	2.59389e-05	1.90338e-15	0.186435	0.146931	CLDN14
1805	chr9	97766650	97768771	2122	*	5	2.84376e-16	2.69494e-16	3.33024e-06	1.90427e-15	0.328217	0.180996	C9orf3
1806	chr12	110270636	110271625	990	*	7	8.71589e-21	2.11752e-17	0.000292015	1.93679e-15	0.18599	0.135119	MIR4497, TRPV4
1807	chr19	55997780	55998931	1152	*	5	5.78599e-20	7.79327e-17	1.57758e-05	1.98024e-15	0.203491	0.126097	NAT14
1808	chr17	38517641	38521232	3592	*	13	1.68884e-12	1.17059e-16	0.000929149	2.0248e-15	0.185332	0.0886355	CTD-2267D19.3, GJD3
1809	chr3	32858280	32863733	5454	*	23	1.00968e-13	2.62987e-14	0.00072962	2.02668e-15	0.249566	0.0734431	TRIM71
1810	chr12	1940380	1940618	239	*	4	9.32816e-23	1.22053e-16	8.26468e-06	2.03409e-15	0.321971	0.261104	LRTM2, CACNA2D4
1811	chr19	4326524	4327350	827	*	4	9.16038e-24	2.7067e-16	3.66944e-06	2.03711e-15	0.333025	0.284965	STAP2
1812	chr7	1130187	1133979	3793	*	14	2.58774e-13	1.80218e-17	0.00083173	2.06418e-15	0.122599	0.0453361	GPER1, C7orf50
1813	chr10	133998913	134002751	3839	*	13	8.13834e-23	2.46242e-15	3.38018e-05	2.07908e-15	0.221682	0.0552311	DPYSL4, RP11-140A10.3
1814	chr5	83016630	83018422	1793	*	13	5.34855e-24	5.00358e-15	0.000355935	2.11789e-15	0.236521	0.100002	HAPLN1
1815	chr1	2234433	2240476	6044	*	18	2.43312e-11	7.02825e-15	0.000385436	2.12744e-15	0.173882	0.0522904	SKI
1816	chr11	503807	504937	1131	*	8	8.19261e-23	3.65669e-17	0.000177129	2.14498e-15	0.243447	0.172545	RNH1
1817	chr3	13322657	13324924	2268	*	9	1.19194e-24	1.22666e-15	2.34481e-05	2.15914e-15	0.328567	0.119574	NA
1818	chr14	104799486	104801102	1617	*	6	9.91454e-20	7.65742e-17	1.38895e-05	2.16992e-15	0.224036	0.131865	NA
1819	chr7	98466963	98468167	1205	*	7	9.31104e-21	7.34055e-15	1.0811e-05	2.18026e-15	0.321794	0.163907	TMEM130
1820	chr11	113344987	113347208	2222	*	10	4.68412e-22	3.79669e-12	4.94852e-05	2.18585e-15	0.24041	0.133159	DRD2
1821	chr6	30579440	30582241	2802	*	9	1.24059e-14	8.1251e-15	0.000257232	2.21038e-15	0.185216	0.0918266	PPP1R10
1822	chr17	73073239	73073940	702	*	4	4.88374e-24	4.64667e-16	1.84535e-06	2.25538e-15	0.321205	0.209646	AC111186.1
1823	chr9	36166097	36166828	732	*	5	1.78098e-23	4.39404e-16	1.16894e-05	2.27153e-15	0.189444	0.139712	NA
1824	chr5	7850203	7852098	1896	*	10	2.13134e-27	1.89557e-12	4.46914e-05	2.29129e-15	0.267145	0.106882	MTRR, C5orf49
1825	chr1	101775007	101775452	446	*	5	6.72205e-26	3.0561e-13	1.99687e-06	2.30985e-15	0.391478	0.191961	NA
1826	chr17	40935998	40937365	1368	*	10	9.77328e-19	7.30586e-18	0.00172996	2.31617e-15	0.252371	0.162164	WNK4
1827	chr5	16178784	16180419	1636	*	17	1.84912e-23	7.27586e-18	0.00594159	2.33268e-15	-0.200893	-0.115328	RP11-19O2.2, MARCH11
1828	chr1	8403631	8404216	586	*	6	1.76182e-23	8.37228e-16	3.00721e-05	2.36245e-15	0.220298	0.145679	SLC45A1
1829	chr1	90099257	90100070	814	*	4	3.56132e-30	1.92995e-14	8.44771e-07	2.36367e-15	0.37361	0.249288	RP11-413E1.4, LRRC8C, RP11-302M6.4
1830	chr1	20692222	20693333	1112	*	6	5.1211e-26	8.93699e-13	1.88145e-06	2.36424e-15	0.327624	0.158574	LINC01141
1831	chr12	47472317	47474763	2447	*	14	2.93356e-38	2.26959e-06	1.49424e-06	2.36523e-15	0.387108	0.0894225	PCED1B, AMIGO2
1832	chr8	49292486	49293600	1115	*	8	7.99561e-31	3.4942e-11	7.02603e-06	2.40047e-15	0.341019	0.155758	NA
1833	chr2	242742855	242743702	848	*	5	4.14833e-22	9.74711e-17	4.72572e-05	2.45168e-15	0.324734	0.214301	GAL3ST2
1834	chr8	22457446	22458673	1228	*	6	5.99015e-22	1.68351e-16	5.22669e-05	2.46876e-15	0.147034	0.0956288	AC037459.4, C8orf58
1835	chr22	31643298	31644558	1261	*	6	4.64095e-24	1.96811e-13	4.30092e-05	2.50823e-15	0.206788	0.140492	LIMK2
1836	chr20	44685203	44687730	2528	*	6	9.42323e-18	2.62162e-16	2.59672e-05	2.51128e-15	0.271318	0.148455	SLC12A5
1837	chr11	2828274	2828778	505	*	4	3.06776e-22	1.30056e-16	1.01978e-05	2.51215e-15	0.216552	0.185161	KCNQ1
1838	chr9	138985942	138987845	1904	*	8	1.75255e-15	1.65029e-13	3.46772e-05	2.51971e-15	0.222813	0.111373	NACC2
1839	chr2	131129567	131130423	857	*	5	1.0555e-20	9.01669e-17	2.79225e-05	2.54988e-15	0.191017	0.0985103	PTPN18
1840	chr5	3598967	3600572	1606	*	7	1.50719e-19	3.30475e-16	5.62856e-05	2.5858e-15	0.256761	0.152782	IRX1, CTD-2012M11.3
1841	chr11	65682960	65685702	2743	*	6	1.8378e-15	7.85534e-15	8.65901e-06	2.58747e-15	0.210172	0.108444	C11orf68
1842	chr13	113435678	113438010	2333	*	12	6.74345e-19	2.46122e-07	2.15757e-05	2.58771e-15	0.202016	0.0685783	ATP11A
1843	chr16	89070025	89070903	879	*	6	6.99326e-24	4.01221e-16	2.99182e-05	2.61959e-15	0.291237	0.202804	NA
1844	chr14	105877289	105878314	1026	*	6	3.61426e-21	7.12023e-17	3.64998e-05	2.64167e-15	0.233589	0.17394	TEX22
1845	chr16	1384311	1384722	412	*	5	1.15463e-22	1.39116e-16	1.87287e-05	2.6572e-15	0.274368	0.168228	BAIAP3
1846	chr6	168196351	168197983	1633	*	10	3.27053e-24	8.05066e-17	3.05094e-05	2.76222e-15	0.275784	0.113955	AL009178.1, C6orf123
1847	chr14	97090367	97092205	1839	*	8	4.43878e-23	3.42749e-16	0.000117663	2.7987e-15	0.206703	0.130295	NA
1848	chr4	5052379	5054079	1701	*	13	5.87583e-25	5.55323e-13	0.000133631	2.80586e-15	0.268583	0.107458	STK32B
1849	chr1	51796381	51796987	607	*	4	2.23907e-26	3.93618e-16	1.09429e-06	2.81306e-15	0.374515	0.195449	RP11-275F13.1, TTC39A
1850	chr7	155174129	155175340	1212	*	7	9.0349e-28	4.97786e-09	1.27836e-05	2.82404e-15	0.259969	0.150179	AC008060.7
1851	chr2	208988453	208990238	1786	*	9	6.04247e-24	6.04699e-15	0.000174537	2.83078e-15	0.341593	0.145902	CRYGD
1852	chr11	123524633	123525714	1082	*	8	1.39373e-24	4.98201e-13	9.21855e-06	2.83376e-15	0.27912	0.112467	SCN3B
1853	chr15	42185659	42187179	1521	*	6	2.3072e-21	4.67335e-16	8.47868e-06	2.83966e-15	0.211096	0.106658	RP11-23P13.6, SPTBN5
1854	chr7	157474856	157480107	5252	*	16	2.07997e-09	8.8078e-15	0.000281934	2.85559e-15	0.173895	0.0664656	PTPRN2
1855	chr10	104194843	104196541	1699	*	8	1.99279e-24	3.46798e-14	5.11986e-05	2.88846e-15	0.213831	0.116556	MIR146B
1856	chr8	48647583	48650511	2929	*	9	2.09988e-19	2.53837e-15	4.79251e-05	2.93022e-15	0.299943	0.138026	SPIDR, CEBPD
1857	chr16	49525139	49526249	1111	*	5	7.3849e-24	6.41811e-16	6.69466e-06	2.97127e-15	0.245865	0.159514	ZNF423
1858	chr21	48087452	48088150	699	*	5	2.22934e-22	1.28448e-16	3.10328e-05	2.98126e-15	0.229894	0.185919	NA
1859	chr17	80372493	80373482	990	*	10	2.33236e-25	5.19392e-15	6.86429e-05	3.02108e-15	0.264319	0.109633	OGFOD3
1860	chr7	23285742	23287420	1679	*	6	9.80739e-19	1.07449e-16	7.46746e-05	3.07197e-15	0.152185	0.109217	GPNMB
1861	chr7	47783603	47784660	1058	*	6	7.93033e-23	2.47241e-16	5.37857e-05	3.08998e-15	0.228059	0.179584	HUS1
1862	chr9	131153847	131156781	2935	*	8	2.06266e-15	5.98448e-17	0.000179578	3.12057e-15	-0.186156	-0.122567	RP11-339B21.11, MIR219-2
1863	chr8	41685595	41686706	1112	*	8	1.47404e-25	2.00512e-15	1.01385e-05	3.36612e-15	0.277816	0.125581	ANK1, RP11-930P14.2
1864	chr17	40713676	40715281	1606	*	16	1.56193e-23	4.32251e-14	0.00117113	3.38297e-15	0.0729158	0.0305404	RP11-400F19.8, COASY
1865	chr14	104645063	104647094	2032	*	10	2.21962e-19	3.21989e-14	0.000457071	3.4003e-15	0.133307	0.0715663	KIF26A
1866	chr4	187475669	187477065	1397	*	14	1.85204e-26	1.91401e-12	4.45567e-05	3.41196e-15	0.24594	0.0746222	RP11-215A19.2, MTNR1A
1867	chr11	47206835	47207826	992	*	3	1.74256e-23	3.86301e-16	8.45326e-07	3.44168e-15	0.298266	0.217059	PACSIN3
1868	chr13	88328813	88330614	1802	*	7	6.58451e-23	5.24457e-14	8.37962e-06	3.44995e-15	0.351787	0.15801	SLITRK5
1869	chr7	19182334	19185407	3074	*	18	4.67959e-15	4.70087e-16	0.00307953	3.45061e-15	0.221067	0.104426	AC003986.5, FERD3L
1870	chr2	198029141	198029885	745	*	4	3.19914e-23	4.54299e-16	4.17924e-06	3.46434e-15	0.239944	0.183591	ANKRD44
1871	chr16	78079753	78080193	441	*	5	9.60783e-23	1.95697e-16	5.10642e-06	3.4992e-15	0.277709	0.189476	CLEC3A, RP11-281J9.2
1872	chr1	2252516	2254757	2242	*	8	1.5621e-17	1.35396e-15	8.48407e-05	3.5453e-15	0.231335	0.112993	MORN1
1873	chr11	57194370	57195540	1171	*	5	6.11973e-25	2.82602e-14	2.59987e-06	3.55709e-15	0.379608	0.231023	SLC43A3
1874	chr20	35169260	35169886	627	*	6	8.34784e-26	2.77228e-14	4.81453e-06	3.61563e-15	0.33941	0.154575	RP5-977B1.7
1875	chr7	126890254	126891621	1368	*	5	5.13045e-24	9.13634e-16	3.68221e-06	3.63226e-15	0.359799	0.218903	GRM8
1876	chr14	45722043	45723353	1311	*	9	1.76209e-21	2.12925e-17	0.000514608	3.65328e-15	0.134976	0.0950026	MIS18BP1
1877	chr22	45898295	45899736	1442	*	6	2.58463e-20	2.71343e-16	1.98286e-05	3.69808e-15	0.352687	0.155401	FBLN1
1878	chr5	45694523	45696928	2406	*	12	3.0718e-20	9.88028e-17	0.000920947	3.74146e-15	-0.193801	-0.0961697	HCN1
1879	chr2	105274698	105276153	1456	*	5	1.81612e-24	1.74308e-12	8.54934e-06	3.76538e-15	0.327838	0.203765	AC013402.5
1880	chr2	233367710	233368543	834	*	6	1.53078e-20	3.33027e-16	9.01902e-05	3.82918e-15	0.228854	0.153288	NA
1881	chr6	100676745	100677145	401	*	7	1.83908e-21	2.94277e-17	0.00058718	3.85717e-15	0.210003	0.1626	NA
1882	chr3	50377755	50379334	1580	*	14	6.17033e-27	3.10862e-13	0.000562323	3.87351e-15	0.272891	0.0888492	ZMYND10-AS1, RASSF1, ZMYND10
1883	chr10	134498830	134499528	699	*	8	1.8529e-21	1.1049e-15	0.00022905	3.90098e-15	0.196523	0.116154	INPP5A
1884	chr17	12567873	12569901	2029	*	17	1.17136e-25	1.96171e-14	0.00229616	3.90568e-15	-0.182457	-0.0621102	MYOCD
1885	chr11	1036307	1037923	1617	*	12	2.11947e-21	5.82156e-16	0.000133801	3.99846e-15	0.21403	0.09639	MUC6
1886	chr14	95826570	95826853	284	*	4	3.52206e-23	3.47435e-16	5.03487e-06	4.01898e-15	0.267811	0.191715	NA
1887	chr13	20766226	20768560	2335	*	17	3.07819e-20	8.03415e-17	0.00258294	4.03361e-15	0.183125	0.080244	GJB2
1888	chr2	26726190	26726995	806	*	6	7.25897e-23	5.55422e-16	8.75062e-05	4.04588e-15	0.262512	0.192737	OTOF
1889	chr19	41129636	41130041	406	*	5	1.64777e-21	1.12353e-16	5.76735e-05	4.05248e-15	0.211605	0.135823	LTBP4
1890	chr1	230272306	230272611	306	*	4	7.8745e-22	2.02681e-16	2.15348e-05	4.26152e-15	0.221301	0.214365	GALNT2
1891	chr10	50816262	50818299	2038	*	11	4.67845e-28	1.61286e-10	6.19119e-05	4.3043e-15	0.269396	0.109899	CHAT
1892	chr14	101922750	101925705	2956	*	14	3.73669e-14	5.13791e-17	0.000923993	4.34143e-15	0.237081	0.114776	RP11-1029J19.2
1893	chr14	74225349	74227875	2527	*	14	7.78505e-23	8.62051e-10	2.69056e-05	4.37105e-15	0.184601	0.0694516	MIR4505, ELMSAN1
1894	chr14	74724071	74725362	1292	*	6	4.34179e-22	1.31406e-11	4.32092e-06	4.3908e-15	0.25552	0.120802	VSX2
1895	chr20	35200590	35202477	1888	*	10	1.73783e-29	2.74759e-12	3.63165e-06	4.43528e-15	0.311475	0.12029	TGIF2, RP5-977B1.7, RP5-977B1.11
1896	chr5	149792249	149792783	535	*	7	1.66491e-21	4.50364e-17	0.000315921	4.4645e-15	0.185562	0.141895	CD74
1897	chr2	286830	288113	1284	*	6	3.18613e-26	4.38921e-13	6.70434e-06	4.47144e-15	0.347595	0.179228	AC079779.4, FAM150B
1898	chr7	808649	809109	461	*	5	4.20214e-23	2.01262e-16	1.00685e-05	4.49829e-15	0.199454	0.120745	HEATR2
1899	chr7	150671500	150674596	3097	*	9	6.31034e-22	6.33642e-13	1.25115e-05	4.6106e-15	0.320924	0.0807389	KCNH2
1900	chr16	30101680	30104042	2363	*	13	2.70952e-17	4.94667e-12	0.000281217	4.62626e-15	0.189798	0.0619062	TBX6, YPEL3
1901	chr3	192958565	192959372	808	*	9	6.33795e-21	1.93705e-16	3.1865e-05	4.65783e-15	0.243137	0.0970339	HRASLS
1902	chr2	37570604	37572396	1793	*	11	9.10704e-25	1.67653e-13	0.000357092	4.67419e-15	0.232214	0.109027	QPCT
1903	chr16	4729905	4733253	3349	*	15	6.92912e-11	5.99145e-18	0.00466354	4.67907e-15	0.126314	0.0644872	MGRN1
1904	chr10	97049193	97051613	2421	*	9	2.06937e-22	3.8798e-15	2.91654e-05	4.68475e-15	0.305618	0.100046	PDLIM1
1905	chr10	116390942	116393423	2482	*	7	9.27052e-18	7.1614e-13	1.85702e-06	4.68557e-15	0.25528	0.123548	ABLIM1
1906	chr8	142427930	142428968	1039	*	4	3.45619e-26	2.40563e-14	9.36808e-07	4.83157e-15	0.458499	0.273816	PTP4A3
1907	chr4	54974682	54976184	1503	*	9	1.81408e-19	2.18917e-15	9.86495e-05	4.86541e-15	0.28025	0.15591	FIP1L1
1908	chr11	47607760	47609357	1598	*	8	3.19436e-22	1.92958e-16	0.000301112	4.87261e-15	0.155169	0.110003	FAM180B
1909	chr10	112402748	112404974	2227	*	11	2.4175e-17	1.31475e-15	0.000337188	4.88055e-15	0.239432	0.0922429	RBM20
1910	chr11	12029738	12031508	1771	*	16	2.60768e-27	2.58366e-13	0.000417401	5.00141e-15	0.197465	0.0720158	DKK3
1911	chr21	44898090	44899410	1321	*	7	1.14242e-20	3.59609e-15	3.05625e-05	5.01639e-15	0.195793	0.109445	LINC00313
1912	chr3	57742520	57743599	1080	*	10	8.18235e-28	8.32326e-14	4.17971e-05	5.05745e-15	0.308785	0.118512	SLMAP
1913	chr16	750365	751603	1239	*	7	8.2608e-25	4.97178e-14	2.92731e-05	5.06715e-15	0.271924	0.141107	FBXL16
1914	chr17	72426469	72429636	3168	*	14	2.16767e-22	1.00017e-11	2.57964e-05	5.16599e-15	0.282548	0.0859754	GPRC5C
1915	chr12	132895346	132897371	2026	*	10	8.66543e-20	2.86052e-16	7.59236e-05	5.21509e-15	0.193469	0.0842746	GALNT9
1916	chr19	6481540	6482169	630	*	10	4.95657e-22	5.97732e-17	0.00141174	5.28937e-15	0.20675	0.124093	DENND1C
1917	chr11	119227020	119227876	857	*	8	1.38775e-25	2.58076e-14	4.36096e-05	5.30621e-15	0.326181	0.157684	USP2
1918	chr1	1368846	1371844	2999	*	12	1.0153e-22	5.65712e-14	8.3438e-05	5.32491e-15	0.232711	0.0712721	VWA1, RP4-758J18.10
1919	chr4	53727431	53729461	2031	*	9	2.45219e-15	4.47101e-12	0.000317056	5.35213e-15	0.198221	0.117046	RASL11B
1920	chr11	113844382	113846017	1636	*	7	6.29233e-22	5.18527e-15	1.92111e-05	5.38806e-15	0.214677	0.140011	HTR3A
1921	chr12	53273196	53273497	302	*	4	9.25524e-22	2.70169e-16	1.81524e-05	5.40283e-15	0.261938	0.231814	NA
1922	chr8	493635	496618	2984	*	11	3.40631e-15	5.85625e-13	8.15103e-05	5.42487e-15	0.273841	0.0964674	TDRP
1923	chr17	79859809	79860873	1065	*	11	6.13308e-21	2.14874e-16	0.000337629	5.58492e-15	0.283972	0.100109	NPB, PCYT2
1924	chr11	719612	721242	1631	*	8	4.49549e-18	1.39818e-16	0.000313421	5.65102e-15	0.194239	0.117691	EPS8L2, AP006621.9
1925	chr5	1834415	1836569	2155	*	8	4.68995e-21	2.7222e-15	5.90273e-05	5.71008e-15	0.329234	0.152984	NA
1926	chr19	39894559	39894767	209	*	3	6.85013e-23	6.21635e-16	1.55225e-06	5.74883e-15	0.360896	0.293202	NA
1927	chr3	170746029	170746586	558	*	5	4.00249e-21	1.62882e-16	6.17863e-05	5.87705e-15	0.272694	0.223339	NA
1928	chr6	53530503	53530628	126	*	6	1.47111e-21	3.49367e-16	0.000122267	5.95371e-15	0.183204	0.127879	KLHL31
1929	chr14	54422052	54424149	2098	*	8	1.46688e-20	7.69276e-16	0.000174207	6.05184e-15	0.31929	0.162614	BMP4
1930	chr10	45868696	45870220	1525	*	9	7.1525e-25	9.74883e-13	3.64066e-06	6.12086e-15	0.295016	0.114509	ALOX5
1931	chr19	1028379	1028780	402	*	4	9.01533e-22	3.34244e-16	1.64141e-05	6.12471e-15	0.222392	0.193331	CNN2
1932	chr2	69968558	69969794	1237	*	15	5.98253e-30	7.85356e-14	5.58632e-06	6.16356e-15	0.344818	0.0860154	ANXA4
1933	chr5	170877840	170878209	370	*	3	6.50999e-24	8.17442e-16	7.80908e-07	6.1922e-15	0.321461	0.275275	FGF18
1934	chr1	44883137	44884204	1068	*	9	4.28608e-27	1.84129e-10	4.56566e-05	6.25128e-15	0.253699	0.121956	RNF220
1935	chr8	101964725	101965903	1179	*	10	2.28469e-27	2.79225e-10	7.43197e-05	6.28177e-15	0.267912	0.0954928	YWHAZ
1936	chr1	32409867	32410614	748	*	5	6.05535e-23	1.26602e-15	7.60922e-06	6.42133e-15	0.280714	0.175343	PTP4A2
1937	chr12	6308758	6310744	1987	*	9	2.41423e-18	2.04898e-12	6.9623e-05	6.43289e-15	0.273953	0.132555	CD9
1938	chr6	137364811	137366369	1559	*	9	2.18502e-31	6.52929e-11	2.11923e-06	6.46128e-15	0.302822	0.101028	IL20RA
1939	chr2	8627933	8628196	264	*	4	1.1902e-21	3.40556e-16	1.79502e-05	6.46217e-15	0.264333	0.240027	NA
1940	chr11	134145490	134147837	2348	*	15	5.4358e-27	7.36759e-09	2.26158e-05	6.46471e-15	0.3385	0.0900168	GLB1L3
1941	chr16	88940941	88943542	2602	*	12	4.63906e-17	2.22989e-14	0.000152202	6.54418e-15	0.168228	0.0596836	CBFA2T3
1942	chr19	30018436	30021276	2841	*	9	3.33849e-19	8.21894e-16	1.90155e-05	6.57008e-15	0.246264	0.146284	VSTM2B
1943	chr3	127390935	127392403	1469	*	4	1.22338e-17	4.78917e-16	1.02992e-05	6.63816e-15	0.258608	0.193839	PODXL2, ABTB1
1944	chr11	6518108	6519453	1346	*	12	2.55285e-21	2.5572e-16	0.000515617	6.63879e-15	0.14528	0.0648622	TIMM10B, DNHD1
1945	chr1	211688020	211689136	1117	*	7	4.39524e-23	7.10521e-16	9.46981e-06	6.64052e-15	0.291271	0.14112	NA
1946	chr14	91719356	91720696	1341	*	8	2.29781e-25	7.0242e-13	2.10915e-05	6.67095e-15	0.20786	0.0972775	GPR68
1947	chr15	101661445	101661834	390	*	5	2.13597e-21	2.04087e-16	7.95332e-05	6.68014e-15	0.224845	0.150742	NA
1948	chr10	103070221	103070503	283	*	4	1.11714e-21	3.65937e-16	1.44815e-05	6.70931e-15	0.274613	0.238414	NA
1949	chr18	55469021	55471075	2055	*	9	1.8409e-16	2.6602e-14	7.62409e-06	6.77071e-15	0.28051	0.0952534	ATP8B1
1950	chr4	3412653	3416370	3718	*	12	6.6288e-13	2.76526e-13	0.000107933	6.84379e-15	0.116583	0.0510683	RGS12
1951	chr16	84346361	84347783	1423	*	6	4.6214e-17	1.23247e-16	0.000144496	6.87353e-15	0.194179	0.139177	WFDC1
1952	chr13	95655083	95655579	497	*	3	1.44537e-22	7.54256e-16	1.67219e-06	6.90519e-15	0.382678	0.342116	NA
1953	chr16	31146682	31147633	952	*	7	1.04815e-21	7.92545e-14	7.61727e-05	6.96907e-15	0.139006	0.0854765	PRSS8
1954	chr8	102091815	102093477	1663	*	7	1.15896e-21	8.373e-15	8.50135e-05	7.15748e-15	0.156139	0.0816337	NA
1955	chr7	103085978	103086829	852	*	7	1.20383e-21	4.43789e-16	0.000159739	7.20907e-15	0.252182	0.166081	CTB-107G13.1, SLC26A5
1956	chr6	108495385	108497995	2611	*	13	3.2508e-13	7.84872e-18	0.00387654	7.2147e-15	0.1112	0.0715857	NR2E1
1957	chr11	20229517	20230448	932	*	6	3.97284e-21	1.67068e-16	0.000129349	7.23601e-15	0.194339	0.149267	NA
1958	chr20	62679255	62682309	3055	*	11	7.10788e-20	3.23036e-13	5.12133e-05	7.38419e-15	0.284066	0.0887443	TCEA2, ZNF512B, SOX18
1959	chr18	77724395	77725136	742	*	5	3.48795e-20	1.97573e-16	9.32168e-05	7.46944e-15	0.268861	0.231288	HSBP1L1
1960	chr10	119310053	119311636	1584	*	8	2.09083e-18	8.09213e-17	0.000369696	7.52289e-15	0.242163	0.172595	NA
1961	chr19	2289682	2291872	2191	*	11	7.86914e-15	3.71541e-17	0.00161157	7.59545e-15	0.159612	0.0931992	LINGO3
1962	chr1	92951355	92953279	1925	*	23	1.08196e-30	3.92866e-11	0.00193588	7.59679e-15	0.218531	0.0700682	GFI1
1963	chr7	1030197	1031588	1392	*	6	2.30649e-20	5.18883e-16	2.92476e-05	7.6178e-15	0.203001	0.11755	NA
1964	chr1	46951291	46952054	764	*	6	2.12025e-23	2.66833e-15	4.00612e-06	7.70785e-15	0.272038	0.151991	NA
1965	chr12	48690546	48691036	491	*	5	2.54383e-21	2.90148e-16	5.35499e-05	7.8224e-15	0.287178	0.203065	NA
1966	chr1	19664276	19665757	1482	*	8	1.00068e-18	1.02252e-16	0.000456886	8.03212e-15	0.155394	0.0749653	CAPZB
1967	chr1	244893503	244894365	863	*	6	1.16037e-19	1.81003e-15	5.69078e-05	8.04732e-15	0.296033	0.171269	NA
1968	chr20	25056698	25059364	2667	*	5	4.49084e-21	6.5771e-12	1.42319e-06	8.40253e-15	0.413955	0.197818	VSX1
1969	chr6	2970877	2972097	1221	*	5	5.57269e-30	5.18488e-12	7.49634e-07	8.40712e-15	0.393286	0.179814	SERPINB6
1970	chr6	166259938	166261046	1109	*	8	4.02703e-21	1.88405e-16	0.000598069	8.61624e-15	0.154727	0.118263	PDE10A
1971	chr17	42462260	42463277	1018	*	6	4.52766e-23	8.50236e-16	1.41718e-05	8.62736e-15	0.278362	0.108931	ITGA2B
1972	chr10	126712482	126714382	1901	*	7	4.05083e-21	1.52494e-15	9.28613e-05	8.6987e-15	0.137363	0.10734	CTBP2
1973	chr1	59762044	59762829	786	*	10	1.55195e-20	6.34442e-16	9.78981e-05	8.83914e-15	0.18696	0.0545016	FGGY
1974	chr20	20344345	20345330	986	*	5	2.15407e-21	1.20696e-15	3.40778e-06	9.04008e-15	0.245426	0.171595	NA
1975	chr7	25893245	25897907	4663	*	19	1.81146e-17	6.71227e-11	0.000821104	9.06121e-15	0.202966	0.0712965	NA
1976	chr4	77355817	77356507	691	*	5	1.36042e-21	4.42841e-16	3.66807e-05	9.09138e-15	0.321256	0.231853	SHROOM3
1977	chr17	42392436	42394004	1569	*	9	1.74045e-16	1.81906e-14	0.000294407	9.30211e-15	0.217652	0.117306	RUNDC3A, AC003102.3
1978	chr16	11834960	11837547	2588	*	13	1.90047e-16	4.26404e-12	0.000238	9.30432e-15	0.186605	0.0627245	RP11-490O6.2, TXNDC11
1979	chr7	55516436	55517538	1103	*	7	2.16562e-22	2.65364e-15	8.41436e-05	9.3344e-15	0.209428	0.128157	VOPP1
1980	chr1	197743960	197745238	1279	*	11	5.2942e-26	7.87118e-13	0.000350119	9.37932e-15	0.220632	0.0921503	DENND1B
1981	chr12	50353951	50356869	2919	*	8	3.25579e-20	1.50248e-15	9.20269e-05	9.44661e-15	0.288881	0.121901	AQP5, RP11-469H8.6
1982	chr8	41424342	41425365	1024	*	5	4.02319e-20	2.81002e-16	8.12361e-05	9.47186e-15	0.242724	0.162008	RP11-360L9.4
1983	chr12	117147009	117147684	676	*	6	4.17752e-24	1.52349e-13	2.46436e-05	9.47985e-15	0.226935	0.146882	NA
1984	chr1	9241160	9243679	2520	*	9	6.80443e-20	1.21378e-15	2.58418e-05	9.52383e-15	0.245219	0.0909239	RP3-510D11.2, RP3-510D11.1
1985	chr10	123353298	123354194	897	*	14	2.50502e-21	1.99161e-17	0.00232532	9.54353e-15	0.173069	0.0925189	FGFR2
1986	chr22	23744094	23745131	1038	*	4	9.26772e-25	3.95064e-13	1.39939e-06	9.54978e-15	0.336864	0.207184	ZDHHC8P1
1987	chr13	20805094	20807375	2282	*	20	1.72281e-23	4.37578e-16	0.00404202	9.62823e-15	0.183279	0.074728	GJB6
1988	chr11	67231878	67232511	634	*	5	1.34982e-20	2.36651e-16	0.000130721	9.75988e-15	0.256818	0.203941	TMEM134
1989	chr18	11947571	11948154	584	*	3	1.58885e-22	1.25316e-15	9.54482e-07	9.76993e-15	0.407305	0.337296	NA
1990	chr5	161273839	161276001	2163	*	19	6.24286e-24	4.14757e-13	0.000129388	9.8981e-15	0.323317	0.0470918	GABRA1
1991	chr10	118428651	118429952	1302	*	9	5.85702e-18	1.61611e-16	0.000451192	1.00135e-14	0.229704	0.133762	RP11-498B4.5, C10orf82
1992	chr19	1851750	1852165	416	*	4	7.4179e-22	7.57482e-16	5.71832e-06	1.00463e-14	0.248066	0.216002	NA
1993	chr12	110211321	110211701	381	*	7	7.52294e-21	9.09799e-17	0.000550007	1.00526e-14	0.228069	0.139276	NA
1994	chr7	139929429	139930780	1352	*	7	4.87635e-25	4.92066e-12	3.78317e-05	1.03602e-14	0.286594	0.159302	NA
1995	chr19	47950499	47951619	1121	*	5	3.62079e-17	5.74145e-16	1.44369e-05	1.04466e-14	0.248062	0.172441	SLC8A2
1996	chr5	141693865	141694439	575	*	3	2.96322e-22	1.25255e-15	1.0545e-06	1.05212e-14	0.164194	0.140476	SPRY4
1997	chr13	33923778	33924537	760	*	3	2.35982e-22	1.26685e-15	1.33248e-06	1.05703e-14	0.297382	0.259369	STARD13
1998	chr2	3642211	3643682	1472	*	11	1.26822e-21	1.60901e-16	0.00130198	1.05798e-14	0.128162	0.0908455	COLEC11
1999	chr1	218337485	218338449	965	*	4	1.53683e-26	3.94356e-14	2.31438e-06	1.06007e-14	0.329507	0.199048	NA
[truncated: 15,223 more rows]

## Sheet: DMCs(LGG_IDH1mutant_vs_WT)
probe	chr	pos	strand	Relation_to_Island	DMR	Enhancer	HMM_Island	Regulatory_Feature_Name	Regulatory_Feature_Group	DHS	logFC	AveExpr	t	P.Value	adj.P.Val	B
cg13246583	chr20	50417972	-	Island			20:49850919-49852452	20:50416232-50418181	Unclassified		3.91265	-3.11729	11.7668	6.41389e-20	2.83008e-13	34.6965
cg03710719	chr19	36389795	-	Island			19:41081394-41081930				4.82579	-3.5432	11.1804	1.00927e-18	2.22665e-12	32.0288
cg22340072	chr8	61822740	+	Island			8:61984882-61985582	8:61821511-61823439	Promoter_Associated		4.16033	-1.6021	10.8953	3.89144e-18	4.73629e-12	30.7212
cg05064665	chr17	37824233	+	Island			17:35077253-35078480	17:37823370-37825208	Unclassified		4.41298	-0.483993	10.8746	4.2936e-18	4.73629e-12	30.6259
cg00800993	chr20	58514806	-	Island			20:57947508-57949132	20:58514455-58516443	Promoter_Associated		4.11732	-2.42161	10.7749	6.89253e-18	5.6348e-12	30.167
cg01324115	chr19	42722189	-	S_Shore			19:47412677-47414465	19:42721468-42722365	Promoter_Associated		2.77704	-1.35933	10.7479	7.83503e-18	5.6348e-12	30.0428
cg16359657	chr1	41119931	+	Island		TRUE	1:40892413-40892704			TRUE	2.86677	0.333073	10.7202	8.93922e-18	5.6348e-12	29.915
cg14318946	chr11	72929312	-	Island		TRUE	11:72606666-72607504	11:72929236-72929631	Promoter_Associated_Cell_type_specific	TRUE	3.93487	-2.50166	10.6249	1.40643e-17	7.25275e-12	29.4755
cg07708622	chr1	21763251	+	Island			1:21635658-21635986			TRUE	4.90947	-1.0343	10.6143	1.47934e-17	7.25275e-12	29.4265
cg08551725	chr7	30029776	+	Island			7:29995012-29996347			TRUE	3.87833	-0.698691	10.5381	2.12651e-17	8.66609e-12	29.0746
cg26351104	chr1	51796558	+	Island		TRUE	1:51568483-51569147				3.59768	-0.951189	10.5348	2.16043e-17	8.66609e-12	29.0592
cg16518996	chr16	51671563	-	OpenSea	RDMR	TRUE					2.81701	0.878051	10.4848	2.74154e-17	9.65492e-12	28.8282
cg26295808	chr8	61822816	-	Island			8:61984882-61985582	8:61821511-61823439	Promoter_Associated		3.98321	-2.1969	10.4771	2.84456e-17	9.65492e-12	28.7924
cg06427514	chr17	40332731	+	Island			17:37585716-37586991	17:40332080-40333907	Promoter_Associated	TRUE	3.69342	-1.68327	10.4607	3.07558e-17	9.6934e-12	28.7166
cg09655403	chr5	78985495	-	OpenSea		TRUE	5:79021181-79022014	5:78985346-78985548	Unclassified_Cell_type_specific		4.83256	0.682306	10.4397	3.39915e-17	9.99899e-12	28.6196
cg13635455	chr14	91731012	+	Island		TRUE	14:90800497-90800911	14:91730347-91731306	Unclassified_Cell_type_specific		5.03132	-2.19227	10.4053	4.00594e-17	1.10163e-11	28.4602
cg14018731	chr9	98784336	+	Island	DMR		9:97822932-97824735			TRUE	5.66514	-1.51202	10.3932	4.24433e-17	1.10163e-11	28.4042
cg26381313	chr10	102279455	+	Island		TRUE	10:102269153-102269720			TRUE	2.39721	-1.89877	10.3586	5.00578e-17	1.19871e-11	28.2441
cg04987499	chr17	61524073	-	Island		TRUE	17:58876733-58878399	17:61523738-61524441	Promoter_Associated		4.75766	-1.97435	10.3522	5.16167e-17	1.19871e-11	28.2143
cg09896346	chr1	23751195	-	Island			1:23622943-23624257				4.79196	-1.81522	10.3317	5.69236e-17	1.25585e-11	28.1194
cg16170006	chr1	90099704	+	S_Shore	RDMR		1:89870819-89872310	1:90097915-90099788	Promoter_Associated		3.22589	-0.456128	10.3097	6.32374e-17	1.27654e-11	28.0173
cg13781197	chr15	85525673	+	Island			15:83324530-83327013				4.40292	-2.76493	10.3083	6.36474e-17	1.27654e-11	28.0111
cg17910969	chr17	73521755	-	Island		TRUE	17:71032552-71034135	17:73521312-73521932	Unclassified		4.52505	-2.71163	10.2955	6.76749e-17	1.2983e-11	27.9515
cg15837382	chr1	35332106	-	Island		TRUE	1:35103945-35104932	1:35331000-35333505	Promoter_Associated		2.50002	-2.13724	10.2739	7.50316e-17	1.37946e-11	27.8514
cg11302533	chr3	197183662	+	Island		TRUE		3:197182670-197183992	Promoter_Associated		5.47061	-1.69642	10.2526	8.3076e-17	1.43828e-11	27.7526
cg22855900	chr5	72529662	+	Island	DMR		5:72564856-72565732			TRUE	4.94248	-1.0859	10.2484	8.47503e-17	1.43828e-11	27.7332
cg23719207	chr3	197183481	+	Island		TRUE	3:198667729-198668047	3:197182670-197183992	Promoter_Associated		4.87071	-2.30804	10.2003	1.06661e-16	1.74308e-11	27.5101
cg26786795	chr14	20344394	+	OpenSea							3.23088	-0.664579	10.1847	1.14912e-16	1.81085e-11	27.4377
cg04728482	chr5	72529902	+	Island	DMR		5:72564856-72565732			TRUE	5.14843	-1.83783	10.1765	1.19505e-16	1.81829e-11	27.3997
cg10902825	chr12	29302179	+	Island			12:29193221-29194239	12:29302083-29302278	Promoter_Associated	TRUE	4.09291	-2.34021	10.1633	1.27319e-16	1.87261e-11	27.3382
cg21389901	chr2	162271412	+	Island			2:161979155-161979772	2:162270978-162271520	Unclassified	TRUE	2.77202	-2.19034	10.1543	1.32876e-16	1.89064e-11	27.2968
cg14202910	chr14	61124238	+	Island	DMR	TRUE	14:60193942-60194366	14:61124082-61124731	Unclassified	TRUE	3.6809	-2.95045	10.1461	1.38212e-16	1.89064e-11	27.2586
cg08724310	chr12	25055304	+	N_Shore	RDMR	TRUE	12:24946469-24946578	12:25055144-25055356	Unclassified_Cell_type_specific		4.35585	-0.850434	10.1323	1.47664e-16	1.89064e-11	27.1944
cg27171704	chr17	45786010	-	N_Shore		TRUE	17:43141009-43141854			TRUE	2.4709	0.36537	10.1211	1.55787e-16	1.89064e-11	27.1424
cg25221442	chr3	197183582	+	Island		TRUE	3:198667729-198668047	3:197182670-197183992	Promoter_Associated		5.60305	-2.26109	10.1193	1.57115e-16	1.89064e-11	27.1342
cg15547276	chr17	41321718	-	N_Shore			17:38575185-38575462	17:41320674-41321865	Promoter_Associated		3.22129	-1.20467	10.1132	1.6181e-16	1.89064e-11	27.1056
cg23348081	chr12	14413690	+	OpenSea			12:14304800-14304958			TRUE	2.9421	-0.461749	10.1127	1.62128e-16	1.89064e-11	27.1037
cg24934561	chr1	3663902	+	Island			1:3652754-3653932	1:3663244-3664332	Promoter_Associated		3.93437	-2.24269	10.1023	1.70474e-16	1.89064e-11	27.055
cg24671344	chr1	13910796	-	Island			1:13782725-13783644			TRUE	4.95175	-2.24988	10.102	1.70649e-16	1.89064e-11	27.054
cg09481121	chr5	78985425	-	OpenSea		TRUE	5:79021181-79022014	5:78985346-78985548	Unclassified_Cell_type_specific		2.81317	0.700652	10.1011	1.71393e-16	1.89064e-11	27.0497
cg05549077	chr3	71631050	-	Island			3:71713264-71715241				4.27004	-2.02528	10.0705	1.98483e-16	2.11624e-11	26.9073
cg09860781	chr8	21882397	+	Island		TRUE	8:21937602-21938854	8:21880991-21882419	Unclassified_Cell_type_specific	TRUE	2.96342	-1.35725	10.0666	2.0215e-16	2.11624e-11	26.8895
cg08885647	chr15	72490059	+	Island		TRUE	15:70276533-70277503	15:72489396-72490433	Gene_Associated		4.56557	-1.33859	10.0625	2.06233e-16	2.11624e-11	26.8701
cg00339300	chr1	61508924	-	Island		TRUE	1:61281121-61282300	1:61507908-61509406	Unclassified		4.70385	-2.10226	10.0418	2.27699e-16	2.28342e-11	26.774
cg11642681	chr8	29210373	-	N_Shore			8:29266042-29266720	8:29210287-29210421	Unclassified_Cell_type_specific		3.42182	-1.17169	10.0346	2.35678e-16	2.28554e-11	26.7406
cg01121712	chr16	67427391	+	Island			16:65984549-65986479	16:67426637-67427486	Unclassified_Cell_type_specific		4.72096	-2.18171	10.0323	2.38271e-16	2.28554e-11	26.73
cg27282900	chr6	30095258	-	Island			6:30202926-30203329				4.17379	-1.06462	10.0107	2.64185e-16	2.43e-11	26.6297
cg10171063	chr12	29302231	-	Island			12:29193221-29194239	12:29302083-29302278	Promoter_Associated	TRUE	4.99533	-2.0708	10.0038	2.73168e-16	2.43e-11	26.5973
cg00456086	chr3	197283111	-	Island			3:198765761-198767525				4.29263	-0.669398	10.0034	2.73686e-16	2.43e-11	26.5954
cg19113375	chr9	98784351	+	Island	DMR		9:97822932-97824735				4.36307	-0.990509	9.99857	2.80045e-16	2.43e-11	26.5731
cg09211399	chr6	108439146	-	Island		TRUE	6:108545488-108546770	6:108438235-108439860	Unclassified	TRUE	4.26477	-1.52239	9.99526	2.84517e-16	2.43e-11	26.5578
cg13586420	chr6	33160262	+	Island		TRUE	6:33268007-33268477			TRUE	4.68124	-1.48048	9.99391	2.86373e-16	2.43e-11	26.5515
cg07355841	chr16	67427339	-	Island			16:65984549-65986479	16:67426637-67427486	Unclassified_Cell_type_specific		5.66703	-1.30108	9.98938	2.92646e-16	2.43637e-11	26.5304
cg05140069	chr1	13910667	-	Island			1:13782725-13783644			TRUE	4.42962	-2.43239	9.9799	3.06246e-16	2.50238e-11	26.4863
cg07636846	chr2	27072402	-	Island			2:26923786-26926737				3.78825	-1.68327	9.96706	3.2567e-16	2.52943e-11	26.4266
cg23948843	chr2	164204752	-	Island		TRUE	2:163912941-163913285			TRUE	2.671	-0.0416533	9.96664	3.26323e-16	2.52943e-11	26.4247
cg21819468	chr1	13910569	-	Island			1:13782725-13783644			TRUE	5.27443	-2.27289	9.9645	3.29692e-16	2.52943e-11	26.4147
cg26801631	chr1	27961017	+	Island	DMR		1:27833224-27834384	1:27960278-27961624	Promoter_Associated		3.42561	-2.51517	9.96273	3.32486e-16	2.52943e-11	26.4065
cg26048523	chr3	197183416	-	Island		TRUE	3:198667729-198668047	3:197182670-197183992	Promoter_Associated		3.79156	-1.40056	9.95694	3.41837e-16	2.54815e-11	26.3796
cg09804380	chr1	13910700	-	Island			1:13782725-13783644			TRUE	4.89163	-2.2487	9.95412	3.46497e-16	2.54815e-11	26.3665
cg03110382	chr10	98956268	-	Island		TRUE	10:98945985-98946479	10:98955636-98956963	Unclassified		3.90418	-1.31303	9.94835	3.56199e-16	2.55708e-11	26.3396
cg07846311	chr4	57371927	+	Island		TRUE	4:57066311-57066830	4:57371383-57372827	Unclassified_Cell_type_specific	TRUE	4.43031	-2.39325	9.94654	3.59302e-16	2.55708e-11	26.3312
cg07081054	chr17	52978409	-	S_Shore	RDMR		17:50332768-50333519				3.06567	0.244599	9.93641	3.77168e-16	2.64162e-11	26.2841
cg27208169	chr17	17603584	-	Island		TRUE				TRUE	2.25271	0.331796	9.92956	3.8976e-16	2.68716e-11	26.2522
cg17686885	chr17	52977769	-	N_Shore			17:50332768-50333519				3.61937	-0.868538	9.921	4.0607e-16	2.75588e-11	26.2124
cg22139166	chr5	124071107	+	OpenSea		TRUE	5:124098885-124099007			TRUE	3.51808	-1.55129	9.9124	4.23154e-16	2.75588e-11	26.1724
cg11438310	chr5	78985434	+	OpenSea		TRUE	5:79021181-79022014	5:78985346-78985548	Unclassified_Cell_type_specific		2.69437	-0.0665863	9.91179	4.244e-16	2.75588e-11	26.1696
cg21271681	chr13	20702278	-	Island			13:19599818-19601122	13:20701598-20703177	Unclassified_Cell_type_specific	TRUE	3.32332	-2.28439	9.9116	4.24779e-16	2.75588e-11	26.1687
cg14555824	chr6	169613281	+	OpenSea	DMR	TRUE	6:169355118-169355298	6:169613012-169613490	Promoter_Associated		4.85288	-1.44887	9.90552	4.37346e-16	2.75588e-11	26.1404
cg01582473	chr14	69727860	+	Island	DMR	TRUE	14:68795828-68798146	14:69727465-69728755	Unclassified	TRUE	3.60223	-1.78857	9.90111	4.46684e-16	2.75588e-11	26.1199
cg25286482	chr1	13909821	+	Island			1:13782210-13782429				3.75011	-0.427283	9.90015	4.48746e-16	2.75588e-11	26.1154
cg05036032	chr15	72490041	+	Island		TRUE	15:70276533-70277503	15:72489396-72490433	Gene_Associated		5.09284	-2.25197	9.89971	4.49692e-16	2.75588e-11	26.1134
cg15703636	chr6	56112498	+	S_Shore			6:56219983-56220458	6:56112076-56112825	Unclassified_Cell_type_specific		4.06613	-1.44033	9.89013	4.70814e-16	2.80089e-11	26.0688
cg18236421	chr1	21836133	+	Island			1:21708136-21709160	1:21835151-21836205	Unclassified		4.31722	-2.40709	9.88784	4.76001e-16	2.80089e-11	26.0582
cg02954735	chr1	205424972	+	Island	DMR		1:203691453-203691926	1:205424582-205425154	Unclassified_Cell_type_specific		5.08196	-1.1853	9.88781	4.76081e-16	2.80089e-11	26.058
cg18686527	chr17	27044685	+	Island	DMR		17:24068318-24069516			TRUE	4.5086	-2.26394	9.87649	5.02617e-16	2.89585e-11	26.0053
cg21172322	chr12	25055108	-	N_Shore	RDMR		12:24946065-24946379				3.63115	-1.32729	9.87536	5.05348e-16	2.89585e-11	26.0001
cg01868612	chr1	2478046	-	Island		TRUE	1:2467593-2468495				2.96661	-2.56015	9.87196	5.13648e-16	2.90355e-11	25.9843
cg18713809	chr22	18923876	+	S_Shore			22:17303402-17303886			TRUE	4.58165	-1.79943	9.86946	5.19852e-16	2.90355e-11	25.9726
cg15651650	chr1	205425005	+	Island			1:203691453-203691926	1:205424582-205425154	Unclassified_Cell_type_specific		4.89915	-1.20374	9.8559	5.54764e-16	3.0411e-11	25.9095
cg25603277	chr11	31837607	-	Island			11:31793995-31794330	11:31837193-31837716	Unclassified_Cell_type_specific		3.04094	-1.53104	9.85458	5.58263e-16	3.0411e-11	25.9034
cg14775423	chr4	57372356	-	S_Shore		TRUE	4:57067051-57067399	4:57371383-57372827	Unclassified_Cell_type_specific		3.28516	0.0701712	9.84847	5.74868e-16	3.06891e-11	25.8749
cg12855522	chr6	36808207	-	Island		TRUE	6:36916170-36916768	6:36807041-36808769	Unclassified_Cell_type_specific	TRUE	4.0785	-0.446139	9.84674	5.79662e-16	3.06891e-11	25.8669
cg00263592	chr12	29302279	+	Island			12:29193221-29194239			TRUE	2.53284	-1.77683	9.8451	5.84235e-16	3.06891e-11	25.8592
cg05347878	chr9	98784231	+	Island	DMR		9:97822932-97824735				5.2371	-1.76072	9.84124	5.95132e-16	3.08938e-11	25.8413
cg02530437	chr17	27044745	-	Island			17:24068318-24069516	17:27044698-27045178	Unclassified	TRUE	3.23827	-1.45695	9.83465	6.14248e-16	3.15153e-11	25.8106
cg27227507	chr2	232546142	+	Island		TRUE	2:232253394-232254882	2:232545707-232546283	Unclassified		3.28917	-0.680835	9.83133	6.24081e-16	3.16518e-11	25.7952
cg17498803	chr8	61822428	-	Island			8:61984882-61985582	8:61821511-61823439	Promoter_Associated		5.18553	-2.2595	9.82078	6.56457e-16	3.16762e-11	25.7461
cg15472784	chr1	3663531	-	Island			1:3652754-3653932	1:3663244-3664332	Promoter_Associated		5.23532	-2.32657	9.81911	6.61756e-16	3.16762e-11	25.7383
cg10977398	chr3	124606490	-	Island			3:126087578-126089409	3:124605215-124606699	Unclassified		2.78899	-2.2884	9.81875	6.62884e-16	3.16762e-11	25.7366
cg21166964	chr5	72529816	-	Island			5:72564856-72565732			TRUE	2.72224	-1.1768	9.81828	6.64392e-16	3.16762e-11	25.7344
cg15742858	chr14	91730744	-	Island		TRUE	14:90800497-90800911	14:91730347-91731306	Unclassified_Cell_type_specific		2.71373	0.15287	9.81686	6.68928e-16	3.16762e-11	25.7278
cg23609985	chr1	119870339	-	Island			1:119671420-119672010	1:119869804-119870407	Unclassified_Cell_type_specific		3.94201	-1.97919	9.8158	6.72335e-16	3.16762e-11	25.7229
cg17132124	chr1	161068387	-	Island		TRUE	1:159334687-159335425	1:161066862-161068416	Unclassified		3.06148	-2.36122	9.81503	6.74814e-16	3.16762e-11	25.7193
cg13632058	chr9	117267392	-	Island	DMR		9:116306326-116307866				3.16608	-2.07538	9.80677	7.02083e-16	3.22874e-11	25.6808
cg08508988	chr4	40752415	-	Island		TRUE	4:40446527-40447694	4:40751803-40752447	Unclassified		4.29814	-2.44319	9.80658	7.02713e-16	3.22874e-11	25.68
cg09363194	chr3	197282902	-	Island			3:198765761-198767525				3.59505	-3.70993	9.80214	7.17844e-16	3.22874e-11	25.6593
cg04134240	chr14	100680625	+	Island		TRUE	14:99750035-99751179	14:100680148-100681516	Promoter_Associated		5.14122	-2.05774	9.80085	7.2229e-16	3.22874e-11	25.6533
cg26202915	chr2	162271471	-	N_Shore			2:161979155-161979772	2:162270978-162271520	Unclassified	TRUE	2.61924	-2.25511	9.80024	7.24422e-16	3.22874e-11	25.6504
cg22071224	chr2	171572348	-	Island			2:171280043-171282448				2.93132	-2.05629	9.7945	7.4464e-16	3.28075e-11	25.6237
cg20311544	chr1	110880452	-	Island			1:110681918-110682147				3.53571	-1.74922	9.79273	7.50962e-16	3.28075e-11	25.6155
cg07516697	chr3	71631212	-	Island			3:71713264-71715241				4.80402	-1.588	9.78756	7.69814e-16	3.33014e-11	25.5914
cg19477600	chr11	124632081	-	Island		TRUE	11:124137025-124138449			TRUE	4.23579	-1.92042	9.78464	7.80666e-16	3.33431e-11	25.5778
cg00611789	chr5	78985432	+	OpenSea		TRUE	5:79021181-79022014	5:78985346-78985548	Unclassified_Cell_type_specific		4.47151	0.128397	9.78325	7.85892e-16	3.33431e-11	25.5713
cg27473416	chr1	180922916	-	Island			1:179189326-179190563	1:180922765-180924106	Unclassified_Cell_type_specific		2.46702	-0.0164229	9.76605	8.53475e-16	3.55997e-11	25.4912
cg24041541	chr8	77586395	-	N_Shelf			8:77748592-77749058				4.09312	-2.36851	9.76562	8.55215e-16	3.55997e-11	25.4893
cg09129100	chr5	72715464	-	Island	DMR		5:72751081-72751554			TRUE	3.86129	-0.951516	9.75723	8.90327e-16	3.66741e-11	25.4502
cg03283031	chr17	37824238	+	Island			17:35077253-35078480	17:37823370-37825208	Unclassified		3.48864	-0.491125	9.75552	8.9765e-16	3.66741e-11	25.4422
cg11889692	chr14	77591661	-	Island		TRUE	14:76660690-76661584	14:77590976-77591760	Unclassified	TRUE	4.97886	-2.38518	9.74991	9.22133e-16	3.73287e-11	25.4161
cg05660436	chr1	33358957	+	Island		TRUE	1:33131039-33132010	1:33357886-33359585	Unclassified	TRUE	5.13903	-1.56676	9.7461	9.39153e-16	3.76721e-11	25.3984
cg22238122	chr1	164546143	-	S_Shore			1:162812014-162812896				3.48659	0.448676	9.74413	9.4808e-16	3.76876e-11	25.3892
cg26385283	chr18	61616718	+	OpenSea		TRUE	18:59767431-59767727	18:61616258-61616768	Unclassified	TRUE	1.89495	0.0811874	9.73979	9.68013e-16	3.81364e-11	25.369
cg26897283	chr16	67427183	-	N_Shore			16:65984549-65986479	16:67426637-67427486	Unclassified_Cell_type_specific		2.29691	-0.570915	9.73611	9.85264e-16	3.84725e-11	25.3518
cg12014181	chr10	729479	+	OpenSea	RDMR		10:719420-719712			TRUE	4.1239	1.25826	9.732	1.00486e-15	3.88935e-11	25.3327
cg00326958	chr10	43892075	-	Island			10:43211345-43213022			TRUE	4.17308	-1.35823	9.7262	1.03319e-15	3.96421e-11	25.3057
cg01610165	chr5	124071029	-	OpenSea		TRUE	5:124098885-124099007			TRUE	4.73148	-1.11285	9.72186	1.05496e-15	4.01286e-11	25.2854
cg22229906	chr12	25055421	-	N_Shore	RDMR	TRUE					4.71157	-1.15975	9.71696	1.08002e-15	4.07306e-11	25.2626
cg14759342	chr5	115911760	-	N_Shore			5:115939659-115940283	5:115911176-115912826	Unclassified	TRUE	4.11461	-2.15693	9.70871	1.12365e-15	4.16771e-11	25.2242
cg08173692	chr6	166721155	+	Island	DMR		6:166640192-166642239	6:166720805-166722345	Unclassified	TRUE	5.05509	-1.63013	9.70864	1.124e-15	4.16771e-11	25.2239
cg22295787	chr8	26723584	-	Island	DMR		8:26777585-26780513				5.1311	-1.92855	9.70562	1.14043e-15	4.17009e-11	25.2098
cg21325732	chr17	16256937	+	Island			17:16196737-16197891	17:16255389-16257381	Promoter_Associated	TRUE	2.74616	-1.15003	9.70505	1.14355e-15	4.17009e-11	25.2071
cg20532370	chr3	139258730	+	Island			3:140740768-140741630			TRUE	4.35671	-0.948348	9.70306	1.15453e-15	4.17561e-11	25.1979
cg07635623	chr6	2841875	-	Island			6:2786609-2787248	6:2841306-2842601	Promoter_Associated_Cell_type_specific	TRUE	4.78154	-1.97346	9.69935	1.17524e-15	4.21597e-11	25.1806
cg00462570	chr9	98784441	-	S_Shore	RDMR		9:97822932-97824735				3.51652	-0.0583174	9.69359	1.20813e-15	4.26273e-11	25.1538
cg24718367	chr1	11740508	-	N_Shore			1:11663003-11664400	1:11740391-11742141	Promoter_Associated		2.15314	-0.139874	9.69341	1.20922e-15	4.26273e-11	25.1529
cg21816330	chr17	27044629	+	Island	DMR		17:24068318-24069516			TRUE	5.07106	-0.421097	9.69203	1.21726e-15	4.26273e-11	25.1465
cg03058232	chr1	180923340	-	Island			1:179189326-179190563	1:180922765-180924106	Unclassified_Cell_type_specific	TRUE	2.64763	-1.17111	9.68576	1.2544e-15	4.3056e-11	25.1173
cg06915112	chr14	91730749	-	Island		TRUE	14:90800497-90800911	14:91730347-91731306	Unclassified_Cell_type_specific		3.44617	-0.308627	9.6835	1.26805e-15	4.3056e-11	25.1068
cg20585088	chr3	182970927	-	N_Shore			3:184453527-184455329	3:182970645-182972632	Unclassified_Cell_type_specific	TRUE	3.98526	-2.89976	9.68346	1.26835e-15	4.3056e-11	25.1066
cg24451422	chr1	23751210	-	Island			1:23622943-23624257				3.77998	-1.86907	9.68343	1.26853e-15	4.3056e-11	25.1064
cg08074621	chr16	67427606	+	Island			16:65984549-65986479				4.63277	-2.33915	9.68181	1.27839e-15	4.30595e-11	25.0989
cg14606067	chr22	18593816	+	Island		TRUE	22:16973125-16974197	22:18592621-18594238	Unclassified		3.80915	-1.39041	9.67694	1.30864e-15	4.37404e-11	25.0762
cg17977031	chr17	37752834	-	Island		TRUE					3.56028	-2.1727	9.67538	1.31843e-15	4.37404e-11	25.0689
cg19511316	chr3	197183353	+	N_Shore	RDMR	TRUE	3:198667729-198668047	3:197182670-197183992	Promoter_Associated		4.12186	-2.18396	9.6701	1.35226e-15	4.41186e-11	25.0443
cg14391855	chr11	66104174	+	S_Shore		TRUE		11:66103819-66104502	Promoter_Associated		2.97167	-1.77214	9.6667	1.3745e-15	4.41186e-11	25.0285
cg21940568	chr19	52207320	-	Island	DMR		19:56898962-56899517	19:52206037-52208766	Promoter_Associated		4.00086	-2.19908	9.66655	1.37548e-15	4.41186e-11	25.0278
cg14387532	chr2	232571819	-	Island			2:232279129-232284237	2:232570995-232572544	Promoter_Associated		4.06139	-1.9924	9.66601	1.37907e-15	4.41186e-11	25.0253
cg23570590	chr1	205425148	+	Island			1:203691453-203691926	1:205424582-205425154	Unclassified_Cell_type_specific		4.02323	-1.61339	9.66446	1.38937e-15	4.41186e-11	25.018
cg01051545	chr1	61508955	+	Island		TRUE	1:61281121-61282300	1:61507908-61509406	Unclassified		3.1412	-1.38913	9.66439	1.38983e-15	4.41186e-11	25.0177
cg20904475	chr8	61823027	+	Island			8:61984882-61985582	8:61821511-61823439	Promoter_Associated		3.23149	-0.754585	9.66102	1.41248e-15	4.4438e-11	25.002
cg26008007	chr2	232545866	+	Island		TRUE	2:232253394-232254882	2:232545707-232546283	Unclassified		4.8975	-2.47022	9.65812	1.43229e-15	4.4438e-11	24.9885
cg01793449	chr1	3663339	-	Island			1:3652754-3653932	1:3663244-3664332	Promoter_Associated		4.65366	-1.28328	9.65742	1.43707e-15	4.4438e-11	24.9853
cg27637930	chr11	121297943	-	Island		TRUE	11:120802947-120803357	11:121297681-121298305	Unclassified		3.54947	-1.90646	9.65507	1.45337e-15	4.4438e-11	24.9743
cg07604043	chr2	223729372	+	S_Shelf							1.7588	1.4147	9.65387	1.46179e-15	4.4438e-11	24.9687
cg22230604	chr1	119870287	+	Island			1:119671420-119672010	1:119869804-119870407	Unclassified_Cell_type_specific		4.11075	-1.62552	9.6534	1.46509e-15	4.4438e-11	24.9665
cg10774636	chr19	42722032	+	Island			19:47412677-47414465	19:42721468-42722365	Promoter_Associated		4.6005	-2.67791	9.65265	1.47038e-15	4.4438e-11	24.963
cg03164275	chr2	219826805	-	N_Shore		TRUE	2:219534952-219535154	2:219826577-219826915	Unclassified_Cell_type_specific	TRUE	3.63741	-1.53559	9.65073	1.48398e-15	4.45437e-11	24.9541
cg26458072	chr10	102279694	+	Island		TRUE	10:102269153-102269720				3.11236	-1.92439	9.64724	1.50903e-15	4.49895e-11	24.9378
cg06522288	chr8	77586439	+	N_Shelf			8:77748592-77749058				3.69085	-2.18147	9.64524	1.52359e-15	4.51188e-11	24.9285
cg07914772	chr4	4577273	+	Island		TRUE	4:4627885-4628349	4:4576325-4577962	Unclassified_Cell_type_specific	TRUE	3.58828	-2.58368	9.64365	1.53523e-15	4.51605e-11	24.9211
cg19402991	chr2	164204915	-	Island		TRUE	2:163912941-163913285			TRUE	3.83404	-0.205673	9.6419	1.54816e-15	4.52392e-11	24.913
cg13043150	chr7	98972197	-	Island			7:98809586-98811087	7:98971502-98973415	Promoter_Associated		3.66172	-1.92583	9.63551	1.59636e-15	4.59258e-11	24.8832
cg10249224	chr1	32828191	-	S_Shore		TRUE				TRUE	3.76951	0.786087	9.63397	1.60824e-15	4.59258e-11	24.876
cg11867599	chr4	128887130	+	S_Shore			4:129104038-129106590	4:128885879-128887485	Promoter_Associated		4.05125	-2.05192	9.6323	1.62117e-15	4.59258e-11	24.8682
cg24947718	chr6	169613372	+	OpenSea	DMR	TRUE	6:169355118-169355298	6:169613012-169613490	Promoter_Associated		4.31583	-1.14591	9.63206	1.623e-15	4.59258e-11	24.8671
cg13067215	chr16	67427285	-	Island			16:65984549-65986479	16:67426637-67427486	Unclassified_Cell_type_specific		3.19089	-1.42625	9.63197	1.6237e-15	4.59258e-11	24.8667
cg11305677	chr4	54957484	-	N_Shore			4:54652211-54652395	4:54957410-54957721	Unclassified_Cell_type_specific		4.10928	-1.78378	9.62885	1.64822e-15	4.63132e-11	24.8521
cg06943420	chr1	1566699	+	Island		TRUE	1:1555322-1559857				5.04063	-1.38638	9.62757	1.65839e-15	4.63132e-11	24.8462
cg05128656	chr8	29210592	+	Island	RDMR		8:29266042-29266720				3.84949	-1.48715	9.62196	1.70365e-15	4.71065e-11	24.82
cg19042435	chr6	2971087	-	Island				6:2970980-2972242	Promoter_Associated	TRUE	4.15183	-1.25981	9.62141	1.70814e-15	4.71065e-11	24.8175
cg13818424	chr17	70339099	+	OpenSea		TRUE	17:67850643-67850750				3.59963	0.520083	9.61377	1.77192e-15	4.82032e-11	24.7819
cg21073748	chr8	29210580	-	Island	RDMR		8:29266042-29266720				2.9022	-2.07915	9.6127	1.78106e-15	4.82032e-11	24.7769
cg11409096	chr6	42928337	-	Island			6:43035937-43036809	6:42928116-42928827	Unclassified_Cell_type_specific	TRUE	3.3476	-1.58388	9.61268	1.78117e-15	4.82032e-11	24.7768
cg03149128	chr1	61509260	-	Island		TRUE	1:61281121-61282300	1:61507908-61509406	Unclassified		3.67244	-0.698151	9.61147	1.79161e-15	4.82032e-11	24.7711
cg16171526	chr1	155043744	+	Island		TRUE	1:153309350-153310743	1:155043207-155044110	Unclassified_Cell_type_specific		4.75116	-1.85176	9.60447	1.85283e-15	4.95387e-11	24.7385
cg01657186	chr12	679900	+	S_Shore		TRUE		12:678572-680056	Promoter_Associated		3.27514	0.430076	9.60325	1.8637e-15	4.95387e-11	24.7328
cg04410777	chr19	4558541	-	Island			19:4509364-4509579	19:4557618-4558992	Unclassified_Cell_type_specific	TRUE	3.5516	-2.99821	9.60157	1.87871e-15	4.96385e-11	24.725
cg09252999	chr11	31837429	-	Island	DMR		11:31793995-31794330	11:31837193-31837716	Unclassified_Cell_type_specific		4.13686	-1.21854	9.5998	1.8948e-15	4.97656e-11	24.7167
cg11334214	chr11	64513156	-	Island	DMR		11:64266021-64270402				4.09697	-1.27883	9.59788	1.91228e-15	4.98036e-11	24.7078
cg16705383	chr11	102188180	+	Island	RDMR	TRUE	11:101693184-101693650	11:102187818-102189698	Promoter_Associated	TRUE	4.59106	-2.76157	9.59717	1.91881e-15	4.98036e-11	24.7045
cg21451378	chr8	19171354	-	Island			8:19215280-19216407	8:19170830-19172060	Unclassified_Cell_type_specific	TRUE	4.3572	-1.48059	9.59141	1.97266e-15	5.09017e-11	24.6776
cg09234567	chr15	72489828	+	Island		TRUE	15:70276533-70277503	15:72489396-72490433	Gene_Associated		4.9701	-2.4597	9.58713	2.01358e-15	5.16556e-11	24.6577
cg08548396	chr6	30095549	+	Island			6:30203465-30203611				5.28338	-2.22966	9.58398	2.04425e-15	5.21392e-11	24.643
cg10546048	chr5	139126174	-	Island		TRUE	5:139106087-139106781				4.14842	-0.796961	9.58196	2.06418e-15	5.22465e-11	24.6336
cg15804105	chr6	26172302	+	Island			6:26280028-26280368	6:26171946-26172414	Promoter_Associated	TRUE	4.07099	-2.5298	9.58115	2.07214e-15	5.22465e-11	24.6298
cg13730743	chr19	52207592	-	Island	DMR		19:56898962-56899517	19:52206037-52208766	Promoter_Associated		4.60217	-2.73583	9.57748	2.10902e-15	5.28059e-11	24.6127
cg08359200	chr15	78236860	+	Island			15:76023758-76024139	15:78236584-78237091	Unclassified_Cell_type_specific		4.01767	-2.07848	9.57657	2.11826e-15	5.28059e-11	24.6085
cg18356974	chr7	128809100	-	Island		TRUE	7:128596227-128596694	7:128808900-128809514	Unclassified	TRUE	3.99429	-1.00865	9.57328	2.15195e-15	5.30567e-11	24.5931
cg09871079	chr1	33359180	+	Island		TRUE	1:33131039-33132010	1:33357886-33359585	Unclassified	TRUE	4.23853	-1.80296	9.57324	2.15237e-15	5.30567e-11	24.593
cg23448998	chr17	17110353	-	S_Shore			17:17049497-17051315	17:17108465-17110453	Promoter_Associated		2.11069	0.483268	9.57016	2.18442e-15	5.33516e-11	24.5786
cg06177627	chr1	23751208	-	Island			1:23622943-23624257				3.89545	-1.63734	9.56954	2.19094e-15	5.33516e-11	24.5757
cg01442132	chr2	62424496	+	S_Shore			2:62277723-62278157	2:62424445-62424742	Promoter_Associated		4.24871	-1.69186	9.56862	2.20061e-15	5.33516e-11	24.5714
cg27226920	chr20	2733318	+	Island			20:2680176-2681711	20:2733277-2734402	Unclassified		3.69189	-1.28507	9.56504	2.23873e-15	5.39793e-11	24.5547
cg17755923	chr1	16481715	-	Island			1:16354072-16355361	1:16480253-16483174	Unclassified	TRUE	3.58901	-2.48104	9.5634	2.25647e-15	5.40015e-11	24.5471
cg25450061	chr8	86376842	+	S_Shore			8:86562753-86564268	8:86375204-86376901	Unclassified		3.02368	-1.58821	9.56269	2.26413e-15	5.40015e-11	24.5438
cg25038060	chr17	74497306	+	Island			17:72008665-72009249	17:74496555-74498203	Promoter_Associated		5.20183	-1.2873	9.56133	2.279e-15	5.4064e-11	24.5374
cg18400845	chr11	31837960	+	Island	DMR	TRUE	11:31794464-31796643	11:31837822-31838111	Unclassified_Cell_type_specific		3.89101	-2.70056	9.55945	2.2996e-15	5.42609e-11	24.5287
cg06399029	chr19	41102791	-	N_Shore				19:41102647-41102797	Unclassified_Cell_type_specific	TRUE	2.69839	0.124859	9.55774	2.31862e-15	5.44186e-11	24.5207
cg27424995	chr1	27902555	-	Island		TRUE	1:27774257-27775412	1:27901654-27902789	Unclassified		4.93969	-2.11594	9.55601	2.33785e-15	5.45797e-11	24.5127
cg01165402	chr5	115912383	+	Island			5:115939659-115940283	5:115911176-115912826	Unclassified		4.48068	-0.399547	9.55421	2.35815e-15	5.45903e-11	24.5043
cg25371950	chr2	242786524	-	Island			2:242434163-242435289	2:242786260-242786676	Promoter_Associated		4.74537	-1.82839	9.55347	2.36653e-15	5.45903e-11	24.5008
cg15197065	chr5	78985562	-	OpenSea		TRUE	5:79021181-79022014				3.29988	0.00357277	9.55269	2.37542e-15	5.45903e-11	24.4972
cg03830168	chr15	76050995	-	OpenSea		TRUE	15:73837785-73838129	15:76050654-76051181	Promoter_Associated		3.45856	-1.62011	9.54227	2.49721e-15	5.70919e-11	24.4486
cg03762694	chr6	134499419	-	S_Shore	RDMR		6:134540944-134541532	6:134498673-134500349	Promoter_Associated	TRUE	4.19548	-0.618484	9.54079	2.51513e-15	5.72051e-11	24.4417
cg06955040	chr14	61124481	+	Island	RDMR	TRUE	14:60193942-60194366	14:61124082-61124731	Unclassified	TRUE	3.14268	-2.18005	9.53907	2.53587e-15	5.73811e-11	24.4337
cg18308176	chr2	242786266	-	Island			2:242434163-242435289	2:242786260-242786676	Promoter_Associated		4.84805	-1.93358	9.53647	2.56772e-15	5.78054e-11	24.4216
cg00812299	chr1	61508853	-	Island			1:61281121-61282300	1:61507908-61509406	Unclassified		4.0895	-2.6437	9.53069	2.63996e-15	5.88321e-11	24.3946
cg10540364	chr10	21783539	-	Island	DMR		10:21823545-21824027				4.4435	-1.05646	9.52948	2.65543e-15	5.88321e-11	24.389
cg02585702	chr12	25055262	-	N_Shore	RDMR		12:24946469-24946578	12:25055144-25055356	Unclassified_Cell_type_specific		4.01163	-1.84049	9.52812	2.67273e-15	5.88321e-11	24.3827
cg21353144	chr4	124323362	+	S_Shelf	RDMR						2.68567	1.88658	9.52732	2.6831e-15	5.88321e-11	24.3789
cg11518359	chr1	8014650	+	Island	DMR		1:7936536-7937238	1:8013717-8015124	Promoter_Associated	TRUE	4.19466	-2.03957	9.52632	2.69599e-15	5.88321e-11	24.3742
cg04653522	chr11	87908631	-	S_Shore			11:87547892-87548483				3.56457	-1.72826	9.52435	2.72157e-15	5.88321e-11	24.3651
cg26448489	chr2	238600469	-	Island			2:238264597-238266428	2:238600050-238601692	NonGene_Associated		3.62564	-1.21376	9.52376	2.72934e-15	5.88321e-11	24.3623
cg05229236	chr12	94136480	+	OpenSea			12:92660611-92660751	12:94135493-94136957	Unclassified	TRUE	4.10376	-0.835784	9.52359	2.73147e-15	5.88321e-11	24.3615
cg24714106	chr15	37179779	+	Island	RDMR		15:34966809-34967115				4.08054	-0.229465	9.52325	2.73594e-15	5.88321e-11	24.3599
cg22801675	chr5	175971121	+	S_Shore			5:175902045-175903728			TRUE	4.0833	-1.79403	9.52216	2.75038e-15	5.88321e-11	24.3548
cg09729613	chr2	201450601	-	Island		TRUE	2:201158788-201159631	2:201450280-201450928	Unclassified_Cell_type_specific	TRUE	3.72193	-3.58841	9.52143	2.76e-15	5.88321e-11	24.3514
cg14519120	chr1	26249725	-	S_Shore		TRUE	1:26121632-26122574	1:26248937-26249734	Unclassified_Cell_type_specific		3.8101	-1.40603	9.52018	2.77662e-15	5.89019e-11	24.3456
cg25604326	chr5	141061747	-	OpenSea			5:141041632-141042252	5:141061247-141063030	Unclassified		3.7937	-2.08204	9.51662	2.82438e-15	5.95916e-11	24.329
cg02630477	chr1	40388223	-	OpenSea			1:40160736-40161022				2.62972	1.13689	9.51576	2.83614e-15	5.95916e-11	24.325
cg25458630	chr4	54966187	+	Island	DMR		4:54660586-54662992	4:54965980-54967157	Unclassified_Cell_type_specific	TRUE	4.66456	-1.8861	9.51397	2.86062e-15	5.98211e-11	24.3167
cg06750897	chr1	164545553	+	Island	RDMR		1:162812014-162812896				3.58566	0.105473	9.51174	2.89134e-15	6.01783e-11	24.3063
cg02955911	chr16	67464503	-	Island			16:66021945-66023023	16:67463960-67465526	Unclassified_Cell_type_specific		4.67979	-1.40439	9.51025	2.91212e-15	6.03262e-11	24.2993
cg04873147	chr13	73634369	+	Island		TRUE	13:72532362-72532478	13:73634003-73634765	Promoter_Associated	TRUE	4.53805	-1.4981	9.50899	2.92976e-15	6.04081e-11	24.2935
cg07902473	chr1	205425007	+	Island			1:203691453-203691926	1:205424582-205425154	Unclassified_Cell_type_specific		3.83562	-1.14717	9.50747	2.9512e-15	6.0498e-11	24.2864
cg21709909	chr11	122753429	+	Island	DMR		11:122258579-122259300	11:122753273-122754639	Promoter_Associated_Cell_type_specific	TRUE	4.13171	-2.57555	9.50634	2.96733e-15	6.0498e-11	24.2811
cg00428601	chr5	132082801	-	N_Shore			5:132110589-132111953	5:132082544-132084072	Promoter_Associated		3.90735	-0.548205	9.50578	2.97525e-15	6.0498e-11	24.2785
cg14488592	chr5	139125903	-	Island		TRUE	5:139106087-139106781				4.12834	-1.07838	9.50277	3.01859e-15	6.10975e-11	24.2645
cg06639870	chr2	152954155	+	N_Shore			2:152662401-152662506			TRUE	2.97116	-0.323882	9.50113	3.04247e-15	6.12998e-11	24.2568
cg22814146	chr12	25055518	+	N_Shore	RDMR	TRUE	12:24946708-24947822	12:25055501-25056313	Unclassified		2.82544	-1.48717	9.49684	3.10582e-15	6.22045e-11	24.2368
cg18943693	chr1	155043561	+	Island		TRUE	1:153309350-153310743	1:155043207-155044110	Unclassified_Cell_type_specific		4.84214	-2.85494	9.49618	3.11557e-15	6.22045e-11	24.2337
cg21159778	chr9	117266918	-	Island			9:116306326-116307866				3.93793	-2.39137	9.49253	3.17072e-15	6.26032e-11	24.2167
cg24868201	chr22	18923881	+	S_Shore			22:17303402-17303886			TRUE	3.80569	-2.10465	9.49219	3.17583e-15	6.26032e-11	24.2151
cg08604594	chr10	33798231	+	OpenSea		TRUE				TRUE	3.82124	-0.407384	9.49204	3.1781e-15	6.26032e-11	24.2144
cg17886959	chr16	56642024	+	N_Shore	RDMR			16:56641665-56642992	Promoter_Associated		2.19118	0.936561	9.48963	3.21511e-15	6.27056e-11	24.2032
cg10064922	chr10	729846	+	OpenSea	RDMR		10:719846-719968	10:729535-730084	Unclassified_Cell_type_specific	TRUE	3.23678	0.890433	9.48717	3.25338e-15	6.27056e-11	24.1917
cg23152885	chr15	74422282	-	Island	DMR	TRUE	15:72206804-72210507				4.3625	-2.48067	9.487	3.25598e-15	6.27056e-11	24.1909
cg18072802	chr4	54966247	-	Island	DMR		4:54660586-54662992	4:54965980-54967157	Unclassified_Cell_type_specific	TRUE	4.49822	-2.25414	9.48684	3.2585e-15	6.27056e-11	24.1902
cg03994942	chr11	45943979	-	Island			11:45899905-45901648			TRUE	3.44218	-1.79073	9.48655	3.263e-15	6.27056e-11	24.1888
cg04154027	chr5	78985588	-	OpenSea		TRUE	5:79021181-79022014				3.88694	0.49067	9.48534	3.28208e-15	6.27056e-11	24.1832
cg00959636	chr6	134499464	-	S_Shore	RDMR		6:134540944-134541532	6:134498673-134500349	Promoter_Associated	TRUE	4.5249	-1.46534	9.48529	3.28278e-15	6.27056e-11	24.183
cg04879381	chr16	11681270	+	Island			16:11587873-11588833	16:11679862-11681606	Promoter_Associated		3.50504	-1.78926	9.48366	3.30855e-15	6.28051e-11	24.1754
cg06795971	chr4	106067365	+	N_Shore			4:106286401-106287646			TRUE	4.01052	-2.82255	9.48317	3.31646e-15	6.28051e-11	24.1731
cg25702652	chr2	164204628	-	N_Shore		TRUE				TRUE	3.24736	0.908687	9.4799	3.36892e-15	6.29259e-11	24.1578
cg13255216	chr2	26625047	+	Island		TRUE	2:26478108-26478561			TRUE	2.3618	-1.52648	9.47982	3.37008e-15	6.29259e-11	24.1575
cg04804539	chr2	95691255	-	Island	DMR	TRUE	2:95054477-95055722				3.53998	-1.26836	9.47937	3.37746e-15	6.29259e-11	24.1554
cg18079128	chr20	10652722	+	Island			20:10600591-10601761	20:10652681-10653107	Unclassified		3.82149	-1.04584	9.47878	3.38697e-15	6.29259e-11	24.1526
cg01764082	chr9	98784014	-	Island	DMR		9:97822932-97824735				4.33797	-1.38555	9.4778	3.40295e-15	6.29259e-11	24.148
cg27365627	chr15	78614908	-	OpenSea		TRUE					2.92342	2.73354	9.47747	3.4084e-15	6.29259e-11	24.1465
cg11482719	chr4	57372411	+	S_Shore		TRUE	4:57067051-57067399	4:57371383-57372827	Unclassified_Cell_type_specific		3.4913	-1.37348	9.47377	3.46939e-15	6.3785e-11	24.1293
cg02153814	chr3	194014525	+	Island			3:195497192-195497287			TRUE	3.43539	-0.305942	9.47179	3.50261e-15	6.41284e-11	24.12
cg03563100	chr2	152954239	+	N_Shore			2:152662401-152662506			TRUE	3.38784	-0.658922	9.47015	3.53027e-15	6.43678e-11	24.1124
cg20452714	chr1	44399069	+	Island		TRUE		1:44398757-44399310	Unclassified_Cell_type_specific		5.09635	-2.11997	9.46668	3.5895e-15	6.48118e-11	24.0962
cg14203032	chr1	205424985	+	Island	DMR		1:203691453-203691926	1:205424582-205425154	Unclassified_Cell_type_specific		5.14055	-1.46139	9.4665	3.59259e-15	6.48118e-11	24.0954
cg10664112	chr2	149645559	+	Island	DMR	TRUE	2:149361982-149362492				4.18277	-2.32266	9.46573	3.606e-15	6.48118e-11	24.0918
cg05181041	chr10	128076941	+	Island	DMR		10:128065937-128067664			TRUE	2.81028	-2.57416	9.46522	3.61489e-15	6.48118e-11	24.0894
cg13727691	chr9	97810617	-	N_Shore				9:97810478-97811502	Unclassified	TRUE	3.69296	-0.181607	9.46446	3.62806e-15	6.48118e-11	24.0858
cg03704912	chr17	73521354	+	Island		TRUE	17:71032552-71034135	17:73521312-73521932	Unclassified		3.56122	-1.91249	9.45851	3.73321e-15	6.61889e-11	24.0581
cg19698348	chr15	40803733	-	Island		TRUE	15:38590705-38591487	15:40803590-40804179	Unclassified_Cell_type_specific		4.15816	-2.69169	9.4584	3.73515e-15	6.61889e-11	24.0576
cg25594899	chr1	1182226	+	Island			1:1171320-1172333	1:1181474-1182596	Unclassified_Cell_type_specific		4.19795	-2.41477	9.45495	3.79751e-15	6.70247e-11	24.0415
cg19070139	chr6	42928517	-	Island			6:43035937-43036809	6:42928116-42928827	Unclassified_Cell_type_specific	TRUE	4.29438	-0.91855	9.44974	3.8936e-15	6.8447e-11	24.0172
cg03900542	chr19	42721460	+	Island			19:47412677-47414465				3.7826	-1.41292	9.4478	3.93008e-15	6.88141e-11	24.0082
cg03270710	chr2	74729592	-	Island			2:74582608-74584778	2:74729254-74730700	Unclassified		3.8576	-0.570001	9.44514	3.98069e-15	6.91971e-11	23.9957
cg12002303	chr15	68113478	-	Island		TRUE	15:65899664-65900754	15:68112904-68114287	Unclassified_Cell_type_specific		4.92296	-2.37647	9.445	3.98332e-15	6.91971e-11	23.9951
cg14720773	chr17	17603531	+	N_Shore		TRUE				TRUE	2.65748	0.760307	9.44242	4.03282e-15	6.97823e-11	23.9831
cg02709205	chr15	74421935	-	Island			15:72206804-72210507				4.59576	-1.42967	9.44098	4.06095e-15	6.99946e-11	23.9763
cg03673688	chr22	30818470	+	N_Shore	RDMR	TRUE					1.87288	1.77729	9.43799	4.11956e-15	7.07285e-11	23.9624
cg04218880	chr1	40388264	+	OpenSea			1:40160736-40161022				2.66445	1.17669	9.43606	4.15798e-15	7.08471e-11	23.9534
cg02049405	chr6	30095265	-	Island			6:30202926-30203329				2.75697	-0.256816	9.43603	4.15858e-15	7.08471e-11	23.9533
cg05926722	chr14	26674202	-	Island		TRUE	14:25744042-25744510				3.50446	-0.263048	9.43342	4.21099e-15	7.14641e-11	23.9411
cg12243078	chr11	72388282	-	OpenSea	DMR		11:72065610-72065951	11:72387540-72388529	Unclassified_Cell_type_specific		4.2602	-2.45553	9.43043	4.27196e-15	7.22209e-11	23.9271
cg20566450	chr5	31854651	-	N_Shore	DMR	TRUE	5:31890278-31891422			TRUE	4.13112	-0.391961	9.42692	4.34442e-15	7.26284e-11	23.9108
cg03094935	chr19	42721937	+	Island			19:47412677-47414465	19:42721468-42722365	Promoter_Associated		4.01069	-3.19854	9.4265	4.35317e-15	7.26284e-11	23.9088
cg16005540	chr19	13983813	-	Island			19:13844597-13845152	19:13983342-13984325	Unclassified	TRUE	4.91112	-1.40463	9.4258	4.36787e-15	7.26284e-11	23.9056
cg07201456	chr16	75528813	+	Island			16:74086126-74086938	16:75528666-75528954	Unclassified_Cell_type_specific	TRUE	5.09196	-2.09747	9.42548	4.37464e-15	7.26284e-11	23.9041
cg08184652	chr2	162270993	+	Island			2:161979155-161979772	2:162270978-162271520	Unclassified	TRUE	3.98294	-2.44935	9.4253	4.37837e-15	7.26284e-11	23.9032
cg10642240	chr5	139126512	+	Island			5:139106087-139106781	5:139126507-139127079	Unclassified		5.07345	-1.14469	9.42358	4.4147e-15	7.27379e-11	23.8952
cg23696834	chr6	42928345	-	Island			6:43035937-43036809	6:42928116-42928827	Unclassified_Cell_type_specific	TRUE	3.36469	-1.54147	9.42343	4.41793e-15	7.27379e-11	23.8945
cg23108728	chr2	220117875	-	N_Shore		TRUE	2:219825843-219827578				3.46787	-1.17448	9.42222	4.44357e-15	7.2888e-11	23.8889
cg00611485	chr16	25078439	-	Island		TRUE	16:24985549-24986231	16:25077693-25078976	Promoter_Associated_Cell_type_specific		3.92845	-2.44268	9.41604	4.57743e-15	7.44948e-11	23.8601
cg19466178	chr19	42721812	-	Island			19:47412677-47414465	19:42721468-42722365	Promoter_Associated		4.66172	-2.34947	9.41563	4.58633e-15	7.44948e-11	23.8582
cg23056823	chr1	180881583	-	Island			1:179147697-179149215			TRUE	5.043	-2.12396	9.41524	4.59497e-15	7.44948e-11	23.8563
cg13904267	chr9	117267242	-	Island			9:116306326-116307866				3.50547	-1.95368	9.41402	4.62204e-15	7.44948e-11	23.8506
cg04784699	chr1	119870478	+	Island			1:119671420-119672010	1:119870429-119871078	Unclassified		3.13414	-0.949404	9.41384	4.62594e-15	7.44948e-11	23.8498
cg26730369	chr8	26724001	+	Island	DMR		8:26777585-26780513				3.12059	-2.21669	9.41049	4.70098e-15	7.5148e-11	23.8342
cg20434825	chr21	33783915	-	Island			21:32705786-32707588			TRUE	4.21735	-2.20495	9.41044	4.70204e-15	7.5148e-11	23.834
cg06103654	chr2	27072413	-	Island	DMR		2:26923786-26926737				3.81877	-1.27883	9.40894	4.73618e-15	7.5148e-11	23.8269
cg02340053	chr13	36044886	-	Island	RDMR		13:34942817-34942917				4.00397	-1.97222	9.40873	4.74088e-15	7.5148e-11	23.826
cg03888579	chr1	35331832	+	Island		TRUE	1:35103945-35104932	1:35331000-35333505	Promoter_Associated		4.17255	-2.04407	9.40826	4.75166e-15	7.5148e-11	23.8238
cg26578923	chr6	42928546	-	Island			6:43035937-43036809	6:42928116-42928827	Unclassified_Cell_type_specific	TRUE	4.86264	-1.53586	9.40624	4.7979e-15	7.5503e-11	23.8144
cg00074184	chr1	116519323	-	Island			1:116320480-116321210	1:116518557-116519660	Unclassified		3.11501	-2.21329	9.40554	4.81413e-15	7.5503e-11	23.8111
cg04569837	chr5	60921535	-	Island		TRUE	5:60957292-60958142			TRUE	4.42296	-0.421316	9.40505	4.82544e-15	7.5503e-11	23.8088
cg08299976	chr17	1552302	+	Island			17:1498481-1499964	17:1551600-1552863	Promoter_Associated		3.21672	-2.62141	9.40308	4.87129e-15	7.57044e-11	23.7996
cg24545961	chr13	96205960	-	S_Shore	CDMR		13:95003881-95004117				4.81487	-0.113667	9.40302	4.87262e-15	7.57044e-11	23.7994
cg20718727	chr12	52444825	+	Island			12:50730821-50731712	12:52444681-52445980	Promoter_Associated		4.3955	-2.42252	9.4006	4.92966e-15	7.63219e-11	23.788
cg00222472	chr1	164545783	+	Island			1:162812014-162812896				2.28397	-0.072469	9.39291	5.11508e-15	7.86905e-11	23.7522
cg00944193	chr13	36044860	-	Island	RDMR		13:34942817-34942917				4.29029	-1.04542	9.39277	5.11833e-15	7.86905e-11	23.7516
cg22655975	chr13	44453408	+	Island			13:43351208-43352505				4.23705	-1.96189	9.38921	5.20668e-15	7.92696e-11	23.7349
cg25604994	chr2	201983264	-	Island		TRUE	2:201691277-201691901	2:201983042-201983708	Promoter_Associated		4.52137	-1.32379	9.38832	5.229e-15	7.92696e-11	23.7308
cg26040332	chr1	27960788	-	Island			1:27833224-27834384	1:27960278-27961624	Promoter_Associated		4.01048	-3.26832	9.38808	5.2351e-15	7.92696e-11	23.7297
cg10838385	chr14	26674370	-	Island	DMR	TRUE	14:25744042-25744510				3.40944	-2.18169	9.38736	5.25303e-15	7.92696e-11	23.7263
cg03531853	chr9	86535572	+	N_Shore				9:86535350-86537023	Promoter_Associated		3.55189	-0.810111	9.38574	5.2942e-15	7.92696e-11	23.7187
cg10178263	chr1	145473631	+	Island	DMR		1:144184338-144186032				4.39552	-2.9229	9.38507	5.31125e-15	7.92696e-11	23.7156
cg19007249	chr5	114938236	+	S_Shore			5:114965557-114966155	5:114937345-114938922	Unclassified	TRUE	3.62048	-0.984276	9.38448	5.32626e-15	7.92696e-11	23.7129
cg09495977	chr4	8271507	+	Island		TRUE	4:8321634-8323065			TRUE	3.31111	-1.29079	9.38434	5.32981e-15	7.92696e-11	23.7122
cg13640200	chr12	47474202	+	S_Shore			12:45759511-45760681				3.39142	-1.82714	9.38363	5.34795e-15	7.92696e-11	23.7089
cg16091269	chr3	197183271	+	N_Shore	RDMR	TRUE		3:197182670-197183992	Promoter_Associated		2.97795	-1.41876	9.38319	5.35946e-15	7.92696e-11	23.7068
cg20601919	chr2	219646831	+	Island			2:219354641-219355425			TRUE	4.33475	-0.622098	9.38236	5.38082e-15	7.92696e-11	23.703
cg12064008	chr1	32827730	+	Island		TRUE	1:32599538-32600591	1:32827042-32828162	Unclassified	TRUE	3.30457	-2.76139	9.38211	5.38723e-15	7.92696e-11	23.7018
cg23731030	chr17	37856217	-	N_Shore			17:35109639-35110417			TRUE	4.11809	-1.02882	9.38202	5.38954e-15	7.92696e-11	23.7014
cg24998096	chr5	115912261	-	Island	DMR		5:115939659-115940283	5:115911176-115912826	Unclassified	TRUE	3.50157	-0.979917	9.37852	5.4808e-15	8.03441e-11	23.6851
cg03662049	chr2	164204829	+	Island		TRUE	2:163912941-163913285			TRUE	2.70257	-0.487111	9.37762	5.50464e-15	8.03666e-11	23.6809
cg02397176	chr1	11752162	+	Island	DMR		1:11673250-11675232				4.9936	-1.68735	9.37555	5.55957e-15	8.03666e-11	23.6712
cg14550985	chr11	66104159	+	S_Shore		TRUE		11:66103819-66104502	Promoter_Associated		2.44943	-0.56627	9.37516	5.5699e-15	8.03666e-11	23.6694
cg05613116	chr2	27958722	-	Island		TRUE		2:27957816-27959130	Unclassified	TRUE	4.44994	-1.17844	9.37509	5.57176e-15	8.03666e-11	23.6691
cg03671191	chr19	52207353	+	Island	DMR		19:56898962-56899517	19:52206037-52208766	Promoter_Associated		4.99557	-2.51438	9.37399	5.60141e-15	8.03666e-11	23.664
cg01098812	chr14	77591726	-	Island		TRUE	14:76660690-76661584	14:77590976-77591760	Unclassified		2.62891	-1.13474	9.37398	5.60175e-15	8.03666e-11	23.6639
cg08241778	chr7	129420913	-	Island			7:129205384-129210591	7:129420902-129421037	Unclassified		3.13252	-2.32402	9.37368	5.60984e-15	8.03666e-11	23.6625
cg18438124	chr1	21996315	+	Island			1:21868678-21868930	1:21994938-21996804	Unclassified_Cell_type_specific	TRUE	4.65216	-2.98274	9.37255	5.64033e-15	8.05293e-11	23.6572
cg13213923	chr17	60885491	-	Island			17:58239063-58239625	17:60885465-60885883	Unclassified_Cell_type_specific	TRUE	4.46254	-1.03532	9.37113	5.67886e-15	8.05293e-11	23.6506
cg04923576	chr1	39956807	-	Island			1:39728549-39730700	1:39956370-39957859	Unclassified		4.25624	-1.75631	9.37027	5.70237e-15	8.05293e-11	23.6466
cg05485204	chr6	2971192	-	Island			6:2916099-2916961	6:2970980-2972242	Promoter_Associated	TRUE	3.13346	-1.90564	9.36995	5.71113e-15	8.05293e-11	23.6451
cg15139668	chr4	4577005	-	Island		TRUE	4:4627885-4628349	4:4576325-4577962	Unclassified_Cell_type_specific	TRUE	2.26233	-0.551901	9.3699	5.71245e-15	8.05293e-11	23.6449
cg18181229	chr1	164545699	+	Island			1:162812014-162812896				3.23313	0.367919	9.36849	5.75131e-15	8.0819e-11	23.6383
cg17239558	chr1	2987332	+	Island	DMR		1:2973786-2977805				4.1353	-2.85067	9.36717	5.78794e-15	8.08789e-11	23.6321
cg00550503	chr15	74422275	-	Island	DMR	TRUE	15:72206804-72210507				3.18098	-1.59275	9.36701	5.79223e-15	8.08789e-11	23.6314
cg16397884	chr5	132082837	-	N_Shore			5:132110589-132111953	5:132082544-132084072	Promoter_Associated	TRUE	3.71653	-1.66613	9.36497	5.84929e-15	8.11818e-11	23.6219
cg04745384	chr12	52242468	-	Island			12:50526886-50529569				1.84885	-0.893935	9.36492	5.85072e-15	8.11818e-11	23.6217
cg27618671	chr17	19483043	+	N_Shore			17:19423618-19424279	17:19482490-19483618	Unclassified_Cell_type_specific	TRUE	3.21538	-0.995585	9.36404	5.87536e-15	8.12682e-11	23.6176
cg03423149	chr11	63768040	-	Island	DMR		11:63522697-63525376	11:63767892-63769091	Unclassified		4.47669	-2.36955	9.35921	6.01321e-15	8.29149e-11	23.595
cg07152591	chr5	132083105	+	Island			5:132110589-132111953	5:132082544-132084072	Promoter_Associated	TRUE	3.603	-1.79159	9.35798	6.04879e-15	8.29865e-11	23.5893
cg23438893	chr14	26674085	-	N_Shore		TRUE					4.21336	-1.13418	9.35773	6.05601e-15	8.29865e-11	23.5882
cg05270922	chr1	101775452	+	OpenSea		TRUE	1:101547820-101548063	1:101774424-101775802	Promoter_Associated		5.01262	-1.68427	9.35662	6.0886e-15	8.31748e-11	23.5829
cg10130564	chr11	117069849	+	OpenSea				11:117069581-117069931	Unclassified_Cell_type_specific	TRUE	3.92775	1.17244	9.35524	6.12909e-15	8.34694e-11	23.5765
cg05877648	chr6	108479243	+	Island	DMR	TRUE	6:108585187-108586238	6:108478983-108479633	Unclassified_Cell_type_specific	TRUE	4.20133	-2.42833	9.35395	6.16693e-15	8.35247e-11	23.5705
cg20822858	chr6	134499519	-	S_Shore	RDMR		6:134540944-134541532	6:134498673-134500349	Promoter_Associated	TRUE	4.06796	-1.14735	9.35382	6.17101e-15	8.35247e-11	23.5699
cg15835396	chr7	128809228	+	Island	DMR	TRUE	7:128596227-128596694	7:128808900-128809514	Unclassified		3.94693	-1.37575	9.35058	6.26771e-15	8.43046e-11	23.5548
cg16741710	chr1	3569386	-	Island			1:3557058-3559808				3.44932	-1.69072	9.35042	6.2726e-15	8.43046e-11	23.554
cg19089073	chr7	74020924	+	Island		TRUE	7:73658750-73659054	7:74020137-74021411	Unclassified_Cell_type_specific	TRUE	5.09945	-1.19379	9.3496	6.29724e-15	8.43046e-11	23.5502
cg01498231	chr10	73847259	+	Island			10:73516703-73518327			TRUE	4.01285	-2.6154	9.34934	6.30505e-15	8.43046e-11	23.549
cg16065186	chr17	37856663	+	Island			17:35109639-35110417			TRUE	3.67877	-1.60536	9.34864	6.32634e-15	8.43337e-11	23.5457
cg12017911	chr15	74421887	-	Island			15:72206804-72210507	15:74421583-74421902	Unclassified_Cell_type_specific		4.0761	-1.35095	9.34796	6.34712e-15	8.43558e-11	23.5426
cg26111030	chr17	37856378	+	N_Shore			17:35109639-35110417			TRUE	4.8653	-2.46269	9.34548	6.42305e-15	8.49293e-11	23.531
cg27232866	chr1	43251073	+	Island	DMR	TRUE	1:43022976-43023841	1:43250502-43251691	Unclassified_Cell_type_specific		3.86478	-2.12744	9.34511	6.43435e-15	8.49293e-11	23.5293
cg27630257	chr7	73037659	+	Island		TRUE	7:72675299-72676934	7:73037118-73039070	Unclassified		2.70247	-1.59816	9.34467	6.44802e-15	8.49293e-11	23.5272
cg12497564	chr3	139258295	+	Island	DMR		3:140740768-140741630				4.41045	-1.9408	9.34221	6.52474e-15	8.54624e-11	23.5157
cg00400733	chr5	176170704	-	Island	DMR		5:176102809-176103402	5:176170275-176170745	Unclassified_Cell_type_specific		2.94154	-1.47272	9.34198	6.53191e-15	8.54624e-11	23.5147
cg03721362	chr5	126626298	-	Island		TRUE	5:126653687-126654771	5:126625043-126627039	Unclassified_Cell_type_specific	TRUE	3.7573	-3.29695	9.34135	6.55157e-15	8.54624e-11	23.5118
cg07599225	chr1	151513436	+	S_Shore			1:149780042-149780131	1:151511981-151513635	Promoter_Associated		2.83749	-1.35732	9.3409	6.56596e-15	8.54624e-11	23.5096
cg25582488	chr14	69095171	+	Island			14:68164769-68165358	14:69094639-69096348	Unclassified_Cell_type_specific	TRUE	3.12331	0.391816	9.34019	6.58831e-15	8.55011e-11	23.5063
cg13353683	chr17	40574819	+	Island			17:37827267-37829052	17:40573971-40575487	Unclassified_Cell_type_specific		2.52949	-2.17295	9.33458	6.768e-15	8.75755e-11	23.4802
cg15534755	chr11	117069859	+	OpenSea				11:117069581-117069931	Unclassified_Cell_type_specific	TRUE	2.51402	0.538263	9.33251	6.83558e-15	8.80072e-11	23.4705
cg25448812	chr11	46402210	+	N_Shore			11:46358699-46360747	11:46401984-46402299	Unclassified		4.20598	-1.20564	9.33234	6.84126e-15	8.80072e-11	23.4697
cg14305313	chr9	109623054	-	Island			9:108662822-108663309				4.96834	-2.10452	9.33104	6.88422e-15	8.82112e-11	23.4636
cg08467595	chr3	13009117	+	Island			3:12983735-12984569	3:13008122-13010089	Promoter_Associated		3.81909	-1.32479	9.33065	6.8971e-15	8.82112e-11	23.4618
cg14342850	chr9	34666173	-	S_Shore			9:34656001-34656174				4.77772	-0.259767	9.32895	6.95347e-15	8.85113e-11	23.4539
cg05491852	chr1	3663832	+	Island			1:3652754-3653932	1:3663244-3664332	Promoter_Associated		3.53823	-2.04487	9.32874	6.96068e-15	8.85113e-11	23.4529
cg15846316	chr4	57371719	-	Island	DMR	TRUE	4:57066311-57066830	4:57371383-57372827	Unclassified_Cell_type_specific	TRUE	4.20145	-2.16189	9.32762	6.99795e-15	8.87295e-11	23.4477
cg23079252	chr6	30095199	-	Island			6:30202926-30203329				4.0181	0.551657	9.32682	7.02513e-15	8.88188e-11	23.444
cg10952663	chr22	38073334	-	Island			22:36402947-36403358	22:38072739-38073820	Promoter_Associated	TRUE	2.64237	-0.872368	9.32594	7.05487e-15	8.894e-11	23.4399
cg06690760	chr3	71631298	+	Island			3:71713264-71715241				3.17784	-2.12872	9.32529	7.07695e-15	8.89642e-11	23.4368
cg17157516	chr1	35332203	+	Island		TRUE	1:35103945-35104932	1:35331000-35333505	Promoter_Associated		3.35686	-2.54205	9.32317	7.1493e-15	8.92357e-11	23.4269
cg26002713	chr11	67806432	-	Island			11:67562860-67563264	11:67806333-67806572	Promoter_Associated		3.99032	-3.10701	9.32225	7.18076e-15	8.92357e-11	23.4227
cg05281894	chr1	13910698	-	Island			1:13782725-13783644				4.19766	-2.08981	9.32216	7.18386e-15	8.92357e-11	23.4223
cg03064592	chr6	56112415	-	Island			6:56219983-56220458	6:56112076-56112825	Unclassified_Cell_type_specific		3.28011	-1.18187	9.32178	7.19691e-15	8.92357e-11	23.4205
cg03657573	chr3	182972326	-	Island			3:184453527-184455329	3:182970645-182972632	Unclassified_Cell_type_specific	TRUE	5.01039	-2.31179	9.32171	7.19967e-15	8.92357e-11	23.4201
cg00976453	chr20	48099479	+	Island	DMR		20:47531935-47532967	20:48099028-48099732	Unclassified_Cell_type_specific		5.3891	-1.70694	9.31988	7.26302e-15	8.97688e-11	23.4116
cg05142617	chr2	95690821	+	N_Shore		TRUE	2:95054477-95055722				3.93497	-1.08357	9.31924	7.28525e-15	8.9792e-11	23.4086
cg03603977	chr1	35332137	+	Island		TRUE	1:35103945-35104932	1:35331000-35333505	Promoter_Associated		4.66216	-2.22816	9.3186	7.30783e-15	8.98194e-11	23.4056
cg13051071	chr1	145473392	-	Island	DMR		1:144184338-144186032				5.04262	-2.50543	9.31564	7.41251e-15	9.05599e-11	23.3918
cg03712758	chr16	48400154	-	S_Shore				16:48399044-48400899	Promoter_Associated	TRUE	3.99383	-1.88462	9.31547	7.41852e-15	9.05599e-11	23.391
cg08090857	chr12	2861914	-	Island			12:2731842-2732871	12:2860998-2862335	Unclassified		3.41331	-1.85194	9.31516	7.42964e-15	9.05599e-11	23.3896
cg08188903	chr14	100680826	-	Island		TRUE	14:99750035-99751179	14:100680148-100681516	Promoter_Associated		3.80143	-1.09519	9.31288	7.51132e-15	9.06856e-11	23.379
cg06208339	chr3	139258658	-	Island	DMR		3:140740768-140741630			TRUE	3.41154	-1.46273	9.31287	7.51173e-15	9.06856e-11	23.3789
cg27567593	chr1	39956653	-	Island			1:39728549-39730700	1:39956370-39957859	Unclassified		2.47647	-0.790791	9.31232	7.53165e-15	9.06856e-11	23.3763
cg06085011	chr4	54965999	-	N_Shore	DMR		4:54660586-54662992	4:54965980-54967157	Unclassified_Cell_type_specific	TRUE	3.7544	-1.77923	9.31227	7.53317e-15	9.06856e-11	23.3761
cg04098270	chr15	72489686	-	Island		TRUE	15:70276533-70277503	15:72489396-72490433	Gene_Associated		3.93502	-1.56517	9.31201	7.54272e-15	9.06856e-11	23.3749
cg01118078	chr20	33297179	+	Island			20:32760214-32761839	20:33296408-33297551	Promoter_Associated	TRUE	3.74306	-0.970338	9.30928	7.64219e-15	9.16318e-11	23.3622
cg00641409	chr6	21666778	+	Island			6:21772497-21774919				3.67485	-2.04119	9.30648	7.74583e-15	9.26228e-11	23.3491
cg13446200	chr1	36772095	+	Island			1:36544485-36545596	1:36771834-36772116	Promoter_Associated_Cell_type_specific		4.649	-3.17307	9.30548	7.78311e-15	9.28171e-11	23.3444
cg13118906	chr17	61524292	+	Island		TRUE	17:58876733-58878399	17:61523738-61524441	Promoter_Associated		4.56101	-0.931834	9.30462	7.81528e-15	9.29202e-11	23.3404
cg09510202	chr6	13014871	-	N_Shore		TRUE	6:13122643-13123299				3.53244	0.277036	9.30412	7.83388e-15	9.29202e-11	23.3381
cg02322203	chr16	67464610	-	Island			16:66021945-66023023	16:67463960-67465526	Unclassified_Cell_type_specific		5.13384	-1.95737	9.30301	7.87594e-15	9.30493e-11	23.3329
cg13830624	chr6	56112291	-	Island			6:56219983-56220458	6:56112076-56112825	Unclassified_Cell_type_specific		3.08292	-1.65536	9.30244	7.8975e-15	9.30493e-11	23.3303
cg18319799	chr4	7195206	-	Island	DMR	TRUE	4:7244993-7246337				4.73184	-2.45802	9.30216	7.90802e-15	9.30493e-11	23.329
cg11390073	chr12	29302515	+	Island			12:29193221-29194239			TRUE	3.56827	-1.09905	9.30094	7.9545e-15	9.33075e-11	23.3233
cg23844174	chr1	2064819	+	Island		TRUE	1:2054062-2055513	1:2063770-2065445	Promoter_Associated		4.25517	-1.91993	9.30047	7.97226e-15	9.33075e-11	23.3211
cg15141592	chr12	48207044	-	Island		TRUE	12:46492989-46493344	12:48206425-48208058	Promoter_Associated		2.58795	-1.28909	9.29916	8.02258e-15	9.3491e-11	23.315
cg07730364	chr1	180881646	-	Island			1:179147697-179149215				4.16437	-1.70784	9.29887	8.03399e-15	9.3491e-11	23.3136
cg27494647	chr7	150038898	+	Island			7:149668458-149669951			TRUE	4.40073	-0.856416	9.29841	8.0515e-15	9.3491e-11	23.3115
cg26573733	chr2	178013511	-	OpenSea			2:177721757-177721852	2:178013224-178014556	Promoter_Associated		4.15529	-1.1866	9.29509	8.18097e-15	9.4512e-11	23.296
cg02617655	chr19	17791197	-	Island		TRUE	19:17652068-17652361	19:17790296-17791271	Unclassified	TRUE	4.69093	-2.49567	9.29506	8.18227e-15	9.4512e-11	23.2958
cg01092528	chr4	76861103	-	Island			4:77079942-77081450	4:76860795-76862576	Promoter_Associated		3.76668	-0.463435	9.29365	8.23782e-15	9.49052e-11	23.2893
cg22015527	chr1	95006977	-	Island			1:94779317-94780594				3.96298	-3.17164	9.29303	8.26219e-15	9.49381e-11	23.2864
cg02613435	chr10	102756977	-	Island			10:102746704-102747633	10:102756815-102757008	Promoter_Associated		4.04398	-1.88388	9.29175	8.3132e-15	9.52761e-11	23.2804
cg04034767	chr12	52400907	+	Island	DMR		12:50686666-50687940			TRUE	4.7266	-1.26799	9.28947	8.40472e-15	9.60755e-11	23.2698
cg13366537	chr7	30029754	+	Island			7:29995012-29996347	7:30028222-30029762	Unclassified	TRUE	3.02322	-1.40334	9.28858	8.44089e-15	9.62097e-11	23.2656
cg24535439	chr1	1566351	-	Island		TRUE	1:1555322-1559857				3.12459	-0.509484	9.2881	8.46008e-15	9.62097e-11	23.2634
cg08854397	chr19	30716182	-	N_Shore	CDMR						3.74658	-0.600247	9.28721	8.49632e-15	9.63735e-11	23.2593
cg02850812	chr13	46961666	+	Island			13:45858625-45859899	13:46961070-46961908	Unclassified	TRUE	3.45794	-2.6686	9.28245	8.69274e-15	9.83487e-11	23.2371
cg21266616	chr12	94136549	+	OpenSea			12:92660611-92660751	12:94135493-94136957	Unclassified	TRUE	4.67472	-0.668546	9.28083	8.76093e-15	9.88338e-11	23.2295
cg24795297	chr12	46663281	-	Island			12:44947330-44950024			TRUE	3.84453	-2.46061	9.28036	8.78042e-15	9.88338e-11	23.2273
cg16483867	chr22	29426511	-	Island				22:29426488-29426635	Unclassified_Cell_type_specific		4.0271	-0.613617	9.27872	8.85009e-15	9.89946e-11	23.2196
cg00177496	chr3	197283127	+	Island			3:198765761-198767525				2.79572	-0.936612	9.27799	8.88085e-15	9.89946e-11	23.2163
cg07493516	chr4	54957554	-	N_Shore			4:54652211-54652395	4:54957410-54957721	Unclassified_Cell_type_specific		3.68301	-1.82582	9.27753	8.90081e-15	9.89946e-11	23.2141
cg17336714	chr19	42721974	+	Island			19:47412677-47414465	19:42721468-42722365	Promoter_Associated		4.46679	-2.32293	9.27748	8.90293e-15	9.89946e-11	23.2138
cg05652757	chr5	139227606	-	Island			5:139207655-139208676			TRUE	3.20668	-1.50606	9.27738	8.90688e-15	9.89946e-11	23.2134
cg03609308	chr1	3664084	+	Island				1:3663244-3664332	Promoter_Associated		3.94125	-2.29092	9.27616	8.95935e-15	9.93276e-11	23.2077
cg11567001	chr7	150942958	-	Island	DMR	TRUE	7:150573263-150573948				5.25932	-1.38427	9.27379	9.06211e-15	1.00215e-10	23.1966
cg10276465	chr22	42470494	-	Island			22:40799982-40800502	22:42469997-42471373	Unclassified_Cell_type_specific	TRUE	3.28414	-1.81584	9.27121	9.17471e-15	1.012e-10	23.1846
cg20463033	chr12	46663274	-	Island			12:44947330-44950024			TRUE	4.01068	-2.67695	9.27071	9.19701e-15	1.012e-10	23.1823
cg06881898	chr1	95006539	+	N_Shore	RDMR		1:94779013-94779152				3.78279	-0.201377	9.2699	9.23295e-15	1.01342e-10	23.1785
cg07931631	chr11	122753950	+	Island	DMR		11:122258579-122259300	11:122753273-122754639	Promoter_Associated_Cell_type_specific		4.25471	-1.3745	9.26907	9.26945e-15	1.01491e-10	23.1746
cg18170080	chr11	124631981	+	N_Shore		TRUE	11:124137025-124138449			TRUE	2.20384	-1.68491	9.26812	9.3119e-15	1.01703e-10	23.1702
cg20041446	chr20	25058485	+	Island			20:25006289-25006715			TRUE	2.95892	-1.51065	9.26567	9.42209e-15	1.02652e-10	23.1588
cg24795958	chr15	35087616	-	OpenSea		TRUE	15:32874868-32875036	15:35087562-35087686	Unclassified_Cell_type_specific	TRUE	3.7023	-1.98712	9.26489	9.45742e-15	1.02783e-10	23.1551
cg25594119	chr18	11947571	+	N_Shore			18:11937532-11938078	18:11947179-11947937	Promoter_Associated	TRUE	4.85152	-1.67447	9.26427	9.48586e-15	1.02839e-10	23.1522
cg16654143	chr19	45579842	+	Island			19:50271068-50271839	19:45578467-45580515	Promoter_Associated		4.51113	-2.8854	9.26096	9.6377e-15	1.03721e-10	23.1368
cg13096007	chr4	24802340	+	S_Shore		TRUE	4:24410208-24411462				4.79258	-1.07469	9.26079	9.6455e-15	1.03721e-10	23.136
cg08769451	chr11	132813235	-	N_Shore	DMR		11:132317873-132318573			TRUE	3.33815	-1.64601	9.26054	9.65726e-15	1.03721e-10	23.1348
cg07544244	chr12	52444993	+	Island			12:50730821-50731712	12:52444681-52445980	Promoter_Associated		4.30833	-2.82957	9.26045	9.66118e-15	1.03721e-10	23.1344
cg08901662	chr2	131595321	-	S_Shore			2:131310503-131311808	2:131595271-131595680	Unclassified_Cell_type_specific	TRUE	5.31442	-0.230758	9.25384	9.9729e-15	1.06471e-10	23.1036
cg05068206	chr6	30095195	-	Island			6:30202926-30203329				3.00964	-0.127878	9.25374	9.97754e-15	1.06471e-10	23.1031
cg26277730	chr18	60988085	-	Island	RDMR		18:59137566-59139315				4.45284	-1.43482	9.25301	1.00128e-14	1.06471e-10	23.0997
cg06644373	chr2	200321348	+	Island				2:200320129-200321379	Promoter_Associated_Cell_type_specific		3.68404	-0.671769	9.25239	1.00424e-14	1.06471e-10	23.0968
cg10101074	chr13	46961818	-	S_Shore			13:45858625-45859899	13:46961070-46961908	Unclassified	TRUE	2.78452	-1.69896	9.25201	1.00607e-14	1.06471e-10	23.0951
cg26411702	chr8	21881998	+	N_Shore			8:21937602-21938854	8:21880991-21882419	Unclassified_Cell_type_specific		3.42301	-1.9729	9.25198	1.00622e-14	1.06471e-10	23.0949
cg23581183	chr16	56642130	-	Island			16:55199631-55200375	16:56641665-56642992	Promoter_Associated		1.80856	-0.135014	9.2495	1.01828e-14	1.07461e-10	23.0834
cg05976753	chr8	29205988	+	Island	RDMR		8:29261332-29264797	8:29205975-29206109	Unclassified		3.58846	-1.36294	9.24906	1.02044e-14	1.07461e-10	23.0813
cg26343883	chr2	164205032	+	Island		TRUE	2:163912941-163913285			TRUE	3.17861	-0.721745	9.24764	1.02742e-14	1.07793e-10	23.0747
cg07387634	chr1	95006322	+	N_Shore	RDMR						3.26036	0.502201	9.24718	1.02969e-14	1.07793e-10	23.0725
cg25925177	chr11	64110178	-	Island		TRUE	11:63866399-63866774	11:64106983-64111798	Promoter_Associated		3.8206	-1.79531	9.24693	1.03092e-14	1.07793e-10	23.0714
cg04976780	chr7	77649540	+	Island			7:77486360-77487501				5.30588	-1.71736	9.24592	1.03594e-14	1.07979e-10	23.0667
cg01843034	chr6	37503916	-	Island		TRUE	6:37611571-37612910	6:37503385-37504483	Unclassified_Cell_type_specific		3.64927	-1.67433	9.2451	1.04001e-14	1.07979e-10	23.0628
cg04543413	chr12	25055676	-	Island	RDMR	TRUE	12:24946708-24947822	12:25055501-25056313	Unclassified		3.51418	-1.72818	9.24466	1.04222e-14	1.07979e-10	23.0608
cg07545640	chr16	67464829	+	Island			16:66021945-66023023	16:67463960-67465526	Unclassified_Cell_type_specific		4.00232	-2.827	9.24456	1.04273e-14	1.07979e-10	23.0603
cg10149329	chr4	128887145	+	S_Shore				4:128885879-128887485	Promoter_Associated		3.25697	-1.90446	9.24412	1.04494e-14	1.07979e-10	23.0582
cg25383699	chr6	56111908	+	N_Shore		TRUE	6:56219771-56219868				3.81683	-0.522502	9.24183	1.05648e-14	1.08917e-10	23.0476
cg23272632	chr14	77737146	+	Island		TRUE	14:76806412-76807472				4.79597	-2.42604	9.24088	1.06133e-14	1.09161e-10	23.0431
cg03704700	chr16	75529019	-	Island			16:74086126-74086938			TRUE	3.40707	-1.36962	9.24018	1.06487e-14	1.09251e-10	23.0399
cg23060872	chr2	71205685	-	Island	DMR	TRUE	2:71059028-71059935	2:71204917-71206407	Unclassified	TRUE	4.61562	-1.47443	9.23974	1.06716e-14	1.09251e-10	23.0378
cg18149653	chr12	53267995	-	Island			12:51554142-51554495	12:53267215-53268678	Promoter_Associated_Cell_type_specific		2.75181	-3.01706	9.23912	1.0703e-14	1.0932e-10	23.0349
cg02011446	chr19	13213716	-	Island		TRUE	19:13074482-13074814	19:13213180-13214730	Promoter_Associated	TRUE	2.43804	-0.569416	9.23796	1.07631e-14	1.0968e-10	23.0295
cg14350382	chr9	133320728	-	Island			9:132309686-132310657				3.65632	-1.20708	9.23642	1.08425e-14	1.09992e-10	23.0224
cg13694576	chr11	31837965	+	Island	DMR	TRUE	11:31794464-31796643	11:31837822-31838111	Unclassified_Cell_type_specific		3.14463	-2.17794	9.2364	1.08436e-14	1.09992e-10	23.0223
cg22812684	chr1	70035392	-	S_Shore	CDMR	TRUE	1:69807954-69808112				3.66328	-0.470669	9.23275	1.10357e-14	1.11489e-10	23.0052
cg00930615	chr15	60690667	-	N_Shore			15:58477959-58478919				3.60761	0.261361	9.23263	1.10417e-14	1.11489e-10	23.0047
cg01574673	chr1	156595164	-	Island	DMR	TRUE	1:154860372-154862434				2.8025	-0.632551	9.23139	1.11079e-14	1.11901e-10	22.9989
cg03025632	chr16	85269461	-	Island		TRUE	16:83826831-83827081	16:85269155-85270201	Unclassified		2.29254	-1.21572	9.22946	1.12112e-14	1.12472e-10	22.9899
cg12288941	chr15	37175117	+	S_Shelf	RDMR		15:34962242-34962433	15:37174921-37176609	Unclassified		4.10119	-0.0668559	9.22938	1.12156e-14	1.12472e-10	22.9895
cg12817840	chr5	124070989	+	OpenSea		TRUE	5:124098885-124099007			TRUE	2.84387	-0.691058	9.2281	1.12848e-14	1.12909e-10	22.9835
cg14288281	chr1	1093457	-	Island		TRUE	1:1082623-1083899	1:1092690-1093661	Promoter_Associated		4.55076	-1.90958	9.22681	1.13546e-14	1.13169e-10	22.9775
cg08231710	chr1	1566687	+	Island		TRUE	1:1555322-1559857				4.73634	-0.0948297	9.22602	1.13979e-14	1.13169e-10	22.9738
cg04314247	chr1	95286125	+	Island			1:95058119-95058907			TRUE	3.65	-2.38332	9.22586	1.14065e-14	1.13169e-10	22.9731
cg21779301	chr7	30029757	+	Island			7:29995012-29996347	7:30028222-30029762	Unclassified	TRUE	2.86453	-0.370288	9.22574	1.14133e-14	1.13169e-10	22.9725
cg20748955	chr11	118016902	+	Island		TRUE	11:117521448-117522194	11:118015172-118017490	Unclassified		4.53146	-0.141871	9.22497	1.14553e-14	1.13331e-10	22.969
cg24030507	chr5	139089274	+	Island			5:139068978-139070031				3.39448	-0.0633855	9.22401	1.15085e-14	1.13603e-10	22.9645
cg12214451	chr4	114900175	-	N_Shore			4:115119478-115119644	4:114899991-114900840	Unclassified_Cell_type_specific		2.67832	-0.504296	9.22153	1.16464e-14	1.14707e-10	22.9529
cg04707519	chr10	21799314	+	Island		TRUE	10:21839102-21839473	10:21798692-21800030	Unclassified_Cell_type_specific	TRUE	4.33193	-0.640804	9.22061	1.16977e-14	1.14956e-10	22.9486
cg01945183	chr6	31696867	+	Island			6:31803930-31805132	6:31696696-31698363	Promoter_Associated		3.28092	-3.26615	9.2191	1.17831e-14	1.1533e-10	22.9416
cg23657185	chr6	99272559	+	Island	DMR	TRUE	6:99378783-99379735				4.50424	-0.991734	9.21901	1.17881e-14	1.1533e-10	22.9411
cg16952345	chr3	193858883	+	Island			3:195341285-195342584	3:193858276-193860244	Unclassified		4.818	-1.2475	9.2167	1.19195e-14	1.16358e-10	22.9304
cg21606036	chr5	78985900	+	OpenSea		TRUE	5:79021181-79022014				2.18682	-0.059629	9.21598	1.19608e-14	1.16462e-10	22.927
cg01828753	chr6	99272871	+	Island	DMR	TRUE	6:99378783-99379735				4.48769	-1.31222	9.21559	1.1983e-14	1.16462e-10	22.9252
cg12794421	chr8	19171191	-	Island			8:19215280-19216407	8:19170830-19172060	Unclassified_Cell_type_specific	TRUE	5.00205	-2.31004	9.212	1.21915e-14	1.18044e-10	22.9085
cg04013093	chr6	42928303	-	Island			6:43035937-43036809	6:42928116-42928827	Unclassified_Cell_type_specific	TRUE	3.80416	-1.74274	9.21187	1.21992e-14	1.18044e-10	22.9078
cg04928129	chr16	1429051	-	Island			16:1369016-1370105	16:1428912-1430497	Promoter_Associated		2.72251	-0.778276	9.21106	1.22466e-14	1.18061e-10	22.9041
cg16024133	chr20	2733136	+	Island			20:2680176-2681711				3.09221	-1.87891	9.21073	1.22662e-14	1.18061e-10	22.9025
cg20342079	chr12	25055381	+	N_Shore	RDMR	TRUE					3.68207	-1.29876	9.21047	1.22813e-14	1.18061e-10	22.9013
cg14889643	chr18	60985636	-	Island			18:59136113-59136940	18:60985201-60985738	Promoter_Associated		3.85898	-2.27914	9.20896	1.23709e-14	1.18411e-10	22.8943
cg25409499	chr5	176170374	-	Island	DMR	TRUE	5:176102809-176103402	5:176170275-176170745	Unclassified_Cell_type_specific		4.52679	-1.95441	9.20895	1.23713e-14	1.18411e-10	22.8942
cg19998675	chr3	182970903	-	N_Shore			3:184453527-184455329	3:182970645-182972632	Unclassified_Cell_type_specific	TRUE	3.52954	-1.02809	9.20696	1.24902e-14	1.19234e-10	22.8849
cg26705720	chr20	10652787	+	Island			20:10600591-10601761	20:10652681-10653107	Unclassified		5.4414	-1.58549	9.20657	1.25137e-14	1.19234e-10	22.8831
cg10757188	chr19	8213612	+	N_Shore				19:8213454-8214785	Unclassified_Cell_type_specific	TRUE	2.7051	-1.70987	9.20596	1.25504e-14	1.19234e-10	22.8803
cg08818610	chr6	24910720	+	Island	DMR		6:25018606-25019551				3.75574	-0.698058	9.2053	1.259e-14	1.19234e-10	22.8772
cg05163329	chr12	16762789	-	OpenSea							3.78131	0.319346	9.20472	1.2625e-14	1.19234e-10	22.8745
cg08666831	chr19	47507691	+	Island		TRUE	19:52199150-52199532			TRUE	3.56269	0.348322	9.2046	1.26324e-14	1.19234e-10	22.8739
cg03875156	chr10	135237037	+	Island			10:135086678-135087196	10:135236683-135237144	Unclassified_Cell_type_specific		3.42615	-1.64071	9.20437	1.26464e-14	1.19234e-10	22.8729
cg20817465	chr1	200271765	-	S_Shore		TRUE	1:198537912-198538577	1:200270611-200272226	Promoter_Associated_Cell_type_specific		3.16139	-1.98697	9.20208	1.27862e-14	1.19846e-10	22.8622
cg15566554	chr17	72208504	+	Island			17:69719956-69720819	17:72207683-72210262	Promoter_Associated		3.95553	-0.80299	9.20188	1.27982e-14	1.19846e-10	22.8613
cg27182106	chr3	128417740	-	OpenSea			3:129899762-129900431	3:128417085-128417889	Unclassified	TRUE	3.57587	-2.68253	9.20144	1.28257e-14	1.19846e-10	22.8592
cg12534216	chr6	30095570	-	Island			6:30203465-30203611				3.28473	-1.88411	9.20127	1.2836e-14	1.19846e-10	22.8584
cg04839664	chr20	55964528	+	Island			20:55397657-55399354	20:55964148-55964633	Unclassified_Cell_type_specific		3.77875	-1.9186	9.20109	1.28472e-14	1.19846e-10	22.8576
cg16831085	chr10	45914645	-	Island		TRUE	10:45234363-45234847	10:45914018-45915182	Promoter_Associated	TRUE	4.24003	-2.1348	9.19856	1.3004e-14	1.21053e-10	22.8458
cg25753024	chr11	67070913	-	Island			11:66826962-66828354	11:67070184-67071837	Promoter_Associated	TRUE	3.98704	-2.42764	9.19524	1.32128e-14	1.22737e-10	22.8303
cg10663765	chr3	194014592	+	Island			3:195497192-195497287			TRUE	3.34109	-0.0466423	9.19334	1.33338e-14	1.23602e-10	22.8214
cg04089426	chr11	65307791	-	Island		TRUE	11:65062465-65065078	11:65307190-65309434	Promoter_Associated		4.28434	-2.2648	9.1914	1.34588e-14	1.24259e-10	22.8124
cg16114434	chr2	206550819	+	Island			2:206257826-206259354			TRUE	3.71988	-0.894379	9.19137	1.34611e-14	1.24259e-10	22.8122
cg05957169	chr11	72388187	+	OpenSea			11:72065610-72065951	11:72387540-72388529	Unclassified_Cell_type_specific		3.25492	-1.15865	9.18893	1.36197e-14	1.24741e-10	22.8008
cg15460093	chr10	135090381	-	Island		TRUE	10:134940065-134940481	10:135090173-135090477	Promoter_Associated		4.11535	-2.46643	9.18891	1.3621e-14	1.24741e-10	22.8007
cg06940792	chr5	126626557	-	Island		TRUE	5:126653687-126654771	5:126625043-126627039	Unclassified_Cell_type_specific	TRUE	4.26427	-1.75989	9.1887	1.36346e-14	1.24741e-10	22.7998
cg14586939	chr4	156130206	+	Island			4:156348619-156349659				3.88537	-1.83331	9.18841	1.36535e-14	1.24741e-10	22.7984
cg10176137	chr5	115912188	+	Island	DMR		5:115939659-115940283	5:115911176-115912826	Unclassified	TRUE	3.18152	-1.62454	9.18839	1.36547e-14	1.24741e-10	22.7983
cg25806307	chr19	39466182	+	Island			19:44157609-44158724			TRUE	3.40651	-3.73427	9.18683	1.37572e-14	1.25357e-10	22.7911
cg09862801	chr2	45396991	-	Island	DMR	TRUE	2:45249392-45251690			TRUE	3.38903	-1.31386	9.18651	1.37788e-14	1.25357e-10	22.7895
cg10257870	chr5	78985484	-	OpenSea		TRUE	5:79021181-79022014	5:78985346-78985548	Unclassified_Cell_type_specific		3.04383	0.349213	9.18571	1.38315e-14	1.25577e-10	22.7858
cg25045746	chr2	98963768	+	Island			2:98330150-98330869			TRUE	4.19766	-2.51027	9.18438	1.39201e-14	1.25849e-10	22.7796
cg10221172	chr6	148840821	-	OpenSea		TRUE	6:148882420-148883024				2.0732	1.1594	9.1843	1.39257e-14	1.25849e-10	22.7792
cg26346718	chr17	79482045	-	Island			17:77092293-77096956	17:79481537-79482133	Promoter_Associated		4.39208	-2.31315	9.18398	1.39471e-14	1.25849e-10	22.7778
cg25796631	chr2	178013579	-	OpenSea			2:177721757-177721852	2:178013224-178014556	Promoter_Associated		4.26364	-1.62529	9.18324	1.39967e-14	1.26022e-10	22.7743
cg23365554	chr19	54975006	-	Island			19:59665662-59666993	19:54974817-54976259	Promoter_Associated		3.70145	-2.86441	9.18262	1.4038e-14	1.26022e-10	22.7714
cg01244034	chr16	25078253	-	Island		TRUE	16:24985549-24986231	16:25077693-25078976	Promoter_Associated_Cell_type_specific		4.41161	-2.43688	9.18242	1.40519e-14	1.26022e-10	22.7705
cg20603609	chr14	69728089	-	Island		TRUE	14:68795828-68798146	14:69727465-69728755	Unclassified		3.85095	-1.41675	9.18143	1.4119e-14	1.26155e-10	22.7659
cg01428115	chr11	46402506	+	N_Shore			11:46358699-46360747				3.18899	-1.58662	9.18135	1.41239e-14	1.26155e-10	22.7655
cg10069493	chr10	45914688	-	Island		TRUE	10:45234363-45234847	10:45914018-45915182	Promoter_Associated	TRUE	4.63404	-1.11986	9.18053	1.41797e-14	1.26398e-10	22.7617
cg26146617	chr2	232260305	-	Island			2:231968383-231969311	2:232259958-232260798	Promoter_Associated		4.83691	-1.17665	9.17993	1.42209e-14	1.26509e-10	22.7589
cg04178858	chr17	38334170	-	Island			17:35587134-35588286	17:38333236-38334643	Gene_Associated_Cell_type_specific	TRUE	5.02291	-1.43648	9.1795	1.42504e-14	1.26517e-10	22.7569
cg03300177	chr16	56390811	-	OpenSea		TRUE	16:54948288-54948398	16:56390027-56391514	Unclassified		5.08181	-0.941466	9.17881	1.42975e-14	1.2668e-10	22.7536
cg11364273	chr11	63768032	-	Island	DMR		11:63522697-63525376	11:63767892-63769091	Unclassified		4.71739	-1.76547	9.17765	1.43776e-14	1.27134e-10	22.7482
cg17204275	chr2	200321136	-	Island			2:200028748-200029558	2:200320129-200321379	Promoter_Associated_Cell_type_specific		3.98844	-0.970354	9.17662	1.44483e-14	1.27441e-10	22.7435
cg01494454	chr12	25055214	-	N_Shore	RDMR		12:24946469-24946578	12:25055144-25055356	Unclassified_Cell_type_specific		3.6977	-1.81291	9.17602	1.449e-14	1.27441e-10	22.7407
cg23676439	chr4	155663836	-	Island	DMR		4:155882846-155883388	4:155663724-155663886	Unclassified_Cell_type_specific		3.44052	-1.93439	9.17589	1.4499e-14	1.27441e-10	22.7401
cg01554060	chr5	114938002	+	Island			5:114965557-114966155	5:114937345-114938922	Unclassified	TRUE	4.86208	-1.72593	9.17464	1.45865e-14	1.27767e-10	22.7342
cg17304336	chr11	65343565	+	Island			11:65099396-65100394	11:65343025-65343789	Promoter_Associated		3.19552	-2.34284	9.17453	1.45939e-14	1.27767e-10	22.7337
cg12049462	chr2	201983419	-	Island			2:201691277-201691901	2:201983042-201983708	Promoter_Associated		4.63741	-0.669718	9.17236	1.47473e-14	1.28683e-10	22.7236
cg19821582	chr14	32670656	-	Island			14:31740144-31741273	14:32669940-32670722	Promoter_Associated		4.54317	-2.34793	9.17181	1.47858e-14	1.28683e-10	22.721
cg19051105	chr6	42928407	+	Island			6:43035937-43036809	6:42928116-42928827	Unclassified_Cell_type_specific	TRUE	4.22868	-2.53803	9.17181	1.47861e-14	1.28683e-10	22.721
cg06907405	chr16	48400475	-	S_Shore				16:48399044-48400899	Promoter_Associated	TRUE	3.49204	-1.79311	9.17137	1.48174e-14	1.28702e-10	22.7189
cg05866411	chr4	1006278	+	Island			4:993057-996478				4.17732	-0.887306	9.17032	1.48923e-14	1.29098e-10	22.714
cg21421098	chr1	145473178	+	Island			1:144184338-144186032				3.59229	-2.8125	9.16898	1.49883e-14	1.29637e-10	22.7078
cg06721528	chr1	40781824	-	Island			1:40553604-40554592	1:40780439-40781826	Promoter_Associated		3.36831	-1.54524	9.16863	1.50132e-14	1.29637e-10	22.7062
cg10706230	chr1	25944514	-	Island			1:25815101-25817340				4.19764	-2.0123	9.16739	1.51034e-14	1.30043e-10	22.7004
cg07013787	chr2	171572499	+	Island			2:171280043-171282448				3.16041	-2.1365	9.16667	1.51553e-14	1.30043e-10	22.697
cg17631196	chr8	97657608	+	Island		TRUE	8:97726123-97727159	8:97656859-97658471	Promoter_Associated		4.45738	-2.43669	9.16643	1.51729e-14	1.30043e-10	22.6959
cg14453978	chr7	556845	+	Island			7:522690-523990				2.63856	-1.54577	9.16636	1.51781e-14	1.30043e-10	22.6956
cg26147351	chr14	73704343	+	Island			14:72773831-72775019				3.77817	-1.85074	9.16438	1.53232e-14	1.31032e-10	22.6863
cg16171281	chr18	73167422	-	Island		TRUE	18:71296410-71297024	18:73167416-73167936	NonGene_Associated_Cell_type_specific		4.56757	0.661433	9.16267	1.54493e-14	1.31784e-10	22.6784
cg26954736	chr11	73693896	-	Island			11:73371351-73372567	11:73693578-73694976	Promoter_Associated		2.80137	-1.79291	9.16114	1.55634e-14	1.31784e-10	22.6712
cg11560280	chr12	54089497	-	S_Shore		TRUE	12:52375438-52375916	12:54088925-54089720	Unclassified		4.86082	-0.738888	9.16106	1.55692e-14	1.31784e-10	22.6709
cg00039385	chr19	4558558	+	Island			19:4509364-4509579	19:4557618-4558992	Unclassified_Cell_type_specific	TRUE	2.74359	-1.73518	9.16087	1.55836e-14	1.31784e-10	22.67
cg01445809	chr20	48099468	+	Island	DMR		20:47531935-47532967	20:48099028-48099732	Unclassified_Cell_type_specific		4.28141	-2.55326	9.1607	1.55957e-14	1.31784e-10	22.6692
cg15207422	chr19	19280969	+	N_Shore				19:19280647-19281848	Unclassified		3.67573	-0.332621	9.16068	1.55979e-14	1.31784e-10	22.6691
cg07736389	chr1	23751134	-	Island			1:23622943-23624257				2.12974	-1.46649	9.16038	1.56202e-14	1.31784e-10	22.6677
cg04816302	chr1	145473213	-	Island			1:144184338-144186032				3.79975	-2.33237	9.15888	1.5733e-14	1.31975e-10	22.6607
cg06118384	chr2	149645798	+	Island		TRUE	2:149361982-149362492	2:149645598-149645967	Unclassified_Cell_type_specific		4.26772	-2.22699	9.15857	1.57564e-14	1.31975e-10	22.6593
cg14843080	chr1	168195833	-	Island			1:166461548-166462463	1:168194631-168196058	Promoter_Associated		3.9846	-3.03346	9.15851	1.57607e-14	1.31975e-10	22.659
cg14433247	chr12	14923044	-	Island			12:14813790-14815404	12:14922363-14924347	Promoter_Associated		3.88697	-2.97516	9.15834	1.57737e-14	1.31975e-10	22.6582
cg04264549	chr4	128543924	+	N_Shore						TRUE	2.91876	-1.59428	9.15809	1.57925e-14	1.31975e-10	22.657
cg09232440	chr1	39956722	-	Island			1:39728549-39730700	1:39956370-39957859	Unclassified		4.14856	-1.78891	9.1561	1.5944e-14	1.3299e-10	22.6478
cg05264148	chr17	72208788	-	Island			17:69719956-69720819	17:72207683-72210262	Promoter_Associated		2.80618	-1.21172	9.15479	1.60449e-14	1.33579e-10	22.6416
cg25810484	chr12	54089486	-	S_Shore		TRUE	12:52375438-52375916	12:54088925-54089720	Unclassified		4.929	-0.882019	9.15215	1.62497e-14	1.35029e-10	22.6293
cg07413467	chr7	92238086	-	OpenSea	RDMR	TRUE	7:92076022-92076150				2.96648	0.301191	9.15118	1.63253e-14	1.35403e-10	22.6248
cg03874868	chr17	1551941	-	Island			17:1498481-1499964	17:1551600-1552863	Promoter_Associated		2.68501	-0.872946	9.1499	1.6426e-14	1.35982e-10	22.6188
cg08153345	chr12	2862084	-	Island			12:2731842-2732871	12:2860998-2862335	Unclassified		3.65908	-1.88131	9.14846	1.65398e-14	1.36667e-10	22.6121
cg25291551	chr11	46402666	+	Island			11:46358699-46360747				4.56384	-2.3368	9.14736	1.66278e-14	1.36885e-10	22.607
cg16567723	chr13	114202683	-	Island			13:113250501-113250863				3.55278	0.894773	9.14735	1.66282e-14	1.36885e-10	22.6069
cg16626405	chr20	33297424	-	Island			20:32760214-32761839	20:33296408-33297551	Promoter_Associated	TRUE	3.40609	-0.7492	9.14496	1.68198e-14	1.38205e-10	22.5958
cg24878115	chr19	18545062	-	Island			19:18404916-18406072	19:18543757-18545095	Unclassified_Cell_type_specific		3.29794	2.84455	9.14447	1.68595e-14	1.38273e-10	22.5935
cg22369787	chr15	37180443	-	S_Shore	RDMR		15:34967617-34967751				2.78349	-0.284983	9.14377	1.69169e-14	1.38309e-10	22.5902
cg03267254	chr21	33784232	+	Island			21:32705786-32707588				3.11962	-1.91434	9.14365	1.69265e-14	1.38309e-10	22.5897
cg17853216	chr10	81002480	+	Island	DMR		10:80672047-80673873	10:81002434-81002932	Unclassified		3.81749	-1.59188	9.14138	1.71119e-14	1.39479e-10	22.5791
cg08135278	chr1	226070709	+	Island			1:224136229-224137521				4.72516	-2.56337	9.141	1.71427e-14	1.39479e-10	22.5773
cg00604202	chr6	99272987	-	Island		TRUE	6:99378783-99379735				3.76085	-1.05535	9.14074	1.71645e-14	1.39479e-10	22.5761
cg27485411	chr16	25078697	-	S_Shore			16:24985549-24986231	16:25077693-25078976	Promoter_Associated_Cell_type_specific		3.98645	-1.32109	9.13794	1.73969e-14	1.41023e-10	22.563
cg04837922	chr5	139126907	-	Island			5:139106950-139107986	5:139126507-139127079	Unclassified		2.94606	-1.64913	9.13768	1.74184e-14	1.41023e-10	22.5618
cg27372162	chr5	126626647	+	Island	DMR	TRUE	5:126653687-126654771	5:126625043-126627039	Unclassified_Cell_type_specific	TRUE	3.54025	-1.83807	9.13488	1.76543e-14	1.42671e-10	22.5488
cg17034390	chr6	30095326	-	Island			6:30202926-30203329				3.66084	-0.316843	9.13352	1.77695e-14	1.43339e-10	22.5424
cg25813864	chr17	38334176	-	Island			17:35587134-35588286	17:38333236-38334643	Gene_Associated_Cell_type_specific	TRUE	5.30266	-0.852202	9.13296	1.7818e-14	1.43468e-10	22.5398
cg24008544	chr17	41363899	-	Island			17:38719236-38719789	17:41363351-41364480	Promoter_Associated	TRUE	4.27222	-1.14046	9.13228	1.78763e-14	1.43589e-10	22.5366
cg21981270	chr10	45914525	-	Island			10:45234363-45234847	10:45914018-45915182	Promoter_Associated		4.18339	-1.2679	9.13202	1.78981e-14	1.43589e-10	22.5354
cg00510447	chr16	3071608	+	S_Shore			16:3010064-3011610	16:3071370-3071919	Promoter_Associated		2.89165	-0.7141	9.13152	1.79412e-14	1.43674e-10	22.5331
cg25756780	chr2	121345047	+	Island			2:121061026-121061829			TRUE	3.74035	-1.77361	9.13073	1.80096e-14	1.43845e-10	22.5294
cg17976576	chr2	128432610	-	Island			2:128148671-128150025				4.67285	-2.40285	9.13052	1.80278e-14	1.43845e-10	22.5284
cg23868141	chr19	3275646	-	Island		TRUE	19:3226646-3226970	19:3275431-3276048	Unclassified		4.88298	-1.62772	9.1301	1.80641e-14	1.43874e-10	22.5265
cg18877506	chr1	13910555	-	Island			1:13782725-13783644			TRUE	4.05457	-1.74471	9.12776	1.82681e-14	1.44952e-10	22.5156
cg24740026	chr5	10333868	-	Island			5:10386102-10387101	5:10333209-10333874	Unclassified_Cell_type_specific	TRUE	4.78004	-1.79969	9.12763	1.82796e-14	1.44952e-10	22.5149
cg10102242	chr16	4422216	+	Island			16:4361655-4362241	16:4421216-4422699	Unclassified_Cell_type_specific		3.70903	-1.86152	9.12739	1.83004e-14	1.44952e-10	22.5138
cg07035145	chr14	51410689	-	Island			14:50480002-50481309	14:51410674-51411608	Unclassified_Cell_type_specific		4.50132	-2.46546	9.12699	1.83356e-14	1.44952e-10	22.512
cg26900750	chr19	41109870	-	Island			19:45801454-45802251	19:41106332-41110484	Unclassified		2.31746	-0.88308	9.12638	1.83892e-14	1.44952e-10	22.5091
cg19982230	chr17	27045302	-	N_Shore			17:24068318-24069516	17:27045251-27045328	Unclassified_Cell_type_specific	TRUE	3.18724	-0.302261	9.1263	1.83966e-14	1.44952e-10	22.5087
cg17613259	chr2	105484139	-	Island	DMR		2:104849999-104850978			TRUE	3.29624	-0.997116	9.12484	1.85263e-14	1.45714e-10	22.5019
cg00592058	chr6	40996075	-	Island		TRUE	6:41103796-41104209	6:40994975-40996894	Promoter_Associated		3.18613	-1.59416	9.12373	1.86251e-14	1.46231e-10	22.4968
cg06642965	chr14	29226478	-	OpenSea	DMR		14:28295784-28296273			TRUE	3.47957	-0.971511	9.12206	1.8775e-14	1.47146e-10	22.489
cg12812233	chr4	40752838	+	Island	RDMR	TRUE	4:40446527-40447694				3.79478	-0.272483	9.12096	1.88741e-14	1.4766e-10	22.4839
cg00670742	chr2	87034831	-	Island		TRUE	2:86888146-86889339	2:87034495-87036237	Unclassified		4.24579	-1.45915	9.11937	1.90185e-14	1.48526e-10	22.4764
cg01278596	chr5	139228062	-	Island	DMR		5:139207655-139208676			TRUE	4.15768	-2.71845	9.11798	1.91459e-14	1.49257e-10	22.47
cg24804948	chr5	87988507	-	S_Shelf	CDMR		5:88023538-88024461	5:87988274-87989323	Unclassified_Cell_type_specific		4.44656	-1.78613	9.11724	1.92143e-14	1.49526e-10	22.4665
cg16423505	chr13	92051400	-	Island	DMR		13:90848721-90850229	13:92050287-92051463	Unclassified		4.835	-2.17064	9.11658	1.92752e-14	1.49736e-10	22.4634
cg21859623	chr20	33103246	-	N_Shore			20:32566907-32567312	20:33102805-33103711	Promoter_Associated	TRUE	3.51995	-2.37372	9.11428	1.94891e-14	1.50877e-10	22.4527
cg09253931	chr11	826942	-	Island			11:816886-817625	11:826811-827674	Unclassified		1.99645	-0.735509	9.11427	1.94904e-14	1.50877e-10	22.4526
cg25003777	chr6	2841626	-	N_Shore		TRUE	6:2786609-2787248	6:2841306-2842601	Promoter_Associated_Cell_type_specific	TRUE	3.25981	-1.98455	9.11366	1.95477e-14	1.51055e-10	22.4498
cg21286402	chr1	116519532	+	Island			1:116320480-116321210	1:116518557-116519660	Unclassified		4.0814	-1.20504	9.11303	1.96066e-14	1.51117e-10	22.4469
cg17073273	chr6	99279795	-	Island	DMR		6:99386039-99386744				5.16141	-1.16263	9.11284	1.96242e-14	1.51117e-10	22.446
cg27457941	chr3	139258754	-	S_Shore			3:140740768-140741630				3.70053	-1.28779	9.11236	1.96701e-14	1.51207e-10	22.4437
cg22131825	chr6	43021414	-	Island			6:43129104-43129774	6:43020812-43022088	Promoter_Associated		3.41438	-2.02996	9.11196	1.97075e-14	1.51231e-10	22.4419
cg04665604	chr6	31696852	-	Island			6:31803930-31805132	6:31696696-31698363	Promoter_Associated		2.73844	-1.11425	9.11144	1.97564e-14	1.51246e-10	22.4395
cg02433278	chr17	37856230	-	N_Shore			17:35109639-35110417			TRUE	4.18492	-1.36413	9.11121	1.97781e-14	1.51246e-10	22.4384
cg16414472	chr11	68110105	+	OpenSea		TRUE		11:68109061-68110130	Unclassified	TRUE	2.62523	2.17396	9.10938	1.99528e-14	1.5219e-10	22.4299
cg03018380	chr3	9178180	-	Island		TRUE	3:9152707-9153250	3:9178034-9178296	Unclassified_Cell_type_specific		2.07031	-1.55326	9.1092	1.99705e-14	1.5219e-10	22.429
cg27181765	chr6	33160250	+	Island		TRUE	6:33268007-33268477			TRUE	4.42199	-0.837991	9.10752	2.01323e-14	1.53159e-10	22.4212
cg25660386	chr3	13009126	+	Island			3:12983735-12984569	3:13008122-13010089	Promoter_Associated		4.20372	-2.4653	9.10661	2.02201e-14	1.53562e-10	22.4169
cg26860750	chr10	98955810	-	N_Shore		TRUE		10:98955636-98956963	Unclassified		2.45829	0.088039	9.10599	2.028e-14	1.53752e-10	22.414
cg18523979	chr3	13009124	+	Island			3:12983735-12984569	3:13008122-13010089	Promoter_Associated		4.874	-1.57338	9.10529	2.03481e-14	1.54004e-10	22.4108
cg20969896	chr20	35201751	+	Island			20:34634686-34637035	20:35201524-35202001	Promoter_Associated		4.27397	-2.50179	9.10486	2.0391e-14	1.54065e-10	22.4087
cg01844235	chr22	23487969	+	Island				22:23486910-23488418	Unclassified		1.90631	0.488541	9.10389	2.04859e-14	1.54517e-10	22.4042
cg24638203	chr5	141061875	+	OpenSea			5:141041632-141042252	5:141061247-141063030	Unclassified		3.67111	-1.59974	9.10313	2.05603e-14	1.54813e-10	22.4007
cg03201604	chr4	76861293	+	Island			4:77079942-77081450	4:76860795-76862576	Promoter_Associated		3.34818	-2.44457	9.09983	2.08886e-14	1.57018e-10	22.3853
cg09436375	chr6	42928200	-	N_Shore			6:43035937-43036809	6:42928116-42928827	Unclassified_Cell_type_specific	TRUE	2.61259	-0.568585	9.09908	2.09645e-14	1.5732e-10	22.3818
cg04983821	chr5	133407209	+	S_Shore		TRUE		5:133406405-133407370	Unclassified	TRUE	2.29452	0.106064	9.09818	2.10548e-14	1.5773e-10	22.3776
cg25296236	chr17	55163181	+	Island			17:52517173-52518907	17:55162158-55163196	Promoter_Associated		4.5392	-2.48782	9.09767	2.11069e-14	1.57852e-10	22.3752
cg18925548	chr11	46402535	+	N_Shore			11:46358699-46360747				4.04903	-1.98687	9.09663	2.12126e-14	1.58263e-10	22.3704
cg06980169	chr12	111127139	+	Island		TRUE	12:109610937-109611825	12:111126438-111128161	Promoter_Associated		3.50414	-1.48672	9.09642	2.12336e-14	1.58263e-10	22.3694
cg14603620	chr17	38334166	-	Island			17:35587134-35588286	17:38333236-38334643	Gene_Associated_Cell_type_specific	TRUE	4.63192	-1.19611	9.09456	2.14237e-14	1.5941e-10	22.3607
cg05311589	chr16	48399731	-	Island			16:46957232-46957541	16:48399044-48400899	Promoter_Associated	TRUE	3.19387	-1.71595	9.09412	2.1469e-14	1.59479e-10	22.3587
cg20409466	chr11	9635889	+	Island		TRUE	11:9592121-9592641	11:9635412-9635996	Promoter_Associated	TRUE	4.76849	-1.9782	9.09236	2.16515e-14	1.60564e-10	22.3505
cg24430419	chr1	61519532	-	Island		TRUE	1:61291958-61292756	1:61519284-61520243	Unclassified_Cell_type_specific		3.49778	-1.48522	9.09165	2.17253e-14	1.60841e-10	22.3472
cg08935223	chr3	193720874	-	N_Shore		TRUE	3:195203568-195204139				3.57976	-1.71699	9.09057	2.18386e-14	1.61409e-10	22.3421
cg03546977	chr5	78985489	-	OpenSea		TRUE	5:79021181-79022014	5:78985346-78985548	Unclassified_Cell_type_specific		2.45414	-0.395004	9.08962	2.19383e-14	1.61875e-10	22.3377
cg09644722	chr17	60885519	-	Island			17:58239063-58239625	17:60885465-60885883	Unclassified_Cell_type_specific	TRUE	4.38312	-2.18929	9.0875	2.21626e-14	1.63256e-10	22.3278
cg20111643	chr17	52977892	+	Island			17:50332768-50333519				4.68024	-2.41398	9.08669	2.2249e-14	1.6362e-10	22.324
cg17237951	chr1	180922636	-	N_Shore						TRUE	2.40929	0.263	9.08551	2.23753e-14	1.6415e-10	22.3185
cg19899609	chr4	38320761	-	OpenSea		TRUE	4:37996995-37997170	4:38320384-38322463	Promoter_Associated		3.91522	-1.63341	9.08532	2.23955e-14	1.6415e-10	22.3176
cg17589079	chr11	67806437	-	Island			11:67562860-67563264	11:67806333-67806572	Promoter_Associated		2.75321	-3.32352	9.08475	2.24568e-14	1.64257e-10	22.315
cg04726446	chr2	26624865	-	Island		TRUE	2:26478108-26478561	2:26624556-26624905	Unclassified	TRUE	2.98911	-1.31721	9.0845	2.24845e-14	1.64257e-10	22.3138
cg08348496	chr15	89438671	+	Island			15:87238710-87239854	15:89437283-89439154	Promoter_Associated	TRUE	4.3307	-2.08437	9.08379	2.25604e-14	1.64298e-10	22.3105
cg09093388	chr15	65067381	+	Island			15:62853947-62855425	15:65067271-65068570	Unclassified	TRUE	4.3779	-3.02575	9.08369	2.25718e-14	1.64298e-10	22.31
cg03909781	chr1	3664064	-	Island			1:3652754-3653932	1:3663244-3664332	Promoter_Associated		4.2749	-2.87239	9.08341	2.26019e-14	1.64298e-10	22.3087
cg21095553	chr11	122753433	+	Island	DMR		11:122258579-122259300	11:122753273-122754639	Promoter_Associated_Cell_type_specific	TRUE	4.75532	-1.68847	9.08293	2.26544e-14	1.64409e-10	22.3065
cg13488201	chr10	128077323	+	Island			10:128065937-128067664			TRUE	3.02587	-0.927582	9.07978	2.29992e-14	1.66637e-10	22.2918
cg12869912	chr20	58152803	+	Island	DMR		20:57585626-57586333				3.99722	-1.11512	9.07903	2.30816e-14	1.6696e-10	22.2883
cg12163952	chr2	201983233	-	Island		TRUE	2:201691277-201691901	2:201983042-201983708	Promoter_Associated		4.34375	-2.00184	9.07732	2.32721e-14	1.68062e-10	22.2803
cg22621867	chr3	51990301	+	Island		TRUE	3:51964804-51965628			TRUE	3.67393	-1.02389	9.07562	2.34627e-14	1.68801e-10	22.2724
cg05651778	chr17	60729731	-	Island			17:58083319-58084427				5.00493	-1.4905	9.07539	2.34887e-14	1.68801e-10	22.2713
cg15129506	chr2	27958712	-	Island		TRUE		2:27957816-27959130	Unclassified		3.33193	-0.910499	9.07527	2.35027e-14	1.68801e-10	22.2708
cg25121332	chr2	33171784	-	Island			2:33024953-33026668	2:33170819-33173075	Promoter_Associated		3.78676	-1.93378	9.07505	2.35274e-14	1.68801e-10	22.2697
cg08920748	chr1	145473005	+	Island			1:144184338-144186032	1:145472673-145473015	Promoter_Associated		4.03891	-3.24274	9.07391	2.36561e-14	1.69449e-10	22.2644
cg16611654	chr15	68113386	+	Island	DMR	TRUE	15:65899664-65900754	15:68112904-68114287	Unclassified_Cell_type_specific		3.52219	-1.33626	9.07254	2.38122e-14	1.69945e-10	22.2581
cg06572093	chr14	69095231	-	Island			14:68164769-68165358	14:69094639-69096348	Unclassified_Cell_type_specific		2.32779	-0.3412	9.07237	2.38316e-14	1.69945e-10	22.2573
cg04885832	chr5	176560265	-	Island			5:176491473-176494316				4.22193	-1.43653	9.07229	2.38409e-14	1.69945e-10	22.2569
cg14518658	chr22	37726676	+	N_Shelf		TRUE		22:37726405-37727254	Unclassified_Cell_type_specific	TRUE	2.27233	-0.460962	9.07102	2.39872e-14	1.70673e-10	22.2509
cg23882862	chr11	111169795	-	Island			11:110674530-110675889			TRUE	3.94759	-2.68646	9.07026	2.40741e-14	1.70673e-10	22.2474
cg08402873	chr20	10653164	-	Island			20:10600591-10601761				3.98786	-1.59213	9.0701	2.40928e-14	1.70673e-10	22.2467
cg25781936	chr6	138750887	-	OpenSea		TRUE		6:138750133-138751078	Unclassified		2.99013	0.848273	9.07006	2.40978e-14	1.70673e-10	22.2465
cg06285590	chr11	119191974	-	Island			11:118696752-118697323	11:119190807-119192692	Unclassified		5.25892	-1.28588	9.06809	2.43262e-14	1.71993e-10	22.2373
cg27346707	chr5	126626348	-	Island	DMR	TRUE	5:126653687-126654771	5:126625043-126627039	Unclassified_Cell_type_specific	TRUE	3.27005	-1.25446	9.06779	2.43621e-14	1.71993e-10	22.2359
cg02913089	chr15	85525744	+	Island			15:83324530-83327013				2.8656	-1.64803	9.06686	2.44708e-14	1.72485e-10	22.2315
cg14677698	chr5	3197730	-	OpenSea			5:3250686-3251176				4.90239	-1.53658	9.06616	2.45532e-14	1.72519e-10	22.2283
cg05514401	chr13	110436111	+	Island			13:109231934-109238221	13:110435128-110436355	Unclassified_Cell_type_specific		1.83111	0.908882	9.06615	2.45539e-14	1.72519e-10	22.2283
cg23782734	chr10	3109041	+	Island	DMR		10:3098430-3101596				4.33053	-1.62461	9.06573	2.46032e-14	1.72591e-10	22.2263
cg05242371	chr19	46286475	-	N_Shelf		TRUE					2.45857	1.85185	9.06478	2.47164e-14	1.72611e-10	22.2218
cg00103785	chr1	155043322	-	N_Shore		TRUE	1:153309350-153310743	1:155043207-155044110	Unclassified_Cell_type_specific		3.18982	-1.52575	9.06473	2.47217e-14	1.72611e-10	22.2216
cg13721429	chr12	106975246	+	Island			12:105498543-105499930			TRUE	3.6779	-1.80638	9.06472	2.47234e-14	1.72611e-10	22.2216
cg06221393	chr5	139089315	+	Island			5:139068978-139070031				2.61698	0.655005	9.06364	2.48516e-14	1.73231e-10	22.2165
cg02958321	chr3	182972048	-	Island			3:184453527-184455329	3:182970645-182972632	Unclassified_Cell_type_specific	TRUE	3.31792	-4.09791	9.06303	2.49244e-14	1.73465e-10	22.2137
cg07843056	chr6	35656848	+	Island			6:35763563-35764834	6:35655414-35657286	Promoter_Associated		4.47385	-2.53456	9.06245	2.49941e-14	1.73676e-10	22.211
cg01857475	chr12	104697193	+	N_Shore	DMR	TRUE		12:104697065-104698182	Promoter_Associated	TRUE	4.36677	-1.89614	9.06207	2.50401e-14	1.73722e-10	22.2092
cg03817911	chr12	104697389	-	Island		TRUE	12:103221479-103222114	12:104697065-104698182	Promoter_Associated	TRUE	4.67975	-1.54592	9.05783	2.55547e-14	1.76874e-10	22.1894
cg01240734	chr10	71892593	+	Island			10:71562121-71562794	10:71892161-71892912	Unclassified		4.03962	-2.42093	9.05709	2.56457e-14	1.76874e-10	22.186
cg25348776	chr4	7195466	+	Island		TRUE					3.46394	-1.01511	9.05699	2.56576e-14	1.76874e-10	22.1855
cg26705561	chr10	102279791	+	S_Shore		TRUE					2.03294	0.416948	9.05677	2.56849e-14	1.76874e-10	22.1845
cg04392469	chr1	220921432	+	Island			1:218987871-218988799			TRUE	4.7412	-2.60844	9.05669	2.56948e-14	1.76874e-10	22.1841
cg00330492	chr15	28352558	-	Island	DMR	TRUE	15:26025022-26026670	15:28351474-28353314	Promoter_Associated_Cell_type_specific	TRUE	3.83158	-2.63519	9.05592	2.57902e-14	1.76999e-10	22.1805
cg04866162	chr7	75932977	-	Island			7:75770742-75771247	7:75931484-75933373	Promoter_Associated		4.23513	-2.27607	9.05589	2.57932e-14	1.76999e-10	22.1804
cg08870042	chr5	114938148	+	Island			5:114965557-114966155	5:114937345-114938922	Unclassified	TRUE	3.77693	-0.375422	9.05454	2.59611e-14	1.77776e-10	22.1741
cg11539992	chr17	74497631	-	Island			17:72008665-72009249	17:74496555-74498203	Promoter_Associated		3.87301	-3.37432	9.05433	2.5987e-14	1.77776e-10	22.1731
cg26719062	chr6	30095349	+	Island			6:30202926-30203329				2.60937	0.13997	9.05357	2.60818e-14	1.78148e-10	22.1696
cg20430816	chr4	77228354	-	Island			4:77446147-77447506	4:77227867-77229025	Promoter_Associated		3.84363	-1.65692	9.05277	2.61824e-14	1.78559e-10	22.1659
cg06443533	chr1	1182424	+	Island			1:1171320-1172333	1:1181474-1182596	Unclassified_Cell_type_specific		4.58757	-1.18191	9.05133	2.63644e-14	1.79522e-10	22.1591
cg19780993	chr14	34529242	+	Island		TRUE	14:33598886-33599802	14:34529026-34530004	Promoter_Associated		4.83349	-2.37169	9.04986	2.65513e-14	1.80517e-10	22.1523
cg08378442	chr2	220117704	+	N_Shore		TRUE	2:219825843-219827578				2.67675	-0.664914	9.04827	2.67537e-14	1.81613e-10	22.1449
cg27577972	chr1	151513502	-	S_Shore			1:149780042-149780131	1:151511981-151513635	Promoter_Associated		3.33613	0.207753	9.04766	2.68327e-14	1.81842e-10	22.142
cg25691763	chr6	13874001	-	Island		TRUE	6:13981800-13982400	6:13873630-13874742	Unclassified	TRUE	3.19779	-0.842949	9.04737	2.68699e-14	1.81842e-10	22.1407
cg25532925	chr17	47647473	-	Island			17:45002367-45002861	17:47647198-47647960	Promoter_Associated		4.12139	-2.60381	9.04668	2.69599e-14	1.82172e-10	22.1374
cg08992759	chr12	49392438	+	Island			12:47676928-47679551				2.73065	-1.60687	9.0456	2.71e-14	1.82839e-10	22.1324
cg09484039	chr2	183731310	-	Island		TRUE	2:183439054-183439845	2:183731278-183731441	Unclassified_Cell_type_specific	TRUE	3.7195	-2.06524	9.04522	2.71489e-14	1.82889e-10	22.1306
cg04660686	chr11	9635595	-	Island		TRUE	11:9592121-9592641	11:9635412-9635996	Promoter_Associated	TRUE	4.41798	-2.3579	9.04401	2.73074e-14	1.83677e-10	22.125
cg15844611	chr15	68113580	+	N_Shore	DMR	TRUE	15:65899664-65900754	15:68112904-68114287	Unclassified_Cell_type_specific		2.78933	-1.90771	9.04278	2.7469e-14	1.84369e-10	22.1193
cg25459450	chr6	99272622	-	Island	DMR	TRUE	6:99378783-99379735				3.21338	-2.13719	9.04259	2.7494e-14	1.84369e-10	22.1184
cg07113230	chr1	8277394	-	Island		TRUE	1:8199800-8200364				3.57095	-2.64366	9.04225	2.75381e-14	1.84385e-10	22.1168
cg07473175	chr12	47474262	-	S_Shore			12:45759511-45760681			TRUE	3.80163	-1.53568	9.04032	2.77949e-14	1.85223e-10	22.1078
cg09884423	chr12	104697220	-	N_Shore		TRUE		12:104697065-104698182	Promoter_Associated	TRUE	3.50453	0.292532	9.04026	2.78023e-14	1.85223e-10	22.1075
cg14277260	chr19	42721931	+	Island			19:47412677-47414465	19:42721468-42722365	Promoter_Associated		3.5027	-3.21584	9.03995	2.78449e-14	1.85223e-10	22.1061
cg08409074	chr2	201983242	+	Island		TRUE	2:201691277-201691901	2:201983042-201983708	Promoter_Associated		3.68372	-2.36135	9.03984	2.78588e-14	1.85223e-10	22.1056
cg04369291	chr6	137365730	+	Island			6:137406894-137407946	6:137365478-137365959	Unclassified_Cell_type_specific	TRUE	4.19135	-3.04149	9.03952	2.79017e-14	1.85223e-10	22.1041
cg23684074	chr7	128470599	+	Island	DMR		7:128257466-128258806	7:128469651-128471479	Unclassified_Cell_type_specific		4.11883	-2.70191	9.03942	2.79152e-14	1.85223e-10	22.1036
cg16556145	chr13	96205184	-	Island	DMR		13:95002693-95003732			TRUE	4.16817	-3.07852	9.03888	2.79883e-14	1.85429e-10	22.1011
cg08205700	chr8	80696168	-	Island			8:80858386-80859055	8:80695762-80696316	Promoter_Associated	TRUE	3.5299	-1.15689	9.03754	2.81685e-14	1.86344e-10	22.0948
cg24460884	chr8	97657345	-	Island		TRUE	8:97726123-97727159	8:97656859-97658471	Promoter_Associated		2.73119	-1.47244	9.03535	2.84658e-14	1.88028e-10	22.0846
cg11206032	chr14	99739699	+	N_Shore			14:98809028-98809851				4.6363	-1.82331	9.03455	2.85754e-14	1.88348e-10	22.0809
cg02246055	chr16	72821353	-	Island		TRUE	16:71378642-71379261	16:72821145-72822216	Promoter_Associated	TRUE	4.37163	-0.224695	9.03424	2.86176e-14	1.88348e-10	22.0795
cg02732583	chr8	19171224	-	Island			8:19215280-19216407	8:19170830-19172060	Unclassified_Cell_type_specific	TRUE	3.76036	-1.81875	9.03406	2.86422e-14	1.88348e-10	22.0786
cg27005179	chr17	37856786	-	Island			17:35109639-35110417			TRUE	3.96925	-1.29873	9.03189	2.89423e-14	1.90038e-10	22.0685
cg08258000	chr19	49652444	+	Island			19:54343956-54347166				4.35898	-2.20323	9.03145	2.90043e-14	1.90162e-10	22.0664
cg17631972	chr3	134032303	-	Island			3:135514770-135515248	3:134031994-134032365	Unclassified_Cell_type_specific	TRUE	4.49503	-1.9111	9.02964	2.92568e-14	1.91366e-10	22.058
cg22698996	chr1	29449036	+	Island	DMR		1:29320287-29324393				3.70117	-2.83138	9.02951	2.92746e-14	1.91366e-10	22.0574
cg06815153	chr14	24899287	-	Island			14:23968638-23969330	14:24898904-24899401	Promoter_Associated		4.77027	-1.86618	9.02762	2.9542e-14	1.92753e-10	22.0486
cg11593482	chr3	119298420	-	Island		TRUE	3:120780912-120781534	3:119298137-119299617	Unclassified		4.34019	-2.90458	9.02722	2.95986e-14	1.92753e-10	22.0467
cg17349081	chr9	82188559	+	Island							4.43968	-1.23534	9.02693	2.96393e-14	1.92753e-10	22.0454
cg27663938	chr12	103696381	+	Island			12:102219992-102220527				4.43906	-1.18291	9.02626	2.97358e-14	1.92753e-10	22.0422
cg03214297	chr22	38453296	-	Island			22:36783018-36783442	22:38452433-38453795	Promoter_Associated		4.70676	-2.51575	9.02598	2.97749e-14	1.92753e-10	22.0409
cg17037491	chr6	25280491	-	S_Shore			6:25387056-25388648				3.81886	-0.15456	9.02596	2.97773e-14	1.92753e-10	22.0409
cg07034632	chr2	203239928	-	Island			2:202948164-202948511				3.07415	-1.40303	9.02586	2.97926e-14	1.92753e-10	22.0404
cg10508760	chr1	166853789	+	Island		TRUE	1:165119878-165120414	1:166853249-166854198	Unclassified		2.67534	-2.14378	9.02531	2.9871e-14	1.92821e-10	22.0378
cg08954353	chr8	22925656	-	Island			8:22981601-22981751				2.94474	-1.12025	9.02517	2.98906e-14	1.92821e-10	22.0372
cg18672959	chr17	7348829	+	Island			17:7289022-7289995	17:7348571-7349582	Unclassified	TRUE	2.64299	-2.29583	9.02311	3.01883e-14	1.94457e-10	22.0275
cg08081156	chr8	101661976	+	Island		TRUE	8:101730421-101731168	8:101661719-101662792	Unclassified_Cell_type_specific	TRUE	3.97681	-0.725011	9.02239	3.02928e-14	1.94484e-10	22.0242
cg17173975	chr12	32292997	-	OpenSea		TRUE					3.83457	-1.21055	9.02225	3.03124e-14	1.94484e-10	22.0236
cg13311607	chr8	144451523	-	Island			8:144521984-144523065	8:144450368-144451660	Promoter_Associated		2.79456	0.0694041	9.02217	3.0325e-14	1.94484e-10	22.0232
cg07147599	chr16	50502136	-	Island			16:49059234-49060016	16:50501516-50502503	Unclassified_Cell_type_specific	TRUE	4.05708	-3.2192	9.02187	3.03687e-14	1.94484e-10	22.0218
cg21127537	chr11	113184936	+	N_Shore				11:113184831-113186202	Promoter_Associated		2.86648	0.887269	9.02071	3.05377e-14	1.95068e-10	22.0164
cg08991643	chr3	194014928	+	Island		TRUE	3:195497397-195497982			TRUE	2.64856	0.431832	9.02041	3.05821e-14	1.95068e-10	22.015
cg25449207	chr15	34611069	-	OpenSea							2.9147	0.051783	9.02034	3.05926e-14	1.95068e-10	22.0146
cg01573732	chr11	47236904	-	Island			11:47192981-47193740	11:47235748-47237382	Promoter_Associated		4.63569	-2.08725	9.01988	3.0659e-14	1.95194e-10	22.0125
cg10758286	chr1	15481367	-	Island			1:15351548-15354012	1:15480736-15481597	Unclassified		2.9384	-1.70852	9.01914	3.07695e-14	1.95194e-10	22.009
cg11417653	chr22	24181212	+	Island		TRUE	22:22510510-22511775	22:24180655-24181925	Promoter_Associated	TRUE	4.1926	-2.66869	9.01907	3.07794e-14	1.95194e-10	22.0087
cg09025960	chr1	226070808	-	Island			1:224136229-224137521				4.24984	-2.35388	9.019	3.07893e-14	1.95194e-10	22.0084
cg08091666	chr17	79961769	+	Island			17:77554730-77555513			TRUE	1.61694	0.6489	9.01843	3.08734e-14	1.95219e-10	22.0057
cg12071544	chr16	4422228	+	Island			16:4361655-4362241	16:4421216-4422699	Unclassified_Cell_type_specific		3.35908	-0.729701	9.01821	3.09067e-14	1.95219e-10	22.0047
cg10191399	chr16	81727056	+	OpenSea		TRUE	16:80284219-80284558			TRUE	2.64496	2.29017	9.01808	3.09259e-14	1.95219e-10	22.0041
cg22285621	chr11	67071322	-	Island			11:66826962-66828354	11:67070184-67071837	Promoter_Associated	TRUE	3.10493	-1.47203	9.01762	3.09936e-14	1.95367e-10	22.002
cg05063806	chr1	36772417	+	Island			1:36544485-36545596	1:36772408-36772859	Promoter_Associated		2.92456	-2.6522	9.0168	3.11161e-14	1.95676e-10	21.9981
cg22778981	chr17	37856133	-	N_Shore			17:35109639-35110417				4.25495	-0.825977	9.0167	3.11313e-14	1.95676e-10	21.9977
cg24733497	chr22	50356079	+	Island			22:48739601-48743216	22:50355797-50356259	Promoter_Associated		3.51732	-1.52187	9.01458	3.14488e-14	1.9739e-10	21.9878
cg04363768	chr8	56793160	-	Island			8:56954521-56956002	8:56792137-56793171	Unclassified		2.97885	-1.96542	9.01348	3.16165e-14	1.98041e-10	21.9826
cg11906038	chr17	72450232	+	Island			17:69961457-69962267	17:72449143-72450756	Unclassified		5.07227	-2.18518	9.01331	3.16423e-14	1.98041e-10	21.9818
cg18513970	chr11	119191833	-	Island			11:118696752-118697323	11:119190807-119192692	Unclassified		3.80578	-1.53789	9.01284	3.1713e-14	1.98203e-10	21.9797
cg09113483	chr1	61517807	-	N_Shore			1:61290322-61290479				3.12189	0.498882	9.01085	3.20178e-14	1.99825e-10	21.9704
cg12742432	chr1	27677860	-	Island			1:27548338-27550554				1.67669	0.66345	9.01021	3.21161e-14	2.00155e-10	21.9674
cg08535928	chr1	246952495	+	Island		TRUE	1:245018852-245019163	1:246952392-246952497	Unclassified_Cell_type_specific		4.03692	-0.954083	9.00954	3.22188e-14	2.00512e-10	21.9643
cg08322234	chr17	55663284	+	OpenSea			17:53018213-53018286				2.45979	0.494789	9.00851	3.23786e-14	2.01171e-10	21.9595
cg04194494	chr10	45914450	-	Island			10:45234363-45234847	10:45914018-45915182	Promoter_Associated	TRUE	4.74506	-1.94841	9.00795	3.24662e-14	2.01171e-10	21.9569
cg22809626	chr14	74036661	+	Island			14:73105782-73106546	14:74035560-74036919	Unclassified		4.41827	-2.36669	9.00782	3.24865e-14	2.01171e-10	21.9563
cg03177025	chr2	28112917	-	N_Shore			2:27966277-27966422	2:28112624-28114459	Unclassified		2.85711	-0.636758	9.00759	3.25219e-14	2.01171e-10	21.9552
cg12890694	chr12	14924197	-	S_Shore				12:14922363-14924347	Promoter_Associated	TRUE	2.68257	0.0547229	9.0074	3.25527e-14	2.01171e-10	21.9543
cg03819900	chr13	27335144	-	Island			13:26232227-26233192	13:27334659-27335173	Unclassified_Cell_type_specific	TRUE	2.74018	-1.21695	9.00621	3.27387e-14	2.02034e-10	21.9487
cg09806262	chr10	45914949	-	S_Shore		TRUE		10:45914018-45915182	Promoter_Associated	TRUE	3.52264	-1.27363	9.00592	3.27839e-14	2.02034e-10	21.9474
cg00681103	chr2	201983452	-	Island			2:201691277-201691901	2:201983042-201983708	Promoter_Associated		4.37176	-1.69778	9.00516	3.29031e-14	2.02423e-10	21.9439
cg24465469	chr1	214724440	+	Island			1:212790680-212792223	1:214724134-214724654	Unclassified_Cell_type_specific		3.72373	-2.65497	9.00481	3.29592e-14	2.02423e-10	21.9422
cg03679398	chr17	55398854	+	OpenSea		TRUE					2.63327	0.864286	9.00465	3.29846e-14	2.02423e-10	21.9415
cg23018092	chr5	126626364	+	Island		TRUE	5:126653687-126654771	5:126625043-126627039	Unclassified_Cell_type_specific	TRUE	4.26836	-2.83683	9.00373	3.31311e-14	2.03021e-10	21.9372
cg04210100	chr2	9614471	-	Island			2:9531331-9532713				2.78998	-2.03953	9.00329	3.32006e-14	2.03021e-10	21.9351
cg03552401	chr19	54974983	-	Island			19:59665662-59666993	19:54974817-54976259	Promoter_Associated		4.56139	-2.63331	9.00317	3.32201e-14	2.03021e-10	21.9346
cg21208744	chr1	149909548	-	OpenSea		TRUE					2.29363	1.15512	9.00174	3.34482e-14	2.04132e-10	21.9279
cg08640923	chr2	220117945	+	Island		TRUE	2:219825843-219827578				3.92114	-0.965075	8.9989	3.39071e-14	2.06647e-10	21.9147
cg25284397	chr7	92238156	-	OpenSea	RDMR		7:92076022-92076150				3.89853	0.595976	8.99791	3.40693e-14	2.07349e-10	21.91
cg04399083	chr6	82461423	+	Island			6:82517919-82519320				2.60155	-1.1193	8.99757	3.41239e-14	2.07395e-10	21.9085
cg23365637	chr4	8271792	+	Island	DMR		4:8321634-8323065			TRUE	3.09513	-3.44641	8.99523	3.45092e-14	2.09313e-10	21.8976
cg12604950	chr1	180882287	+	Island			1:179147697-179149215			TRUE	3.68778	-1.25369	8.99483	3.45766e-14	2.09313e-10	21.8957
cg14693391	chr2	183731563	-	N_Shore		TRUE	2:183439054-183439845			TRUE	3.14022	-1.95827	8.99479	3.45818e-14	2.09313e-10	21.8955
cg13734410	chr11	47207390	+	Island			11:47163765-47165689				3.53547	-2.05188	8.99395	3.47223e-14	2.09698e-10	21.8916
cg02147681	chr17	17603837	-	Island		TRUE	17:17544334-17544910			TRUE	3.31023	-0.0572532	8.99384	3.47404e-14	2.09698e-10	21.8911
cg05450336	chr10	729916	-	OpenSea	RDMR		10:719846-719968	10:729535-730084	Unclassified_Cell_type_specific	TRUE	2.12922	1.49864	8.99348	3.48012e-14	2.09756e-10	21.8894
cg06596991	chr2	105483826	+	Island	DMR		2:104849999-104850978				3.18281	-1.22935	8.99321	3.48451e-14	2.09756e-10	21.8882
cg10695848	chr12	48206783	+	Island			12:46492989-46493344	12:48206425-48208058	Promoter_Associated	TRUE	4.75308	-1.35897	8.99229	3.49992e-14	2.10396e-10	21.8839
cg02293044	chr22	29703543	+	Island			22:28032272-28033775				2.17294	0.86449	8.99155	3.51248e-14	2.10864e-10	21.8804
cg03733196	chr12	52445075	+	Island			12:50730821-50731712	12:52444681-52445980	Promoter_Associated		5.04006	-2.03454	8.99113	3.51948e-14	2.10998e-10	21.8785
cg06133110	chr7	30028307	+	N_Shore			7:29994782-29994839	7:30028222-30029762	Unclassified	TRUE	3.82002	-0.572151	8.98886	3.55816e-14	2.12986e-10	21.8678
cg22388634	chr20	25058429	+	Island			20:25006289-25006715			TRUE	4.92355	-1.30956	8.98837	3.56643e-14	2.12986e-10	21.8656
cg14937343	chr14	26674391	-	Island	DMR	TRUE	14:25744042-25744510				3.39427	-2.58513	8.98833	3.56712e-14	2.12986e-10	21.8654
cg04539503	chr19	34311327	-	Island		TRUE	19:39002627-39003343	19:34310643-34311979	Promoter_Associated_Cell_type_specific		3.95616	-0.697835	8.98796	3.5734e-14	2.13072e-10	21.8637
cg01884681	chr17	70339149	-	OpenSea		TRUE	17:67850643-67850750				3.1364	0.937254	8.98701	3.58981e-14	2.13762e-10	21.8592
cg15511381	chr18	35147532	-	Island			18:33401160-33401626	18:35147390-35147589	Unclassified_Cell_type_specific		4.07056	-1.02738	8.98673	3.59466e-14	2.13762e-10	21.8579
cg18326365	chr14	69727753	+	Island	DMR	TRUE	14:68795828-68798146	14:69727465-69728755	Unclassified	TRUE	2.60362	-2.02873	8.98469	3.62997e-14	2.15466e-10	21.8484
cg18034343	chr10	71329400	-	N_Shelf		TRUE	10:70998669-70999455				3.14212	-0.10731	8.98441	3.63486e-14	2.15466e-10	21.8471
cg11612694	chr2	11828738	-	OpenSea			2:11746133-11746235	2:11827769-11829193	Unclassified		3.26921	-1.94395	8.98423	3.63796e-14	2.15466e-10	21.8463
cg08786026	chr6	126068238	+	N_Shore	RDMR		6:126109716-126109932	6:126067902-126068332	Unclassified_Cell_type_specific		4.167	-0.36283	8.98352	3.65041e-14	2.15913e-10	21.843
cg14030882	chr14	61655919	+	OpenSea			14:60725571-60725676			TRUE	4.27614	-0.37938	8.98307	3.65831e-14	2.16091e-10	21.8409
cg27200833	chr15	74421909	-	Island			15:72206804-72210507				3.428	-1.48994	8.98258	3.66694e-14	2.16311e-10	21.8386
cg05317605	chr19	4558499	-	Island			19:4509364-4509579	19:4557618-4558992	Unclassified_Cell_type_specific	TRUE	3.32971	-0.996882	8.98228	3.67229e-14	2.16338e-10	21.8372
cg10113101	chr7	30029743	+	Island			7:29995012-29996347	7:30028222-30029762	Unclassified	TRUE	3.49338	-1.79207	8.98191	3.6787e-14	2.16426e-10	21.8355
cg08135379	chr12	47474763	+	S_Shore			12:45760882-45761064	12:47474734-47474779	Promoter_Associated	TRUE	3.80398	-0.303387	8.98145	3.68691e-14	2.16615e-10	21.8333
cg18633684	chr12	104697387	-	Island		TRUE	12:103221479-103222114	12:104697065-104698182	Promoter_Associated	TRUE	3.51684	-0.0798588	8.98118	3.69174e-14	2.16615e-10	21.832
cg12953200	chr4	2795501	-	S_Shore				4:2794392-2795596	Promoter_Associated		2.83734	-2.17695	8.97986	3.71513e-14	2.17699e-10	21.8259
cg26204638	chr20	33297218	+	Island			20:32760214-32761839	20:33296408-33297551	Promoter_Associated	TRUE	3.84709	-0.96957	8.97707	3.7652e-14	2.19743e-10	21.8129
cg16970734	chr15	22892300	+	Island			15:20443395-20444812				4.37232	-2.31361	8.97634	3.77831e-14	2.19743e-10	21.8095
cg21744360	chr12	107297296	-	OpenSea			12:105821263-105821457			TRUE	3.06363	-0.924341	8.97631	3.77893e-14	2.19743e-10	21.8094
cg01858517	chr10	79396584	-	Island			10:79066102-79068501				3.19767	-0.375442	8.97622	3.78049e-14	2.19743e-10	21.809
cg00354179	chr1	180881480	+	Island			1:179147697-179149215			TRUE	3.42597	-2.82384	8.97622	3.78062e-14	2.19743e-10	21.8089
cg07356486	chr3	133646095	-	Island		TRUE		3:133645421-133647187	Promoter_Associated	TRUE	2.55298	-0.434415	8.97619	3.78102e-14	2.19743e-10	21.8088
cg24657206	chr5	115912020	-	Island			5:115939659-115940283	5:115911176-115912826	Unclassified	TRUE	3.23891	-3.16457	8.97582	3.78776e-14	2.19743e-10	21.8071
cg25705558	chr15	74421918	-	Island			15:72206804-72210507				3.27576	-0.800495	8.97571	3.78986e-14	2.19743e-10	21.8065
cg15261712	chr7	92238248	+	OpenSea	CDMR						2.88419	0.149707	8.97507	3.80153e-14	2.19967e-10	21.8036
cg07397399	chr3	66025220	+	Island			3:65998129-66000635				3.80969	-1.57701	8.97495	3.80369e-14	2.19967e-10	21.803
cg06769918	chr6	13015005	+	Island		TRUE	6:13122643-13123299				1.72368	-0.0394008	8.97461	3.80988e-14	2.20011e-10	21.8014
cg08227526	chr4	155663529	-	N_Shore			4:155882846-155883388	4:155663529-155663574	Unclassified_Cell_type_specific		4.3725	-0.624949	8.97436	3.81442e-14	2.20011e-10	21.8003
cg11267410	chr15	65360474	+	Island			15:63147139-63147552	15:65360212-65360682	Unclassified_Cell_type_specific	TRUE	3.10184	-2.51312	8.97332	3.83355e-14	2.20678e-10	21.7954
cg18342253	chr1	201476371	-	Island			1:199742518-199743135	1:201475179-201477081	Promoter_Associated		3.71561	-2.73432	8.97319	3.83599e-14	2.20678e-10	21.7948
cg25149251	chr7	100488527	-	N_Shore			7:100326458-100326526				3.51435	-1.09649	8.9729	3.8412e-14	2.2069e-10	21.7935
cg07941301	chr6	42928277	-	Island			6:43035937-43036809	6:42928116-42928827	Unclassified_Cell_type_specific	TRUE	4.62956	-2.11241	8.96989	3.89711e-14	2.23611e-10	21.7794
cg09183102	chr16	56691574	+	N_Shore			16:55249044-55249519	16:56691143-56692379	Promoter_Associated_Cell_type_specific	TRUE	2.94207	-2.44518	8.96936	3.90701e-14	2.23888e-10	21.777
cg13520026	chr9	97810769	-	Island			9:96850534-96851090	9:97810478-97811502	Unclassified	TRUE	4.76524	-1.23627	8.96841	3.92498e-14	2.24626e-10	21.7725
cg16182685	chr2	3260980	+	OpenSea			2:3239987-3240426				2.39015	1.95625	8.9677	3.93831e-14	2.25097e-10	21.7692
cg26991761	chr11	67071064	+	Island			11:66826962-66828354	11:67070184-67071837	Promoter_Associated	TRUE	2.67719	-1.63035	8.96738	3.94429e-14	2.25147e-10	21.7677
cg00334245	chr6	30923446	-	Island		TRUE	6:31031220-31031746	6:30922724-30924044	Unclassified	TRUE	4.46509	-1.56388	8.96672	3.95688e-14	2.25574e-10	21.7646
cg17594860	chr1	19615358	+	Island			1:19487491-19488240	1:19615141-19615736	Unclassified_Cell_type_specific	TRUE	4.28054	-1.9226	8.96593	3.97195e-14	2.26141e-10	21.761
cg11540735	chr22	38092771	+	OpenSea		TRUE		22:38092631-38093502	Unclassified		4.14647	-1.27649	8.96529	3.98421e-14	2.26546e-10	21.758
cg16100120	chr2	56150475	+	Island			2:56003747-56004657			TRUE	3.92054	-1.23521	8.9645	3.99929e-14	2.26719e-10	21.7543
cg00730561	chr10	102279703	+	Island		TRUE	10:102269153-102269720				2.82639	-1.12374	8.96441	4.00091e-14	2.26719e-10	21.7539
cg01294490	chr6	35656906	+	S_Shore				6:35655414-35657286	Promoter_Associated		3.75755	-1.04111	8.96432	4.00267e-14	2.26719e-10	21.7535
cg22060611	chr5	139227610	-	Island	DMR		5:139207655-139208676			TRUE	3.14135	-1.67232	8.96319	4.02456e-14	2.27667e-10	21.7482
cg14206172	chr19	39466757	+	S_Shore		TRUE	19:44157609-44158724	19:39466687-39468091	Unclassified	TRUE	3.90798	-2.45309	8.96281	4.03174e-14	2.27781e-10	21.7464
cg06327150	chr1	52195686	-	Island			1:51967436-51968399	1:52195145-52195723	Promoter_Associated		3.57574	-1.18595	8.9587	4.11216e-14	2.31782e-10	21.7272
cg03962809	chr2	201983199	-	Island		TRUE	2:201691277-201691901	2:201983042-201983708	Promoter_Associated		4.03027	-0.972473	8.95865	4.11306e-14	2.31782e-10	21.727
cg22600868	chr3	126108097	-	Island		TRUE	3:127590727-127591690	3:126108046-126108760	Unclassified		3.51086	-2.74092	8.95728	4.14018e-14	2.32894e-10	21.7206
cg27608999	chr10	45914276	-	N_Shore				10:45914018-45915182	Promoter_Associated	TRUE	3.66923	-1.61455	8.95712	4.14334e-14	2.32894e-10	21.7199
cg12565681	chr17	74497418	+	Island			17:72008665-72009249	17:74496555-74498203	Promoter_Associated		5.18527	-1.12577	8.95677	4.15029e-14	2.32987e-10	21.7183
cg14365271	chr10	21783701	+	Island	DMR		10:21823545-21824027				3.43215	-3.23169	8.95649	4.15604e-14	2.33014e-10	21.7169
cg24576535	chr3	113417997	-	S_Shelf			3:114900661-114900759				3.07048	-0.720942	8.95448	4.19629e-14	2.34972e-10	21.7076
cg03604073	chr19	47507409	-	Island		TRUE	19:52199150-52199532	19:47507075-47507556	Unclassified_Cell_type_specific	TRUE	3.40036	-0.555757	8.95384	4.2091e-14	2.35198e-10	21.7046
cg11324650	chr3	194014745	+	Island			3:195497397-195497982			TRUE	3.00989	-1.21734	8.95352	4.21565e-14	2.35198e-10	21.7031
cg09786701	chr20	2539517	+	Island	DMR		20:2487064-2487796	20:2539397-2539568	Unclassified_Cell_type_specific		2.85064	-1.29152	8.95327	4.22072e-14	2.35198e-10	21.7019
cg24121069	chr13	114202741	-	Island			13:113250501-113250863				4.36529	1.14325	8.95322	4.22166e-14	2.35198e-10	21.7017
cg02148034	chr14	54430529	+	Island	RDMR	TRUE	14:53499905-53500420	14:54429560-54431309	Unclassified		3.80823	-2.23729	8.95214	4.24369e-14	2.35837e-10	21.6967
cg00216305	chr16	51625890	+	OpenSea		TRUE					2.88216	0.0356545	8.95213	4.2438e-14	2.35837e-10	21.6966
cg11075693	chr6	82461261	+	Island	RDMR		6:82517919-82519320				3.38826	-1.12058	8.95156	4.25545e-14	2.35942e-10	21.694
cg13054224	chr15	65648254	+	Island		TRUE	15:63434566-63435510	15:65647943-65648431	Unclassified_Cell_type_specific	TRUE	3.01185	-1.89475	8.9515	4.25658e-14	2.35942e-10	21.6937
cg18992706	chr13	44453352	+	Island			13:43351208-43352505				4.06714	-1.37526	8.95105	4.26579e-14	2.35942e-10	21.6916
cg00543499	chr1	51984042	-	N_Shore			1:51756567-51757791	1:51983733-51984070	Promoter_Associated		3.41331	-0.356523	8.95099	4.2671e-14	2.35942e-10	21.6913
cg10203610	chr4	155664150	-	Island			4:155883548-155883762				3.2834	-1.51516	8.94955	4.2967e-14	2.37194e-10	21.6846
cg24008908	chr1	19615453	+	Island			1:19487491-19488240	1:19615141-19615736	Unclassified_Cell_type_specific		2.95093	-0.628127	8.94936	4.30049e-14	2.37194e-10	21.6837
cg26006084	chr5	171616571	+	S_Shore	RDMR		5:171548858-171549194	5:171615117-171616622	Promoter_Associated		3.78343	1.55967	8.94689	4.35195e-14	2.39733e-10	21.6722
cg12191938	chr10	88730946	-	Island			10:88720563-88721596	10:88730467-88731914	Promoter_Associated		5.0726	-1.36278	8.94653	4.35942e-14	2.3982e-10	21.6705
cg02666008	chr1	110880366	+	N_Shore							3.76985	-0.769462	8.94629	4.3644e-14	2.3982e-10	21.6694
cg11648594	chr1	1566860	+	Island		TRUE	1:1555322-1559857				3.83484	-0.0687216	8.94502	4.39109e-14	2.40794e-10	21.6635
cg06128448	chr7	44144434	-	OpenSea	DMR		7:44110249-44111254				3.88268	-1.52974	8.94468	4.3983e-14	2.40794e-10	21.6619
cg03104704	chr16	48399813	-	Island			16:46957232-46957541	16:48399044-48400899	Promoter_Associated	TRUE	2.97787	-2.02555	8.94465	4.39884e-14	2.40794e-10	21.6618
cg08442798	chr11	72388033	+	OpenSea			11:72065610-72065951	11:72387540-72388529	Unclassified_Cell_type_specific		5.36566	-1.91723	8.94441	4.40395e-14	2.40794e-10	21.6606
cg00998372	chr2	105483497	-	N_Shore							2.9429	-0.184064	8.94359	4.4213e-14	2.41443e-10	21.6568
cg10497692	chr1	21996199	-	Island			1:21868678-21868930	1:21994938-21996804	Unclassified_Cell_type_specific	TRUE	3.86679	-2.71751	8.94302	4.4335e-14	2.4181e-10	21.6541
cg06922635	chr4	57371607	-	Island	DMR		4:57066311-57066830	4:57371383-57372827	Unclassified_Cell_type_specific	TRUE	4.29966	-0.81517	8.94214	4.45214e-14	2.42527e-10	21.6501
cg24981018	chr8	143695376	-	Island			8:143691433-143693136	8:143695283-143696603	Unclassified		1.71275	-0.7485	8.9401	4.49596e-14	2.44612e-10	21.6405
cg01627750	chr5	139228242	-	Island			5:139207655-139208676				3.27261	-1.42049	8.93966	4.5055e-14	2.44797e-10	21.6385
cg20253151	chr10	112258544	-	Island	RDMR		10:112247105-112248743				3.62441	-1.32557	8.93943	4.51046e-14	2.44797e-10	21.6374
cg14266862	chr10	104181982	+	Island			10:104170469-104172060	10:104180117-104182074	Promoter_Associated		2.51396	-1.69118	8.93899	4.52005e-14	2.4498e-10	21.6354
cg02009088	chr5	139228153	-	Island	DMR		5:139207655-139208676			TRUE	4.14111	-2.02435	8.93876	4.52494e-14	2.4498e-10	21.6343
cg15043642	chr5	141061863	+	OpenSea			5:141041632-141042252	5:141061247-141063030	Unclassified		3.82777	-0.539792	8.93743	4.55389e-14	2.45801e-10	21.6281
cg06008480	chr11	113185089	+	N_Shore			11:112690279-112691252	11:113184831-113186202	Promoter_Associated		4.87795	-1.20937	8.93734	4.55592e-14	2.45801e-10	21.6277
cg10884288	chr7	4922196	-	N_Shore	CDMR	TRUE	7:4888415-4888860				5.08355	-1.09908	8.9373	4.5568e-14	2.45801e-10	21.6275
cg02853616	chr4	94755787	-	Island		TRUE	4:94974543-94975330				3.62752	-1.57519	8.93544	4.59766e-14	2.47587e-10	21.6188
cg21139312	chr17	55663225	-	OpenSea			17:53018213-53018286				3.30041	1.8947	8.93528	4.60114e-14	2.47587e-10	21.6181
cg06518884	chr3	185822021	-	N_Shelf						TRUE	2.05473	1.31137	8.93407	4.62786e-14	2.48697e-10	21.6125
cg21534264	chr3	62861631	-	S_Shore			3:62836671-62837041				3.27311	-0.489721	8.93384	4.63304e-14	2.48697e-10	21.6114
cg17372745	chr2	69968602	-	N_Shore			2:69821918-69822154	2:69968156-69970044	Promoter_Associated		3.86414	-1.70199	8.93243	4.6645e-14	2.49902e-10	21.6048
cg14785609	chr1	157948816	+	Island			1:156215379-156215656				3.02029	-0.36832	8.93233	4.66681e-14	2.49902e-10	21.6043
cg22120714	chr17	40332420	+	N_Shore			17:37585716-37586991	17:40332080-40333907	Promoter_Associated	TRUE	4.29808	-1.56357	8.93078	4.70162e-14	2.51461e-10	21.5971
cg18638914	chr4	779568	-	Island	DMR		4:769345-770540				4.61901	-1.47026	8.92996	4.71998e-14	2.51965e-10	21.5933
cg24296765	chr4	40752895	+	Island	RDMR	TRUE	4:40446527-40447694				2.61261	-0.524456	8.92985	4.72247e-14	2.51965e-10	21.5928
cg08387463	chr8	143694547	+	Island			8:143691433-143693136				2.51793	1.06894	8.92795	4.76587e-14	2.53974e-10	21.5839
cg04364517	chr1	2478362	+	Island		TRUE	1:2467593-2468495				3.50563	-1.48039	8.92683	4.7914e-14	2.55014e-10	21.5787
cg20912172	chr1	211500571	-	Island			1:209566625-209567476	1:211499503-211501341	Promoter_Associated		4.16703	-1.46999	8.92659	4.79696e-14	2.55014e-10	21.5776
cg00238897	chr2	10444450	-	Island			2:10361582-10362112	2:10443656-10445129	Promoter_Associated		4.47504	-1.82889	8.92589	4.81308e-14	2.55563e-10	21.5743
cg18582180	chr8	101661991	+	Island		TRUE	8:101730421-101731168	8:101661719-101662792	Unclassified_Cell_type_specific	TRUE	4.63788	-1.03377	8.92508	4.83178e-14	2.56248e-10	21.5706
cg06260709	chr20	48626621	-	Island			20:48059844-48060360				2.81301	0.448396	8.9236	4.86637e-14	2.57548e-10	21.5636
cg16023415	chr1	20692812	+	Island			1:20565170-20565921			TRUE	3.82692	-2.19649	8.92353	4.86797e-14	2.57548e-10	21.5633
cg27052403	chr11	113185154	+	N_Shore			11:112690279-112691252	11:113184831-113186202	Promoter_Associated		3.99458	-1.86305	8.92292	4.88219e-14	2.57991e-10	21.5605
cg19075614	chr5	76476577	-	Island		TRUE	5:76511811-76512986				3.10066	-1.8377	8.92214	4.90052e-14	2.5865e-10	21.5568
cg26675485	chr16	67968879	+	N_Shore							2.48221	0.84098	8.91978	4.95635e-14	2.61284e-10	21.5458
cg25270670	chr11	61735789	-	Island			11:61490846-61492805	11:61735591-61735857	Promoter_Associated		3.76183	-1.44799	8.91947	4.96371e-14	2.6136e-10	21.5444
cg14633426	chr1	159894721	+	Island			1:158160980-158162017	1:159894420-159894755	Promoter_Associated		3.72762	-2.47327	8.91922	4.96972e-14	2.61364e-10	21.5432
cg23637791	chr15	76016262	-	OpenSea		TRUE		15:76016218-76016488	Unclassified_Cell_type_specific		2.04473	-1.66092	8.91875	4.98091e-14	2.61641e-10	21.541
cg00578638	chr17	38334161	-	Island			17:35587134-35588286	17:38333236-38334643	Gene_Associated_Cell_type_specific	TRUE	3.0355	-0.863645	8.9173	5.0157e-14	2.63089e-10	21.5343
cg26167841	chr10	102807218	-	N_Shore	RDMR		10:102797106-102798448				1.98705	-0.0929213	8.9171	5.02041e-14	2.63089e-10	21.5333
cg03814022	chr1	227975439	+	Island			1:226041686-226043343				3.24052	-1.55862	8.9142	5.09077e-14	2.6646e-10	21.5198
cg19206653	chr22	38453239	-	Island			22:36783018-36783442	22:38452433-38453795	Promoter_Associated		4.30129	-2.616	8.9123	5.13731e-14	2.68578e-10	21.511
cg20923245	chr12	104697419	-	Island	DMR	TRUE	12:103221479-103222114	12:104697065-104698182	Promoter_Associated	TRUE	3.96656	-1.14265	8.91191	5.14689e-14	2.6876e-10	21.5092
cg11136562	chr5	141061285	-	OpenSea		TRUE		5:141061247-141063030	Unclassified		1.4325	0.865426	8.9102	5.18951e-14	2.70482e-10	21.5012
cg26166004	chr2	201983237	+	Island		TRUE	2:201691277-201691901	2:201983042-201983708	Promoter_Associated		3.25913	-1.77279	8.91009	5.19212e-14	2.70482e-10	21.5007
cg06829538	chr8	21906349	-	S_Shore			8:21962242-21962876			TRUE	4.51939	0.075224	8.90774	5.25103e-14	2.73228e-10	21.4897
cg09799980	chr12	4398618	-	OpenSea			12:4268600-4268887				3.37387	-2.08573	8.90704	5.2687e-14	2.73825e-10	21.4864
cg13448127	chr9	109622908	+	Island							4.29716	-1.58005	8.90461	5.3304e-14	2.76705e-10	21.4751
cg18532190	chr7	77649177	-	Island			7:77486360-77487501				3.73523	-2.24461	8.90403	5.34518e-14	2.77147e-10	21.4724
cg07301795	chr5	157001698	-	Island			5:156934047-156935760				2.54351	-0.430039	8.90363	5.35552e-14	2.77357e-10	21.4706
cg00467244	chr8	142428240	+	Island			8:142496596-142497533				5.08669	-0.315135	8.90243	5.38645e-14	2.78631e-10	21.465
cg23952189	chr17	27503924	+	Island			17:24527744-24528140				4.3008	-2.09815	8.90083	5.42801e-14	2.80055e-10	21.4575
cg27079118	chr7	128809298	-	Island	DMR	TRUE	7:128596227-128596694	7:128808900-128809514	Unclassified	TRUE	2.35823	-0.776161	8.90064	5.43284e-14	2.80055e-10	21.4566
cg17042098	chr1	61519631	-	Island			1:61291958-61292756	1:61519284-61520243	Unclassified_Cell_type_specific		3.65634	-1.69593	8.90058	5.43458e-14	2.80055e-10	21.4563
cg21785832	chr2	9533680	+	Island		TRUE					1.60864	2.06803	8.90039	5.43935e-14	2.80055e-10	21.4555
cg21109265	chr6	43276647	+	Island		TRUE	6:43384398-43384735	6:43276438-43276800	Unclassified_Cell_type_specific	TRUE	3.47863	-1.05833	8.89868	5.48429e-14	2.82039e-10	21.4475
cg00447052	chr8	145556707	-	Island			8:145526198-145529025				4.67819	-0.2314	8.89685	5.53249e-14	2.83876e-10	21.439
cg16962463	chr12	89968675	-	OpenSea		TRUE					3.48661	0.28481	8.89684	5.53288e-14	2.83876e-10	21.4389
cg11861562	chr11	117069780	-	OpenSea				11:117069581-117069931	Unclassified_Cell_type_specific	TRUE	3.28607	0.538513	8.89655	5.54058e-14	2.83941e-10	21.4376
cg22304169	chr2	201983303	-	Island		TRUE	2:201691277-201691901	2:201983042-201983708	Promoter_Associated		4.17473	-2.07548	8.89553	5.56776e-14	2.85003e-10	21.4328
cg25050951	chr15	30115147	-	Island			15:27900998-27902507			TRUE	4.12563	-2.0097	8.89316	5.63146e-14	2.8793e-10	21.4218
cg14336011	chr9	139096738	+	Island		TRUE	9:138236271-138237069	9:139096333-139097415	Unclassified_Cell_type_specific		3.4019	-0.862221	8.8918	5.66827e-14	2.89476e-10	21.4154
cg13883696	chr1	61519888	-	Island			1:61291958-61292756	1:61519284-61520243	Unclassified_Cell_type_specific		3.95383	-1.57394	8.89089	5.69295e-14	2.90136e-10	21.4112
cg04862097	chr4	2795456	+	Island				4:2794392-2795596	Promoter_Associated		2.61483	-1.06001	8.89084	5.69434e-14	2.90136e-10	21.411
cg07800325	chr11	61722937	-	Island		TRUE	11:61479361-61480048	11:61722220-61723706	Unclassified	TRUE	2.83172	-1.39062	8.88989	5.72041e-14	2.91128e-10	21.4065
cg20905621	chr10	31892751	+	Island	DMR		10:31932030-31932776	10:31891832-31893042	Unclassified		3.17342	-0.185952	8.88938	5.7344e-14	2.91221e-10	21.4041
cg25251738	chr13	30995663	-	N_Shore			13:29893258-29894651	13:30995633-30997279	Promoter_Associated		4.08053	-1.99468	8.88919	5.73952e-14	2.91221e-10	21.4033
cg08952506	chr2	201450610	+	Island		TRUE	2:201158788-201159631	2:201450280-201450928	Unclassified_Cell_type_specific	TRUE	3.15308	-3.14365	8.88908	5.74272e-14	2.91221e-10	21.4027
cg21245652	chr2	95691051	+	Island		TRUE	2:95054477-95055722	2:95690848-95691110	Promoter_Associated		2.1344	-0.725497	8.88874	5.75193e-14	2.91221e-10	21.4012
cg03506609	chr1	36772064	-	Island			1:36544485-36545596	1:36771834-36772116	Promoter_Associated_Cell_type_specific		2.67897	-1.91373	8.88857	5.75666e-14	2.91221e-10	21.4004
cg06636685	chr13	76211051	-	Island			13:75107542-75109487			TRUE	2.69297	-1.47973	8.88819	5.76724e-14	2.91221e-10	21.3986
cg12377874	chr18	52495404	+	N_Shore		TRUE	18:50646345-50646431	18:52495183-52496166	Unclassified_Cell_type_specific	TRUE	2.75921	1.18712	8.88815	5.76844e-14	2.91221e-10	21.3984
cg21846808	chr3	193721215	-	Island		TRUE	3:195203568-195204139	3:193720932-193721291	Unclassified		3.6696	-1.57324	8.88727	5.79265e-14	2.92109e-10	21.3943
cg09733103	chr10	120925452	-	Island		TRUE	10:120914776-120915548	10:120924578-120925772	Promoter_Associated	TRUE	2.88243	-3.18812	8.88616	5.82366e-14	2.92611e-10	21.3891
cg00762613	chr13	36045224	+	Island	RDMR		13:34943096-34943481				3.45914	-1.27449	8.88607	5.82629e-14	2.92611e-10	21.3887
cg00622552	chr15	76016335	+	OpenSea		TRUE		15:76016218-76016488	Unclassified_Cell_type_specific		2.22381	-0.542073	8.886	5.82813e-14	2.92611e-10	21.3884
cg14528318	chr11	64513068	+	Island	DMR		11:64266021-64270402				4.24981	-2.0377	8.88596	5.82912e-14	2.92611e-10	21.3882
cg11854491	chr13	46961115	+	Island			13:45858625-45859899	13:46961070-46961908	Unclassified	TRUE	4.23008	-2.08847	8.88532	5.84718e-14	2.92948e-10	21.3852
cg16573542	chr16	48399834	-	Island			16:46957232-46957541	16:48399044-48400899	Promoter_Associated	TRUE	3.14123	-1.84111	8.88525	5.84912e-14	2.92948e-10	21.3849
cg19105122	chr7	75896889	-	Island		TRUE	7:75734464-75734880				4.72229	-1.3664	8.88455	5.86887e-14	2.93419e-10	21.3816
cg09965996	chr16	56390429	+	OpenSea			16:54947812-54948102	16:56390027-56391514	Unclassified		4.12065	-1.45726	8.88444	5.87182e-14	2.93419e-10	21.3811
cg09027133	chr1	25945042	+	S_Shore	RDMR						2.03576	1.51041	8.88377	5.89083e-14	2.93663e-10	21.378
cg11993754	chr17	37856513	-	Island			17:35109639-35110417	17:37856432-37856607	Unclassified_Cell_type_specific	TRUE	2.97059	-1.10227	8.88371	5.89262e-14	2.93663e-10	21.3777
cg20145009	chr14	105399175	-	Island		TRUE	14:104469188-104471489				1.8997	0.204549	8.88356	5.89666e-14	2.93663e-10	21.377
cg16508199	chr11	124632390	+	Island		TRUE	11:124137025-124138449			TRUE	2.87855	-3.76206	8.88272	5.92062e-14	2.94523e-10	21.3731
cg08167047	chr11	72463418	-	Island			11:72140774-72141277	11:72462628-72464574	Promoter_Associated		3.76261	-3.0227	8.88163	5.95169e-14	2.95736e-10	21.368
cg19300414	chr2	1746591	+	N_Shore			2:1725468-1725699	2:1746291-1747655	Unclassified	TRUE	4.45669	-1.49788	8.88047	5.98491e-14	2.97052e-10	21.3626
cg09550810	chr1	61519890	-	Island			1:61291958-61292756	1:61519284-61520243	Unclassified_Cell_type_specific		3.7861	-1.65318	8.87867	6.03659e-14	2.9928e-10	21.3543
cg08839210	chr17	27045048	+	Island			17:24068318-24069516	17:27044698-27045178	Unclassified	TRUE	3.01416	-1.26865	8.87736	6.07477e-14	3.00835e-10	21.3481
cg01143804	chr4	40751845	+	Island			4:40446527-40447694	4:40751803-40752447	Unclassified		3.95908	-2.88957	8.87673	6.09306e-14	3.01392e-10	21.3452
cg04725507	chr4	83483375	+	S_Shore			4:83701637-83702512			TRUE	3.6071	-2.02735	8.87651	6.09967e-14	3.01392e-10	21.3442
cg20343063	chr11	57089744	+	N_Shore				11:57089598-57089986	Unclassified_Cell_type_specific		2.22454	1.6905	8.87516	6.13916e-14	3.03003e-10	21.3379
cg10572274	chr12	104697224	-	N_Shore		TRUE		12:104697065-104698182	Promoter_Associated	TRUE	3.83378	-0.0489134	8.87379	6.17968e-14	3.04663e-10	21.3315
cg07906046	chr16	4131584	-	OpenSea		TRUE		16:4131458-4131812	Unclassified_Cell_type_specific		2.65625	0.858047	8.87355	6.18667e-14	3.04667e-10	21.3304
cg12922751	chr14	26674046	+	N_Shore		TRUE	14:25743833-25743887				3.81054	-0.54254	8.87122	6.25637e-14	3.07546e-10	21.3195
cg00064255	chr1	90100012	-	S_Shore	RDMR		1:89872600-89872673				3.81909	-0.251868	8.87113	6.25908e-14	3.07546e-10	21.3191
cg15826437	chr17	38334186	-	Island			17:35587134-35588286	17:38333236-38334643	Gene_Associated_Cell_type_specific	TRUE	5.0609	-1.54551	8.87021	6.28668e-14	3.08559e-10	21.3148
cg04603812	chr16	1429265	-	Island			16:1369016-1370105	16:1428912-1430497	Promoter_Associated		3.64192	-1.65138	8.86796	6.35493e-14	3.11562e-10	21.3043
cg21703222	chr7	77649542	+	Island			7:77486360-77487501				4.16148	-1.02505	8.86756	6.36697e-14	3.11593e-10	21.3025
cg13880167	chr8	42065645	-	OpenSea							2.27284	1.84317	8.86747	6.36968e-14	3.11593e-10	21.3021
cg18735402	chr19	46181330	-	Island		TRUE	19:50872052-50873281	19:46180017-46181406	Unclassified	TRUE	3.4718	-1.98928	8.86719	6.37823e-14	3.11666e-10	21.3008
cg21985251	chr5	1112346	+	Island			5:1163678-1165378				4.39343	-1.27175	8.86597	6.41574e-14	3.12356e-10	21.2951
cg08126542	chr6	37504118	-	Island	DMR	TRUE	6:37611571-37612910	6:37503385-37504483	Unclassified_Cell_type_specific		2.86228	-1.08135	8.86588	6.41873e-14	3.12356e-10	21.2946
cg00233079	chr4	108745587	+	N_Shore			4:108964939-108966003				4.58292	-1.75204	8.86569	6.4245e-14	3.12356e-10	21.2937
cg02881570	chr14	77737495	-	Island	DMR	TRUE	14:76806412-76807472				4.09017	-2.52316	8.86522	6.43905e-14	3.12356e-10	21.2915
cg25466090	chr1	2064691	+	Island		TRUE	1:2054062-2055513	1:2063770-2065445	Promoter_Associated		3.72893	-2.51278	8.86515	6.44102e-14	3.12356e-10	21.2912
cg07873178	chr11	65307616	-	Island			11:65062465-65065078	11:65307190-65309434	Promoter_Associated		4.17402	-2.03042	8.86501	6.44545e-14	3.12356e-10	21.2906
cg14061619	chr2	235860118	-	Island			2:235524656-235526438				3.70499	-1.70733	8.86493	6.44804e-14	3.12356e-10	21.2902
cg09974016	chr14	77591203	+	Island		TRUE	14:76660690-76661584	14:77590976-77591760	Unclassified	TRUE	2.81506	-1.22689	8.86489	6.44898e-14	3.12356e-10	21.29
cg24284369	chr12	109592987	+	S_Shore			12:108077222-108077409	12:109591912-109593277	Promoter_Associated		4.78945	-1.37877	8.86193	6.54138e-14	3.16483e-10	21.2762
cg14936968	chr3	57198533	+	Island			3:57173298-57174476	3:57198330-57198900	Unclassified_Cell_type_specific		5.03758	-1.79436	8.86008	6.5995e-14	3.18946e-10	21.2676
cg03702413	chr17	27051499	-	N_Shore							1.60394	0.815061	8.85917	6.62855e-14	3.19999e-10	21.2634
cg20666492	chr15	38857258	+	Island			15:36643598-36644950	15:38855361-38857705	Promoter_Associated	TRUE	3.31796	-2.4513	8.85841	6.65274e-14	3.20816e-10	21.2598
cg14426001	chr4	40751717	-	N_Shore							3.19751	0.470542	8.85787	6.66995e-14	3.21295e-10	21.2573
cg08352292	chr17	27503756	+	Island			17:24527744-24528140				3.14596	-1.35009	8.85721	6.69102e-14	3.21958e-10	21.2542
cg14621053	chr10	128077315	+	Island			10:128065937-128067664			TRUE	3.65102	-1.86852	8.85685	6.70262e-14	3.22165e-10	21.2526
cg15026277	chr17	41363789	-	Island			17:38719236-38719789	17:41363351-41364480	Promoter_Associated	TRUE	4.78539	-1.39218	8.85635	6.71879e-14	3.22591e-10	21.2502
cg16658931	chr19	51171061	-	Island	DMR	TRUE	19:55861542-55864662	19:51171055-51171421	Unclassified_Cell_type_specific		4.38839	-1.305	8.85563	6.74184e-14	3.23346e-10	21.2469
cg16545496	chr16	67464522	-	Island			16:66021945-66023023	16:67463960-67465526	Unclassified_Cell_type_specific		4.42248	-2.03725	8.85395	6.79665e-14	3.2562e-10	21.239
cg05411953	chr19	52207653	+	Island	DMR		19:56898962-56899517	19:52206037-52208766	Promoter_Associated		3.19163	-2.3866	8.85348	6.81174e-14	3.25989e-10	21.2369
cg00971050	chr17	40573764	-	Island			17:37827267-37829052	17:40573590-40573770	Unclassified_Cell_type_specific		3.41356	-1.98704	8.85306	6.82566e-14	3.26302e-10	21.2349
cg11982736	chr6	43276570	+	Island		TRUE	6:43384398-43384735	6:43276438-43276800	Unclassified_Cell_type_specific	TRUE	4.03768	-1.89562	8.85203	6.85933e-14	3.27444e-10	21.2301
cg04249142	chr19	17355785	+	Island			19:17215806-17218642				2.52868	-1.72924	8.8517	6.87026e-14	3.27444e-10	21.2286
cg23350336	chr10	70321554	+	S_Shore			10:69991560-69991598			TRUE	3.61946	-0.74009	8.85165	6.87182e-14	3.27444e-10	21.2283
cg10428345	chr5	176170795	+	Island			5:176102809-176103402				4.19454	-1.06375	8.85115	6.88824e-14	3.27576e-10	21.226
cg04477203	chr5	141061883	+	OpenSea			5:141041632-141042252	5:141061247-141063030	Unclassified		3.26436	-1.01301	8.85112	6.88944e-14	3.27576e-10	21.2259
cg13668544	chr9	132646821	-	N_Shore			9:131686642-131686816	9:132646576-132647792	Promoter_Associated		4.05196	-0.776288	8.84814	6.98869e-14	3.3168e-10	21.212
cg03711016	chr16	12997684	+	Island	DMR		16:12904931-12905191				3.27658	-0.135223	8.84807	6.99078e-14	3.3168e-10	21.2117
cg02630604	chr7	129781596	+	Island		TRUE		7:129780512-129782066	Promoter_Associated		2.42197	-1.35691	8.84731	7.01647e-14	3.32541e-10	21.2081
cg13362540	chr2	178013807	-	OpenSea			2:177721956-177722072	2:178013224-178014556	Promoter_Associated		4.51273	-2.12167	8.84624	7.05266e-14	3.33898e-10	21.2031
cg24940138	chr17	41363741	-	Island			17:38719236-38719789	17:41363351-41364480	Promoter_Associated	TRUE	4.89881	-0.799922	8.84558	7.07499e-14	3.34596e-10	21.2
cg15119377	chr3	124606501	-	Island			3:126087578-126089409	3:124605215-124606699	Unclassified		3.92389	-2.14794	8.84515	7.08961e-14	3.34928e-10	21.198
cg17844831	chr17	17604146	+	Island		TRUE	17:17544334-17544910			TRUE	2.16911	0.347897	8.84414	7.12376e-14	3.35877e-10	21.1934
cg19585156	chr1	18436490	-	N_Shore		TRUE	1:18309077-18310350	1:18436323-18436520	Unclassified_Cell_type_specific	TRUE	3.69423	-1.38401	8.84411	7.12491e-14	3.35877e-10	21.1932
cg08252855	chr14	24550926	+	Island		TRUE	14:23620192-23620934	14:24550510-24551061	Promoter_Associated	TRUE	4.07254	-2.37184	8.84336	7.15059e-14	3.36407e-10	21.1897
cg13727089	chr9	100070423	-	S_Shore							1.9023	1.74646	8.84334	7.1514e-14	3.36407e-10	21.1896
cg17602451	chr18	60985645	-	Island			18:59136113-59136940	18:60985201-60985738	Promoter_Associated		2.87006	-1.39105	8.84256	7.1782e-14	3.37028e-10	21.186
cg06782686	chr14	52535964	-	Island	DMR		14:51604341-51606417	14:52535172-52535998	Unclassified_Cell_type_specific	TRUE	3.59711	-2.23744	8.84236	7.18502e-14	3.37028e-10	21.185
cg23869335	chr2	220159595	-	Island			2:219867716-219868362	2:220159055-220160186	Unclassified		4.79317	-1.28644	8.84229	7.18753e-14	3.37028e-10	21.1847
cg06539091	chr10	116390942	-	N_Shore	CDMR			10:116390852-116392315	Unclassified_Cell_type_specific		2.5309	1.74286	8.84142	7.21759e-14	3.38078e-10	21.1806
cg19059495	chr6	30095495	+	Island			6:30203465-30203611				3.04112	-0.802725	8.84114	7.22717e-14	3.38168e-10	21.1794
cg14110111	chr9	4297626	+	N_Shore			9:4287569-4289078	9:4297226-4297739	Promoter_Associated	TRUE	3.52579	-2.02144	8.84042	7.25201e-14	3.38839e-10	21.176
cg05937630	chr1	19615480	-	Island			1:19487491-19488240	1:19615141-19615736	Unclassified_Cell_type_specific	TRUE	4.13875	-2.68185	8.84007	7.26445e-14	3.38839e-10	21.1744
cg10468961	chr5	139227979	-	Island			5:139207655-139208676			TRUE	2.39378	-2.36568	8.84006	7.26455e-14	3.38839e-10	21.1743
cg08493899	chr6	13874120	+	Island		TRUE	6:13981800-13982400	6:13873630-13874742	Unclassified	TRUE	3.69431	-2.96694	8.83906	7.29942e-14	3.40107e-10	21.1697
cg21237418	chr17	27045043	+	Island			17:24068318-24069516	17:27044698-27045178	Unclassified	TRUE	2.77785	-0.696119	8.83751	7.35405e-14	3.4229e-10	21.1624
cg11935153	chr6	30923306	+	Island		TRUE	6:31031220-31031746	6:30922724-30924044	Unclassified	TRUE	4.50667	-0.958674	8.83719	7.36531e-14	3.42453e-10	21.161
cg25640245	chr22	21312013	-	Island		TRUE	22:19641337-19642236	22:21311312-21312500	Unclassified_Cell_type_specific	TRUE	2.85654	-2.98506	8.83595	7.40939e-14	3.4414e-10	21.1552
cg08377924	chr17	41363628	-	N_Shore				17:41363351-41364480	Promoter_Associated	TRUE	3.94507	-0.694188	8.83476	7.45171e-14	3.45553e-10	21.1496
cg17546478	chr3	184322189	+	Island			3:185804328-185805330	3:184321370-184322289	Unclassified_Cell_type_specific		3.08507	-1.78537	8.83465	7.45546e-14	3.45553e-10	21.1491
cg02661879	chr7	128470614	+	Island	DMR		7:128257466-128258806	7:128469651-128471479	Unclassified_Cell_type_specific		3.99616	-2.58927	8.83413	7.47406e-14	3.45984e-10	21.1467
cg23875404	chr13	36728869	-	N_Shore							2.08761	0.238678	8.83382	7.48532e-14	3.45984e-10	21.1452
cg15184386	chr3	136538601	-	Island				3:136538523-136539386	Unclassified_Cell_type_specific	TRUE	4.137	-0.828958	8.83364	7.4918e-14	3.45984e-10	21.1444
cg13912117	chr8	132054555	-	Island			8:132120898-132124107				4.21987	-2.95786	8.83352	7.49615e-14	3.45984e-10	21.1438
cg02304427	chr11	46402548	-	N_Shore			11:46358699-46360747				2.79921	-1.08409	8.83326	7.50554e-14	3.46056e-10	21.1426
cg01914455	chr7	77649564	+	S_Shore			7:77486360-77487501				4.37668	-0.751731	8.83224	7.54223e-14	3.47385e-10	21.1379
cg11900861	chr6	21666666	+	Island			6:21772497-21774919				3.34372	-2.58792	8.83194	7.55311e-14	3.47523e-10	21.1365
cg00581422	chr3	127794831	+	Island			3:129277060-129278747	3:127794091-127794940	Promoter_Associated	TRUE	3.08773	-0.831021	8.8313	7.57642e-14	3.47992e-10	21.1335
cg02685016	chr6	17282333	-	Island			6:17388719-17390413	6:17282241-17282339	Unclassified_Cell_type_specific		4.27603	-1.17065	8.83122	7.57908e-14	3.47992e-10	21.1332
cg21973667	chr13	73634424	-	S_Shore		TRUE	13:72532362-72532478	13:73634003-73634765	Promoter_Associated	TRUE	3.82158	-1.24477	8.83037	7.61023e-14	3.48723e-10	21.1292
cg12177743	chr11	113185079	+	N_Shore			11:112690279-112691252	11:113184831-113186202	Promoter_Associated		4.56185	-1.37116	8.83019	7.61683e-14	3.48723e-10	21.1283
cg04231340	chr16	50501845	-	Island			16:49059234-49060016	16:50501516-50502503	Unclassified_Cell_type_specific	TRUE	3.48274	-1.93928	8.83014	7.61871e-14	3.48723e-10	21.1281
cg01566260	chr1	32180356	+	Island		TRUE	1:31952719-31954031	1:32179878-32181603	Unclassified		4.11352	-1.4342	8.82987	7.62843e-14	3.48806e-10	21.1268
cg17014009	chr2	152954970	-	Island	DMR		2:152662819-152664382	2:152954394-152956058	Unclassified_Cell_type_specific	TRUE	4.01141	-2.58913	8.82913	7.65561e-14	3.49687e-10	21.1234
cg07586956	chr2	70336043	-	OpenSea		TRUE		2:70335775-70336369	Unclassified	TRUE	3.06591	1.2527	8.82889	7.66421e-14	3.49717e-10	21.1223
cg09502149	chr1	43406792	-	OpenSea		TRUE				TRUE	1.6584	0.448223	8.82738	7.72024e-14	3.51814e-10	21.1152
cg11203377	chr11	46402051	+	N_Shore			11:46358023-46358628	11:46401984-46402299	Unclassified		2.7806	-1.34307	8.82722	7.72611e-14	3.51814e-10	21.1145
cg01248080	chr6	711212	+	Island			6:655835-656452	6:710575-711915	Unclassified	TRUE	4.5206	-2.40657	8.82647	7.75382e-14	3.52712e-10	21.111
cg18567682	chr4	128544032	-	Island	DMR		4:128763482-128764353			TRUE	3.67361	-1.80302	8.82538	7.7944e-14	3.54193e-10	21.1059
cg01781974	chr14	52535973	-	Island	DMR		14:51604341-51606417	14:52535172-52535998	Unclassified_Cell_type_specific	TRUE	4.38463	-2.52478	8.82495	7.81071e-14	3.54438e-10	21.1039
cg15601228	chr1	21996376	-	Island				1:21994938-21996804	Unclassified_Cell_type_specific	TRUE	3.44575	-2.8303	8.82461	7.82313e-14	3.54438e-10	21.1024
cg06767766	chr10	70321383	+	S_Shore	DMR		10:69989993-69991497	10:70319419-70321411	Unclassified_Cell_type_specific	TRUE	3.84121	-1.39197	8.82459	7.82388e-14	3.54438e-10	21.1023
cg23883409	chr8	142425636	+	Island		TRUE	8:142494720-142494898	8:142424840-142425763	Unclassified		4.03477	-2.31221	8.82395	7.84803e-14	3.55167e-10	21.0993
cg23461714	chr11	113184990	-	N_Shore				11:113184831-113186202	Promoter_Associated		3.98615	-0.680643	8.82371	7.85694e-14	3.55206e-10	21.0982
cg27198485	chr19	34175308	-	N_Shore			19:38867073-38867922			TRUE	2.68175	-1.08811	8.82247	7.90393e-14	3.56964e-10	21.0924
cg06959340	chr14	23450238	+	Island			14:22519727-22522014			TRUE	3.09121	-1.51837	8.82148	7.94175e-14	3.58237e-10	21.0877
cg04779720	chr1	11919376	+	Island			1:11841448-11842142	1:11918948-11919990	Unclassified		4.71624	-1.72426	8.8213	7.94835e-14	3.58237e-10	21.0869
cg27295197	chr3	193721047	+	Island		TRUE	3:195203568-195204139	3:193720932-193721291	Unclassified		4.0105	-2.47218	8.81982	8.00513e-14	3.60428e-10	21.08
cg16166160	chr6	108479144	-	Island	DMR	TRUE	6:108585187-108586238	6:108478983-108479633	Unclassified_Cell_type_specific	TRUE	3.70012	-1.70134	8.81876	8.04572e-14	3.61541e-10	21.0751
cg20207890	chr1	38470622	+	Island			1:38243205-38243924	1:38469935-38471721	Promoter_Associated		3.10513	-1.82497	8.81875	8.04624e-14	3.61541e-10	21.075
cg01429635	chr16	4357936	-	Island			16:4297439-4297985	16:4356326-4358296	Promoter_Associated		2.61747	-1.80708	8.81787	8.08025e-14	3.62169e-10	21.0709
cg10149976	chr14	52535953	-	Island	DMR		14:51604341-51606417	14:52535172-52535998	Unclassified_Cell_type_specific	TRUE	2.75175	-2.0913	8.81777	8.08419e-14	3.62169e-10	21.0705
cg08802841	chr12	89748726	+	S_Shore	CDMR		12:88272830-88272994	12:89747962-89749741	Promoter_Associated		2.6056	1.19696	8.81775	8.08483e-14	3.62169e-10	21.0704
cg21183523	chr18	22929205	-	N_Shore	DMR		18:21183095-21184400	18:22929181-22930054	Unclassified_Cell_type_specific		4.39819	-1.50538	8.81645	8.13532e-14	3.64061e-10	21.0643
cg07837078	chr2	12695813	+	OpenSea		TRUE					2.60254	1.40653	8.81564	8.16713e-14	3.65114e-10	21.0605
cg08727443	chr1	35331649	-	N_Shore		TRUE	1:35103945-35104932	1:35331000-35333505	Promoter_Associated		3.54602	-2.8496	8.81435	8.21776e-14	3.67006e-10	21.0545
cg22119665	chr22	23745131	-	OpenSea				22:23744310-23745202	Unclassified_Cell_type_specific	TRUE	3.01993	0.298026	8.81372	8.24279e-14	3.67751e-10	21.0516
cg19074496	chr2	220117868	-	N_Shore		TRUE	2:219825843-219827578				3.71693	-1.21181	8.81301	8.27083e-14	3.68629e-10	21.0483
cg22253036	chr11	118662786	-	Island			11:118167509-118168345				2.97425	-1.58374	8.81174	8.32134e-14	3.69091e-10	21.0424
cg07738955	chr17	38333606	-	Island				17:38333236-38334643	Gene_Associated_Cell_type_specific	TRUE	2.32978	-2.37293	8.81158	8.32777e-14	3.69091e-10	21.0416
cg16686137	chr19	48837272	-	Island			19:53528954-53529361	19:48835905-48837676	Promoter_Associated		4.29487	-2.17797	8.81153	8.32961e-14	3.69091e-10	21.0414
cg06143732	chr7	129912803	+	OpenSea		TRUE	7:129699696-129700052				3.03384	0.532454	8.81119	8.34316e-14	3.69091e-10	21.0398
cg14844588	chr1	40783039	-	Island	DMR		1:40554767-40555727				2.54843	-1.06573	8.81118	8.34343e-14	3.69091e-10	21.0398
cg23457862	chr2	201982439	-	N_Shore	RDMR	TRUE					3.58675	-0.300543	8.81113	8.34572e-14	3.69091e-10	21.0395
cg23333072	chr17	37856228	-	N_Shore			17:35109639-35110417			TRUE	3.83857	-0.809436	8.81109	8.3472e-14	3.69091e-10	21.0394
cg06661242	chr1	61508832	+	Island			1:61281121-61282300	1:61507908-61509406	Unclassified		2.82749	-2.74952	8.81107	8.34811e-14	3.69091e-10	21.0393
cg05289892	chr11	67070816	+	Island			11:66826962-66828354	11:67070184-67071837	Promoter_Associated	TRUE	4.71184	-2.49201	8.81058	8.36761e-14	3.69414e-10	21.037
cg11674355	chr2	65610261	+	OpenSea		TRUE		2:65609769-65610321	Unclassified	TRUE	2.61962	-0.53675	8.81047	8.37216e-14	3.69414e-10	21.0365
cg27275523	chr13	77461098	+	Island			13:76357357-76359100			TRUE	4.14574	-1.54971	8.81002	8.39012e-14	3.69565e-10	21.0344
cg11167537	chr1	32827430	-	Island		TRUE	1:32599538-32600591	1:32827042-32828162	Unclassified	TRUE	3.87268	-2.09388	8.80997	8.39233e-14	3.69565e-10	21.0341
cg00747800	chr4	159131722	+	Island		TRUE	4:159350959-159351186	4:159131624-159131727	Unclassified_Cell_type_specific	TRUE	3.43655	-3.0327	8.80961	8.40676e-14	3.69832e-10	21.0324
cg14744537	chr18	52495740	+	Island		TRUE	18:50646539-50647005	18:52495183-52496166	Unclassified_Cell_type_specific	TRUE	4.70042	-2.13549	8.80723	8.50314e-14	3.73292e-10	21.0214
cg05745631	chr6	30095178	-	Island			6:30202926-30203329				3.80105	1.08602	8.80706	8.51018e-14	3.73292e-10	21.0206
cg19115492	chr3	26665477	+	N_Shore	CDMR		3:26639052-26641095				2.35534	-1.01933	8.80695	8.51442e-14	3.73292e-10	21.0201
cg16675054	chr5	171616574	+	S_Shore	RDMR		5:171548858-171549194	5:171615117-171616622	Promoter_Associated		3.94246	2.10197	8.80684	8.51925e-14	3.73292e-10	21.0195
cg23198559	chr4	106816209	+	N_Shore							3.12705	-1.0174	8.80652	8.5323e-14	3.73493e-10	21.018
cg21512644	chr4	156130016	-	Island			4:156348619-156349659				3.69232	-2.24028	8.80606	8.55098e-14	3.73939e-10	21.0159
cg06482019	chr16	51147902	-	Island			16:49705124-49705513				4.48918	-1.35641	8.80541	8.57782e-14	3.74742e-10	21.0129
cg08846566	chr8	80803954	+	Island			8:80966259-80966863	8:80803043-80804198	Unclassified_Cell_type_specific	TRUE	2.55211	-1.98616	8.80469	8.60716e-14	3.75652e-10	21.0096
cg11131532	chr20	48099323	+	Island			20:47531935-47532967	20:48099028-48099732	Unclassified_Cell_type_specific		4.78162	-2.03829	8.80301	8.67675e-14	3.78315e-10	21.0017
cg11699925	chr13	73634225	-	Island				13:73634003-73634765	Promoter_Associated		4.34468	-1.42181	8.80277	8.68688e-14	3.78382e-10	21.0006
cg09446220	chr7	97840014	-	Island			7:97677847-97679129	7:97839949-97841626	Unclassified		2.59436	-2.29661	8.8019	8.72322e-14	3.79511e-10	20.9965
cg05724997	chr18	60988056	-	Island	RDMR		18:59137566-59139315				3.50394	-0.621554	8.80167	8.73279e-14	3.79511e-10	20.9955
cg09315391	chr6	134499794	+	S_Shelf	RDMR		6:134540944-134541532	6:134498673-134500349	Promoter_Associated	TRUE	3.70758	-1.84377	8.80129	8.74882e-14	3.79511e-10	20.9937
cg00539908	chr2	152954216	+	N_Shore			2:152662401-152662506			TRUE	3.92506	-1.51213	8.80121	8.75227e-14	3.79511e-10	20.9933
cg25330797	chr5	134370221	+	Island			5:134396478-134398430	5:134368495-134370442	Promoter_Associated		4.03546	-2.46567	8.80112	8.75579e-14	3.79511e-10	20.9929
cg19568591	chr2	183731599	+	N_Shore		TRUE	2:183439054-183439845			TRUE	3.31511	-1.64236	8.80084	8.76753e-14	3.79646e-10	20.9916
cg12187586	chr17	2627661	+	Island			17:2573991-2575052	17:2626892-2628449	Unclassified_Cell_type_specific	TRUE	3.69627	-0.480622	8.79999	8.8036e-14	3.80835e-10	20.9876
cg03383941	chr20	44099418	-	Island		TRUE	20:43532401-43532928				4.06995	-1.34872	8.79969	8.81622e-14	3.81007e-10	20.9862
cg27403810	chr17	48585974	-	Island			17:45940385-45941137	17:48585034-48586455	Promoter_Associated_Cell_type_specific	TRUE	4.30501	-2.13335	8.79885	8.85152e-14	3.82158e-10	20.9824
cg03440757	chr1	220921412	-	Island			1:218987871-218988799			TRUE	3.728	-1.82422	8.79813	8.88223e-14	3.83109e-10	20.979
cg06474082	chr19	45579580	-	Island			19:50271068-50271839	19:45578467-45580515	Promoter_Associated		1.69609	-0.558043	8.7977	8.90081e-14	3.83536e-10	20.977
cg03841977	chr21	37442777	-	Island				21:37441890-37442843	Unclassified		3.60302	-1.44004	8.79743	8.91224e-14	3.83628e-10	20.9757
cg08715837	chr22	18593609	-	Island		TRUE	22:16973125-16974197	22:18592621-18594238	Unclassified	TRUE	3.57818	-2.06841	8.79724	8.92034e-14	3.83628e-10	20.9748
cg11371748	chr2	42328740	+	Island		TRUE	2:42181671-42182720	2:42328593-42328815	Promoter_Associated	TRUE	3.85128	-1.3873	8.79686	8.93668e-14	3.83957e-10	20.9731
cg18969029	chr2	242169895	+	OpenSea			2:241818561-241818698				1.42045	2.37052	8.79632	8.95957e-14	3.84566e-10	20.9706
cg25216403	chr18	35147465	-	Island			18:33401160-33401626	18:35147390-35147589	Unclassified_Cell_type_specific		3.78465	-1.18535	8.79463	9.03277e-14	3.87331e-10	20.9627
cg05211768	chr15	91427848	-	Island						TRUE	4.46714	-0.138962	8.79322	9.09407e-14	3.89581e-10	20.9561
cg02431260	chr11	124628888	+	Island			11:124133578-124135681	11:124628120-124628908	Unclassified	TRUE	3.25108	-1.56643	8.79146	9.17095e-14	3.92493e-10	20.9479
cg24411913	chr2	220159774	+	Island			2:219867716-219868362	2:220159055-220160186	Unclassified		3.74861	-2.59514	8.79008	9.23168e-14	3.94441e-10	20.9415
cg14189304	chr11	47236932	+	Island			11:47192981-47193740	11:47235748-47237382	Promoter_Associated		3.28685	-1.28327	8.78992	9.23887e-14	3.94441e-10	20.9407
cg05157725	chr6	56112484	+	S_Shore			6:56219983-56220458	6:56112076-56112825	Unclassified_Cell_type_specific		3.57612	-1.25184	8.78982	9.24329e-14	3.94441e-10	20.9403
cg02677946	chr11	132864357	+	OpenSea			11:132369465-132369568				2.83951	-0.658902	8.78902	9.27898e-14	3.95458e-10	20.9365
cg12359001	chr7	1576765	+	S_Shore		TRUE	7:1542920-1544949	7:1576442-1576863	Promoter_Associated_Cell_type_specific		1.75884	0.45336	8.78888	9.28505e-14	3.95458e-10	20.9359
cg26461637	chr10	90750442	-	Island			10:90740274-90741250	10:90750269-90750609	Promoter_Associated	TRUE	4.00505	-1.79157	8.7883	9.31076e-14	3.95916e-10	20.9332
cg08625289	chr1	59612492	-	Island			1:59384996-59385341	1:59612092-59613103	Unclassified		3.54927	-2.08702	8.78824	9.31375e-14	3.95916e-10	20.9329
cg12319602	chr5	43018443	-	Island			5:43053726-43054411	5:43017590-43018676	Promoter_Associated	TRUE	4.89787	-1.93513	8.78745	9.34891e-14	3.97029e-10	20.9292
cg22455795	chr19	41109651	+	Island			19:45801454-45802251	19:41106332-41110484	Unclassified		3.71891	-1.34332	8.78723	9.35889e-14	3.9707e-10	20.9282
cg10232580	chr8	17659320	+	Island			8:17702447-17703637	8:17658102-17659618	Unclassified_Cell_type_specific		2.98709	-1.47802	8.7869	9.37383e-14	3.97322e-10	20.9267
cg20740051	chr1	161147718	-	S_Shore			1:159413633-159414351	1:161146649-161147739	Promoter_Associated		2.23764	1.03931	8.78616	9.40681e-14	3.98337e-10	20.9232
cg18128969	chr21	22369908	+	Island	DMR		21:21291439-21292801	21:22369802-22371118	Unclassified_Cell_type_specific		2.80522	-1.43443	8.78581	9.4226e-14	3.98428e-10	20.9216
cg21516291	chr20	44979100	+	OpenSea		TRUE		20:44979061-44979421	Gene_Associated_Cell_type_specific	TRUE	2.00512	2.53331	8.78572	9.427e-14	3.98428e-10	20.9212
cg10096929	chr1	156261403	+	Island	RDMR		1:154527766-154528034	1:156260921-156261427	Unclassified_Cell_type_specific	TRUE	3.70607	0.0337729	8.78535	9.44345e-14	3.98741e-10	20.9195
cg00235337	chr2	219157274	-	Island			2:218865222-218865624	2:219156179-219157920	Promoter_Associated		3.198	-2.36238	8.78487	9.46511e-14	3.99274e-10	20.9172
cg01363662	chr15	76016306	+	OpenSea		TRUE		15:76016218-76016488	Unclassified_Cell_type_specific		3.11922	-1.66119	8.78294	9.55348e-14	4.02616e-10	20.9082
cg25002649	chr6	43022044	+	S_Shore			6:43130022-43130161	6:43020812-43022088	Promoter_Associated		3.13596	0.926889	8.78265	9.56676e-14	4.02791e-10	20.9069
cg24529736	chr13	96205679	-	S_Shore	CDMR		13:95002693-95003732				3.60028	-0.706481	8.7824	9.57785e-14	4.02874e-10	20.9057
cg00121843	chr13	33924304	+	Island			13:32821946-32822781			TRUE	2.99376	-1.88525	8.78167	9.61184e-14	4.03919e-10	20.9023
cg14560006	chr9	140171342	+	N_Shore		TRUE					2.77398	-2.04642	8.7812	9.63329e-14	4.04435e-10	20.9001
cg22916722	chr14	76605056	+	Island			14:75674715-75675116				4.43483	-2.59046	8.77984	9.69638e-14	4.06696e-10	20.8938
cg23758016	chr17	73521635	+	Island		TRUE	17:71032552-71034135	17:73521312-73521932	Unclassified		2.29724	-1.97619	8.77907	9.73202e-14	4.0765e-10	20.8902
cg08703540	chr15	74421848	-	Island			15:72206804-72210507	15:74421583-74421902	Unclassified_Cell_type_specific		3.73601	-0.96455	8.77878	9.74564e-14	4.0765e-10	20.8889
cg20210689	chr10	134541472	+	S_Shore			10:134391297-134391463				1.55375	1.18356	8.77876	9.74684e-14	4.0765e-10	20.8887
cg26401870	chr8	21882439	-	Island		TRUE	8:21937602-21938854				2.94441	-0.858774	8.77556	9.89712e-14	4.13323e-10	20.8739
cg05707458	chr1	205425241	+	Island	DMR		1:203691453-203691926				4.23306	-1.85692	8.77548	9.90121e-14	4.13323e-10	20.8735
cg24590788	chr13	95655324	+	Island	DMR	TRUE	13:94453072-94453518				4.09198	-2.24485	8.77397	9.97305e-14	4.15812e-10	20.8664
cg05385513	chr2	56150478	+	Island			2:56003747-56004657			TRUE	4.05814	-0.73839	8.77324	1.0008e-13	4.15812e-10	20.863
cg01422262	chr1	108506291	-	N_Shore				1:108506149-108506666	Promoter_Associated		3.34289	-0.0785047	8.77317	1.00112e-13	4.15812e-10	20.8627
cg05237641	chr10	128077307	+	Island			10:128065937-128067664			TRUE	3.3504	-1.23505	8.77317	1.00115e-13	4.15812e-10	20.8627
cg02319354	chr5	72530186	+	S_Shore	DMR		5:72565828-72566078			TRUE	3.83931	-1.03785	8.77311	1.00142e-13	4.15812e-10	20.8624
cg20570016	chr1	156261298	-	Island	RDMR		1:154527766-154528034	1:156260921-156261427	Unclassified_Cell_type_specific	TRUE	2.23687	-0.0942805	8.77294	1.00225e-13	4.15812e-10	20.8616
cg04126760	chr7	132299570	+	OpenSea	DMR	TRUE	7:131950110-131950315	7:132299512-132299612	Unclassified_Cell_type_specific		2.27286	-1.5109	8.77285	1.00268e-13	4.15812e-10	20.8612
cg13868216	chr22	38484884	-	Island		TRUE	22:36814625-36815858			TRUE	2.40672	3.8339	8.77256	1.00406e-13	4.15991e-10	20.8599
cg05278650	chr3	13009132	+	Island			3:12983735-12984569	3:13008122-13010089	Promoter_Associated		4.76447	-1.33245	8.77154	1.009e-13	4.17418e-10	20.8551
cg26246387	chr19	17791074	+	Island		TRUE	19:17652068-17652361	19:17790296-17791271	Unclassified	TRUE	4.924	-2.06313	8.77146	1.00939e-13	4.17418e-10	20.8547
cg19088141	chr1	113056151	-	S_Shelf							2.38689	1.3385	8.77101	1.01155e-13	4.1792e-10	20.8527
cg08854560	chr22	38453474	-	Island		TRUE	22:36783018-36783442	22:38452433-38453795	Promoter_Associated		4.20656	-2.37994	8.77022	1.01537e-13	4.19106e-10	20.849
cg25482146	chr12	122016415	+	Island			12:120500641-120502076			TRUE	2.69328	1.81634	8.76936	1.01957e-13	4.20447e-10	20.845
cg08302913	chr2	182548786	-	Island	DMR	TRUE	2:182255217-182257422	2:182547389-182549251	Unclassified_Cell_type_specific		4.44963	-0.482537	8.76893	1.02169e-13	4.20907e-10	20.843
cg01197411	chr5	87988624	+	S_Shelf	CDMR		5:88023538-88024461	5:87988274-87989323	Unclassified_Cell_type_specific		2.20403	-0.394688	8.76874	1.0226e-13	4.20907e-10	20.8421
cg02679955	chr17	73521473	-	Island		TRUE	17:71032552-71034135	17:73521312-73521932	Unclassified		2.66754	-2.43803	8.76841	1.02426e-13	4.21198e-10	20.8405
cg26477792	chr6	30095277	+	Island			6:30202926-30203329				2.33956	-0.415058	8.76773	1.02759e-13	4.22174e-10	20.8374
cg05479196	chr11	64513056	+	Island	DMR		11:64266021-64270402				3.60202	-1.85071	8.76629	1.03468e-13	4.2469e-10	20.8307
cg18055610	chr6	30095419	-	Island							3.35125	-1.77961	8.76584	1.03694e-13	4.25222e-10	20.8286
cg03854262	chr9	95896872	-	Island			9:94935809-94936786	9:95895390-95897271	Promoter_Associated		3.22819	-1.84682	8.76541	1.03909e-13	4.2571e-10	20.8266
cg24047377	chr1	156595178	-	Island	DMR	TRUE	1:154860372-154862434				2.59959	-0.78285	8.76487	1.04175e-13	4.26403e-10	20.8241
cg20123153	chr17	9019012	+	Island		TRUE				TRUE	3.90464	-1.4659	8.76441	1.04409e-13	4.26964e-10	20.8219
cg03720762	chr17	17604184	+	S_Shore		TRUE	17:17544334-17544910	17:17604149-17604225	Unclassified_Cell_type_specific	TRUE	2.67657	1.30952	8.76333	1.04947e-13	4.28767e-10	20.8169
cg10097464	chr15	65204370	-	Island		TRUE	15:62990822-62991551	15:65203723-65204511	Unclassified	TRUE	1.6913	0.28718	8.76312	1.05056e-13	4.28809e-10	20.8159
cg08207377	chr19	19281140	-	Island			19:19141999-19142527	19:19280647-19281848	Unclassified		5.08249	-1.95349	8.76251	1.05361e-13	4.28809e-10	20.8131
cg26572488	chr7	132299669	+	OpenSea		TRUE	7:131950110-131950315				5.01919	-1.44438	8.76243	1.05402e-13	4.28809e-10	20.8127
cg19681956	chr6	146865263	-	Island			6:146906021-146907119				3.37671	-1.48455	8.76235	1.05444e-13	4.28809e-10	20.8123
cg19145858	chr7	129781681	-	S_Shore		TRUE		7:129780512-129782066	Promoter_Associated	TRUE	2.93063	-0.948143	8.76227	1.05484e-13	4.28809e-10	20.812
cg19214184	chr12	112621527	+	N_Shore		TRUE		12:112621399-112621771	Unclassified_Cell_type_specific	TRUE	1.90514	2.12327	8.76216	1.0554e-13	4.28809e-10	20.8114
cg21158411	chr9	130689627	+	Island			9:129729074-129730062	9:130689444-130690713	Unclassified	TRUE	3.66609	-1.26537	8.76163	1.05806e-13	4.29493e-10	20.809
cg07138399	chr1	200272215	+	S_Shore			1:198538735-198538861	1:200270611-200272226	Promoter_Associated_Cell_type_specific		3.0187	0.440985	8.7611	1.06076e-13	4.30195e-10	20.8065
cg03024517	chr11	65343553	+	Island			11:65099396-65100394	11:65343025-65343789	Promoter_Associated		4.48025	-3.11424	8.76056	1.0635e-13	4.30719e-10	20.804
cg26566898	chr11	117069891	+	OpenSea				11:117069581-117069931	Unclassified_Cell_type_specific	TRUE	2.80282	0.164122	8.76045	1.06405e-13	4.30719e-10	20.8035
cg24740531	chr18	60985732	-	Island			18:59136113-59136940	18:60985201-60985738	Promoter_Associated		4.07056	-3.63806	8.76027	1.06498e-13	4.30719e-10	20.8026
cg17588266	chr15	74658330	-	Island		TRUE	15:72445092-72445627	15:74658144-74658598	Unclassified_Cell_type_specific		3.12807	-1.27892	8.75985	1.06716e-13	4.31203e-10	20.8007
cg25266895	chr7	4921975	-	N_Shore	CDMR	TRUE	7:4888415-4888860				3.27656	-0.629612	8.75931	1.06988e-13	4.31888e-10	20.7982
cg14538439	chr10	90750381	+	Island	RDMR		10:90740274-90741250	10:90750269-90750609	Promoter_Associated	TRUE	4.70247	-1.67615	8.75892	1.07192e-13	4.31888e-10	20.7963
cg20525712	chr17	59494262	-	Island			17:56848822-56849168	17:59493865-59495330	Unclassified		3.76221	-3.22751	8.7589	1.072e-13	4.31888e-10	20.7963
cg02084834	chr2	201983708	+	Island							3.16694	-1.68945	8.75875	1.07277e-13	4.31888e-10	20.7956
cg03884082	chr1	19971709	+	Island			1:19842843-19844572				3.24966	-1.56205	8.75834	1.07489e-13	4.32349e-10	20.7936
cg00440043	chr10	31607300	-	Island			10:31647156-31649926	10:31606956-31607526	Promoter_Associated	TRUE	4.62825	-1.21185	8.7578	1.07768e-13	4.33076e-10	20.7911
cg10724947	chr15	62359485	+	N_Shore		TRUE	15:60146742-60146832	15:62358807-62359640	Unclassified		3.58559	-1.79729	8.75729	1.08031e-13	4.3321e-10	20.7888
cg27227804	chr16	11085972	+	OpenSea		TRUE				TRUE	1.95945	2.123	8.75727	1.08042e-13	4.3321e-10	20.7887
cg00167841	chr6	30923672	+	S_Shore		TRUE	6:31031220-31031746	6:30922724-30924044	Unclassified	TRUE	4.04414	-1.12049	8.75716	1.08096e-13	4.3321e-10	20.7882
cg24878755	chr6	139349590	-	N_Shore			6:139391225-139392625				3.92134	-1.56719	8.75667	1.08351e-13	4.33836e-10	20.7859
cg21060796	chr11	111411979	-	Island	DMR		11:110916143-110917773	11:111410925-111412814	Unclassified_Cell_type_specific	TRUE	2.70432	-0.473748	8.75624	1.08576e-13	4.34344e-10	20.7839
cg22841079	chr3	11617586	+	OpenSea		TRUE					1.86798	2.6051	8.75586	1.08774e-13	4.34744e-10	20.7821
cg01334682	chr6	21666939	+	S_Shore			6:21772497-21774919				2.67749	-1.71408	8.75545	1.08989e-13	4.34835e-10	20.7802
cg13401368	chr6	137365761	+	Island			6:137406894-137407946	6:137365478-137365959	Unclassified_Cell_type_specific	TRUE	4.07403	-2.42611	8.75539	1.09021e-13	4.34835e-10	20.7799
cg13734860	chr8	109206912	+	OpenSea		TRUE					2.29255	1.66576	8.75525	1.09093e-13	4.34835e-10	20.7793
cg27297851	chr19	36389833	+	Island			19:41081394-41081930				3.06528	-3.02509	8.75491	1.09269e-13	4.3514e-10	20.7777
cg12045337	chr2	171572714	-	Island			2:171280043-171282448				4.42482	-2.68133	8.75473	1.09367e-13	4.3514e-10	20.7768
cg27554551	chr16	4421486	+	N_Shore				16:4421216-4422699	Unclassified_Cell_type_specific		2.48988	0.762773	8.75448	1.09495e-13	4.35206e-10	20.7757
cg23098661	chr13	21287282	-	OpenSea	RDMR		13:20185229-20185327	13:21285684-21287496	Unclassified		2.72295	1.36023	8.75421	1.09637e-13	4.35206e-10	20.7744
cg03844380	chr14	100680408	-	Island		TRUE	14:99750035-99751179	14:100680148-100681516	Promoter_Associated		2.56733	-1.46847	8.75413	1.09679e-13	4.35206e-10	20.7741
cg25947878	chr2	20068702	+	Island		TRUE	2:19931889-19932353	2:20068276-20069453	Promoter_Associated_Cell_type_specific		3.21496	-0.801809	8.7537	1.09908e-13	4.35724e-10	20.772
cg25010041	chr15	72476680	+	Island		TRUE	15:70263731-70264147			TRUE	3.17505	-1.84354	8.75344	1.10042e-13	4.35862e-10	20.7708
cg06200048	chr6	70576502	+	N_Shore	DMR		6:70633107-70633307				3.66516	-1.95934	8.75207	1.10768e-13	4.38345e-10	20.7645
cg17415326	chr1	79350918	-	OpenSea		TRUE					1.77141	0.568299	8.75152	1.1106e-13	4.39106e-10	20.7619
cg06811094	chr1	200272112	-	S_Shore			1:198538735-198538861	1:200270611-200272226	Promoter_Associated_Cell_type_specific		3.25832	-0.543415	8.75081	1.11441e-13	4.40143e-10	20.7586
cg01141339	chr5	72530198	+	S_Shore	DMR		5:72565828-72566078			TRUE	4.18535	-0.483401	8.75065	1.11522e-13	4.40143e-10	20.7579
cg27092857	chr5	87990591	+	OpenSea	RDMR	TRUE					3.26834	-0.378334	8.75047	1.11621e-13	4.40143e-10	20.757
cg25577023	chr14	103394899	-	Island			14:102464073-102467222	14:103394776-103395029	Unclassified		4.3558	-1.8613	8.74937	1.12211e-13	4.42075e-10	20.7519
cg01528052	chr6	30095728	-	S_Shore							4.12623	-1.88085	8.74745	1.13248e-13	4.45761e-10	20.7429
cg13144059	chr2	201245077	+	OpenSea		TRUE					3.92676	1.30985	8.74614	1.13961e-13	4.48166e-10	20.7368
cg21211480	chr17	41363774	-	Island			17:38719236-38719789	17:41363351-41364480	Promoter_Associated	TRUE	4.67469	-1.47575	8.74594	1.14072e-13	4.48205e-10	20.7359
cg22877452	chr1	61517876	+	N_Shore			1:61290322-61290479				2.85467	1.34927	8.74499	1.14589e-13	4.49833e-10	20.7315
cg07325562	chr11	65150083	+	N_Shelf		TRUE		11:65149260-65150575	Promoter_Associated	TRUE	3.07981	-1.32995	8.74444	1.14891e-13	4.5062e-10	20.7289
cg11802864	chr11	65308245	-	Island		TRUE	11:65062465-65065078	11:65307190-65309434	Promoter_Associated		4.43946	-2.4478	8.74393	1.15176e-13	4.51337e-10	20.7265
cg15758175	chr17	73522598	+	S_Shore							2.18923	-0.338722	8.74364	1.15333e-13	4.51551e-10	20.7252
cg22696093	chr17	47647659	+	Island			17:45002367-45002861	17:47647198-47647960	Promoter_Associated		2.86643	-2.31468	8.74256	1.15931e-13	4.53489e-10	20.7202
cg06321883	chr6	70576541	-	N_Shore	DMR	TRUE	6:70633107-70633307				3.6171	-1.17106	8.74161	1.16464e-13	4.54934e-10	20.7157
cg26740494	chr1	1567131	+	Island			1:1555322-1559857				1.95168	0.819657	8.74148	1.16537e-13	4.54934e-10	20.7151
cg23345097	chr3	119298355	+	Island		TRUE	3:120780912-120781534	3:119298137-119299617	Unclassified		4.13473	-2.2968	8.74135	1.1661e-13	4.54934e-10	20.7145
cg23969506	chr13	21287304	-	OpenSea	RDMR		13:20185229-20185327	13:21285684-21287496	Unclassified		1.93183	0.43124	8.74026	1.17217e-13	4.56523e-10	20.7095
cg26817546	chr5	135538704	+	OpenSea		TRUE					3.5168	0.00102096	8.74025	1.17224e-13	4.56523e-10	20.7094
cg11887884	chr17	79486500	-	Island			17:77100212-77101389	17:79485910-79487049	Unclassified	TRUE	4.89287	-1.71641	8.74005	1.17337e-13	4.5656e-10	20.7085
cg09381178	chr4	106067367	+	N_Shore			4:106286401-106287646			TRUE	3.07406	-1.63325	8.73894	1.17963e-13	4.58593e-10	20.7033
cg16695483	chr14	52536436	+	Island	DMR		14:51604341-51606417	14:52536081-52536814	Unclassified	TRUE	4.43539	-1.54087	8.73752	1.18766e-13	4.61309e-10	20.6967
cg12638731	chr13	36045281	-	Island	RDMR		13:34943096-34943481				3.33505	-0.181324	8.73697	1.19081e-13	4.62122e-10	20.6941
cg20611882	chr1	68696709	+	Island			1:68469197-68471142				4.40883	-3.47937	8.73487	1.20288e-13	4.66111e-10	20.6843
cg18149689	chr3	193721164	+	Island		TRUE	3:195203568-195204139	3:193720932-193721291	Unclassified		4.25914	-2.61793	8.73477	1.20343e-13	4.66111e-10	20.6839
cg00817100	chr1	229543254	-	Island	DMR		1:227609540-227610506				3.69862	-0.356574	8.73428	1.20624e-13	4.66111e-10	20.6816
cg22030684	chr1	40781708	+	Island		TRUE	1:40553604-40554592	1:40780439-40781826	Promoter_Associated		2.1778	-1.68166	8.73412	1.20719e-13	4.66111e-10	20.6809
cg03513762	chr6	30923420	-	Island		TRUE	6:31031220-31031746	6:30922724-30924044	Unclassified	TRUE	4.2848	-0.748154	8.7341	1.20728e-13	4.66111e-10	20.6808
cg09469610	chr15	68113110	-	N_Shore		TRUE	15:65899664-65900754	15:68112904-68114287	Unclassified_Cell_type_specific		2.12756	-0.466198	8.73408	1.20742e-13	4.66111e-10	20.6807
cg02372889	chr19	36247523	+	Island	DMR		19:40938235-40939861				3.05698	-3.84569	8.73279	1.21493e-13	4.68599e-10	20.6747
cg11855325	chr7	30029717	+	Island			7:29995012-29996347	7:30028222-30029762	Unclassified	TRUE	3.64155	-2.60993	8.73191	1.22003e-13	4.70112e-10	20.6706
cg19963025	chr22	29426649	-	Island			22:27756536-27756873				4.71394	-0.825932	8.73175	1.22098e-13	4.70112e-10	20.6698
cg21374547	chr9	109623138	+	Island			9:108662822-108663309				3.88902	-1.82685	8.7309	1.22599e-13	4.7141e-10	20.6659
cg13410000	chr15	91357521	+	OpenSea		TRUE					1.64553	0.626439	8.73066	1.22737e-13	4.7141e-10	20.6648
cg16268778	chr17	37824529	-	Island			17:35077253-35078480	17:37823370-37825208	Unclassified		3.58109	-1.61332	8.73063	1.22756e-13	4.7141e-10	20.6646
cg17504394	chr17	70339295	+	OpenSea			17:67850890-67850939				4.14094	0.563164	8.72912	1.23649e-13	4.74426e-10	20.6576
cg04715503	chr16	3062795	+	N_Shore		TRUE	16:3002446-3003213	16:3062733-3062975	Unclassified_Cell_type_specific	TRUE	3.81797	-0.242572	8.72866	1.2392e-13	4.75052e-10	20.6554
cg27302963	chr3	184322008	+	Island			3:185804328-185805330	3:184321370-184322289	Unclassified_Cell_type_specific		2.77363	-1.43338	8.72823	1.24173e-13	4.7561e-10	20.6535
cg12193622	chr3	101567865	-	N_Shore			3:103050480-103051716				4.71856	-1.8837	8.7276	1.2455e-13	4.7664e-10	20.6505
cg24419528	chr6	40996055	-	Island		TRUE	6:41103796-41104209	6:40994975-40996894	Promoter_Associated		2.72845	-2.21795	8.72727	1.24748e-13	4.76983e-10	20.649
cg03929205	chr22	38453489	-	Island		TRUE	22:36783018-36783442	22:38452433-38453795	Promoter_Associated		3.06106	-1.8613	8.72666	1.25112e-13	4.77571e-10	20.6461
cg26954625	chr19	19738836	-	Island		TRUE	19:19599470-19600812	19:19738041-19739912	Promoter_Associated	TRUE	3.54994	-2.75797	8.72665	1.25118e-13	4.77571e-10	20.6461
cg22021178	chr1	218520468	-	Island	DMR		1:216586713-216587129	1:218520210-218521083	Unclassified		3.48768	-3.04592	8.72606	1.25473e-13	4.78512e-10	20.6433
cg11092048	chr15	37180325	+	S_Shore	RDMR		15:34967617-34967751				3.00719	0.0292713	8.72254	1.27609e-13	4.86239e-10	20.6269
cg06644488	chr22	38092896	+	OpenSea		TRUE	22:36422776-36422960	22:38092631-38093502	Unclassified		3.79121	-1.27603	8.72158	1.28198e-13	4.87747e-10	20.6225
cg10504751	chr16	56390830	-	OpenSea		TRUE	16:54948288-54948398	16:56390027-56391514	Unclassified		5.03282	-0.956381	8.72153	1.28226e-13	4.87747e-10	20.6222
cg03018796	chr22	37730664	-	Island	DMR		22:36060444-36061424	22:37730310-37730669	Unclassified_Cell_type_specific		4.27443	-2.35595	8.72129	1.28372e-13	4.87883e-10	20.6211
cg05492660	chr2	71205564	-	Island		TRUE	2:71059028-71059935	2:71204917-71206407	Unclassified	TRUE	3.55519	-0.608852	8.7204	1.28922e-13	4.8955e-10	20.617
cg17294237	chr8	18871478	-	Island			8:18915193-18916351	8:18870642-18871836	Unclassified_Cell_type_specific		3.9451	-2.70379	8.71898	1.29805e-13	4.92479e-10	20.6104
cg22027897	chr17	60885856	-	Island			17:58239063-58239625	17:60885465-60885883	Unclassified_Cell_type_specific	TRUE	4.09607	-2.42801	8.71858	1.30051e-13	4.92988e-10	20.6085
cg15929573	chr12	49658188	+	N_Shore			12:47944453-47944774	12:49657956-49660670	Promoter_Associated		3.23209	-2.89847	8.71689	1.31111e-13	4.96581e-10	20.6006
cg12845268	chr10	63657363	+	OpenSea		TRUE	10:63327008-63327370	10:63656264-63657713	Unclassified		2.10839	-0.429439	8.71663	1.31273e-13	4.96769e-10	20.5994
cg18090384	chr22	50355424	-	Island			22:48739601-48743216				3.78772	-1.84153	8.71605	1.31638e-13	4.97087e-10	20.5967
cg21905630	chr4	54965904	+	N_Shore	DMR		4:54660586-54662992			TRUE	3.44473	-1.27413	8.71597	1.31685e-13	4.97087e-10	20.5964
cg16890051	chr15	37175029	-	S_Shelf	RDMR		15:34962242-34962433	15:37174921-37176609	Unclassified		3.05298	-0.203006	8.71596	1.31695e-13	4.97087e-10	20.5963
cg00684824	chr6	56112024	-	N_Shore		TRUE	6:56219983-56220458				2.58052	-0.689415	8.71542	1.32034e-13	4.9794e-10	20.5938
cg00916884	chr16	56666334	+	Island			16:55223474-55224142			TRUE	4.53772	-2.20219	8.7146	1.32554e-13	4.9936e-10	20.59
cg15258416	chr17	29297842	-	N_Shore			17:26321950-26322681	17:29296995-29298857	Promoter_Associated		3.20515	-2.31907	8.71447	1.32637e-13	4.9936e-10	20.5894
cg16168848	chr1	11919622	-	S_Shore				1:11918948-11919990	Unclassified		2.1916	-0.933598	8.71402	1.32925e-13	4.99611e-10	20.5873
cg02696790	chr15	75250997	-	N_Shore			15:73037721-73038992	15:75250560-75251600	Unclassified	TRUE	3.75801	-2.00865	8.71401	1.3293e-13	4.99611e-10	20.5872
cg12872311	chr22	28196226	-	Island			22:26525653-26528592				3.56705	-0.583671	8.71271	1.33761e-13	5.02306e-10	20.5812
cg00929523	chr1	157948875	-	Island			1:156215379-156215656				3.00875	-0.449338	8.71203	1.34196e-13	5.03236e-10	20.578
cg26804185	chr4	55092884	+	N_Shore	DMR	TRUE	4:54787538-54788127				3.39528	-1.52005	8.71186	1.34308e-13	5.03236e-10	20.5772
cg04274978	chr14	24899054	-	Island			14:23968638-23969330	14:24898904-24899401	Promoter_Associated		4.56186	-1.61975	8.71179	1.34351e-13	5.03236e-10	20.5769
cg07138512	chr1	21996317	+	Island			1:21868678-21868930	1:21994938-21996804	Unclassified_Cell_type_specific	TRUE	2.64719	-1.40469	8.71124	1.34707e-13	5.03966e-10	20.5743
[truncated: 330,828+ more rows]
