# Supplementary material for: Data mining of bulk and single-cell RNA sequencing introduces OBI1-AS1 as an astrocyte marker with possible role in glioma recurrence and progression
Source: Clin Epigenetics. 2022 Mar 8;14:35. doi: 10.1186/s13148-022-01260-4 (PMC8905821; doi:10.1186/s13148-022-01260-4)
Supplement: Supplementary file 9 — Additional file 9. Complete list of GO terms. [file 13148_2022_1260_MOESM9_ESM.xlsx]

## Sheet: BP
Category	Term	Count	%	PValue	Genes	List Total	Pop Hits	Pop Total	Fold Enrichment	Bonferroni	Benjamini	FDR
GOTERM_BP_DIRECT	GO:0007268~chemical synaptic transmission	17	6.07143	6.14e-07	GRIA1, RTN3, DTNA, KCND2, NRXN1, SLC1A2, NRXN2, SLC1A3, GRIK4, GABRG1, PLP1, MAPK1, DLGAP1, APBA2, GRIA3, GRIA4, PAFAH1B1	250	240	16792	4.75773	0.000814	0.000815	0.000809
GOTERM_BP_DIRECT	GO:0007215~glutamate receptor signaling pathway	6	2.14286	1.83e-06	GRID2, KCNB1, GRIK4, PLCB1, GRIA3, GRIA4	250	15	16792	26.8672	0.00242979	0.00121637	0.00120721
GOTERM_BP_DIRECT	GO:0001764~neuron migration	10	3.57143	2.61e-05	NTRK2, GPM6A, NTRK3, FYN, PAX6, MAPT, DCLK1, ADGRL3, PAFAH1B1, ASTN1	250	105	16792	6.39695	0.0341198	0.00869118	0.00862574
GOTERM_BP_DIRECT	GO:0007399~nervous system development	16	5.71429	2.62e-05	GMFB, DSCAM, TMOD2, LSAMP, DCLK1, EDNRB, KIF2A, OPHN1, FUT9, FEZ1, DPYSL2, ARHGEF7, APBA2, CAMK2G, GPM6B, SRGAP2B	250	287	16792	3.74456	0.0341678	0.00869118	0.00862574
GOTERM_BP_DIRECT	GO:0051965~positive regulation of synapse assembly	8	2.85714	3.56e-05	NTRK2, LRRTM3, SLITRK2, ADGRB3, NRXN1, NTRK3, EPHB1, ADGRL3	250	62	16792	8.66684	0.0461427	0.00944807	0.00937693
GOTERM_BP_DIRECT	GO:0007628~adult walking behavior	6	2.14286	8.54e-05	KCNJ10, CHD7, PCDH15, MAPT, SCN1A, HIPK2	250	31	16792	13.0003	0.107194	0.0162971	0.0161743
GOTERM_BP_DIRECT	GO:0000226~microtubule cytoskeleton organization	8	2.85714	8.59e-05	DYNC1LI2, MAP2, DOCK7, DCLK2, MAPT, CLASP2, CAMSAP2, PAFAH1B1	250	71	16792	7.56823	0.107817	0.0162971	0.0161743
GOTERM_BP_DIRECT	GO:0007411~axon guidance	11	3.92857	0.000133	OPHN1, PTPRA, DPYSL2, NRXN1, FEZ1, MAPK1, FYN, PAX6, NCAM1, SPTAN1, EPHB1	250	159	16792	4.64684	0.161402	0.0220015	0.0218358
GOTERM_BP_DIRECT	GO:0034220~ion transmembrane transport	12	4.28571	0.000309	GRIA1, CLCN6, GABRB1, GRID2, ATP6V1G2, TTYH1, GRIK4, ATP1A2, ATP1B2, NALCN, GRIA3, GRIA4	250	210	16792	3.83817	0.336397	0.0455565	0.0452134
GOTERM_BP_DIRECT	GO:0035556~intracellular signal transduction	17	6.07143	0.000354	SRPK2, DGKB, DCLK2, AKAP6, PRKCA, ADCY2, FMN2, ADCY8, DCLK1, AKAP11, NRG3, FYN, TNIK, PLCB1, ARHGEF7, ASB3, MAP4K4	250	403	16792	2.83339	0.375508	0.0465647	0.0462141
GOTERM_BP_DIRECT	GO:0035235~ionotropic glutamate receptor signaling pathway	5	1.78571	0.000397	GRIA1, GRID2, GRIK4, GRIA3, GRIA4	250	24	16792	13.9933	0.409847	0.0465647	0.0462141
GOTERM_BP_DIRECT	GO:0007417~central nervous system development	9	3.21429	0.000421	BCAN, ARNT2, ZEB1, CHD7, ADAM22, FYN, PAX6, DCLK1, SH3GL2	250	120	16792	5.0376	0.428159	0.0465647	0.0462141
GOTERM_BP_DIRECT	GO:0006810~transport	15	5.35714	0.000723	GABRB1, GRID2, SLC15A2, GOLIM4, MLC1, GRIK4, ATP1B2, SLC25A26, SLC9A6, FEZ1, PEA15, PMP2, SLC25A53, GRIA3, GRIA4	250	348	16792	2.89517	0.617092	0.0738165	0.0732606
GOTERM_BP_DIRECT	GO:0046328~regulation of JNK cascade	4	1.42857	0.0015638	RAP2A, PHLPP1, EPHB1, MAP4K4	250	16	16792	16.792	0.874865	0.148338	0.147221
GOTERM_BP_DIRECT	GO:0007416~synapse assembly	6	2.14286	0.00208385	DNM3, GPM6A, DSCAM, NRXN1, NRXN2, ADGRL3	250	61	16792	6.60669	0.937353	0.165786	0.164538
GOTERM_BP_DIRECT	GO:0010976~positive regulation of neuron projection development	7	2.5	0.00208471	NTRK2, GPRC5B, KIDINS220, FEZ1, CNTN1, FYN, RGMA	250	89	16792	5.28288	0.937425	0.165786	0.164538
GOTERM_BP_DIRECT	GO:0048813~dendrite morphogenesis	5	1.78571	0.00212226	DSCAM, MAP2, KIDINS220, FYN, DCLK1	250	37	16792	9.07676	0.940475	0.165786	0.164538
GOTERM_BP_DIRECT	GO:0006811~ion transport	8	2.85714	0.00286768	SLC25A26, GABRB1, SLC15A2, SLC9A6, SLCO1A2, SLC1A2, MLC1, SLC1A3	250	127	16792	4.23106	0.977935	0.211571	0.209978
GOTERM_BP_DIRECT	GO:0042759~long-chain fatty acid biosynthetic process	3	1.07143	0.00315844	SCD5, PLP1, QKI	250	6	16792	33.584	0.98502	0.220758	0.219096
GOTERM_BP_DIRECT	GO:0042147~retrograde transport, endosome to Golgi	6	2.14286	0.00357778	SPAG9, RAB41, TBC1D5, ANKFY1, DENND5A, RAB6B	250	69	16792	5.8407	0.991433	0.236423	0.234643
GOTERM_BP_DIRECT	GO:0031175~neuron projection development	7	2.5	0.00373861	GNAO1, MAP2, DOCK7, CNTN1, NCAM1, MAP4, CAMSAP2	250	100	16792	4.70176	0.993086	0.236423	0.234643
GOTERM_BP_DIRECT	GO:0060020~Bergmann glial cell differentiation	3	1.07143	0.00736072	MAPK1, PTPN11, GFAP	250	9	16792	22.3893	0.999945	0.44432	0.440974
GOTERM_BP_DIRECT	GO:0007389~pattern specification process	4	1.42857	0.00802624	APC2, ZEB1, APC, NRG3	250	28	16792	9.59543	0.999977	0.45495	0.451525
GOTERM_BP_DIRECT	GO:0007626~locomotory behavior	6	2.14286	0.00822199	GNAO1, GPRC5B, GMFB, DSCAM, APBA2, ASTN1	250	84	16792	4.79771	0.999983	0.45495	0.451525
GOTERM_BP_DIRECT	GO:0007156~homophilic cell adhesion via plasma membrane adhesion molecules	8	2.85714	0.00932114	CADM4, DSCAM, PCDHGB5, PCDHGA3, CADM2, CDH20, CDH10, PCDH15	250	158	16792	3.40091	0.999996	0.476896	0.473305
GOTERM_BP_DIRECT	GO:0071805~potassium ion transmembrane transport	7	2.5	0.00933683	P2RY12, KCND2, SLC9A6, KCNB1, KCNN3, KCNA6, NALCN	250	121	16792	3.88575	0.999996	0.476896	0.473305
GOTERM_BP_DIRECT	GO:0001654~eye development	4	1.42857	0.00973359	SOX2, SALL2, PAX6, HIPK2	250	30	16792	8.95573	0.999998	0.478257	0.474656
GOTERM_BP_DIRECT	GO:0007612~learning	5	1.78571	0.0100837	NTRK2, GMFB, SYNJ1, NRXN1, FYN	250	57	16792	5.89193	0.999999	0.478257	0.474656
GOTERM_BP_DIRECT	GO:0030032~lamellipodium assembly	4	1.42857	0.0106603	CCDC88A, ARHGEF7, WASF3, ARHGEF6	250	31	16792	8.66684	0.999999	0.48817	0.484494
GOTERM_BP_DIRECT	GO:0048596~embryonic camera-type eye morphogenesis	3	1.07143	0.0131052	ZEB1, PAX6, HIPK2	250	12	16792	16.792	1	0.561412	0.557184
GOTERM_BP_DIRECT	GO:0021954~central nervous system neuron development	3	1.07143	0.0131052	NTRK2, GABRB1, MAP2	250	12	16792	16.792	1	0.561412	0.557184
GOTERM_BP_DIRECT	GO:0009611~response to wounding	5	1.78571	0.0141983	SOX2, SLC1A2, SLC1A3, PAX6, GFAP	250	63	16792	5.33079	1	0.589229	0.584792
GOTERM_BP_DIRECT	GO:0007611~learning or memory	4	1.42857	0.0160423	THRA, TMOD2, ADCY8, PAFAH1B1	250	36	16792	7.46311	1	0.644716	0.639862
GOTERM_BP_DIRECT	GO:0010628~positive regulation of gene expression	10	3.57143	0.0165063	SRPK2, NTRK2, FUBP3, NTRK3, CNTN1, PLP1, PAX6, ANK2, QKI, STOX1	250	262	16792	2.56366	1	0.644716	0.639862
GOTERM_BP_DIRECT	GO:0010738~regulation of protein kinase A signaling	3	1.07143	0.0177211	AKAP11, SPHKAP, AKAP6	250	14	16792	14.3931	1	0.672389	0.667326
GOTERM_BP_DIRECT	GO:0019933~cAMP-mediated signaling	4	1.42857	0.0185499	ADCYAP1R1, AKAP6, ADCY2, ADCY8	250	38	16792	7.07032	1	0.684287	0.679134
GOTERM_BP_DIRECT	GO:0007155~cell adhesion	14	5	0.0198347	DSCAM, HEPACAM, NTM, CTNND2, LSAMP, OMG, ADAM22, PRKCA, ATP1B2, BCAN, APC, FEZ1, CNTN1, NCAM1	250	459	16792	2.0487	1	0.711904	0.706543
GOTERM_BP_DIRECT	GO:0043547~positive regulation of GTPase activity	16	5.71429	0.0217192	P2RY12, GNAO1, ARHGAP21, OPHN1, ADGRB3, PTPRA, FYN, NCAM1, DENND5A, PLCB1, ARHGEF7, SMAP1, CAMK2G, SPTAN1, LLGL1, ARHGEF6	250	565	16792	1.9021	1	0.724684	0.719227
GOTERM_BP_DIRECT	GO:0048839~inner ear development	4	1.42857	0.0226958	SOX2, PCDH15, PTPN11, STOX1	250	41	16792	6.55298	1	0.724684	0.719227
GOTERM_BP_DIRECT	GO:0014002~astrocyte development	3	1.07143	0.0229192	PLP1, POU3F2, GFAP	250	16	16792	12.594	1	0.724684	0.719227
GOTERM_BP_DIRECT	GO:0007158~neuron cell-cell adhesion	3	1.07143	0.0229192	NRXN1, NRXN2, ASTN1	250	16	16792	12.594	1	0.724684	0.719227
GOTERM_BP_DIRECT	GO:0048488~synaptic vesicle endocytosis	3	1.07143	0.0229192	SYNJ1, OPHN1, SH3GL2	250	16	16792	12.594	1	0.724684	0.719227
GOTERM_BP_DIRECT	GO:0034765~regulation of ion transmembrane transport	6	2.14286	0.024823	KCNJ10, KCND2, KCNB1, KCNA6, NALCN, SCN1A	250	111	16792	3.6307	1	0.726859	0.721386
GOTERM_BP_DIRECT	GO:0034613~cellular protein localization	4	1.42857	0.0257165	RAP2A, GRID2, HEPACAM, ANK2	250	43	16792	6.24819	1	0.726859	0.721386
GOTERM_BP_DIRECT	GO:0048663~neuron fate commitment	3	1.07143	0.0257247	OLIG1, PAX6, OLIG2	250	17	16792	11.8532	1	0.726859	0.721386
GOTERM_BP_DIRECT	GO:0030033~microvillus assembly	3	1.07143	0.0257247	RAP2A, TNIK, MAP4K4	250	17	16792	11.8532	1	0.726859	0.721386
GOTERM_BP_DIRECT	GO:0001508~action potential	3	1.07143	0.0257247	KCND2, KCNB1, AKAP6	250	17	16792	11.8532	1	0.726859	0.721386
GOTERM_BP_DIRECT	GO:0045666~positive regulation of neuron differentiation	5	1.78571	0.0286722	SPAG9, NCOA1, GPRC5B, ZEB1, TCF12	250	78	16792	4.30564	1	0.793265	0.787291
GOTERM_BP_DIRECT	GO:0038179~neurotrophin signaling pathway	2	0.714286	0.029438	NTRK2, NTRK3	250	2	16792	67.168	1	0.797829	0.791821
GOTERM_BP_DIRECT	GO:0030900~forebrain development	4	1.42857	0.0306317	SOX2, GNAO1, FYN, DCLK1	250	46	16792	5.8407	1	0.81001	0.803911
GOTERM_BP_DIRECT	GO:0007026~negative regulation of microtubule depolymerization	3	1.07143	0.0317255	APC2, APC, CLASP2	250	19	16792	10.6055	1	0.81001	0.803911
GOTERM_BP_DIRECT	GO:0048814~regulation of dendrite morphogenesis	3	1.07143	0.0317255	RAP2A, ADGRB3, TNIK	250	19	16792	10.6055	1	0.81001	0.803911
GOTERM_BP_DIRECT	GO:0007018~microtubule-based movement	5	1.78571	0.0323272	DYNC1LI2, KIF2A, KIF1B, KIF21B, SH3GL2	250	81	16792	4.14617	1	0.81001	0.803911
GOTERM_BP_DIRECT	GO:0007010~cytoskeleton organization	7	2.5	0.0331439	FMNL2, DPYSL2, ANK2, TNIK, ADD3, SPTAN1, WASF3	250	161	16792	2.92035	1	0.815094	0.808956
GOTERM_BP_DIRECT	GO:0007157~heterophilic cell-cell adhesion via plasma membrane cell adhesion molecules	4	1.42857	0.0378959	GRID2, CADM4, CADM2, NRXN1	250	50	16792	5.37344	1	0.915014	0.908124
GOTERM_BP_DIRECT	GO:0048013~ephrin receptor signaling pathway	5	1.78571	0.0389991	NTRK3, PTPN11, FYN, ARHGEF7, EPHB1	250	86	16792	3.90512	1	0.924836	0.917871
GOTERM_BP_DIRECT	GO:0001934~positive regulation of protein phosphorylation	6	2.14286	0.0408401	CLIP3, NTRK2, RAP2A, EDNRB, NTRK3, TNIK	250	127	16792	3.17329	1	0.951116	0.943954
GOTERM_BP_DIRECT	GO:0021545~cranial nerve development	2	0.714286	0.0438316	CHD7, SLC1A3	250	3	16792	44.7787	1	0.951116	0.943954
GOTERM_BP_DIRECT	GO:0097116~gephyrin clustering involved in postsynaptic density assembly	2	0.714286	0.0438316	NRXN1, NRXN2	250	3	16792	44.7787	1	0.951116	0.943954
GOTERM_BP_DIRECT	GO:0045925~positive regulation of female receptivity	2	0.714286	0.0438316	NCOA1, THRA	250	3	16792	44.7787	1	0.951116	0.943954
GOTERM_BP_DIRECT	GO:0070649~formin-nucleated actin cable assembly	2	0.714286	0.0438316	SPIRE1, FMN2	250	3	16792	44.7787	1	0.951116	0.943954
GOTERM_BP_DIRECT	GO:0030036~actin cytoskeleton organization	6	2.14286	0.0444045	OPHN1, DAAM2, SPIRE1, PDE4DIP, WASF3, PAFAH1B1	250	130	16792	3.10006	1	0.951116	0.943954
GOTERM_BP_DIRECT	GO:0051924~regulation of calcium ion transport	3	1.07143	0.0487997	P2RY12, ANK2, CAMK2G	250	24	16792	8.396	1	0.963011	0.955759
GOTERM_BP_DIRECT	GO:0048675~axon extension	3	1.07143	0.0487997	SLC9A6, MAPT, DCLK1	250	24	16792	8.396	1	0.963011	0.955759
GOTERM_BP_DIRECT	GO:1902476~chloride transmembrane transport	5	1.78571	0.049564	CLCN6, GABRB1, TTYH2, TTYH1, GABRG1	250	93	16792	3.61118	1	0.963011	0.955759
GOTERM_BP_DIRECT	GO:0045665~negative regulation of neuron differentiation	4	1.42857	0.0502804	SOX2, DISP3, PAX6, OLIG2	250	56	16792	4.79771	1	0.963011	0.955759
GOTERM_BP_DIRECT	GO:0021987~cerebral cortex development	4	1.42857	0.0502804	NCOA1, NTRK2, PLCB1, PAFAH1B1	250	56	16792	4.79771	1	0.963011	0.955759
GOTERM_BP_DIRECT	GO:0021766~hippocampus development	4	1.42857	0.0502804	NCOA1, BCAN, DCLK2, PAFAH1B1	250	56	16792	4.79771	1	0.963011	0.955759
GOTERM_BP_DIRECT	GO:0007274~neuromuscular synaptic transmission	3	1.07143	0.0563725	FCHSD2, DTNA, KIF1B	250	26	16792	7.75015	1	0.963011	0.955759
GOTERM_BP_DIRECT	GO:0030534~adult behavior	3	1.07143	0.0563725	NRXN1, SLC1A2, NRXN2	250	26	16792	7.75015	1	0.963011	0.955759
GOTERM_BP_DIRECT	GO:0007409~axonogenesis	5	1.78571	0.057981	SLITRK2, DOCK7, OMG, PTPN11, LLGL1	250	98	16792	3.42694	1	0.963011	0.955759
GOTERM_BP_DIRECT	GO:0040038~polar body extrusion after meiotic divisions	2	0.714286	0.0580127	SPIRE1, FMN2	250	4	16792	33.584	1	0.963011	0.955759
GOTERM_BP_DIRECT	GO:0042490~mechanoreceptor differentiation	2	0.714286	0.0580127	NTRK2, NTRK3	250	4	16792	33.584	1	0.963011	0.955759
GOTERM_BP_DIRECT	GO:0038127~ERBB signaling pathway	2	0.714286	0.0580127	MAPK1, PTPN11	250	4	16792	33.584	1	0.963011	0.955759
GOTERM_BP_DIRECT	GO:0051295~establishment of meiotic spindle localization	2	0.714286	0.0580127	SPIRE1, FMN2	250	4	16792	33.584	1	0.963011	0.955759
GOTERM_BP_DIRECT	GO:0031547~brain-derived neurotrophic factor receptor signaling pathway	2	0.714286	0.0580127	NTRK2, SLC9A6	250	4	16792	33.584	1	0.963011	0.955759
GOTERM_BP_DIRECT	GO:0051938~L-glutamate import	2	0.714286	0.0580127	SLC1A2, SLC1A3	250	4	16792	33.584	1	0.963011	0.955759
GOTERM_BP_DIRECT	GO:0097118~neuroligin clustering involved in postsynaptic membrane assembly	2	0.714286	0.0580127	NRXN1, NRXN2	250	4	16792	33.584	1	0.963011	0.955759
GOTERM_BP_DIRECT	GO:0070779~D-aspartate import	2	0.714286	0.0580127	SLC1A2, SLC1A3	250	4	16792	33.584	1	0.963011	0.955759
GOTERM_BP_DIRECT	GO:0002155~regulation of thyroid hormone mediated signaling pathway	2	0.714286	0.0580127	NCOA1, THRA	250	4	16792	33.584	1	0.963011	0.955759
GOTERM_BP_DIRECT	GO:0015721~bile acid and bile salt transport	3	1.07143	0.0603027	NCOA1, SLCO1C1, SLCO1A2	250	27	16792	7.46311	1	0.98015	0.972769
GOTERM_BP_DIRECT	GO:0016055~Wnt signaling pathway	7	2.5	0.0605213	APC2, AMER2, APC, FBXW11, CTNND2, TNIK, NDRG2	250	187	16792	2.51431	1	0.98015	0.972769
GOTERM_BP_DIRECT	GO:0010107~potassium ion import	3	1.07143	0.064324	KCNJ10, ATP1A2, ATP1B2	250	28	16792	7.19657	1	1	0.993218
GOTERM_BP_DIRECT	GO:0014047~glutamate secretion	3	1.07143	0.064324	NTRK2, SLC1A2, SLC1A3	250	28	16792	7.19657	1	1	0.993218
GOTERM_BP_DIRECT	GO:0045931~positive regulation of mitotic cell cycle	3	1.07143	0.064324	PTPN11, PRKCA, PAFAH1B1	250	28	16792	7.19657	1	1	0.993218
GOTERM_BP_DIRECT	GO:0048752~semicircular canal morphogenesis	2	0.714286	0.0719843	ZEB1, CHD7	250	5	16792	26.8672	1	1	0.993218
GOTERM_BP_DIRECT	GO:0051294~establishment of spindle orientation	2	0.714286	0.0719843	MAP4, LLGL1	250	5	16792	26.8672	1	1	0.993218
GOTERM_BP_DIRECT	GO:0072584~caveolin-mediated endocytosis	2	0.714286	0.0719843	MLC1, MAPK1	250	5	16792	26.8672	1	1	0.993218
GOTERM_BP_DIRECT	GO:0045773~positive regulation of axon extension	3	1.07143	0.0726256	RUFY3, MAPT, PAFAH1B1	250	30	16792	6.7168	1	1	0.993218
GOTERM_BP_DIRECT	GO:0007052~mitotic spindle organization	3	1.07143	0.0726256	KIF2A, MAP4, CLASP2	250	30	16792	6.7168	1	1	0.993218
GOTERM_BP_DIRECT	GO:0045595~regulation of cell differentiation	3	1.07143	0.0812499	APC2, APC, PLEKHB1	250	32	16792	6.297	1	1	0.993218
GOTERM_BP_DIRECT	GO:0033138~positive regulation of peptidyl-serine phosphorylation	4	1.42857	0.0856536	NTRK2, NTRK3, DOCK7, STOX1	250	70	16792	3.83817	1	1	0.993218
GOTERM_BP_DIRECT	GO:0097119~postsynaptic density protein 95 clustering	2	0.714286	0.0857495	NRXN1, NRXN2	250	6	16792	22.3893	1	1	0.993218
GOTERM_BP_DIRECT	GO:1901018~positive regulation of potassium ion transmembrane transporter activity	2	0.714286	0.0857495	ANK2, ATP1B2	250	6	16792	22.3893	1	1	0.993218
GOTERM_BP_DIRECT	GO:0006537~glutamate biosynthetic process	2	0.714286	0.0857495	GLUD2, SLC1A3	250	6	16792	22.3893	1	1	0.993218
GOTERM_BP_DIRECT	GO:0090160~Golgi to lysosome transport	2	0.714286	0.0857495	ANKFY1, RBSN	250	6	16792	22.3893	1	1	0.993218
GOTERM_BP_DIRECT	GO:0097104~postsynaptic membrane assembly	2	0.714286	0.0857495	NRXN1, NRXN2	250	6	16792	22.3893	1	1	0.993218
GOTERM_BP_DIRECT	GO:0048856~anatomical structure development	2	0.714286	0.0857495	AMER2, SPARCL1	250	6	16792	22.3893	1	1	0.993218
GOTERM_BP_DIRECT	GO:0042045~epithelial fluid transport	2	0.714286	0.0857495	AHCYL1, EDNRB	250	6	16792	22.3893	1	1	0.993218
GOTERM_BP_DIRECT	GO:0060075~regulation of resting membrane potential	2	0.714286	0.0857495	KCNJ10, NALCN	250	6	16792	22.3893	1	1	0.993218
GOTERM_BP_DIRECT	GO:0031113~regulation of microtubule polymerization	2	0.714286	0.0857495	MAPT, CLASP2	250	6	16792	22.3893	1	1	0.993218
GOTERM_BP_DIRECT	GO:0030168~platelet activation	5	1.78571	0.0918482	DGKB, MAPK1, PTPN11, FYN, PRKCA	250	115	16792	2.92035	1	1	0.993218
GOTERM_BP_DIRECT	GO:0007270~neuron-neuron synaptic transmission	2	0.714286	0.0993113	TMOD2, KIF1B	250	7	16792	19.1909	1	1	0.993218
GOTERM_BP_DIRECT	GO:0042297~vocal learning	2	0.714286	0.0993113	NRXN1, NRXN2	250	7	16792	19.1909	1	1	0.993218
GOTERM_BP_DIRECT	GO:0048806~genitalia development	2	0.714286	0.0993113	CHD7, PTPN11	250	7	16792	19.1909	1	1	0.993218
GOTERM_BP_DIRECT	GO:0036302~atrioventricular canal development	2	0.714286	0.0993113	CHD7, PTPN11	250	7	16792	19.1909	1	1	0.993218
GOTERM_BP_DIRECT	GO:0022010~central nervous system myelination	2	0.714286	0.0993113	KCNJ10, PLP1	250	7	16792	19.1909	1	1	0.993218

## Sheet: CC
Category	Term	Count	%	PValue	Genes	List Total	Pop Hits	Pop Total	Fold Enrichment	Bonferroni	Benjamini	FDR
GOTERM_CC_DIRECT	GO:0030424~axon	21	7.5	1.04e-10	DTNA, DSCAM, KCNB1, HEPACAM, CADM2, DOCK7, ADAM22, CCSAP, ATAT1, DNM3, FAM168B, SYT11, FEZ1, RUFY3, SACS, MAPK1, KIF21B, MAPT, EPHB1, LLGL1, ADGRL3	268	222	18224	6.43243	2.72e-08	2.72e-08	2.54e-08
GOTERM_CC_DIRECT	GO:0005874~microtubule	18	6.42857	3.65e-06	APC2, WDR47, DCLK2, CAMSAP2, ATAT1, DNM3, DYNC1LI2, SYNJ1, APC, KIF2A, MAP2, FEZ1, DPYSL2, KIF1B, KIF21B, MAP4, MAPT, CLASP2	268	311	18224	3.93569	0.000951	0.000476	0.000445
GOTERM_CC_DIRECT	GO:0005875~microtubule associated complex	7	2.5	8.91e-06	CLIP2, MAP2, PEA15, KIF1B, MAP4, MAPT, PAFAH1B1	268	34	18224	14	0.00232282	0.000714	0.000667
GOTERM_CC_DIRECT	GO:0005886~plasma membrane	92	32.8571	1.09e-05	GABRB1, PCDHGB5, DGKB, MLC1, GRIK4, FMN2, EDNRB, EPHB1, SH3GL2, SCN1A, PAQR8, GRID2, PAQR6, SLC15A2, DSCAM, KCND2, PCDHGA3, OMG, ANK2, PRKCA, ATP1B2, RBSN, RGMA, CLIP3, SLCO1C1, RAP2A, GPRC5B, SLC9A6, ADGRB3, FEZ1, CDH10, MAPT, ARHGEF7, LLGL1, GRIA1, GPM6A, AMER2, RTN3, ADCYAP1R1, PHLPP1, TTYH2, TTYH1, NRXN1, NTM, PCDH15, SLC1A2, ADAM22, NRXN2, SLC1A3, ATP1A2, ADCY2, KCNA6, ADCY8, ADD3, NALCN, CA…	268	4121	18224	1.51808	0.00285013	0.000714	0.000667
GOTERM_CC_DIRECT	GO:0030054~cell junction	21	7.5	1.53e-05	GRIA1, GABRB1, GRID2, DTNA, DSCAM, KCND2, KCNB1, NRXN1, GRIK4, GABRG1, SYT6, TRIM9, ARHGAP21, LRRTM3, OPHN1, SYT11, RUFY3, DLGAP1, GRIA3, TJP2, GRIA4	268	459	18224	3.11111	0.00398041	0.000798	0.000746
GOTERM_CC_DIRECT	GO:0043005~neuron projection	14	5	4.94e-05	NCOA1, GPM6A, ADCYAP1R1, DOCK7, FAM107A, SLC1A3, ANK2, RGMA, SYNJ1, MAP2, SYT11, KIF1B, MAP4, ARHGEF7	268	237	18224	4.01688	0.0128124	0.00214915	0.00200917
GOTERM_CC_DIRECT	GO:0045211~postsynaptic membrane	13	4.64286	6.84e-05	GRIA1, NTRK2, GABRB1, GRID2, KCND2, KCNB1, GRIK4, ANK2, GABRG1, LRRTM3, DLGAP1, GRIA3, GRIA4	268	211	18224	4.18957	0.0176897	0.00254964	0.00238357
GOTERM_CC_DIRECT	GO:0030425~dendrite	16	5.71429	0.000134	GRIA1, GABRB1, KCNB1, CTNND2, ADCY2, GNAO1, TRIM9, SLC9A6, FEZ1, DPYSL2, RUFY3, SACS, KIF21B, MAPT, EPHB1, GRIA4	268	335	18224	3.24776	0.0343412	0.0043678	0.00408331
GOTERM_CC_DIRECT	GO:0030426~growth cone	9	3.21429	0.00031	DSCAM, DPYSL2, RUFY3, DOCK7, TMOD2, KIF21B, MAPT, NDRG2, PAFAH1B1	268	116	18224	5.27586	0.0778509	0.00900397	0.0084175
GOTERM_CC_DIRECT	GO:0014069~postsynaptic density	11	3.92857	0.000393	DNM3, GRIA1, NTRK2, SYT11, FYN, DLGAP1, MAP4, MAPT, ADD3, CAMK2G, DCLK1	268	184	18224	4.06522	0.0976052	0.0102683	0.00959948
GOTERM_CC_DIRECT	GO:0043197~dendritic spine	8	2.85714	0.000673	DNM3, GRIA1, GPM6A, GRID2, KCND2, OPHN1, SYT11, ATP1A2	268	100	18224	5.44	0.161076	0.0152077	0.0142171
GOTERM_CC_DIRECT	GO:0032281~AMPA glutamate receptor complex	5	1.78571	0.000699	GRIA1, CACNG7, GRIA3, SHISA7, GRIA4	268	28	18224	12.1429	0.166862	0.0152077	0.0142171
GOTERM_CC_DIRECT	GO:0045121~membrane raft	11	3.92857	0.000943	RFTN2, CLIP3, GPRC5B, EDNRB, CNTN1, MLC1, FYN, ADCY2, ANK2, EPHB1, GPM6B	268	206	18224	3.63107	0.218204	0.0189265	0.0176938
GOTERM_CC_DIRECT	GO:0005901~caveola	6	2.14286	0.00262422	P2RY12, ADCYAP1R1, MLC1, MAPK1, AKAP6, ATP1A2	268	65	18224	6.27692	0.496324	0.0489229	0.0457364
GOTERM_CC_DIRECT	GO:0072686~mitotic spindle	5	1.78571	0.00297986	ATAT1, MAPK1, MAP4, CCSAP, CLASP2	268	41	18224	8.29268	0.541092	0.0518496	0.0484724
GOTERM_CC_DIRECT	GO:0005856~cytoskeleton	14	5	0.00338753	FRMPD3, ANK2, ADD3, TRIM9, ARHGAP21, FRMD5, PPP2R2B, DPYSL2, SPIRE1, MAPK1, ALDOC, TNIK, WASF3, LLGL1	268	371	18224	2.56604	0.587553	0.0552591	0.0516599
GOTERM_CC_DIRECT	GO:0045202~synapse	9	3.21429	0.00525323	GRID2, DTNA, DSCAM, SLC9A6, CADM2, PCDH15, DLGAP1, SH3GL2, SHISA7	268	181	18224	3.38122	0.747086	0.0806524	0.0753992
GOTERM_CC_DIRECT	GO:0055037~recycling endosome	7	2.5	0.00562991	GRIA1, RAP2A, FCHSD2, SYT11, MLC1, TNIK, ATP9A	268	110	18224	4.32727	0.770891	0.0816337	0.0763166
GOTERM_CC_DIRECT	GO:0031225~anchored component of membrane	7	2.5	0.00640569	BCAN, NTM, CNTN1, LSAMP, OMG, NCAM1, RGMA	268	113	18224	4.21239	0.813115	0.087994	0.0822625
GOTERM_CC_DIRECT	GO:0043209~myelin sheath	8	2.85714	0.00716996	GNAO1, DPYSL2, CNTN1, PLP1, ATP1A2, PMP2, PLCB1, GFAP	268	152	18224	3.57895	0.84712	0.0935679	0.0874735
GOTERM_CC_DIRECT	GO:0005938~cell cortex	7	2.5	0.0095546	SPIRE1, FMN2, ADD3, ARHGEF7, STOX1, CLASP2, PAFAH1B1	268	123	18224	3.86992	0.918385	0.11875	0.111015
GOTERM_CC_DIRECT	GO:0098793~presynapse	5	1.78571	0.0144006	KCNJ10, SYNJ1, SYT11, NRXN1, NRXN2	268	64	18224	5.3125	0.977311	0.170843	0.159716
GOTERM_CC_DIRECT	GO:0030315~T-tubule	4	1.42857	0.0179826	AKAP6, ATP1A2, ANK2, SCN1A	268	38	18224	7.15789	0.991228	0.204063	0.190772
GOTERM_CC_DIRECT	GO:0043204~perikaryon	6	2.14286	0.0199064	KCND2, KCNB1, RUFY3, CTNND2, MAPK1, ASTN1	268	106	18224	3.84906	0.994742	0.216482	0.202382
GOTERM_CC_DIRECT	GO:0016021~integral component of membrane	92	32.8571	0.0224252	GABRB1, GALNT13, PCDHGB5, DOCK7, PLEKHB1, GOLIM4, MLC1, GRIK4, FSD1L, EDNRB, LRRTM3, EPHB1, SCN1A, PAQR8, GRID2, PAQR6, SLC15A2, PCDHGA3, SHISA7, DISP3, FRMD5, GPRC5B, NRG3, SLC9A6, ADGRB3, CDH10, SLC25A53, ASTN1, AGPAT5, GRIA1, GPM6A, RTN3, CRB1, ADCYAP1R1, SAMD8, RTN1, TTYH1, HEPACAM, NRXN1, PCDH15, SLC1A2, ADAM22, NRXN2, SLC1A3, ATP1A2, ADCY2, NDRG2, ADCY8, NALCN, DLL3, CACNG7, SLC25A26, FAM16…	268	5163	18224	1.2117	0.997314	0.234119	0.21887
GOTERM_CC_DIRECT	GO:0005815~microtubule organizing center	7	2.5	0.025359	SPAG9, AKAP11, MAPK1, PDE4DIP, NDRG2, CEP97, CLASP2	268	153	18224	3.11111	0.998774	0.244298	0.228386
GOTERM_CC_DIRECT	GO:0005887~integral component of plasma membrane	31	11.0714	0.0261934	GABRB1, ADCYAP1R1, SAMD8, NRXN1, GRIK4, ADCY2, KCNA6, EDNRB, TSPAN7, EPHB1, JAM2, NTSR2, P2RY12, NTRK2, GRID2, SLC15A2, CADM4, KCNJ10, DSCAM, KCND2, CADM2, NTRK3, LANCL1, GPR75, DCLK1, SLCO1C1, NRG3, PTPRA, SYT11, SLCO1A2, ADGRL3	268	1415	18224	1.48975	0.99902	0.244298	0.228386
GOTERM_CC_DIRECT	GO:0044295~axonal growth cone	3	1.07143	0.028037	GPM6A, NRXN1, CLASP2	268	18	18224	11.3333	0.999402	0.244298	0.228386
GOTERM_CC_DIRECT	GO:0031901~early endosome membrane	6	2.14286	0.0280528	CLIP3, SLC9A6, RBSN, EPHB1, LLGL1, ATP9A	268	116	18224	3.51724	0.999405	0.244298	0.228386
GOTERM_CC_DIRECT	GO:0014704~intercalated disc	4	1.42857	0.0280803	AKAP6, ATP1A2, ANK2, SCN1A	268	45	18224	6.04444	0.999409	0.244298	0.228386
GOTERM_CC_DIRECT	GO:0034707~chloride channel complex	4	1.42857	0.0349485	GABRB1, TTYH2, TTYH1, GABRG1	268	49	18224	5.55102	0.999907	0.294244	0.275078
GOTERM_CC_DIRECT	GO:1903561~extracellular vesicle	4	1.42857	0.0367888	GPM6A, ATP1A2, SPTAN1, GRIA4	268	50	18224	5.44	0.999944	0.296911	0.277572
GOTERM_CC_DIRECT	GO:0030659~cytoplasmic vesicle membrane	6	2.14286	0.0380537	ARHGAP21, DISP3, GPRC5B, SPIRE1, KIF1B, FMN2	268	126	18224	3.2381	0.99996	0.296911	0.277572
GOTERM_CC_DIRECT	GO:0005881~cytoplasmic microtubule	4	1.42857	0.038678	APC2, CLIP2, APC, CLASP2	268	51	18224	5.33333	0.999966	0.296911	0.277572
GOTERM_CC_DIRECT	GO:0030904~retromer complex	3	1.07143	0.0407461	TBC1D5, ANKFY1, DENND5A	268	22	18224	9.27273	0.999981	0.297503	0.278125
GOTERM_CC_DIRECT	GO:0005871~kinesin complex	4	1.42857	0.0426017	KIF2A, KIF1B, KIF21B, PAFAH1B1	268	53	18224	5.13208	0.999988	0.297503	0.278125
GOTERM_CC_DIRECT	GO:0043025~neuronal cell body	10	3.57143	0.043058	GRIA1, GPM6A, KCND2, DPYSL2, NRXN1, SLC1A3, KCNN3, ARHGEF7, SCN1A, PAFAH1B1	268	315	18224	2.15873	0.99999	0.297503	0.278125
GOTERM_CC_DIRECT	GO:0044308~axonal spine	2	0.714286	0.0433146	GRIA1, SLC9A6	268	3	18224	45.3333	0.99999	0.297503	0.278125
GOTERM_CC_DIRECT	GO:0005768~endosome	8	2.85714	0.0478501	NTRK2, ADCYAP1R1, MLC1, FYN, ATP1A2, RBSN, ATP9A, ASTN1	268	225	18224	2.41778	0.999997	0.320228	0.29937
GOTERM_CC_DIRECT	GO:0005813~centrosome	12	4.28571	0.0503715	DYNC1LI2, KIF2A, APC, FBXW11, FEZ1, PDE4DIP, NDRG2, CEP97, CCSAP, STOX1, CAMSAP2, PAFAH1B1	268	426	18224	1.91549	0.999999	0.328674	0.307266
GOTERM_CC_DIRECT	GO:0043195~terminal bouton	4	1.42857	0.0625836	NTRK2, SYNJ1, OPHN1, DPYSL2	268	62	18224	4.3871	1	0.398398	0.372449
GOTERM_CC_DIRECT	GO:0044297~cell body	4	1.42857	0.0650301	GNAO1, SYT11, MAPT, GFAP	268	63	18224	4.31746	1	0.404115	0.377794
GOTERM_CC_DIRECT	GO:0030666~endocytic vesicle membrane	4	1.42857	0.0726283	GRIA1, CAMK2G, GRIA3, GRIA4	268	66	18224	4.12121	1	0.440837	0.412123
GOTERM_CC_DIRECT	GO:0005794~Golgi apparatus	19	6.78571	0.0842656	APC2, MAML2, GOLIM4, PDE4DIP, OSBPL11, NDRG2, IPO5, JAKMIP2, ATAT1, DNM3, ARHGAP21, CCDC88A, RAB41, FUT9, FEZ1, MAPK1, RAB6B, CLASP2, GZF1	268	863	18224	1.4971	1	0.49747	0.465068
GOTERM_CC_DIRECT	GO:0030027~lamellipodium	6	2.14286	0.0866359	CCDC88A, APC, RUFY3, ARHGEF7, WASF3, ARHGEF6	268	160	18224	2.55	1	0.49747	0.465068
GOTERM_CC_DIRECT	GO:0005737~cytoplasm	88	31.4286	0.0876767	GABRB1, WDR47, AHCYL1, DGKB, SCHIP1, CTNND2, PLEKHB1, OTUD7A, MLC1, NUDT3, IPO5, SOX2, IQCJ-SCHIP1, TRIM9, LRRTM3, DPYSL2, SACS, BAALC, KIF21B, CEP97, KPNA3, SH3GL2, APC2, NCOA1, PCYT1B, DIMT1, TCF12, LANCL1, ZFR, PRKCA, PAX6, ATP1B2, OLIG2, DISP3, FRMD5, ZEB1, LIX1, FEZ1, RUFY3, PMP2, TNIK, MAPT, PLCB1, LLGL1, HEPN1, HEPACAM, DDX25, PCDH15, PHYHIPL, AKAP6, ATP1A2, ADCY2, NDRG2, ADD3, CAMSAP2, DP…	268	5222	18224	1.14592	1	0.49747	0.465068

## Sheet: MF
Category	Term	Count	%	PValue	Genes	List Total	Pop Hits	Pop Total	Fold Enrichment	Bonferroni	Benjamini	FDR
GOTERM_MF_DIRECT	GO:0008017~microtubule binding	17	6.07143	3.85e-08	APC2, CCSAP, JAKMIP2, DNM3, CLIP3, CLIP2, CCDC88A, APC, KIF2A, MAP2, DPYSL2, KIF1B, KIF21B, MAP4, MAPT, CLASP2, PAFAH1B1	237	208	16881	5.82151	1.62e-05	1.62e-05	1.61e-05
GOTERM_MF_DIRECT	GO:0004970~ionotropic glutamate receptor activity	5	1.78571	4.5e-05	GRIA1, GRID2, GRIK4, GRIA3, GRIA4	237	15	16881	23.7426	0.0187807	0.00947942	0.00941187
GOTERM_MF_DIRECT	GO:0005234~extracellular-glutamate-gated ion channel activity	5	1.78571	9.77e-05	GRIA1, GRID2, GRIK4, GRIA3, GRIA4	237	18	16881	19.7855	0.0402892	0.0137071	0.0136094
GOTERM_MF_DIRECT	GO:0004971~AMPA glutamate receptor activity	3	1.07143	0.00114631	GRIA1, GRIA3, GRIA4	237	4	16881	53.4209	0.382991	0.120649	0.119789
GOTERM_MF_DIRECT	GO:0005231~excitatory extracellular ligand-gated ion channel activity	3	1.07143	0.00189289	GRIA1, GRIA3, GRIA4	237	5	16881	42.7367	0.549619	0.133437	0.132486
GOTERM_MF_DIRECT	GO:0003779~actin binding	12	4.28571	0.00190171	CCDC88A, FMNL2, GMFB, OPHN1, DAAM2, TMOD2, PHACTR3, SPIRE1, FMN2, ADD3, SPTAN1, WASF3	237	278	16881	3.07458	0.551291	0.133437	0.132486
GOTERM_MF_DIRECT	GO:0008179~adenylate cyclase binding	3	1.07143	0.00656719	ADCYAP1R1, AKAP6, ADCY2	237	9	16881	23.7426	0.937582	0.39497	0.392155
GOTERM_MF_DIRECT	GO:0051010~microtubule plus-end binding	3	1.07143	0.00985017	CLIP2, APC, CLASP2	237	11	16881	19.4258	0.984509	0.515955	0.512279
GOTERM_MF_DIRECT	GO:0050839~cell adhesion molecule binding	5	1.78571	0.0110299	CADM4, CADM2, NRXN1, NRXN2, PTPN11	237	62	16881	5.74418	0.990622	0.515955	0.512279
GOTERM_MF_DIRECT	GO:0005516~calmodulin binding	8	2.85714	0.0171474	MAP2, KCNN3, PLCB1, ADD3, CEP97, CAMK2G, SPTAN1, CAMSAP2	237	189	16881	3.01494	0.999312	0.721904	0.71676
GOTERM_MF_DIRECT	GO:0005200~structural constituent of cytoskeleton	6	2.14286	0.0191592	FRMD5, ANK2, MAPT, ADD3, SPTAN1, GFAP	237	110	16881	3.88516	0.99971	0.733274	0.728049
GOTERM_MF_DIRECT	GO:0071837~HMG box domain binding	3	1.07143	0.0256999	TCF12, PAX6, OLIG2	237	18	16881	11.8713	0.999983	0.901637	0.895212
GOTERM_MF_DIRECT	GO:0051018~protein kinase A binding	3	1.07143	0.0284628	AKAP11, SPHKAP, AKAP6	237	19	16881	11.2465	0.999995	0.921756	0.915187
GOTERM_MF_DIRECT	GO:0043121~neurotrophin binding	2	0.714286	0.0413595	NTRK2, NTRK3	237	3	16881	47.4852	1	1	0.995238
GOTERM_MF_DIRECT	GO:0005030~neurotrophin receptor activity	2	0.714286	0.0413595	NTRK2, NTRK3	237	3	16881	47.4852	1	1	0.995238
GOTERM_MF_DIRECT	GO:0000978~RNA polymerase II core promoter proximal region sequence-specific DNA binding	10	3.57143	0.0620399	ARNT2, SMARCC2, FUBP3, NACC2, RFX4, CHD7, TCF12, PAX6, POU3F2, GZF1	237	355	16881	2.00642	1	1	0.995238
GOTERM_MF_DIRECT	GO:0001948~glycoprotein binding	4	1.42857	0.0626633	CNTN1, FYN, RGMA, GFAP	237	65	16881	4.38325	1	1	0.995238
GOTERM_MF_DIRECT	GO:0097109~neuroligin family protein binding	2	0.714286	0.0679816	NRXN1, NRXN2	237	5	16881	28.4911	1	1	0.995238
GOTERM_MF_DIRECT	GO:0005314~high-affinity glutamate transmembrane transporter activity	2	0.714286	0.0679816	SLC1A2, SLC1A3	237	5	16881	28.4911	1	1	0.995238
GOTERM_MF_DIRECT	GO:0005088~Ras guanyl-nucleotide exchange factor activity	5	1.78571	0.0778544	PTPRA, FYN, NCAM1, CAMK2G, SPTAN1	237	115	16881	3.09686	1	1	0.995238
GOTERM_MF_DIRECT	GO:0005509~calcium ion binding	16	5.71429	0.0790671	CRB1, PCDHGB5, TTYH1, DGKB, PCDHGA3, NRXN1, PCDH15, SYT6, DLL3, SYT11, CDH20, CDH10, SPARCL1, PLCB1, SPTAN1, ADGRL3	237	717	16881	1.58946	1	1	0.995238
GOTERM_MF_DIRECT	GO:0004674~protein serine/threonine kinase activity	10	3.57143	0.0827624	SRPK2, TAOK1, DCLK2, MAPK1, PRKCA, TNIK, CAMK2G, DCLK1, HIPK2, MAP4K4	237	376	16881	1.89436	1	1	0.995238
GOTERM_MF_DIRECT	GO:0005251~delayed rectifier potassium channel activity	3	1.07143	0.0899601	KCND2, KCNB1, KCNA6	237	36	16881	5.93565	1	1	0.995238
GOTERM_MF_DIRECT	GO:0015125~bile acid transmembrane transporter activity	2	0.714286	0.0938674	SLCO1C1, SLCO1A2	237	7	16881	20.3508	1	1	0.995238
GOTERM_MF_DIRECT	GO:0001105~RNA polymerase II transcription coactivator activity	3	1.07143	0.0942564	NCOA1, POU3F2, HIPK2	237	37	16881	5.77523	1	1	0.995238
GOTERM_MF_DIRECT	GO:0005096~GTPase activator activity	8	2.85714	0.097441	ARHGAP21, OPHN1, ADGRB3, TBC1D5, PLCB1, SMAP1, LLGL1, ARHGEF6	237	279	16881	2.04238	1	1	0.995238

## Sheet: Pathway
Category	Term	Count	%	PValue	Genes	List Total	Pop Hits	Pop Total	Fold Enrichment	Bonferroni	Benjamini	FDR
KEGG_PATHWAY	hsa04724:Glutamatergic synapse	13	4.64286	2.85e-08	GRIA1, SLC1A2, SLC1A3, GRIK4, PRKCA, ADCY2, ADCY8, GNAO1, MAPK1, DLGAP1, PLCB1, GRIA3, GRIA4	93	114	6879	8.43492	5.11e-06	5.11e-06	4.28e-06
KEGG_PATHWAY	hsa04713:Circadian entrainment	11	3.92857	4.43e-07	GNAO1, GRIA1, ADCYAP1R1, MAPK1, PRKCA, ADCY2, ADCY8, PLCB1, CAMK2G, GRIA3, GRIA4	93	95	6879	8.56469	7.93e-05	3.97e-05	3.32e-05
KEGG_PATHWAY	hsa04723:Retrograde endocannabinoid signaling	11	3.92857	7.89e-07	GNAO1, GRIA1, GABRB1, MAPK1, PRKCA, ADCY2, ADCY8, PLCB1, GRIA3, GABRG1, GRIA4	93	101	6879	8.05589	0.000141	4.71e-05	3.94e-05
KEGG_PATHWAY	hsa04911:Insulin secretion	9	3.21429	1.56e-05	ADCYAP1R1, PRKCA, ADCY2, ATP1A2, ATP1B2, KCNN3, ADCY8, PLCB1, CAMK2G	93	85	6879	7.83188	0.00278856	0.000698	0.000585
KEGG_PATHWAY	hsa04971:Gastric acid secretion	8	2.85714	4.83e-05	KCNJ10, PRKCA, ADCY2, ATP1A2, ATP1B2, ADCY8, PLCB1, CAMK2G	93	73	6879	8.10605	0.00861482	0.00173039	0.00145005
KEGG_PATHWAY	hsa04261:Adrenergic signaling in cardiomyocytes	10	3.57143	8.58e-05	CACNG7, PPP2R2B, MAPK1, PRKCA, ADCY2, ATP1A2, ATP1B2, ADCY8, PLCB1, CAMK2G	93	138	6879	5.35998	0.0152502	0.00256116	0.00214623
KEGG_PATHWAY	hsa04730:Long-term depression	7	2.5	0.000136	GNAO1, GRIA1, GRID2, MAPK1, PRKCA, PLCB1, GRIA3	93	60	6879	8.62957	0.0240569	0.00347847	0.00291492
KEGG_PATHWAY	hsa04728:Dopaminergic synapse	9	3.21429	0.00029	GNAO1, GRIA1, PPP2R2B, PRKCA, PLCB1, CAMK2G, GRIA3, SCN1A, GRIA4	93	128	6879	5.20086	0.0505957	0.00648912	0.00543781
KEGG_PATHWAY	hsa04916:Melanogenesis	8	2.85714	0.000354	GNAO1, EDNRB, MAPK1, PRKCA, ADCY2, ADCY8, PLCB1, CAMK2G	93	100	6879	5.91742	0.0614923	0.00705033	0.0059081
KEGG_PATHWAY	hsa04725:Cholinergic synapse	8	2.85714	0.000668	GNAO1, MAPK1, FYN, PRKCA, ADCY2, ADCY8, PLCB1, CAMK2G	93	111	6879	5.33101	0.112703	0.0119535	0.0100169
KEGG_PATHWAY	hsa04919:Thyroid hormone signaling pathway	8	2.85714	0.000825	NCOA1, SLCO1C1, THRA, MAPK1, PRKCA, ATP1A2, ATP1B2, PLCB1	93	115	6879	5.14558	0.137347	0.0134256	0.0112505
KEGG_PATHWAY	hsa04024:cAMP signaling pathway	10	3.57143	0.00124594	GRIA1, ADCYAP1R1, MAPK1, ADCY2, ATP1A2, ATP1B2, ADCY8, CAMK2G, GRIA3, GRIA4	93	198	6879	3.73574	0.200015	0.0185852	0.0155742
KEGG_PATHWAY	hsa04720:Long-term potentiation	6	2.14286	0.00180264	GRIA1, MAPK1, PRKCA, ADCY8, PLCB1, CAMK2G	93	66	6879	6.72434	0.276	0.0242302	0.0203046
KEGG_PATHWAY	hsa05033:Nicotine addiction	5	1.78571	0.0018951	GRIA1, GABRB1, GRIA3, GABRG1, GRIA4	93	40	6879	9.24597	0.287905	0.0242302	0.0203046
KEGG_PATHWAY	hsa04918:Thyroid hormone synthesis	6	2.14286	0.00234118	PRKCA, ADCY2, ATP1A2, ATP1B2, ADCY8, PLCB1	93	70	6879	6.34009	0.342666	0.0279381	0.0234118
KEGG_PATHWAY	hsa04961:Endocrine and other factor-regulated calcium reabsorption	5	1.78571	0.00293655	DNM3, PRKCA, ATP1A2, ATP1B2, PLCB1	93	45	6879	8.21864	0.409282	0.0328527	0.0275302
KEGG_PATHWAY	hsa04080:Neuroactive ligand-receptor interaction	11	3.92857	0.00371284	GRIA1, GABRB1, ADCYAP1R1, GRID2, EDNRB, THRA, GRIK4, GRIA3, NTSR2, GABRG1, GRIA4	93	277	6879	2.93735	0.486156	0.0377633	0.0316452
KEGG_PATHWAY	hsa04921:Oxytocin signaling pathway	8	2.85714	0.00379743	GNAO1, CACNG7, MAPK1, PRKCA, ADCY2, ADCY8, PLCB1, CAMK2G	93	150	6879	3.94495	0.493906	0.0377633	0.0316452
KEGG_PATHWAY	hsa04722:Neurotrophin signaling pathway	7	2.5	0.00523245	NTRK2, KIDINS220, NTRK3, GAB1, MAPK1, PTPN11, CAMK2G	93	120	6879	4.31478	0.609007	0.0485557	0.0406891
KEGG_PATHWAY	hsa04727:GABAergic synapse	6	2.14286	0.00542522	GNAO1, GABRB1, PRKCA, ADCY2, ADCY8, GABRG1	93	85	6879	5.22125	0.622339	0.0485557	0.0406891
KEGG_PATHWAY	hsa04970:Salivary secretion	6	2.14286	0.0057004	PRKCA, ADCY2, ATP1A2, ATP1B2, ADCY8, PLCB1	93	86	6879	5.16054	0.64059	0.0485891	0.0407171
KEGG_PATHWAY	hsa04912:GnRH signaling pathway	6	2.14286	0.00722575	MAPK1, PRKCA, ADCY2, ADCY8, PLCB1, CAMK2G	93	91	6879	4.87699	0.726951	0.0562352	0.0471245
KEGG_PATHWAY	hsa05032:Morphine addiction	6	2.14286	0.00722575	GNAO1, GABRB1, PRKCA, ADCY2, ADCY8, GABRG1	93	91	6879	4.87699	0.726951	0.0562352	0.0471245
KEGG_PATHWAY	hsa04972:Pancreatic secretion	6	2.14286	0.0079089	PRKCA, ADCY2, ATP1A2, ATP1B2, ADCY8, PLCB1	93	93	6879	4.77211	0.758605	0.0589872	0.0494306
KEGG_PATHWAY	hsa04310:Wnt signaling pathway	7	2.5	0.0101699	APC2, APC, FBXW11, DAAM2, PRKCA, PLCB1, CAMK2G	93	138	6879	3.75199	0.839542	0.0728162	0.0610192
KEGG_PATHWAY	hsa05031:Amphetamine addiction	5	1.78571	0.0114869	GRIA1, PRKCA, CAMK2G, GRIA3, GRIA4	93	66	6879	5.60362	0.873569	0.079083	0.0662706
KEGG_PATHWAY	hsa04976:Bile secretion	5	1.78571	0.0133687	SLCO1A2, ADCY2, ATP1A2, ATP1B2, ADCY8	93	69	6879	5.35998	0.910107	0.0886293	0.0742703
KEGG_PATHWAY	hsa04960:Aldosterone-regulated sodium reabsorption	4	1.42857	0.0149473	MAPK1, PRKCA, ATP1A2, ATP1B2	93	39	6879	7.58644	0.932509	0.0948105	0.0794501
KEGG_PATHWAY	hsa04390:Hippo signaling pathway	7	2.5	0.0153604	SOX2, APC2, CRB1, APC, PPP2R2B, FBXW11, LLGL1	93	151	6879	3.42897	0.937391	0.0948105	0.0794501
KEGG_PATHWAY	hsa04726:Serotonergic synapse	6	2.14286	0.0161816	GNAO1, GABRB1, KCND2, MAPK1, PRKCA, PLCB1	93	111	6879	3.99826	0.946077	0.0965502	0.080908
KEGG_PATHWAY	hsa04022:cGMP-PKG signaling pathway	7	2.5	0.0188094	EDNRB, MAPK1, ADCY2, ATP1A2, ATP1B2, ADCY8, PLCB1	93	158	6879	3.27705	0.966591	0.108609	0.0910131
KEGG_PATHWAY	hsa04925:Aldosterone synthesis and secretion	5	1.78571	0.0228092	PRKCA, ADCY2, ADCY8, PLCB1, CAMK2G	93	81	6879	4.56591	0.983919	0.127589	0.106918
KEGG_PATHWAY	hsa04012:ErbB signaling pathway	5	1.78571	0.0287395	NRG3, GAB1, MAPK1, PRKCA, CAMK2G	93	87	6879	4.25102	0.994591	0.152452	0.127753
KEGG_PATHWAY	hsa04611:Platelet activation	6	2.14286	0.0297054	P2RY12, MAPK1, FYN, ADCY2, ADCY8, PLCB1	93	130	6879	3.4139	0.995474	0.152452	0.127753
KEGG_PATHWAY	hsa04540:Gap junction	5	1.78571	0.029809	MAPK1, PRKCA, ADCY2, ADCY8, PLCB1	93	88	6879	4.20271	0.995559	0.152452	0.127753
KEGG_PATHWAY	hsa04964:Proximal tubule bicarbonate reclamation	3	1.07143	0.0373121	GLUD2, ATP1A2, ATP1B2	93	23	6879	9.64797	0.998894	0.185524	0.155467
KEGG_PATHWAY	hsa04750:Inflammatory mediator regulation of TRP channels	5	1.78571	0.0417996	PRKCA, ADCY2, ADCY8, PLCB1, CAMK2G	93	98	6879	3.77386	0.999521	0.20222	0.169458
KEGG_PATHWAY	hsa04915:Estrogen signaling pathway	5	1.78571	0.043129	GNAO1, MAPK1, ADCY2, ADCY8, PLCB1	93	99	6879	3.73574	0.999626	0.20316	0.170246
KEGG_PATHWAY	hsa05231:Choline metabolism in cancer	5	1.78571	0.045859	PCYT1B, DGKB, MAPK1, PRKCA, WASF3	93	101	6879	3.66177	0.999776	0.210481	0.176381
KEGG_PATHWAY	hsa04320:Dorso-ventral axis formation	3	1.07143	0.0500223	MAPK1, SPIRE1, FMN2	93	27	6879	8.21864	0.999898	0.22385	0.187584
KEGG_PATHWAY	hsa05211:Renal cell carcinoma	4	1.42857	0.0579479	ARNT2, GAB1, MAPK1, PTPN11	93	66	6879	4.48289	0.999977	0.252992	0.212005
KEGG_PATHWAY	hsa04114:Oocyte meiosis	5	1.78571	0.0609273	FBXW11, MAPK1, ADCY2, ADCY8, CAMK2G	93	111	6879	3.33188	0.999987	0.259666	0.217597
KEGG_PATHWAY	hsa04270:Vascular smooth muscle contraction	5	1.78571	0.0710871	MAPK1, PRKCA, ADCY2, ADCY8, PLCB1	93	117	6879	3.16101	0.999998	0.295921	0.247978
KEGG_PATHWAY	hsa05020:Prion diseases	3	1.07143	0.0753264	MAPK1, FYN, NCAM1	93	34	6879	6.52657	0.999999	0.304199	0.254915
KEGG_PATHWAY	hsa04071:Sphingolipid signaling pathway	5	1.78571	0.0764746	PPP2R2B, MAPK1, FYN, PRKCA, PLCB1	93	120	6879	3.08199	0.999999	0.304199	0.254915
KEGG_PATHWAY	hsa04020:Calcium signaling pathway	6	2.14286	0.0910914	EDNRB, PRKCA, ADCY2, ADCY8, PLCB1, CAMK2G	93	179	6879	2.47937	1	0.354465	0.297037
